# Supplementary material for: SLIDR and SLOPPR: flexible identification of spliced leader trans-splicing and prediction of eukaryotic operons from RNA-Seq data
Source: BMC Bioinformatics. 2021 Mar 22;22:140. doi: 10.1186/s12859-021-04009-7 (PMC7986045; doi:10.1186/s12859-021-04009-7)
Supplement: Supplementary file 3 — Additional file 3: GFF3 operon annotations generated by SLOPPR. [file 12859_2021_4009_MOESM3_ESM.zip]

Archive with 14 entries (14 files):
- Cbr.SLOPPR.CB3.PRJNA104933.gff3
- Cbr.SLOPPR.CB3.PRJNA231838.gff3
- Cbr.SLOPPR.CB4.PRJNA104933.gff3
- Cbr.SLOPPR.CB4.PRJNA231838.gff3
- Cel.SLOPPR.gff3
- Cin.SLOPPR-i1.gff3
- Cin.SLOPPR-iinfinity.gff3
- Cin.SLOPPR-ix.gff3
- Odi.SLOPPR-i60.gff3
- Odi.SLOPPR-iinfinity.gff3
- Odi.SLOPPR-ix.gff3
- Ppa.SLOPPR.PRJNA338247.gff3
- Ppa.SLOPPR.SRP039388.gff3
- Tmu.SLOPPR.gff3
