# Supplementary material for: SLIDR and SLOPPR: flexible identification of spliced leader trans-splicing and prediction of eukaryotic operons from RNA-Seq data
Source: BMC Bioinformatics. 2021 Mar 22;22:140. doi: 10.1186/s12859-021-04009-7 (PMC7986045; doi:10.1186/s12859-021-04009-7)
Supplement: Supplementary file 3 — Additional file 3: GFF3 operon annotations generated by SLOPPR. [file 12859_2021_4009_MOESM3_ESM.zip › Cbr.SLOPPR.CB3.PRJNA231838.gff3]

##gff-version 3
# predicted using SLOPPR 1.0
# Libraries: SRR1050782, SRR1050785, SRR1050786, SRR1050791, SRR1050792
# SL1-type SLs: CelSL1
# SL2-type SLs: CbSL10, CbSL13, CbSL14, CbSL2, CbSL3, CbSL4
chrI	.	operon	540347	543216	.	-	.	ID=OP1;Name=OP1;size=2;genes=JNC_CBG00089,JNC_CBG00090
chrI	.	gene	540347	540511	.	-	.	ID=OP1.2;Name=JNC_CBG00089;Parent=OP1;Note=SL1:0,SL2:0.142623924119898,SL2:SL1-ratio:Inf,downstream in operon
chrI	.	gene	541565	543216	.	-	.	ID=OP1.1;Name=JNC_CBG00090;Parent=OP1;Note=SL1:3.21441728629609,SL2:0,SL2:SL1-ratio:0,upstream in operon
chrI	.	operon	599043	602556	.	+	.	ID=OP2;Name=OP2;size=2;genes=JNC_CBG00100,JNC_CBG00101
chrI	.	gene	599043	600260	.	+	.	ID=OP2.1;Name=JNC_CBG00100;Parent=OP2;Note=SL1:0,SL2:0,SL2:SL1-ratio:NaN,upstream in operon
chrI	.	gene	600815	602556	.	+	.	ID=OP2.2;Name=JNC_CBG00101;Parent=OP2;Note=SL1:0,SL2:0.138607630904512,SL2:SL1-ratio:Inf,downstream in operon
chrI	.	operon	862023	871278	.	-	.	ID=OP3;Name=OP3;size=2;genes=JNC_CBG00141,JNC_CBG00142
chrI	.	gene	862023	867831	.	-	.	ID=OP3.2;Name=JNC_CBG00141;Parent=OP3;Note=SL1:0,SL2:0.0670208315489037,SL2:SL1-ratio:Inf,downstream in operon
chrI	.	gene	868319	871278	.	-	.	ID=OP3.1;Name=JNC_CBG00142;Parent=OP3;Note=SL1:0.977393346302026,SL2:0,SL2:SL1-ratio:0,upstream in operon
chrI	.	operon	1453793	1457637	.	-	.	ID=OP4;Name=OP4;size=2;genes=JNC_CBG00231,JNC_CBG00232
chrI	.	gene	1453793	1456404	.	-	.	ID=OP4.2;Name=JNC_CBG00231;Parent=OP4;Note=SL1:0.0791874982199713,SL2:0.699060343050757,SL2:SL1-ratio:8.82791297571833,downstream in operon
chrI	.	gene	1456712	1457637	.	-	.	ID=OP4.1;Name=JNC_CBG00232;Parent=OP4;Note=SL1:0.552908769441188,SL2:0,SL2:SL1-ratio:0,upstream in operon
chrI	.	operon	1458361	1459854	.	+	.	ID=OP5;Name=OP5;size=2;genes=JNC_CBG00233,JNC_CBG00234
chrI	.	gene	1458361	1459245	.	+	.	ID=OP5.1;Name=JNC_CBG00233;Parent=OP5;Note=SL1:28.2729473117758,SL2:0.0731657469542174,SL2:SL1-ratio:0.00258783586116412,upstream in operon
chrI	.	gene	1459468	1459854	.	+	.	ID=OP5.2;Name=JNC_CBG00234;Parent=OP5;Note=SL1:0.625038913003696,SL2:15.8220687922695,SL2:SL1-ratio:25.3137340141507,downstream in operon
chrI	.	operon	1627331	1645559	.	-	.	ID=OP6;Name=OP6;size=2;genes=JNC_CBG00252,JNC_CBG00254
chrI	.	gene	1627331	1629253	.	-	.	ID=OP6.2;Name=JNC_CBG00252;Parent=OP6;Note=SL1:0.0764463597877598,SL2:0.693038154522559,SL2:SL1-ratio:9.06567894726003,downstream in operon
chrI	.	gene	1643064	1645559	.	-	.	ID=OP6.1;Name=JNC_CBG00254;Parent=OP6;Note=SL1:0,SL2:0,SL2:SL1-ratio:NaN,upstream in operon
chrI	.	operon	1847714	1864270	.	+	.	ID=OP7;Name=OP7;size=2;genes=JNC_CBG00278,JNC_CBG00281
chrI	.	gene	1847714	1860432	.	+	.	ID=OP7.1;Name=JNC_CBG00278;Parent=OP7;Note=SL1:0.363654364474651,SL2:0.12075434435803,SL2:SL1-ratio:0.332058009347631,upstream in operon
chrI	.	gene	1861723	1864270	.	+	.	ID=OP7.2;Name=JNC_CBG00281;Parent=OP7;Note=SL1:0,SL2:0.144361085802472,SL2:SL1-ratio:Inf,downstream in operon
chrI	.	operon	1874433	1889061	.	+	.	ID=OP8;Name=OP8;size=2;genes=JNC_CBG00283,JNC_CBG00284
chrI	.	gene	1874433	1880922	.	+	.	ID=OP8.1;Name=JNC_CBG00283;Parent=OP8;Note=SL1:0.12029367645624,SL2:0,SL2:SL1-ratio:0,upstream in operon
chrI	.	gene	1883724	1889061	.	+	.	ID=OP8.2;Name=JNC_CBG00284;Parent=OP8;Note=SL1:0,SL2:0.113292962005066,SL2:SL1-ratio:Inf,downstream in operon
chrI	.	operon	2081035	2084349	.	-	.	ID=OP9;Name=OP9;size=2;genes=JNC_CBG00322,JNC_CBG00323
chrI	.	gene	2081035	2082455	.	-	.	ID=OP9.2;Name=JNC_CBG00322;Parent=OP9;Note=SL1:0,SL2:0.138607630904512,SL2:SL1-ratio:Inf,downstream in operon
chrI	.	gene	2082607	2084349	.	-	.	ID=OP9.1;Name=JNC_CBG00323;Parent=OP9;Note=SL1:0,SL2:0,SL2:SL1-ratio:NaN,upstream in operon
chrI	.	operon	2139972	2162108	.	+	.	ID=OP10;Name=OP10;size=2;genes=JNC_CBG00337,JNC_CBG00342
chrI	.	gene	2139972	2146927	.	+	.	ID=OP10.1;Name=JNC_CBG00337;Parent=OP10;Note=SL1:0.108444634653543,SL2:0,SL2:SL1-ratio:0,upstream in operon
chrI	.	gene	2158677	2162108	.	+	.	ID=OP10.2;Name=JNC_CBG00342;Parent=OP10;Note=SL1:0,SL2:0.138607630904512,SL2:SL1-ratio:Inf,downstream in operon
chrI	.	operon	2269524	2289244	.	-	.	ID=OP11;Name=OP11;size=2;genes=JNC_CBG00360,JNC_CBG00361
chrI	.	gene	2269524	2273436	.	-	.	ID=OP11.2;Name=JNC_CBG00360;Parent=OP11;Note=SL1:0,SL2:0.0731657469542174,SL2:SL1-ratio:Inf,downstream in operon
chrI	.	gene	2275085	2289244	.	-	.	ID=OP11.1;Name=JNC_CBG00361;Parent=OP11;Note=SL1:0.284101125791927,SL2:0,SL2:SL1-ratio:0,upstream in operon
chrI	.	operon	2350922	2353706	.	-	.	ID=OP12;Name=OP12;size=2;genes=JNC_CBG00379,JNC_CBG00380
chrI	.	gene	2350922	2351758	.	-	.	ID=OP12.2;Name=JNC_CBG00379;Parent=OP12;Note=SL1:2.13320520032343,SL2:8.90826549150145,SL2:SL1-ratio:4.17600026952437,downstream in operon
chrI	.	gene	2351904	2353706	.	-	.	ID=OP12.1;Name=JNC_CBG00380;Parent=OP12;Note=SL1:0.674797306462629,SL2:0,SL2:SL1-ratio:0,upstream in operon
chrI	.	operon	2451027	2458493	.	+	.	ID=OP13;Name=OP13;size=2;genes=JNC_CBG00403,JNC_CBG00404
chrI	.	gene	2451027	2454285	.	+	.	ID=OP13.1;Name=JNC_CBG00403;Parent=OP13;Note=SL1:0.175316406137149,SL2:0.20569929327748,SL2:SL1-ratio:1.17330315975427,upstream in operon
chrI	.	gene	2454514	2458493	.	+	.	ID=OP13.2;Name=JNC_CBG00404;Parent=OP13;Note=SL1:0.0670208315489037,SL2:0.161160754237547,SL2:SL1-ratio:2.40463674521781,downstream in operon
chrI	.	operon	2598439	2601734	.	-	.	ID=OP14;Name=OP14;size=2;genes=JNC_CBG00435,JNC_CBG00436
chrI	.	gene	2598439	2600754	.	-	.	ID=OP14.2;Name=JNC_CBG00435;Parent=OP14;Note=SL1:0,SL2:0.138607630904512,SL2:SL1-ratio:Inf,downstream in operon
chrI	.	gene	2600895	2601734	.	-	.	ID=OP14.1;Name=JNC_CBG00436;Parent=OP14;Note=SL1:15.9827513032843,SL2:0.0670208315489037,SL2:SL1-ratio:0.00419332255611908,upstream in operon
chrI	.	operon	2602555	2608418	.	+	.	ID=OP15;Name=OP15;size=3;genes=JNC_CBG00437,JNC_CBG00438,JNC_CBG00439
chrI	.	gene	2602555	2603099	.	+	.	ID=OP15.1;Name=JNC_CBG00437;Parent=OP15;Note=SL1:9.1757023579984,SL2:0.134041663097807,SL2:SL1-ratio:0.0146083272830841,upstream in operon
chrI	.	gene	2603246	2606257	.	+	.	ID=OP15.2;Name=JNC_CBG00438;Parent=OP15;Note=SL1:0,SL2:0.151751555458334,SL2:SL1-ratio:Inf,downstream in operon
chrI	.	gene	2606814	2608418	.	+	.	ID=OP15.3;Name=JNC_CBG00439;Parent=OP15;Note=SL1:0,SL2:0.174077982498791,SL2:SL1-ratio:Inf,downstream in operon
chrI	.	operon	2744280	2749160	.	-	.	ID=OP16;Name=OP16;size=2;genes=JNC_CBG00469,JNC_CBG00470
chrI	.	gene	2744280	2746287	.	-	.	ID=OP16.2;Name=JNC_CBG00469;Parent=OP16;Note=SL1:0,SL2:0.159761803565902,SL2:SL1-ratio:Inf,downstream in operon
chrI	.	gene	2746477	2749160	.	-	.	ID=OP16.1;Name=JNC_CBG00470;Parent=OP16;Note=SL1:1.75643376553198,SL2:0,SL2:SL1-ratio:0,upstream in operon
chrI	.	operon	2782955	2789285	.	+	.	ID=OP17;Name=OP17;size=3;genes=JNC_CBG00475,JNC_CBG00476,JNC_CBG00477
chrI	.	gene	2782955	2787126	.	+	.	ID=OP17.1;Name=JNC_CBG00475;Parent=OP17;Note=SL1:0.397200968160574,SL2:0,SL2:SL1-ratio:0,upstream in operon
chrI	.	gene	2787984	2788487	.	+	.	ID=OP17.2;Name=JNC_CBG00476;Parent=OP17;Note=SL1:0,SL2:0.166939498162453,SL2:SL1-ratio:Inf,downstream in operon
chrI	.	gene	2788746	2789285	.	+	.	ID=OP17.3;Name=JNC_CBG00477;Parent=OP17;Note=SL1:0,SL2:0.263174409629381,SL2:SL1-ratio:Inf,downstream in operon
chrI	.	operon	2803811	2806790	.	-	.	ID=OP18;Name=OP18;size=2;genes=JNC_CBG00483,JNC_CBG00484
chrI	.	gene	2803811	2805554	.	-	.	ID=OP18.2;Name=JNC_CBG00483;Parent=OP18;Note=SL1:0.0935628479894701,SL2:0.279138614525552,SL2:SL1-ratio:2.98343434946494,downstream in operon
chrI	.	gene	2805827	2806790	.	-	.	ID=OP18.1;Name=JNC_CBG00484;Parent=OP18;Note=SL1:0.104551775889911,SL2:0,SL2:SL1-ratio:0,upstream in operon
chrI	.	operon	2906703	2910067	.	+	.	ID=OP19;Name=OP19;size=2;genes=JNC_CBG00503,JNC_CBG00504
chrI	.	gene	2906703	2908546	.	+	.	ID=OP19.1;Name=JNC_CBG00503;Parent=OP19;Note=SL1:0,SL2:0,SL2:SL1-ratio:NaN,upstream in operon
chrI	.	gene	2908756	2910067	.	+	.	ID=OP19.2;Name=JNC_CBG00504;Parent=OP19;Note=SL1:0.101690637353188,SL2:0.213312500085417,SL2:SL1-ratio:2.09766115777747,downstream in operon
chrI	.	operon	2927389	2936122	.	+	.	ID=OP20;Name=OP20;size=2;genes=JNC_CBG00510,JNC_CBG00511
chrI	.	gene	2927389	2928824	.	+	.	ID=OP20.1;Name=JNC_CBG00510;Parent=OP20;Note=SL1:0,SL2:0,SL2:SL1-ratio:NaN,upstream in operon
chrI	.	gene	2929129	2936122	.	+	.	ID=OP20.2;Name=JNC_CBG00511;Parent=OP20;Note=SL1:0,SL2:0.151490986005461,SL2:SL1-ratio:Inf,downstream in operon
chrI	.	operon	2982912	2986285	.	+	.	ID=OP21;Name=OP21;size=2;genes=JNC_CBG00525,JNC_CBG00526
chrI	.	gene	2982912	2985061	.	+	.	ID=OP21.1;Name=JNC_CBG00525;Parent=OP21;Note=SL1:0,SL2:0,SL2:SL1-ratio:NaN,upstream in operon
chrI	.	gene	2985723	2986285	.	+	.	ID=OP21.2;Name=JNC_CBG00526;Parent=OP21;Note=SL1:0.101690637353188,SL2:0.281467531329452,SL2:SL1-ratio:2.7678804918084,downstream in operon
chrI	.	operon	3022166	3033140	.	+	.	ID=OP22;Name=OP22;size=4;genes=JNC_CBG00535,JNC_CBG00536,JNC_CBG00537,JNC_CBG00538
chrI	.	gene	3022166	3023882	.	+	.	ID=OP22.1;Name=JNC_CBG00535;Parent=OP22;Note=SL1:0.0764463597877598,SL2:0,SL2:SL1-ratio:0,upstream in operon
chrI	.	gene	3024109	3025781	.	+	.	ID=OP22.2;Name=JNC_CBG00536;Parent=OP22;Note=SL1:0.0930462048418507,SL2:0.315258617350441,SL2:SL1-ratio:3.38819426204735,downstream in operon
chrI	.	gene	3026094	3029486	.	+	.	ID=OP22.3;Name=JNC_CBG00537;Parent=OP22;Note=SL1:0,SL2:0.138229217836827,SL2:SL1-ratio:Inf,downstream in operon
chrI	.	gene	3029759	3033140	.	+	.	ID=OP22.4;Name=JNC_CBG00538;Parent=OP22;Note=SL1:0,SL2:0.187383541129188,SL2:SL1-ratio:Inf,downstream in operon
chrI	.	operon	3162246	3171125	.	+	.	ID=OP23;Name=OP23;size=2;genes=JNC_CBG00572,JNC_CBG00574
chrI	.	gene	3162246	3166990	.	+	.	ID=OP23.1;Name=JNC_CBG00572;Parent=OP23;Note=SL1:0.127065765877265,SL2:0,SL2:SL1-ratio:0,upstream in operon
chrI	.	gene	3167187	3171125	.	+	.	ID=OP23.2;Name=JNC_CBG00574;Parent=OP23;Note=SL1:0,SL2:0.0981203993884375,SL2:SL1-ratio:Inf,downstream in operon
chrI	.	operon	3218243	3221886	.	+	.	ID=OP24;Name=OP24;size=2;genes=JNC_CBG00585,JNC_CBG00586
chrI	.	gene	3218243	3220784	.	+	.	ID=OP24.1;Name=JNC_CBG00585;Parent=OP24;Note=SL1:0.175316406137149,SL2:0,SL2:SL1-ratio:0,upstream in operon
chrI	.	gene	3221497	3221886	.	+	.	ID=OP24.2;Name=JNC_CBG00586;Parent=OP24;Note=SL1:0.0624611803763961,SL2:0.335881405424278,SL2:SL1-ratio:5.37744249148399,downstream in operon
chrI	.	operon	3234022	3238300	.	-	.	ID=OP25;Name=OP25;size=2;genes=JNC_CBG00592,JNC_CBG00593
chrI	.	gene	3234022	3235370	.	-	.	ID=OP25.2;Name=JNC_CBG00592;Parent=OP25;Note=SL1:0,SL2:0.0647008519909292,SL2:SL1-ratio:Inf,downstream in operon
chrI	.	gene	3235814	3238300	.	-	.	ID=OP25.1;Name=JNC_CBG00593;Parent=OP25;Note=SL1:0.0670208315489037,SL2:0,SL2:SL1-ratio:0,upstream in operon
chrI	.	operon	3238736	3250454	.	+	.	ID=OP26;Name=OP26;size=2;genes=JNC_CBG00594,JNC_CBG00595
chrI	.	gene	3238736	3239786	.	+	.	ID=OP26.1;Name=JNC_CBG00594;Parent=OP26;Note=SL1:1.03490898785766,SL2:0.0670208315489037,SL2:SL1-ratio:0.0647601212621043,upstream in operon
chrI	.	gene	3240047	3250454	.	+	.	ID=OP26.2;Name=JNC_CBG00595;Parent=OP26;Note=SL1:0,SL2:0.075225830221382,SL2:SL1-ratio:Inf,downstream in operon
chrI	.	operon	3327571	3330632	.	+	.	ID=OP27;Name=OP27;size=2;genes=JNC_CBG00616,JNC_CBG00617
chrI	.	gene	3327571	3328912	.	+	.	ID=OP27.1;Name=JNC_CBG00616;Parent=OP27;Note=SL1:0.906502386656668,SL2:0.277215261809024,SL2:SL1-ratio:0.305807536625954,upstream in operon
chrI	.	gene	3329191	3330632	.	+	.	ID=OP27.2;Name=JNC_CBG00617;Parent=OP27;Note=SL1:0.138607630904512,SL2:0.307273929752384,SL2:SL1-ratio:2.21686156633085,downstream in operon
chrI	.	operon	3399914	3401838	.	-	.	ID=OP28;Name=OP28;size=2;genes=JNC_CBG00643,JNC_CBG00644
chrI	.	gene	3399914	3400652	.	-	.	ID=OP28.2;Name=JNC_CBG00643;Parent=OP28;Note=SL1:0,SL2:0.134728796496158,SL2:SL1-ratio:Inf,downstream in operon
chrI	.	gene	3401108	3401838	.	-	.	ID=OP28.1;Name=JNC_CBG00644;Parent=OP28;Note=SL1:1.12911137489378,SL2:0.0624611803763961,SL2:SL1-ratio:0.0553188832964083,upstream in operon
chrI	.	operon	3515582	3520294	.	+	.	ID=OP29;Name=OP29;size=2;genes=JNC_CBG00674,JNC_CBG00675
chrI	.	gene	3515582	3515953	.	+	.	ID=OP29.1;Name=JNC_CBG00674;Parent=OP29;Note=SL1:0,SL2:0,SL2:SL1-ratio:NaN,upstream in operon
chrI	.	gene	3517213	3520294	.	+	.	ID=OP29.2;Name=JNC_CBG00675;Parent=OP29;Note=SL1:0,SL2:0.0670208315489037,SL2:SL1-ratio:Inf,downstream in operon
chrI	.	operon	3566694	3571607	.	+	.	ID=OP30;Name=OP30;size=2;genes=JNC_CBG00683,JNC_CBG00684
chrI	.	gene	3566694	3567684	.	+	.	ID=OP30.1;Name=JNC_CBG00683;Parent=OP30;Note=SL1:0.174157901263122,SL2:0.302981972010922,SL2:SL1-ratio:1.73969696358002,upstream in operon
chrI	.	gene	3567903	3571607	.	+	.	ID=OP30.2;Name=JNC_CBG00684;Parent=OP30;Note=SL1:0,SL2:0.118722779316756,SL2:SL1-ratio:Inf,downstream in operon
chrI	.	operon	3612955	3618124	.	+	.	ID=OP31;Name=OP31;size=2;genes=JNC_CBG00690,JNC_CBG00691
chrI	.	gene	3612955	3614398	.	+	.	ID=OP31.1;Name=JNC_CBG00690;Parent=OP31;Note=SL1:4.61210505748261,SL2:0,SL2:SL1-ratio:0,upstream in operon
chrI	.	gene	3614612	3618124	.	+	.	ID=OP31.2;Name=JNC_CBG00691;Parent=OP31;Note=SL1:0,SL2:0.0647008519909292,SL2:SL1-ratio:Inf,downstream in operon
chrI	.	operon	3683437	3686868	.	+	.	ID=OP32;Name=OP32;size=2;genes=JNC_CBG00707,JNC_CBG00708
chrI	.	gene	3683437	3684781	.	+	.	ID=OP32.1;Name=JNC_CBG00707;Parent=OP32;Note=SL1:0.138607630904512,SL2:0.234814358587543,SL2:SL1-ratio:1.69409401960928,upstream in operon
chrI	.	gene	3685028	3686868	.	+	.	ID=OP32.2;Name=JNC_CBG00708;Parent=OP32;Note=SL1:0.0624611803763961,SL2:0.218397071347246,SL2:SL1-ratio:3.49652488203342,downstream in operon
chrI	.	operon	3697890	3705172	.	+	.	ID=OP33;Name=OP33;size=3;genes=JNC_CBG00713,JNC_CBG00714,JNC_CBG00715
chrI	.	gene	3697890	3700767	.	+	.	ID=OP33.1;Name=JNC_CBG00713;Parent=OP33;Note=SL1:0.241889245688206,SL2:0,SL2:SL1-ratio:0,upstream in operon
chrI	.	gene	3701211	3702688	.	+	.	ID=OP33.2;Name=JNC_CBG00714;Parent=OP33;Note=SL1:0.0930462048418507,SL2:0.54916036170241,SL2:SL1-ratio:5.90201784839919,downstream in operon
chrI	.	gene	3703249	3705172	.	+	.	ID=OP33.3;Name=JNC_CBG00715;Parent=OP33;Note=SL1:0,SL2:0.138607630904512,SL2:SL1-ratio:Inf,downstream in operon
chrI	.	operon	3731391	3734536	.	+	.	ID=OP34;Name=OP34;size=2;genes=JNC_CBG00721,JNC_CBG00722
chrI	.	gene	3731391	3733341	.	+	.	ID=OP34.1;Name=JNC_CBG00721;Parent=OP34;Note=SL1:0,SL2:0,SL2:SL1-ratio:NaN,upstream in operon
chrI	.	gene	3733577	3734536	.	+	.	ID=OP34.2;Name=JNC_CBG00722;Parent=OP34;Note=SL1:0,SL2:0.199785041549469,SL2:SL1-ratio:Inf,downstream in operon
chrI	.	operon	3770769	3777093	.	+	.	ID=OP35;Name=OP35;size=2;genes=JNC_CBG00731,JNC_CBG00732
chrI	.	gene	3770769	3772722	.	+	.	ID=OP35.1;Name=JNC_CBG00731;Parent=OP35;Note=SL1:0.138607630904512,SL2:0,SL2:SL1-ratio:0,upstream in operon
chrI	.	gene	3774064	3777093	.	+	.	ID=OP35.2;Name=JNC_CBG00732;Parent=OP35;Note=SL1:0,SL2:0.0935628479894701,SL2:SL1-ratio:Inf,downstream in operon
chrI	.	operon	3928369	3935725	.	-	.	ID=OP36;Name=OP36;size=2;genes=JNC_CBG00763,JNC_CBG00765
chrI	.	gene	3928369	3932803	.	-	.	ID=OP36.2;Name=JNC_CBG00763;Parent=OP36;Note=SL1:0,SL2:0.161160754237547,SL2:SL1-ratio:Inf,downstream in operon
chrI	.	gene	3933078	3935725	.	-	.	ID=OP36.1;Name=JNC_CBG00765;Parent=OP36;Note=SL1:0,SL2:0,SL2:SL1-ratio:NaN,upstream in operon
chrI	.	operon	3934459	3939154	.	+	.	ID=OP37;Name=OP37;size=2;genes=JNC_CBG00766,JNC_CBG00767
chrI	.	gene	3934459	3937294	.	+	.	ID=OP37.1;Name=JNC_CBG00766;Parent=OP37;Note=SL1:0.231331384786242,SL2:0,SL2:SL1-ratio:0,upstream in operon
chrI	.	gene	3937436	3939154	.	+	.	ID=OP37.2;Name=JNC_CBG00767;Parent=OP37;Note=SL1:0,SL2:0.0935628479894701,SL2:SL1-ratio:Inf,downstream in operon
chrI	.	operon	4061918	4066901	.	-	.	ID=OP38;Name=OP38;size=2;genes=JNC_CBG00798,JNC_CBG00799
chrI	.	gene	4061918	4063394	.	-	.	ID=OP38.2;Name=JNC_CBG00798;Parent=OP38;Note=SL1:0,SL2:0.121392719553432,SL2:SL1-ratio:Inf,downstream in operon
chrI	.	gene	4064022	4066901	.	-	.	ID=OP38.1;Name=JNC_CBG00799;Parent=OP38;Note=SL1:0,SL2:0,SL2:SL1-ratio:NaN,upstream in operon
chrI	.	operon	4069932	4072786	.	-	.	ID=OP39;Name=OP39;size=2;genes=JNC_CBG00801,JNC_CBG00802
chrI	.	gene	4069932	4071806	.	-	.	ID=OP39.2;Name=JNC_CBG00801;Parent=OP39;Note=SL1:0,SL2:0.415822892713535,SL2:SL1-ratio:Inf,downstream in operon
chrI	.	gene	4071999	4072786	.	-	.	ID=OP39.1;Name=JNC_CBG00802;Parent=OP39;Note=SL1:0.26211659882846,SL2:0,SL2:SL1-ratio:0,upstream in operon
chrI	.	operon	4248846	4252765	.	-	.	ID=OP40;Name=OP40;size=2;genes=JNC_CBG00832,JNC_CBG00833
chrI	.	gene	4248846	4250577	.	-	.	ID=OP40.2;Name=JNC_CBG00832;Parent=OP40;Note=SL1:0,SL2:0.0834069768040217,SL2:SL1-ratio:Inf,downstream in operon
chrI	.	gene	4250990	4252765	.	-	.	ID=OP40.1;Name=JNC_CBG00833;Parent=OP40;Note=SL1:0.201385667333735,SL2:0,SL2:SL1-ratio:0,upstream in operon
chrI	.	operon	4303794	4309938	.	+	.	ID=OP41;Name=OP41;size=2;genes=JNC_CBG00843,JNC_CBG00844
chrI	.	gene	4303794	4308621	.	+	.	ID=OP41.1;Name=JNC_CBG00843;Parent=OP41;Note=SL1:0.171675230365818,SL2:0,SL2:SL1-ratio:0,upstream in operon
chrI	.	gene	4308274	4309938	.	+	.	ID=OP41.2;Name=JNC_CBG00844;Parent=OP41;Note=SL1:0.0670208315489037,SL2:0.145960236239653,SL2:SL1-ratio:2.17783385950902,downstream in operon
chrI	.	operon	4405895	4410024	.	-	.	ID=OP42;Name=OP42;size=2;genes=JNC_CBG00873,JNC_CBG00875
chrI	.	gene	4405895	4406477	.	-	.	ID=OP42.2;Name=JNC_CBG00873;Parent=OP42;Note=SL1:0,SL2:0.192765128404947,SL2:SL1-ratio:Inf,downstream in operon
chrI	.	gene	4406914	4410024	.	-	.	ID=OP42.1;Name=JNC_CBG00875;Parent=OP42;Note=SL1:0.132400322720191,SL2:0,SL2:SL1-ratio:0,upstream in operon
chrI	.	operon	4410550	4416707	.	+	.	ID=OP43;Name=OP43;size=3;genes=JNC_CBG00877,JNC_CBG00878,JNC_CBG00879
chrI	.	gene	4410550	4411765	.	+	.	ID=OP43.1;Name=JNC_CBG00877;Parent=OP43;Note=SL1:1.06826356569371,SL2:0.138607630904512,SL2:SL1-ratio:0.129750405570092,upstream in operon
chrI	.	gene	4412285	4414626	.	+	.	ID=OP43.2;Name=JNC_CBG00878;Parent=OP43;Note=SL1:0,SL2:0.10508620578348,SL2:SL1-ratio:Inf,downstream in operon
chrI	.	gene	4414804	4416707	.	+	.	ID=OP43.3;Name=JNC_CBG00879;Parent=OP43;Note=SL1:0,SL2:0.123947286961234,SL2:SL1-ratio:Inf,downstream in operon
chrI	.	operon	4449281	4455893	.	+	.	ID=OP44;Name=OP44;size=4;genes=JNC_CBG00886,JNC_CBG00887,JNC_CBG00888,JNC_CBG00889
chrI	.	gene	4449281	4452409	.	+	.	ID=OP44.1;Name=JNC_CBG00886;Parent=OP44;Note=SL1:0,SL2:0,SL2:SL1-ratio:NaN,upstream in operon
chrI	.	gene	4452661	4453589	.	+	.	ID=OP44.2;Name=JNC_CBG00887;Parent=OP44;Note=SL1:0,SL2:0.206487024308947,SL2:SL1-ratio:Inf,downstream in operon
chrI	.	gene	4453901	4454585	.	+	.	ID=OP44.3;Name=JNC_CBG00888;Parent=OP44;Note=SL1:0,SL2:0.186092409683701,SL2:SL1-ratio:Inf,downstream in operon
chrI	.	gene	4454821	4455893	.	+	.	ID=OP44.4;Name=JNC_CBG00889;Parent=OP44;Note=SL1:0,SL2:0.192595686376503,SL2:SL1-ratio:Inf,downstream in operon
chrI	.	operon	4472467	4477114	.	+	.	ID=OP45;Name=OP45;size=2;genes=JNC_CBG00894,JNC_CBG00895
chrI	.	gene	4472467	4475089	.	+	.	ID=OP45.1;Name=JNC_CBG00894;Parent=OP45;Note=SL1:0,SL2:0,SL2:SL1-ratio:NaN,upstream in operon
chrI	.	gene	4475555	4477114	.	+	.	ID=OP45.2;Name=JNC_CBG00895;Parent=OP45;Note=SL1:0,SL2:0.138607630904512,SL2:SL1-ratio:Inf,downstream in operon
chrI	.	operon	4528340	4531193	.	+	.	ID=OP46;Name=OP46;size=2;genes=JNC_CBG00902,JNC_CBG00903
chrI	.	gene	4528340	4529219	.	+	.	ID=OP46.1;Name=JNC_CBG00902;Parent=OP46;Note=SL1:1.02389681140118,SL2:0,SL2:SL1-ratio:0,upstream in operon
chrI	.	gene	4529904	4531193	.	+	.	ID=OP46.2;Name=JNC_CBG00903;Parent=OP46;Note=SL1:0,SL2:0.0935628479894701,SL2:SL1-ratio:Inf,downstream in operon
chrI	.	operon	4632214	4634838	.	+	.	ID=OP47;Name=OP47;size=3;genes=JNC_CBG00929,JNC_CBG00930,JNC_CBG00931
chrI	.	gene	4632214	4633590	.	+	.	ID=OP47.1;Name=JNC_CBG00929;Parent=OP47;Note=SL1:0,SL2:0,SL2:SL1-ratio:NaN,upstream in operon
chrI	.	gene	4633825	4634300	.	+	.	ID=OP47.2;Name=JNC_CBG00930;Parent=OP47;Note=SL1:0.101690637353188,SL2:0.778630312392356,SL2:SL1-ratio:7.6568534985974,downstream in operon
chrI	.	gene	4634520	4634838	.	+	.	ID=OP47.3;Name=JNC_CBG00931;Parent=OP47;Note=SL1:0,SL2:0.110617174060107,SL2:SL1-ratio:Inf,downstream in operon
chrI	.	operon	4637940	4648189	.	-	.	ID=OP48;Name=OP48;size=2;genes=JNC_CBG00933,JNC_CBG00934
chrI	.	gene	4637940	4644623	.	-	.	ID=OP48.2;Name=JNC_CBG00933;Parent=OP48;Note=SL1:0,SL2:0.075225830221382,SL2:SL1-ratio:Inf,downstream in operon
chrI	.	gene	4644826	4648189	.	-	.	ID=OP48.1;Name=JNC_CBG00934;Parent=OP48;Note=SL1:0.250758545360605,SL2:0,SL2:SL1-ratio:0,upstream in operon
chrI	.	operon	4670025	4683023	.	-	.	ID=OP49;Name=OP49;size=2;genes=JNC_CBG00942,JNC_CBG00944
chrI	.	gene	4670025	4676011	.	-	.	ID=OP49.2;Name=JNC_CBG00942;Parent=OP49;Note=SL1:0,SL2:0.0975421224119542,SL2:SL1-ratio:Inf,downstream in operon
chrI	.	gene	4680430	4683023	.	-	.	ID=OP49.1;Name=JNC_CBG00944;Parent=OP49;Note=SL1:0,SL2:0,SL2:SL1-ratio:NaN,upstream in operon
chrI	.	operon	4709728	4718350	.	+	.	ID=OP50;Name=OP50;size=2;genes=JNC_CBG00953,JNC_CBG00954
chrI	.	gene	4709728	4713898	.	+	.	ID=OP50.1;Name=JNC_CBG00953;Parent=OP50;Note=SL1:0.144361085802472,SL2:0,SL2:SL1-ratio:0,upstream in operon
chrI	.	gene	4714859	4718350	.	+	.	ID=OP50.2;Name=JNC_CBG00954;Parent=OP50;Note=SL1:0,SL2:0.138229217836827,SL2:SL1-ratio:Inf,downstream in operon
chrI	.	operon	4734137	4739502	.	-	.	ID=OP51;Name=OP51;size=2;genes=JNC_CBG00957,JNC_CBG00958
chrI	.	gene	4734137	4737080	.	-	.	ID=OP51.2;Name=JNC_CBG00957;Parent=OP51;Note=SL1:0,SL2:0.136305529471433,SL2:SL1-ratio:Inf,downstream in operon
chrI	.	gene	4737352	4739502	.	-	.	ID=OP51.1;Name=JNC_CBG00958;Parent=OP51;Note=SL1:0,SL2:0,SL2:SL1-ratio:NaN,upstream in operon
chrI	.	operon	4898788	4908257	.	+	.	ID=OP52;Name=OP52;size=2;genes=JNC_CBG00993,JNC_CBG00994
chrI	.	gene	4898788	4899701	.	+	.	ID=OP52.1;Name=JNC_CBG00993;Parent=OP52;Note=SL1:1.06052170928542,SL2:0.231331384786242,SL2:SL1-ratio:0.218129796647079,upstream in operon
chrI	.	gene	4900048	4908257	.	+	.	ID=OP52.2;Name=JNC_CBG00994;Parent=OP52;Note=SL1:0,SL2:0.169388531790152,SL2:SL1-ratio:Inf,downstream in operon
chrI	.	operon	5045920	5055125	.	+	.	ID=OP53;Name=OP53;size=3;genes=JNC_CBG01032,JNC_CBG01033,JNC_CBG01034
chrI	.	gene	5045920	5048357	.	+	.	ID=OP53.1;Name=JNC_CBG01032;Parent=OP53;Note=SL1:0.0624611803763961,SL2:0,SL2:SL1-ratio:0,upstream in operon
chrI	.	gene	5048625	5053972	.	+	.	ID=OP53.2;Name=JNC_CBG01033;Parent=OP53;Note=SL1:0,SL2:0.0670208315489037,SL2:SL1-ratio:Inf,downstream in operon
chrI	.	gene	5054127	5055125	.	+	.	ID=OP53.3;Name=JNC_CBG01034;Parent=OP53;Note=SL1:0.137170221475905,SL2:0.503818109110454,SL2:SL1-ratio:3.67294084451817,downstream in operon
chrI	.	operon	5055359	5057973	.	-	.	ID=OP54;Name=OP54;size=2;genes=JNC_CBG01035,JNC_CBG01036
chrI	.	gene	5055359	5056019	.	-	.	ID=OP54.2;Name=JNC_CBG01035;Parent=OP54;Note=SL1:0,SL2:0.137638695149484,SL2:SL1-ratio:Inf,downstream in operon
chrI	.	gene	5056265	5057973	.	-	.	ID=OP54.1;Name=JNC_CBG01036;Parent=OP54;Note=SL1:0.101690637353188,SL2:0.115306247190379,SL2:SL1-ratio:1.13389246238965,upstream in operon
chrI	.	operon	5082791	5084308	.	-	.	ID=OP55;Name=OP55;size=2;genes=JNC_CBG01048,JNC_CBG01049
chrI	.	gene	5082791	5083232	.	-	.	ID=OP55.2;Name=JNC_CBG01048;Parent=OP55;Note=SL1:0,SL2:0.13158720481469,SL2:SL1-ratio:Inf,downstream in operon
chrI	.	gene	5083387	5084308	.	-	.	ID=OP55.1;Name=JNC_CBG01049;Parent=OP55;Note=SL1:0,SL2:0,SL2:SL1-ratio:NaN,upstream in operon
chrI	.	operon	5084539	5093936	.	-	.	ID=OP56;Name=OP56;size=3;genes=JNC_CBG01050,JNC_CBG01052,JNC_CBG01054
chrI	.	gene	5084539	5087541	.	-	.	ID=OP56.3;Name=JNC_CBG01050;Parent=OP56;Note=SL1:0.0670208315489037,SL2:0.136631677948158,SL2:SL1-ratio:2.03864492263813,downstream in operon
chrI	.	gene	5089584	5089995	.	-	.	ID=OP56.2;Name=JNC_CBG01052;Parent=OP56;Note=SL1:0,SL2:1.01385666749487,SL2:SL1-ratio:Inf,downstream in operon
chrI	.	gene	5090953	5093936	.	-	.	ID=OP56.1;Name=JNC_CBG01054;Parent=OP56;Note=SL1:0.392157174431591,SL2:0,SL2:SL1-ratio:0,upstream in operon
chrI	.	operon	5095156	5098617	.	+	.	ID=OP57;Name=OP57;size=2;genes=JNC_CBG01056,JNC_CBG01057
chrI	.	gene	5095156	5096586	.	+	.	ID=OP57.1;Name=JNC_CBG01056;Parent=OP57;Note=SL1:0.307745923802064,SL2:0,SL2:SL1-ratio:0,upstream in operon
chrI	.	gene	5096779	5098617	.	+	.	ID=OP57.2;Name=JNC_CBG01057;Parent=OP57;Note=SL1:0.0930462048418507,SL2:0.440374901796928,SL2:SL1-ratio:4.73286258741479,downstream in operon
chrI	.	operon	5206073	5208887	.	+	.	ID=OP58;Name=OP58;size=2;genes=JNC_CBG01082,JNC_CBG01083
chrI	.	gene	5206073	5207855	.	+	.	ID=OP58.1;Name=JNC_CBG01082;Parent=OP58;Note=SL1:0.381822727243329,SL2:0.156341370651493,SL2:SL1-ratio:0.409460620063769,upstream in operon
chrI	.	gene	5208190	5208887	.	+	.	ID=OP58.2;Name=JNC_CBG01083;Parent=OP58;Note=SL1:0,SL2:0.121392719553432,SL2:SL1-ratio:Inf,downstream in operon
chrI	.	operon	5248868	5255185	.	+	.	ID=OP59;Name=OP59;size=2;genes=JNC_CBG01096,JNC_CBG01097
chrI	.	gene	5248868	5249634	.	+	.	ID=OP59.1;Name=JNC_CBG01096;Parent=OP59;Note=SL1:5.0769077441293,SL2:0.101690637353188,SL2:SL1-ratio:0.0200300345167348,upstream in operon
chrI	.	gene	5249967	5255185	.	+	.	ID=OP59.2;Name=JNC_CBG01097;Parent=OP59;Note=SL1:0,SL2:0.303503110916668,SL2:SL1-ratio:Inf,downstream in operon
chrI	.	operon	5304928	5310944	.	-	.	ID=OP60;Name=OP60;size=2;genes=JNC_CBG01106,JNC_CBG01107
chrI	.	gene	5304928	5306050	.	-	.	ID=OP60.2;Name=JNC_CBG01106;Parent=OP60;Note=SL1:0,SL2:0.0764463597877598,SL2:SL1-ratio:Inf,downstream in operon
chrI	.	gene	5306982	5310944	.	-	.	ID=OP60.1;Name=JNC_CBG01107;Parent=OP60;Note=SL1:0.160220443388985,SL2:0,SL2:SL1-ratio:0,upstream in operon
chrI	.	operon	5347277	5348913	.	+	.	ID=OP61;Name=OP61;size=2;genes=JNC_CBG01118,JNC_CBG01119
chrI	.	gene	5347277	5348214	.	+	.	ID=OP61.1;Name=JNC_CBG01118;Parent=OP61;Note=SL1:0.0935628479894701,SL2:0,SL2:SL1-ratio:0,upstream in operon
chrI	.	gene	5348441	5348913	.	+	.	ID=OP61.2;Name=JNC_CBG01119;Parent=OP61;Note=SL1:0,SL2:0.186092409683701,SL2:SL1-ratio:Inf,downstream in operon
chrI	.	operon	5489347	5494585	.	-	.	ID=OP62;Name=OP62;size=2;genes=JNC_CBG01157,JNC_CBG01158
chrI	.	gene	5489347	5491441	.	-	.	ID=OP62.2;Name=JNC_CBG01157;Parent=OP62;Note=SL1:0,SL2:0.33579872934477,SL2:SL1-ratio:Inf,downstream in operon
chrI	.	gene	5491887	5494585	.	-	.	ID=OP62.1;Name=JNC_CBG01158;Parent=OP62;Note=SL1:0,SL2:0,SL2:SL1-ratio:NaN,upstream in operon
chrI	.	operon	5679084	5687891	.	-	.	ID=OP63;Name=OP63;size=2;genes=JNC_CBG01205,JNC_CBG01206
chrI	.	gene	5679084	5682550	.	-	.	ID=OP63.2;Name=JNC_CBG01205;Parent=OP63;Note=SL1:0.0825553818727081,SL2:0.166038825277222,SL2:SL1-ratio:2.01124168419736,downstream in operon
chrI	.	gene	5683336	5687891	.	-	.	ID=OP63.1;Name=JNC_CBG01206;Parent=OP63;Note=SL1:0.190125693483569,SL2:0,SL2:SL1-ratio:0,upstream in operon
chrI	.	operon	5734934	5738100	.	-	.	ID=OP64;Name=OP64;size=2;genes=JNC_CBG01217,JNC_CBG01218
chrI	.	gene	5734934	5735998	.	-	.	ID=OP64.2;Name=JNC_CBG01217;Parent=OP64;Note=SL1:0,SL2:0.075225830221382,SL2:SL1-ratio:Inf,downstream in operon
chrI	.	gene	5736215	5738100	.	-	.	ID=OP64.1;Name=JNC_CBG01218;Parent=OP64;Note=SL1:0,SL2:0,SL2:SL1-ratio:NaN,upstream in operon
chrI	.	operon	5748589	5751991	.	-	.	ID=OP65;Name=OP65;size=2;genes=JNC_CBG01224,JNC_CBG01225
chrI	.	gene	5748589	5750943	.	-	.	ID=OP65.2;Name=JNC_CBG01224;Parent=OP65;Note=SL1:0,SL2:0.0670208315489037,SL2:SL1-ratio:Inf,downstream in operon
chrI	.	gene	5751368	5751991	.	-	.	ID=OP65.1;Name=JNC_CBG01225;Parent=OP65;Note=SL1:0.531459962326284,SL2:0,SL2:SL1-ratio:0,upstream in operon
chrI	.	operon	5838158	5844374	.	+	.	ID=OP66;Name=OP66;size=3;genes=JNC_CBG01245,JNC_CBG01246,JNC_CBG01247
chrI	.	gene	5838158	5841063	.	+	.	ID=OP66.1;Name=JNC_CBG01245;Parent=OP66;Note=SL1:0,SL2:0,SL2:SL1-ratio:NaN,upstream in operon
chrI	.	gene	5841621	5842363	.	+	.	ID=OP66.2;Name=JNC_CBG01246;Parent=OP66;Note=SL1:0,SL2:0.155855462143559,SL2:SL1-ratio:Inf,downstream in operon
chrI	.	gene	5842541	5844374	.	+	.	ID=OP66.3;Name=JNC_CBG01247;Parent=OP66;Note=SL1:0,SL2:0.375211824024418,SL2:SL1-ratio:Inf,downstream in operon
chrI	.	operon	5844614	5854425	.	+	.	ID=OP67;Name=OP67;size=2;genes=JNC_CBG01248,JNC_CBG01249
chrI	.	gene	5844614	5852983	.	+	.	ID=OP67.1;Name=JNC_CBG01248;Parent=OP67;Note=SL1:0.253272705940582,SL2:0.0647008519909292,SL2:SL1-ratio:0.255459236125144,upstream in operon
chrI	.	gene	5853335	5854425	.	+	.	ID=OP67.2;Name=JNC_CBG01249;Parent=OP67;Note=SL1:0,SL2:0.227915724365016,SL2:SL1-ratio:Inf,downstream in operon
chrI	.	operon	5910114	5912117	.	+	.	ID=OP68;Name=OP68;size=2;genes=JNC_CBG01268,JNC_CBG01269
chrI	.	gene	5910114	5911140	.	+	.	ID=OP68.1;Name=JNC_CBG01268;Parent=OP68;Note=SL1:24.5111053979652,SL2:0.129401703981858,SL2:SL1-ratio:0.00527930918989075,upstream in operon
chrI	.	gene	5911300	5912117	.	+	.	ID=OP68.2;Name=JNC_CBG01269;Parent=OP68;Note=SL1:0.378115007977791,SL2:6.94752456278815,SL2:SL1-ratio:18.3741042175089,downstream in operon
chrI	.	operon	5912256	5919595	.	+	.	ID=OP69;Name=OP69;size=2;genes=JNC_CBG01270,JNC_CBG01271
chrI	.	gene	5912256	5913965	.	+	.	ID=OP69.1;Name=JNC_CBG01270;Parent=OP69;Note=SL1:0,SL2:0,SL2:SL1-ratio:NaN,upstream in operon
chrI	.	gene	5914099	5919595	.	+	.	ID=OP69.2;Name=JNC_CBG01271;Parent=OP69;Note=SL1:0,SL2:0.161049835147382,SL2:SL1-ratio:Inf,downstream in operon
chrI	.	operon	6011566	6013443	.	+	.	ID=OP70;Name=OP70;size=2;genes=JNC_CBG01302,JNC_CBG01303
chrI	.	gene	6011566	6012340	.	+	.	ID=OP70.1;Name=JNC_CBG01302;Parent=OP70;Note=SL1:0.239922405355696,SL2:0,SL2:SL1-ratio:0,upstream in operon
chrI	.	gene	6012531	6013443	.	+	.	ID=OP70.2;Name=JNC_CBG01303;Parent=OP70;Note=SL1:0.112709513727175,SL2:1.18317277108076,SL2:SL1-ratio:10.497541262974,downstream in operon
chrI	.	operon	6030476	6032508	.	+	.	ID=OP71;Name=OP71;size=2;genes=JNC_CBG01310,JNC_CBG01311
chrI	.	gene	6030476	6031306	.	+	.	ID=OP71.1;Name=JNC_CBG01310;Parent=OP71;Note=SL1:0.123623956613584,SL2:0,SL2:SL1-ratio:0,upstream in operon
chrI	.	gene	6031494	6032508	.	+	.	ID=OP71.2;Name=JNC_CBG01311;Parent=OP71;Note=SL1:0,SL2:0.174157901263122,SL2:SL1-ratio:Inf,downstream in operon
chrI	.	operon	6247460	6248556	.	+	.	ID=OP72;Name=OP72;size=2;genes=JNC_CBG01370,JNC_CBG01371
chrI	.	gene	6247460	6247865	.	+	.	ID=OP72.1;Name=JNC_CBG01370;Parent=OP72;Note=SL1:0,SL2:0,SL2:SL1-ratio:NaN,upstream in operon
chrI	.	gene	6248056	6248556	.	+	.	ID=OP72.2;Name=JNC_CBG01371;Parent=OP72;Note=SL1:0,SL2:0.0963825642024734,SL2:SL1-ratio:Inf,downstream in operon
chrI	.	operon	6248605	6254042	.	+	.	ID=OP73;Name=OP73;size=2;genes=JNC_CBG01372,JNC_CBG01373
chrI	.	gene	6248605	6251849	.	+	.	ID=OP73.1;Name=JNC_CBG01372;Parent=OP73;Note=SL1:0,SL2:0,SL2:SL1-ratio:NaN,upstream in operon
chrI	.	gene	6252313	6254042	.	+	.	ID=OP73.2;Name=JNC_CBG01373;Parent=OP73;Note=SL1:0,SL2:0.208057639074748,SL2:SL1-ratio:Inf,downstream in operon
chrI	.	operon	6267935	6277950	.	-	.	ID=OP74;Name=OP74;size=3;genes=JNC_CBG01380,JNC_CBG01381,JNC_CBG01383
chrI	.	gene	6267935	6268656	.	-	.	ID=OP74.3;Name=JNC_CBG01380;Parent=OP74;Note=SL1:0,SL2:0.0624611803763961,SL2:SL1-ratio:Inf,downstream in operon
chrI	.	gene	6269488	6273951	.	-	.	ID=OP74.2;Name=JNC_CBG01381;Parent=OP74;Note=SL1:0.0670208315489037,SL2:0.147974512322241,SL2:SL1-ratio:2.20788833713988,downstream in operon
chrI	.	gene	6275868	6277950	.	-	.	ID=OP74.1;Name=JNC_CBG01383;Parent=OP74;Note=SL1:0,SL2:0,SL2:SL1-ratio:NaN,upstream in operon
chrI	.	operon	6352940	6383684	.	+	.	ID=OP75;Name=OP75;size=2;genes=JNC_CBG01410,JNC_CBG01415
chrI	.	gene	6352940	6353705	.	+	.	ID=OP75.1;Name=JNC_CBG01410;Parent=OP75;Note=SL1:0,SL2:0,SL2:SL1-ratio:NaN,upstream in operon
chrI	.	gene	6382869	6383684	.	+	.	ID=OP75.2;Name=JNC_CBG01415;Parent=OP75;Note=SL1:0,SL2:0.355273625821191,SL2:SL1-ratio:Inf,downstream in operon
chrI	.	operon	6446026	6448834	.	+	.	ID=OP76;Name=OP76;size=2;genes=JNC_CBG01423,JNC_CBG01424
chrI	.	gene	6446026	6447896	.	+	.	ID=OP76.1;Name=JNC_CBG01423;Parent=OP76;Note=SL1:0.230691895037293,SL2:0,SL2:SL1-ratio:0,upstream in operon
chrI	.	gene	6448147	6448834	.	+	.	ID=OP76.2;Name=JNC_CBG01424;Parent=OP76;Note=SL1:0.203381274706376,SL2:0.495309959121426,SL2:SL1-ratio:2.43537641229022,downstream in operon
chrI	.	operon	6457824	6460786	.	-	.	ID=OP77;Name=OP77;size=2;genes=JNC_CBG01427,JNC_CBG01428
chrI	.	gene	6457824	6458404	.	-	.	ID=OP77.2;Name=JNC_CBG01427;Parent=OP77;Note=SL1:0,SL2:0.554081119671077,SL2:SL1-ratio:Inf,downstream in operon
chrI	.	gene	6458584	6460786	.	-	.	ID=OP77.1;Name=JNC_CBG01428;Parent=OP77;Note=SL1:0,SL2:0,SL2:SL1-ratio:NaN,upstream in operon
chrI	.	operon	6463063	6466462	.	+	.	ID=OP78;Name=OP78;size=2;genes=JNC_CBG01430,JNC_CBG01431
chrI	.	gene	6463063	6465196	.	+	.	ID=OP78.1;Name=JNC_CBG01430;Parent=OP78;Note=SL1:0,SL2:0,SL2:SL1-ratio:NaN,upstream in operon
chrI	.	gene	6465389	6466462	.	+	.	ID=OP78.2;Name=JNC_CBG01431;Parent=OP78;Note=SL1:0,SL2:0.147858539433705,SL2:SL1-ratio:Inf,downstream in operon
chrI	.	operon	6538527	6543862	.	-	.	ID=OP79;Name=OP79;size=2;genes=JNC_CBG01446,JNC_CBG01448
chrI	.	gene	6538527	6539342	.	-	.	ID=OP79.2;Name=JNC_CBG01446;Parent=OP79;Note=SL1:0,SL2:0.0969606099187484,SL2:SL1-ratio:Inf,downstream in operon
chrI	.	gene	6542707	6543862	.	-	.	ID=OP79.1;Name=JNC_CBG01448;Parent=OP79;Note=SL1:3.45370321365606,SL2:0.250758545360605,SL2:SL1-ratio:0.0726057017201411,upstream in operon
chrI	.	operon	6544377	6547369	.	-	.	ID=OP80;Name=OP80;size=2;genes=JNC_CBG01449,JNC_CBG01450
chrI	.	gene	6544377	6545892	.	-	.	ID=OP80.2;Name=JNC_CBG01449;Parent=OP80;Note=SL1:0,SL2:0.112709513727175,SL2:SL1-ratio:Inf,downstream in operon
chrI	.	gene	6546426	6547369	.	-	.	ID=OP80.1;Name=JNC_CBG01450;Parent=OP80;Note=SL1:1.03603845155626,SL2:0,SL2:SL1-ratio:0,upstream in operon
chrI	.	operon	6677339	6686087	.	-	.	ID=OP81;Name=OP81;size=2;genes=JNC_CBG01483,JNC_CBG01484
chrI	.	gene	6677339	6681062	.	-	.	ID=OP81.2;Name=JNC_CBG01483;Parent=OP81;Note=SL1:0,SL2:0.0624611803763961,SL2:SL1-ratio:Inf,downstream in operon
chrI	.	gene	6682392	6686087	.	-	.	ID=OP81.1;Name=JNC_CBG01484;Parent=OP81;Note=SL1:0.0921830647189001,SL2:0.0647008519909292,SL2:SL1-ratio:0.701873518614572,upstream in operon
chrI	.	operon	6700578	6704833	.	+	.	ID=OP82;Name=OP82;size=2;genes=JNC_CBG01487,JNC_CBG01490
chrI	.	gene	6700578	6702338	.	+	.	ID=OP82.1;Name=JNC_CBG01487;Parent=OP82;Note=SL1:0,SL2:0,SL2:SL1-ratio:NaN,upstream in operon
chrI	.	gene	6703333	6704833	.	+	.	ID=OP82.2;Name=JNC_CBG01490;Parent=OP82;Note=SL1:0,SL2:0.160220443388985,SL2:SL1-ratio:Inf,downstream in operon
chrI	.	operon	7094869	7098251	.	+	.	ID=OP83;Name=OP83;size=2;genes=JNC_CBG01573,JNC_CBG01574
chrI	.	gene	7094869	7096393	.	+	.	ID=OP83.1;Name=JNC_CBG01573;Parent=OP83;Note=SL1:0.0791874982199713,SL2:0,SL2:SL1-ratio:0,upstream in operon
chrI	.	gene	7096537	7098251	.	+	.	ID=OP83.2;Name=JNC_CBG01574;Parent=OP83;Note=SL1:0.0825553818727081,SL2:0.255004295602461,SL2:SL1-ratio:3.08888760269623,downstream in operon
chrI	.	operon	7168860	7176425	.	+	.	ID=OP84;Name=OP84;size=2;genes=JNC_CBG01604,JNC_CBG01605
chrI	.	gene	7168860	7172560	.	+	.	ID=OP84.1;Name=JNC_CBG01604;Parent=OP84;Note=SL1:0.0624611803763961,SL2:0.0834069768040217,SL2:SL1-ratio:1.33534102784169,upstream in operon
chrI	.	gene	7173038	7176425	.	+	.	ID=OP84.2;Name=JNC_CBG01605;Parent=OP84;Note=SL1:0,SL2:0.155756425208746,SL2:SL1-ratio:Inf,downstream in operon
chrI	.	operon	7190949	7194372	.	-	.	ID=OP85;Name=OP85;size=2;genes=JNC_CBG01607,JNC_CBG01608
chrI	.	gene	7190949	7192014	.	-	.	ID=OP85.2;Name=JNC_CBG01607;Parent=OP85;Note=SL1:0.0670208315489037,SL2:0.167664283263468,SL2:SL1-ratio:2.50167417187486,downstream in operon
chrI	.	gene	7192427	7194372	.	-	.	ID=OP85.1;Name=JNC_CBG01608;Parent=OP85;Note=SL1:0.177594006125027,SL2:0,SL2:SL1-ratio:0,upstream in operon
chrI	.	operon	7232113	7236246	.	-	.	ID=OP86;Name=OP86;size=2;genes=JNC_CBG01620,JNC_CBG01621
chrI	.	gene	7232113	7233026	.	-	.	ID=OP86.2;Name=JNC_CBG01620;Parent=OP86;Note=SL1:0,SL2:0.172423056203326,SL2:SL1-ratio:Inf,downstream in operon
chrI	.	gene	7233228	7236246	.	-	.	ID=OP86.1;Name=JNC_CBG01621;Parent=OP86;Note=SL1:0,SL2:0,SL2:SL1-ratio:NaN,upstream in operon
chrI	.	operon	7259893	7264215	.	-	.	ID=OP87;Name=OP87;size=3;genes=JNC_CBG01630,JNC_CBG01631,JNC_CBG01632
chrI	.	gene	7259893	7260752	.	-	.	ID=OP87.3;Name=JNC_CBG01630;Parent=OP87;Note=SL1:0,SL2:0.167664283263468,SL2:SL1-ratio:Inf,downstream in operon
chrI	.	gene	7261327	7263427	.	-	.	ID=OP87.2;Name=JNC_CBG01631;Parent=OP87;Note=SL1:0.0624611803763961,SL2:0.149101923145282,SL2:SL1-ratio:2.38711343984827,downstream in operon
chrI	.	gene	7263641	7264215	.	-	.	ID=OP87.1;Name=JNC_CBG01632;Parent=OP87;Note=SL1:0.412981014317055,SL2:0.20845365857225,SL2:SL1-ratio:0.504753611777938,upstream in operon
chrI	.	operon	7271440	7277676	.	-	.	ID=OP88;Name=OP88;size=4;genes=JNC_CBG01634,JNC_CBG01635,JNC_CBG01636,JNC_CBG01637
chrI	.	gene	7271440	7273072	.	-	.	ID=OP88.4;Name=JNC_CBG01634;Parent=OP88;Note=SL1:0,SL2:0.218519383088511,SL2:SL1-ratio:Inf,downstream in operon
chrI	.	gene	7273334	7275735	.	-	.	ID=OP88.3;Name=JNC_CBG01635;Parent=OP88;Note=SL1:0,SL2:0.155756425208746,SL2:SL1-ratio:Inf,downstream in operon
chrI	.	gene	7275947	7276550	.	-	.	ID=OP88.2;Name=JNC_CBG01636;Parent=OP88;Note=SL1:0.0670208315489037,SL2:0.237504019449975,SL2:SL1-ratio:3.5437342981439,downstream in operon
chrI	.	gene	7276854	7277676	.	-	.	ID=OP88.1;Name=JNC_CBG01637;Parent=OP88;Note=SL1:2.33704332596539,SL2:0,SL2:SL1-ratio:0,upstream in operon
chrI	.	operon	7333466	7345802	.	+	.	ID=OP89;Name=OP89;size=3;genes=JNC_CBG01648,JNC_CBG01649,JNC_CBG01650
chrI	.	gene	7333466	7335098	.	+	.	ID=OP89.1;Name=JNC_CBG01648;Parent=OP89;Note=SL1:0.138607630904512,SL2:0,SL2:SL1-ratio:0,upstream in operon
chrI	.	gene	7335305	7337006	.	+	.	ID=OP89.2;Name=JNC_CBG01649;Parent=OP89;Note=SL1:0,SL2:0.0624611803763961,SL2:SL1-ratio:Inf,downstream in operon
chrI	.	gene	7337431	7345802	.	+	.	ID=OP89.3;Name=JNC_CBG01650;Parent=OP89;Note=SL1:0,SL2:0.0624611803763961,SL2:SL1-ratio:Inf,downstream in operon
chrI	.	operon	7366206	7374460	.	-	.	ID=OP90;Name=OP90;size=2;genes=JNC_CBG01658,JNC_CBG01659
chrI	.	gene	7366206	7369863	.	-	.	ID=OP90.2;Name=JNC_CBG01658;Parent=OP90;Note=SL1:0,SL2:0.13158720481469,SL2:SL1-ratio:Inf,downstream in operon
chrI	.	gene	7370644	7374460	.	-	.	ID=OP90.1;Name=JNC_CBG01659;Parent=OP90;Note=SL1:0.264800645440383,SL2:0,SL2:SL1-ratio:0,upstream in operon
chrI	.	operon	7447802	7455849	.	+	.	ID=OP91;Name=OP91;size=2;genes=JNC_CBG01680,JNC_CBG01681
chrI	.	gene	7447802	7450179	.	+	.	ID=OP91.1;Name=JNC_CBG01680;Parent=OP91;Note=SL1:0.420344823133922,SL2:0.138040398894398,SL2:SL1-ratio:0.32839799920747,upstream in operon
chrI	.	gene	7450567	7455849	.	+	.	ID=OP91.2;Name=JNC_CBG01681;Parent=OP91;Note=SL1:0,SL2:0.117447448262403,SL2:SL1-ratio:Inf,downstream in operon
chrI	.	operon	7475374	7478558	.	-	.	ID=OP92;Name=OP92;size=2;genes=JNC_CBG01690,JNC_CBG01691
chrI	.	gene	7475374	7475907	.	-	.	ID=OP92.2;Name=JNC_CBG01690;Parent=OP92;Note=SL1:0.0670208315489037,SL2:0.190125693483569,SL2:SL1-ratio:2.83681489903387,downstream in operon
chrI	.	gene	7476104	7478558	.	-	.	ID=OP92.1;Name=JNC_CBG01691;Parent=OP92;Note=SL1:0.770345125487006,SL2:0.0670208315489037,SL2:SL1-ratio:0.0870010458059739,upstream in operon
chrI	.	operon	7511164	7515041	.	+	.	ID=OP93;Name=OP93;size=3;genes=JNC_CBG01700,JNC_CBG01701,JNC_CBG01702
chrI	.	gene	7511164	7511514	.	+	.	ID=OP93.1;Name=JNC_CBG01700;Parent=OP93;Note=SL1:0.18712569597894,SL2:0,SL2:SL1-ratio:0,upstream in operon
chrI	.	gene	7511717	7512862	.	+	.	ID=OP93.2;Name=JNC_CBG01701;Parent=OP93;Note=SL1:0,SL2:0.134343127913035,SL2:SL1-ratio:Inf,downstream in operon
chrI	.	gene	7513071	7515041	.	+	.	ID=OP93.3;Name=JNC_CBG01702;Parent=OP93;Note=SL1:0.0670208315489037,SL2:0.152643263686611,SL2:SL1-ratio:2.27754953435978,downstream in operon
chrI	.	operon	7744968	7747914	.	-	.	ID=OP94;Name=OP94;size=2;genes=JNC_CBG01757,JNC_CBG01758
chrI	.	gene	7744968	7746814	.	-	.	ID=OP94.2;Name=JNC_CBG01757;Parent=OP94;Note=SL1:0,SL2:0.149101923145282,SL2:SL1-ratio:Inf,downstream in operon
chrI	.	gene	7746983	7747914	.	-	.	ID=OP94.1;Name=JNC_CBG01758;Parent=OP94;Note=SL1:0,SL2:0,SL2:SL1-ratio:NaN,upstream in operon
chrI	.	operon	7802354	7808208	.	-	.	ID=OP95;Name=OP95;size=2;genes=JNC_CBG01773,JNC_CBG01774
chrI	.	gene	7802354	7805107	.	-	.	ID=OP95.2;Name=JNC_CBG01773;Parent=OP95;Note=SL1:0,SL2:0.415822892713535,SL2:SL1-ratio:Inf,downstream in operon
chrI	.	gene	7805471	7808208	.	-	.	ID=OP95.1;Name=JNC_CBG01774;Parent=OP95;Note=SL1:0,SL2:0,SL2:SL1-ratio:NaN,upstream in operon
chrI	.	operon	7808913	7809899	.	+	.	ID=OP96;Name=OP96;size=2;genes=JNC_CBG01775,JNC_CBG01776
chrI	.	gene	7808913	7809336	.	+	.	ID=OP96.1;Name=JNC_CBG01775;Parent=OP96;Note=SL1:0.541070885518086,SL2:0.0930462048418507,SL2:SL1-ratio:0.171966755802721,upstream in operon
chrI	.	gene	7809567	7809899	.	+	.	ID=OP96.2;Name=JNC_CBG01776;Parent=OP96;Note=SL1:0.141270375767799,SL2:2.16528655209622,SL2:SL1-ratio:15.3272513103188,downstream in operon
chrI	.	operon	7819075	7823177	.	-	.	ID=OP97;Name=OP97;size=2;genes=JNC_CBG01781,JNC_CBG01782
chrI	.	gene	7819075	7820379	.	-	.	ID=OP97.2;Name=JNC_CBG01781;Parent=OP97;Note=SL1:0,SL2:0.134041663097807,SL2:SL1-ratio:Inf,downstream in operon
chrI	.	gene	7820562	7823177	.	-	.	ID=OP97.1;Name=JNC_CBG01782;Parent=OP97;Note=SL1:0,SL2:0,SL2:SL1-ratio:NaN,upstream in operon
chrI	.	operon	7856795	7859766	.	+	.	ID=OP98;Name=OP98;size=2;genes=JNC_CBG01794,JNC_CBG01795
chrI	.	gene	7856795	7858562	.	+	.	ID=OP98.1;Name=JNC_CBG01794;Parent=OP98;Note=SL1:0,SL2:0,SL2:SL1-ratio:NaN,upstream in operon
chrI	.	gene	7858805	7859766	.	+	.	ID=OP98.2;Name=JNC_CBG01795;Parent=OP98;Note=SL1:0.138607630904512,SL2:0.565701388330031,SL2:SL1-ratio:4.08131489325973,downstream in operon
chrI	.	operon	7870655	7879355	.	+	.	ID=OP99;Name=OP99;size=2;genes=JNC_CBG01799,JNC_CBG01800
chrI	.	gene	7870655	7873331	.	+	.	ID=OP99.1;Name=JNC_CBG01799;Parent=OP99;Note=SL1:0,SL2:0,SL2:SL1-ratio:NaN,upstream in operon
chrI	.	gene	7878906	7879355	.	+	.	ID=OP99.2;Name=JNC_CBG01800;Parent=OP99;Note=SL1:0,SL2:0.124922360752792,SL2:SL1-ratio:Inf,downstream in operon
chrI	.	operon	8105565	8110225	.	+	.	ID=OP100;Name=OP100;size=2;genes=JNC_CBG01849,JNC_CBG01850
chrI	.	gene	8105565	8108048	.	+	.	ID=OP100.1;Name=JNC_CBG01849;Parent=OP100;Note=SL1:0.250872356592752,SL2:0.0624611803763961,SL2:SL1-ratio:0.248975938300731,upstream in operon
chrI	.	gene	8108248	8110225	.	+	.	ID=OP100.2;Name=JNC_CBG01850;Parent=OP100;Note=SL1:0,SL2:0.137170221475905,SL2:SL1-ratio:Inf,downstream in operon
chrI	.	operon	8125899	8128011	.	-	.	ID=OP101;Name=OP101;size=2;genes=JNC_CBG01855,JNC_CBG01856
chrI	.	gene	8125899	8126545	.	-	.	ID=OP101.2;Name=JNC_CBG01855;Parent=OP101;Note=SL1:0,SL2:0.134591088598326,SL2:SL1-ratio:Inf,downstream in operon
chrI	.	gene	8127192	8128011	.	-	.	ID=OP101.1;Name=JNC_CBG01856;Parent=OP101;Note=SL1:0.466116550726082,SL2:0,SL2:SL1-ratio:0,upstream in operon
chrI	.	operon	8188575	8192166	.	+	.	ID=OP102;Name=OP102;size=2;genes=JNC_CBG01864,JNC_CBG01865
chrI	.	gene	8188575	8189303	.	+	.	ID=OP102.1;Name=JNC_CBG01864;Parent=OP102;Note=SL1:0.39760589014053,SL2:0,SL2:SL1-ratio:0,upstream in operon
chrI	.	gene	8189547	8192166	.	+	.	ID=OP102.2;Name=JNC_CBG01865;Parent=OP102;Note=SL1:0.0624611803763961,SL2:0.181524455233354,SL2:SL1-ratio:2.90619636291651,downstream in operon
chrI	.	operon	8263135	8271748	.	+	.	ID=OP103;Name=OP103;size=2;genes=JNC_CBG01879,JNC_CBG01880
chrI	.	gene	8263135	8263546	.	+	.	ID=OP103.1;Name=JNC_CBG01879;Parent=OP103;Note=SL1:0,SL2:0,SL2:SL1-ratio:NaN,upstream in operon
chrI	.	gene	8264768	8271748	.	+	.	ID=OP103.2;Name=JNC_CBG01880;Parent=OP103;Note=SL1:0,SL2:0.101690637353188,SL2:SL1-ratio:Inf,downstream in operon
chrI	.	operon	8295585	8299514	.	+	.	ID=OP104;Name=OP104;size=2;genes=JNC_CBG01887,JNC_CBG01888
chrI	.	gene	8295585	8296171	.	+	.	ID=OP104.1;Name=JNC_CBG01887;Parent=OP104;Note=SL1:9.12900813547071,SL2:0,SL2:SL1-ratio:0,upstream in operon
chrI	.	gene	8298648	8299514	.	+	.	ID=OP104.2;Name=JNC_CBG01888;Parent=OP104;Note=SL1:0,SL2:0.0935628479894701,SL2:SL1-ratio:Inf,downstream in operon
chrI	.	operon	8478790	8482412	.	-	.	ID=OP105;Name=OP105;size=3;genes=JNC_CBG01927,JNC_CBG01929,JNC_CBG01930
chrI	.	gene	8478790	8479297	.	-	.	ID=OP105.3;Name=JNC_CBG01927;Parent=OP105;Note=SL1:0,SL2:0.0624611803763961,SL2:SL1-ratio:Inf,downstream in operon
chrI	.	gene	8480024	8481164	.	-	.	ID=OP105.2;Name=JNC_CBG01929;Parent=OP105;Note=SL1:0.138607630904512,SL2:0.893304410851533,SL2:SL1-ratio:6.44484293557358,downstream in operon
chrI	.	gene	8481388	8482412	.	-	.	ID=OP105.1;Name=JNC_CBG01930;Parent=OP105;Note=SL1:0.380251386967138,SL2:0.277215261809024,SL2:SL1-ratio:0.729031559937428,upstream in operon
chrI	.	operon	8482840	8487400	.	+	.	ID=OP106;Name=OP106;size=2;genes=JNC_CBG01931,JNC_CBG01932
chrI	.	gene	8482840	8484591	.	+	.	ID=OP106.1;Name=JNC_CBG01931;Parent=OP106;Note=SL1:1.45284785948067,SL2:0,SL2:SL1-ratio:0,upstream in operon
chrI	.	gene	8485183	8487400	.	+	.	ID=OP106.2;Name=JNC_CBG01932;Parent=OP106;Note=SL1:0,SL2:0.111988033953079,SL2:SL1-ratio:Inf,downstream in operon
chrI	.	operon	8660356	8675385	.	+	.	ID=OP107;Name=OP107;size=3;genes=JNC_CBG01954,JNC_CBG01955,JNC_CBG01958
chrI	.	gene	8660356	8661190	.	+	.	ID=OP107.1;Name=JNC_CBG01954;Parent=OP107;Note=SL1:0.490063435896848,SL2:0,SL2:SL1-ratio:0,upstream in operon
chrI	.	gene	8661422	8672127	.	+	.	ID=OP107.2;Name=JNC_CBG01955;Parent=OP107;Note=SL1:0,SL2:0.138607630904512,SL2:SL1-ratio:Inf,downstream in operon
chrI	.	gene	8672689	8675385	.	+	.	ID=OP107.3;Name=JNC_CBG01958;Parent=OP107;Note=SL1:0,SL2:0.230612494380758,SL2:SL1-ratio:Inf,downstream in operon
chrI	.	operon	8682779	8688849	.	-	.	ID=OP108;Name=OP108;size=2;genes=JNC_CBG01961,JNC_CBG01962
chrI	.	gene	8682779	8683938	.	-	.	ID=OP108.2;Name=JNC_CBG01961;Parent=OP108;Note=SL1:0.0947786069917371,SL2:0.197056978811111,SL2:SL1-ratio:2.07912930001483,downstream in operon
chrI	.	gene	8685489	8688849	.	-	.	ID=OP108.1;Name=JNC_CBG01962;Parent=OP108;Note=SL1:0,SL2:0,SL2:SL1-ratio:NaN,upstream in operon
chrI	.	operon	8701742	8711734	.	-	.	ID=OP109;Name=OP109;size=2;genes=JNC_CBG01969,JNC_CBG01970
chrI	.	gene	8701742	8708681	.	-	.	ID=OP109.2;Name=JNC_CBG01969;Parent=OP109;Note=SL1:0,SL2:0.0670208315489037,SL2:SL1-ratio:Inf,downstream in operon
chrI	.	gene	8709025	8711734	.	-	.	ID=OP109.1;Name=JNC_CBG01970;Parent=OP109;Note=SL1:0.113879430541689,SL2:0.161049835147382,SL2:SL1-ratio:1.41421356237309,upstream in operon
chrI	.	operon	9020684	9031360	.	-	.	ID=OP110;Name=OP110;size=2;genes=JNC_CBG02041,JNC_CBG02042
chrI	.	gene	9020684	9021651	.	-	.	ID=OP110.2;Name=JNC_CBG02041;Parent=OP110;Note=SL1:0.138607630904512,SL2:0.312519456501848,SL2:SL1-ratio:2.2547059960728,downstream in operon
chrI	.	gene	9022135	9031360	.	-	.	ID=OP110.1;Name=JNC_CBG02042;Parent=OP110;Note=SL1:0.308236749142084,SL2:0,SL2:SL1-ratio:0,upstream in operon
chrI	.	operon	9132464	9140790	.	+	.	ID=OP111;Name=OP111;size=2;genes=JNC_CBG02058,JNC_CBG02059
chrI	.	gene	9132464	9138065	.	+	.	ID=OP111.1;Name=JNC_CBG02058;Parent=OP111;Note=SL1:0.203381274706376,SL2:0,SL2:SL1-ratio:0,upstream in operon
chrI	.	gene	9138359	9140790	.	+	.	ID=OP111.2;Name=JNC_CBG02059;Parent=OP111;Note=SL1:0,SL2:0.118722779316756,SL2:SL1-ratio:Inf,downstream in operon
chrI	.	operon	9216308	9225989	.	-	.	ID=OP112;Name=OP112;size=2;genes=JNC_CBG02081,JNC_CBG02085
chrI	.	gene	9216308	9217764	.	-	.	ID=OP112.2;Name=JNC_CBG02081;Parent=OP112;Note=SL1:0,SL2:0.0624611803763961,SL2:SL1-ratio:Inf,downstream in operon
chrI	.	gene	9224067	9225989	.	-	.	ID=OP112.1;Name=JNC_CBG02085;Parent=OP112;Note=SL1:0,SL2:0,SL2:SL1-ratio:NaN,upstream in operon
chrI	.	operon	9227402	9232910	.	-	.	ID=OP113;Name=OP113;size=2;genes=JNC_CBG02086,JNC_CBG02087
chrI	.	gene	9227402	9228319	.	-	.	ID=OP113.2;Name=JNC_CBG02086;Parent=OP113;Note=SL1:0,SL2:0.197056978811111,SL2:SL1-ratio:Inf,downstream in operon
chrI	.	gene	9229120	9232910	.	-	.	ID=OP113.1;Name=JNC_CBG02087;Parent=OP113;Note=SL1:0.0731657469542174,SL2:0,SL2:SL1-ratio:0,upstream in operon
chrI	.	operon	9299446	9324211	.	-	.	ID=OP114;Name=OP114;size=2;genes=JNC_CBG02104,JNC_CBG02105
chrI	.	gene	9299446	9301470	.	-	.	ID=OP114.2;Name=JNC_CBG02104;Parent=OP114;Note=SL1:0,SL2:0.214609107840389,SL2:SL1-ratio:Inf,downstream in operon
chrI	.	gene	9301146	9324211	.	-	.	ID=OP114.1;Name=JNC_CBG02105;Parent=OP114;Note=SL1:0,SL2:0,SL2:SL1-ratio:NaN,upstream in operon
chrI	.	operon	9329043	9336187	.	-	.	ID=OP115;Name=OP115;size=2;genes=JNC_CBG02112,JNC_CBG02113
chrI	.	gene	9329043	9331511	.	-	.	ID=OP115.2;Name=JNC_CBG02112;Parent=OP115;Note=SL1:0,SL2:0.225937309352085,SL2:SL1-ratio:Inf,downstream in operon
chrI	.	gene	9332028	9336187	.	-	.	ID=OP115.1;Name=JNC_CBG02113;Parent=OP115;Note=SL1:0.265729981163142,SL2:0,SL2:SL1-ratio:0,upstream in operon
chrI	.	operon	9512170	9517853	.	-	.	ID=OP116;Name=OP116;size=2;genes=JNC_CBG02143,JNC_CBG02144
chrI	.	gene	9512170	9513964	.	-	.	ID=OP116.2;Name=JNC_CBG02143;Parent=OP116;Note=SL1:0,SL2:0.187619014720653,SL2:SL1-ratio:Inf,downstream in operon
chrI	.	gene	9514172	9517853	.	-	.	ID=OP116.1;Name=JNC_CBG02144;Parent=OP116;Note=SL1:0.138607630904512,SL2:0,SL2:SL1-ratio:0,upstream in operon
chrI	.	operon	9601466	9615635	.	-	.	ID=OP117;Name=OP117;size=2;genes=JNC_CBG02161,JNC_CBG02162
chrI	.	gene	9601466	9610460	.	-	.	ID=OP117.2;Name=JNC_CBG02161;Parent=OP117;Note=SL1:0,SL2:0.0670208315489037,SL2:SL1-ratio:Inf,downstream in operon
chrI	.	gene	9612055	9615635	.	-	.	ID=OP117.1;Name=JNC_CBG02162;Parent=OP117;Note=SL1:0.148675110697344,SL2:0,SL2:SL1-ratio:0,upstream in operon
chrI	.	operon	9640506	9644231	.	+	.	ID=OP118;Name=OP118;size=2;genes=JNC_CBG02169,JNC_CBG02170
chrI	.	gene	9640506	9642807	.	+	.	ID=OP118.1;Name=JNC_CBG02169;Parent=OP118;Note=SL1:0,SL2:0,SL2:SL1-ratio:NaN,upstream in operon
chrI	.	gene	9643373	9644231	.	+	.	ID=OP118.2;Name=JNC_CBG02170;Parent=OP118;Note=SL1:0,SL2:0.0975421224119542,SL2:SL1-ratio:Inf,downstream in operon
chrI	.	operon	9679988	9693641	.	-	.	ID=OP119;Name=OP119;size=2;genes=JNC_CBG02177,JNC_CBG02179
chrI	.	gene	9679988	9691510	.	-	.	ID=OP119.2;Name=JNC_CBG02177;Parent=OP119;Note=SL1:0,SL2:0.136305529471433,SL2:SL1-ratio:Inf,downstream in operon
chrI	.	gene	9691016	9693641	.	-	.	ID=OP119.1;Name=JNC_CBG02179;Parent=OP119;Note=SL1:0,SL2:0,SL2:SL1-ratio:NaN,upstream in operon
chrI	.	operon	9699452	9723103	.	+	.	ID=OP120;Name=OP120;size=3;genes=JNC_CBG02181,JNC_CBG02183,JNC_CBG02184
chrI	.	gene	9699452	9709416	.	+	.	ID=OP120.1;Name=JNC_CBG02181;Parent=OP120;Note=SL1:0.173413889298899,SL2:0,SL2:SL1-ratio:0,upstream in operon
chrI	.	gene	9710210	9715294	.	+	.	ID=OP120.2;Name=JNC_CBG02183;Parent=OP120;Note=SL1:0,SL2:0.0840746103358787,SL2:SL1-ratio:Inf,downstream in operon
chrI	.	gene	9715793	9723103	.	+	.	ID=OP120.3;Name=JNC_CBG02184;Parent=OP120;Note=SL1:0,SL2:0.0952676456235356,SL2:SL1-ratio:Inf,downstream in operon
chrI	.	operon	9891112	9893493	.	-	.	ID=OP121;Name=OP121;size=2;genes=JNC_CBG02206,JNC_CBG02207
chrI	.	gene	9891112	9892378	.	-	.	ID=OP121.2;Name=JNC_CBG02206;Parent=OP121;Note=SL1:0,SL2:0.290079700776799,SL2:SL1-ratio:Inf,downstream in operon
chrI	.	gene	9892624	9893493	.	-	.	ID=OP121.1;Name=JNC_CBG02207;Parent=OP121;Note=SL1:0.0670208315489037,SL2:0,SL2:SL1-ratio:0,upstream in operon
chrI	.	operon	9902025	9908374	.	-	.	ID=OP122;Name=OP122;size=2;genes=JNC_CBG02211,JNC_CBG02212
chrI	.	gene	9902025	9904266	.	-	.	ID=OP122.2;Name=JNC_CBG02211;Parent=OP122;Note=SL1:0,SL2:0.0647008519909292,SL2:SL1-ratio:Inf,downstream in operon
chrI	.	gene	9905781	9908374	.	-	.	ID=OP122.1;Name=JNC_CBG02212;Parent=OP122;Note=SL1:0.225937309352085,SL2:0,SL2:SL1-ratio:0,upstream in operon
chrI	.	operon	10473381	10478407	.	-	.	ID=OP123;Name=OP123;size=2;genes=JNC_CBG02305,JNC_CBG02306
chrI	.	gene	10473381	10475014	.	-	.	ID=OP123.2;Name=JNC_CBG02305;Parent=OP123;Note=SL1:0,SL2:0.138607630904512,SL2:SL1-ratio:Inf,downstream in operon
chrI	.	gene	10476664	10478407	.	-	.	ID=OP123.1;Name=JNC_CBG02306;Parent=OP123;Note=SL1:0.257148192293588,SL2:0,SL2:SL1-ratio:0,upstream in operon
chrI	.	operon	10551266	10555223	.	+	.	ID=OP124;Name=OP124;size=2;genes=JNC_CBG02331,JNC_CBG02332
chrI	.	gene	10551266	10554305	.	+	.	ID=OP124.1;Name=JNC_CBG02331;Parent=OP124;Note=SL1:0.0935628479894701,SL2:0.0935628479894701,SL2:SL1-ratio:1,upstream in operon
chrI	.	gene	10554852	10555223	.	+	.	ID=OP124.2;Name=JNC_CBG02332;Parent=OP124;Note=SL1:0.0624611803763961,SL2:0.244687468434174,SL2:SL1-ratio:3.9174326671329,downstream in operon
chrI	.	operon	10801996	10809385	.	+	.	ID=OP125;Name=OP125;size=2;genes=JNC_CBG02380,JNC_CBG02381
chrI	.	gene	10801996	10804029	.	+	.	ID=OP125.1;Name=JNC_CBG02380;Parent=OP125;Note=SL1:0.175316406137149,SL2:0,SL2:SL1-ratio:0,upstream in operon
chrI	.	gene	10804455	10809385	.	+	.	ID=OP125.2;Name=JNC_CBG02381;Parent=OP125;Note=SL1:0.10508620578348,SL2:0.230113524783475,SL2:SL1-ratio:2.18975956994394,downstream in operon
chrI	.	operon	10809707	10821401	.	+	.	ID=OP126;Name=OP126;size=2;genes=JNC_CBG02382,JNC_CBG02383
chrI	.	gene	10809707	10817833	.	+	.	ID=OP126.1;Name=JNC_CBG02382;Parent=OP126;Note=SL1:0,SL2:0,SL2:SL1-ratio:NaN,upstream in operon
chrI	.	gene	10818239	10821401	.	+	.	ID=OP126.2;Name=JNC_CBG02383;Parent=OP126;Note=SL1:0.0647008519909292,SL2:0.236845458788339,SL2:SL1-ratio:3.66062349258621,downstream in operon
chrI	.	operon	10822252	10828911	.	-	.	ID=OP127;Name=OP127;size=2;genes=JNC_CBG02384,JNC_CBG02385
chrI	.	gene	10822252	10824171	.	-	.	ID=OP127.2;Name=JNC_CBG02384;Parent=OP127;Note=SL1:0,SL2:0.123947286961234,SL2:SL1-ratio:Inf,downstream in operon
chrI	.	gene	10824385	10828911	.	-	.	ID=OP127.1;Name=JNC_CBG02385;Parent=OP127;Note=SL1:0.138607630904512,SL2:0.161049835147382,SL2:SL1-ratio:1.16191175115265,upstream in operon
chrI	.	operon	10829282	10842425	.	-	.	ID=OP128;Name=OP128;size=2;genes=JNC_CBG02387,JNC_CBG02388
chrI	.	gene	10829282	10832795	.	-	.	ID=OP128.2;Name=JNC_CBG02387;Parent=OP128;Note=SL1:0,SL2:0.57829538521484,SL2:SL1-ratio:Inf,downstream in operon
chrI	.	gene	10833305	10842425	.	-	.	ID=OP128.1;Name=JNC_CBG02388;Parent=OP128;Note=SL1:0.0791874982199713,SL2:0,SL2:SL1-ratio:0,upstream in operon
chrI	.	operon	10906135	10923474	.	-	.	ID=OP129;Name=OP129;size=2;genes=JNC_CBG02406,JNC_CBG02407
chrI	.	gene	10906135	10907315	.	-	.	ID=OP129.2;Name=JNC_CBG02406;Parent=OP129;Note=SL1:0,SL2:0.138607630904512,SL2:SL1-ratio:Inf,downstream in operon
chrI	.	gene	10907585	10923474	.	-	.	ID=OP129.1;Name=JNC_CBG02407;Parent=OP129;Note=SL1:0.415822892713535,SL2:0,SL2:SL1-ratio:0,upstream in operon
chrI	.	operon	10998937	11005930	.	-	.	ID=OP130;Name=OP130;size=2;genes=JNC_CBG02415,JNC_CBG02416
chrI	.	gene	10998937	11002544	.	-	.	ID=OP130.2;Name=JNC_CBG02415;Parent=OP130;Note=SL1:0.241508688716061,SL2:0.541149091973476,SL2:SL1-ratio:2.24070237327858,downstream in operon
chrI	.	gene	11004901	11005930	.	-	.	ID=OP130.1;Name=JNC_CBG02416;Parent=OP130;Note=SL1:0.881711023316919,SL2:0,SL2:SL1-ratio:0,upstream in operon
chrI	.	operon	11019137	11030952	.	+	.	ID=OP131;Name=OP131;size=2;genes=JNC_CBG02421,JNC_CBG02422
chrI	.	gene	11019137	11024136	.	+	.	ID=OP131.1;Name=JNC_CBG02421;Parent=OP131;Note=SL1:0.18712569597894,SL2:0.154604562070157,SL2:SL1-ratio:0.826207011609764,upstream in operon
chrI	.	gene	11024411	11030952	.	+	.	ID=OP131.2;Name=JNC_CBG02422;Parent=OP131;Note=SL1:0,SL2:0.136694405208168,SL2:SL1-ratio:Inf,downstream in operon
chrI	.	operon	11040039	11041876	.	+	.	ID=OP132;Name=OP132;size=2;genes=JNC_CBG02424,JNC_CBG02425
chrI	.	gene	11040039	11040656	.	+	.	ID=OP132.1;Name=JNC_CBG02424;Parent=OP132;Note=SL1:1.07100909773335,SL2:0,SL2:SL1-ratio:0,upstream in operon
chrI	.	gene	11040925	11041876	.	+	.	ID=OP132.2;Name=JNC_CBG02425;Parent=OP132;Note=SL1:0.0975421224119542,SL2:0.533656152721925,SL2:SL1-ratio:5.47103281665443,downstream in operon
chrI	.	operon	11096589	11104163	.	-	.	ID=OP133;Name=OP133;size=2;genes=JNC_CBG02434,JNC_CBG02435
chrI	.	gene	11096589	11102636	.	-	.	ID=OP133.2;Name=JNC_CBG02434;Parent=OP133;Note=SL1:0.167899364672385,SL2:0.554430523618047,SL2:SL1-ratio:3.30215974729794,downstream in operon
chrI	.	gene	11103150	11104163	.	-	.	ID=OP133.1;Name=JNC_CBG02435;Parent=OP133;Note=SL1:2.99623156364043,SL2:0.0624611803763961,SL2:SL1-ratio:0.020846579795223,upstream in operon
chrI	.	operon	11200939	11205370	.	-	.	ID=OP134;Name=OP134;size=2;genes=JNC_CBG02457,JNC_CBG02458
chrI	.	gene	11200939	11202005	.	-	.	ID=OP134.2;Name=JNC_CBG02457;Parent=OP134;Note=SL1:0.138607630904512,SL2:0.415822892713535,SL2:SL1-ratio:3,downstream in operon
chrI	.	gene	11202568	11205370	.	-	.	ID=OP134.1;Name=JNC_CBG02458;Parent=OP134;Note=SL1:0.277215261809024,SL2:0.250758545360605,SL2:SL1-ratio:0.904562554472037,upstream in operon
chrI_random	.	operon	107760	114553	.	-	.	ID=OP135;Name=OP135;size=3;genes=JNC_CBG12361,JNC_CBG12362,JNC_CBG12363
chrI_random	.	gene	107760	108811	.	-	.	ID=OP135.3;Name=JNC_CBG12361;Parent=OP135;Note=SL1:0.138607630904512,SL2:0.328986771710186,SL2:SL1-ratio:2.37351125304803,downstream in operon
chrI_random	.	gene	108926	111721	.	-	.	ID=OP135.2;Name=JNC_CBG12362;Parent=OP135;Note=SL1:0,SL2:0.161160754237547,SL2:SL1-ratio:Inf,downstream in operon
chrI_random	.	gene	112003	114553	.	-	.	ID=OP135.1;Name=JNC_CBG12363;Parent=OP135;Note=SL1:0.343321543928403,SL2:0.163067658602979,SL2:SL1-ratio:0.47497065502241,upstream in operon
chrI_random	.	operon	123110	127530	.	+	.	ID=OP136;Name=OP136;size=2;genes=JNC_CBG12367,JNC_CBG12368
chrI_random	.	gene	123110	124558	.	+	.	ID=OP136.1;Name=JNC_CBG12367;Parent=OP136;Note=SL1:7.34299185530443,SL2:0.0670208315489037,SL2:SL1-ratio:0.00912718315225819,upstream in operon
chrI_random	.	gene	124811	127530	.	+	.	ID=OP136.2;Name=JNC_CBG12368;Parent=OP136;Note=SL1:0.0624611803763961,SL2:0.189557213983474,SL2:SL1-ratio:3.03480038067144,downstream in operon
chrI_random	.	operon	152967	160818	.	+	.	ID=OP137;Name=OP137;size=2;genes=JNC_CBG12375,JNC_CBG12376
chrI_random	.	gene	152967	156988	.	+	.	ID=OP137.1;Name=JNC_CBG12375;Parent=OP137;Note=SL1:0.0670208315489037,SL2:0,SL2:SL1-ratio:0,upstream in operon
chrI_random	.	gene	157161	160818	.	+	.	ID=OP137.2;Name=JNC_CBG12376;Parent=OP137;Note=SL1:0,SL2:0.0935628479894701,SL2:SL1-ratio:Inf,downstream in operon
chrI_random	.	operon	194550	200081	.	-	.	ID=OP138;Name=OP138;size=2;genes=JNC_CBG12383,JNC_CBG12384
chrI_random	.	gene	194550	196620	.	-	.	ID=OP138.2;Name=JNC_CBG12383;Parent=OP138;Note=SL1:0.0670208315489037,SL2:0.163123803345645,SL2:SL1-ratio:2.43392687878868,downstream in operon
chrI_random	.	gene	196924	200081	.	-	.	ID=OP138.1;Name=JNC_CBG12384;Parent=OP138;Note=SL1:0.353232685854198,SL2:0,SL2:SL1-ratio:0,upstream in operon
chrI_random	.	operon	560035	571636	.	+	.	ID=OP139;Name=OP139;size=2;genes=JNC_CBG12442,JNC_CBG12443
chrI_random	.	gene	560035	561930	.	+	.	ID=OP139.1;Name=JNC_CBG12442;Parent=OP139;Note=SL1:0.236845458788339,SL2:0,SL2:SL1-ratio:0,upstream in operon
chrI_random	.	gene	562343	571636	.	+	.	ID=OP139.2;Name=JNC_CBG12443;Parent=OP139;Note=SL1:0,SL2:0.138607630904512,SL2:SL1-ratio:Inf,downstream in operon
chrI_random	.	operon	691445	698859	.	-	.	ID=OP140;Name=OP140;size=2;genes=JNC_CBG12467,JNC_CBG12469
chrI_random	.	gene	691445	696033	.	-	.	ID=OP140.2;Name=JNC_CBG12467;Parent=OP140;Note=SL1:0,SL2:0.138229217836827,SL2:SL1-ratio:Inf,downstream in operon
chrI_random	.	gene	696226	698859	.	-	.	ID=OP140.1;Name=JNC_CBG12469;Parent=OP140;Note=SL1:0,SL2:0,SL2:SL1-ratio:NaN,upstream in operon
chrI_random	.	operon	748391	751115	.	+	.	ID=OP141;Name=OP141;size=2;genes=JNC_CBG12478,JNC_CBG12479
chrI_random	.	gene	748391	749269	.	+	.	ID=OP141.1;Name=JNC_CBG12478;Parent=OP141;Note=SL1:0.260189075886104,SL2:0,SL2:SL1-ratio:0,upstream in operon
chrI_random	.	gene	749583	751115	.	+	.	ID=OP141.2;Name=JNC_CBG12479;Parent=OP141;Note=SL1:0,SL2:0.102000971346576,SL2:SL1-ratio:Inf,downstream in operon
chrI_random	.	operon	758566	765979	.	+	.	ID=OP142;Name=OP142;size=2;genes=JNC_CBG12482,JNC_CBG12483
chrI_random	.	gene	758566	762319	.	+	.	ID=OP142.1;Name=JNC_CBG12482;Parent=OP142;Note=SL1:0.277215261809024,SL2:0.124922360752792,SL2:SL1-ratio:0.450633056555351,upstream in operon
chrI_random	.	gene	762567	765979	.	+	.	ID=OP142.2;Name=JNC_CBG12483;Parent=OP142;Note=SL1:0,SL2:0.127065765877265,SL2:SL1-ratio:Inf,downstream in operon
chrI_random	.	operon	784143	791615	.	-	.	ID=OP143;Name=OP143;size=2;genes=JNC_CBG12490,JNC_CBG12491
chrI_random	.	gene	784143	786172	.	-	.	ID=OP143.2;Name=JNC_CBG12490;Parent=OP143;Note=SL1:0,SL2:0.102078702710381,SL2:SL1-ratio:Inf,downstream in operon
chrI_random	.	gene	786421	791615	.	-	.	ID=OP143.1;Name=JNC_CBG12491;Parent=OP143;Note=SL1:0.154604562070157,SL2:0,SL2:SL1-ratio:0,upstream in operon
chrI_random	.	operon	953161	971330	.	-	.	ID=OP144;Name=OP144;size=2;genes=JNC_CBG12530,JNC_CBG12531
chrI_random	.	gene	953161	966899	.	-	.	ID=OP144.2;Name=JNC_CBG12530;Parent=OP144;Note=SL1:0,SL2:0.0624611803763961,SL2:SL1-ratio:Inf,downstream in operon
chrI_random	.	gene	967142	971330	.	-	.	ID=OP144.1;Name=JNC_CBG12531;Parent=OP144;Note=SL1:2.21772209447219,SL2:0,SL2:SL1-ratio:0,upstream in operon
chrI_random	.	operon	1052744	1054200	.	+	.	ID=OP145;Name=OP145;size=2;genes=JNC_CBG12547,JNC_CBG12548
chrI_random	.	gene	1052744	1053340	.	+	.	ID=OP145.1;Name=JNC_CBG12547;Parent=OP145;Note=SL1:0.350632812274298,SL2:0,SL2:SL1-ratio:0,upstream in operon
chrI_random	.	gene	1053527	1054200	.	+	.	ID=OP145.2;Name=JNC_CBG12548;Parent=OP145;Note=SL1:0,SL2:0.3263774354773,SL2:SL1-ratio:Inf,downstream in operon
chrI_random	.	operon	1317640	1321989	.	+	.	ID=OP146;Name=OP146;size=2;genes=JNC_CBG12590,JNC_CBG12591
chrI_random	.	gene	1317640	1318339	.	+	.	ID=OP146.1;Name=JNC_CBG12590;Parent=OP146;Note=SL1:1.59151547640615,SL2:0,SL2:SL1-ratio:0,upstream in operon
chrI_random	.	gene	1318554	1321989	.	+	.	ID=OP146.2;Name=JNC_CBG12591;Parent=OP146;Note=SL1:0,SL2:0.121392719553432,SL2:SL1-ratio:Inf,downstream in operon
chrI_random	.	operon	1343030	1355214	.	-	.	ID=OP147;Name=OP147;size=2;genes=JNC_CBG12600,JNC_CBG12601
chrI_random	.	gene	1343030	1355214	.	-	.	ID=OP147.2;Name=JNC_CBG12600;Parent=OP147;Note=SL1:0,SL2:0.224130325882567,SL2:SL1-ratio:Inf,downstream in operon
chrI_random	.	gene	1345047	1346249	.	-	.	ID=OP147.1;Name=JNC_CBG12601;Parent=OP147;Note=SL1:0,SL2:0,SL2:SL1-ratio:NaN,upstream in operon
chrI_random	.	operon	1496314	1497491	.	+	.	ID=OP148;Name=OP148;size=2;genes=JNC_CBG12644,JNC_CBG12645
chrI_random	.	gene	1496314	1496834	.	+	.	ID=OP148.1;Name=JNC_CBG12644;Parent=OP148;Note=SL1:0.307745923802064,SL2:0.277509948360934,SL2:SL1-ratio:0.901750200075511,upstream in operon
chrI_random	.	gene	1497035	1497491	.	+	.	ID=OP148.2;Name=JNC_CBG12645;Parent=OP148;Note=SL1:0,SL2:0.0670208315489037,SL2:SL1-ratio:Inf,downstream in operon
chrI_random	.	operon	1609218	1615075	.	-	.	ID=OP149;Name=OP149;size=2;genes=JNC_CBG12675,JNC_CBG12676
chrI_random	.	gene	1609218	1612313	.	-	.	ID=OP149.2;Name=JNC_CBG12675;Parent=OP149;Note=SL1:0.0670208315489037,SL2:0.147398995539583,SL2:SL1-ratio:2.19930120431331,downstream in operon
chrI_random	.	gene	1612640	1615075	.	-	.	ID=OP149.1;Name=JNC_CBG12676;Parent=OP149;Note=SL1:0.554430523618047,SL2:0.105523267105941,SL2:SL1-ratio:0.190327304523797,upstream in operon
chrI_random	.	operon	1675893	1679518	.	+	.	ID=OP150;Name=OP150;size=2;genes=JNC_CBG12694,JNC_CBG12695
chrI_random	.	gene	1675893	1677016	.	+	.	ID=OP150.1;Name=JNC_CBG12694;Parent=OP150;Note=SL1:0.441077257682719,SL2:0,SL2:SL1-ratio:0,upstream in operon
chrI_random	.	gene	1677667	1679518	.	+	.	ID=OP150.2;Name=JNC_CBG12695;Parent=OP150;Note=SL1:0,SL2:0.193987987564946,SL2:SL1-ratio:Inf,downstream in operon
chrI_random	.	operon	1821366	1823309	.	-	.	ID=OP151;Name=OP151;size=2;genes=JNC_CBG12720,JNC_CBG12721
chrI_random	.	gene	1821366	1822297	.	-	.	ID=OP151.2;Name=JNC_CBG12720;Parent=OP151;Note=SL1:0.0935628479894701,SL2:0.321791310076179,SL2:SL1-ratio:3.43930648746813,downstream in operon
chrI_random	.	gene	1822624	1823309	.	-	.	ID=OP151.1;Name=JNC_CBG12721;Parent=OP151;Note=SL1:0.181827182237326,SL2:0,SL2:SL1-ratio:0,upstream in operon
chrI_random	.	operon	1828616	1835633	.	+	.	ID=OP152;Name=OP152;size=2;genes=JNC_CBG12724,JNC_CBG12725
chrI_random	.	gene	1828616	1833120	.	+	.	ID=OP152.1;Name=JNC_CBG12724;Parent=OP152;Note=SL1:0.39760589014053,SL2:0,SL2:SL1-ratio:0,upstream in operon
chrI_random	.	gene	1833604	1835633	.	+	.	ID=OP152.2;Name=JNC_CBG12725;Parent=OP152;Note=SL1:0,SL2:0.263174409629381,SL2:SL1-ratio:Inf,downstream in operon
chrI_random	.	operon	2785848	2793518	.	+	.	ID=OP153;Name=OP153;size=2;genes=JNC_CBG12875,JNC_CBG12876
chrI_random	.	gene	2785848	2788545	.	+	.	ID=OP153.1;Name=JNC_CBG12875;Parent=OP153;Note=SL1:0.22978708208614,SL2:0,SL2:SL1-ratio:0,upstream in operon
chrI_random	.	gene	2789166	2793518	.	+	.	ID=OP153.2;Name=JNC_CBG12876;Parent=OP153;Note=SL1:0,SL2:0.137945392417642,SL2:SL1-ratio:Inf,downstream in operon
chrI_random	.	operon	2896867	2904327	.	+	.	ID=OP154;Name=OP154;size=2;genes=JNC_CBG12897,JNC_CBG12898
chrI_random	.	gene	2896867	2900622	.	+	.	ID=OP154.1;Name=JNC_CBG12897;Parent=OP154;Note=SL1:0,SL2:0,SL2:SL1-ratio:NaN,upstream in operon
chrI_random	.	gene	2902020	2904327	.	+	.	ID=OP154.2;Name=JNC_CBG12898;Parent=OP154;Note=SL1:0,SL2:0.0796976614607239,SL2:SL1-ratio:Inf,downstream in operon
chrI_random	.	operon	2972783	2979017	.	+	.	ID=OP155;Name=OP155;size=2;genes=JNC_CBG12907,JNC_CBG12908
chrI_random	.	gene	2972783	2973346	.	+	.	ID=OP155.1;Name=JNC_CBG12907;Parent=OP155;Note=SL1:2.96094833092148,SL2:0,SL2:SL1-ratio:0,upstream in operon
chrI_random	.	gene	2973650	2979017	.	+	.	ID=OP155.2;Name=JNC_CBG12908;Parent=OP155;Note=SL1:0.101690637353188,SL2:0.258252106393858,SL2:SL1-ratio:2.53958587649429,downstream in operon
chrI_random	.	operon	3152628	3166416	.	-	.	ID=OP156;Name=OP156;size=2;genes=JNC_CBG12937,JNC_CBG12938
chrI_random	.	gene	3152628	3162699	.	-	.	ID=OP156.2;Name=JNC_CBG12937;Parent=OP156;Note=SL1:0,SL2:0.105927371323883,SL2:SL1-ratio:Inf,downstream in operon
chrI_random	.	gene	3163232	3166416	.	-	.	ID=OP156.1;Name=JNC_CBG12938;Parent=OP156;Note=SL1:0.268686255826071,SL2:0,SL2:SL1-ratio:0,upstream in operon
chrI_random	.	operon	3167475	3179607	.	+	.	ID=OP157;Name=OP157;size=3;genes=JNC_CBG12939,JNC_CBG12940,JNC_CBG12941
chrI_random	.	gene	3167475	3174021	.	+	.	ID=OP157.1;Name=JNC_CBG12939;Parent=OP157;Note=SL1:0.192595686376503,SL2:0,SL2:SL1-ratio:0,upstream in operon
chrI_random	.	gene	3174610	3177819	.	+	.	ID=OP157.2;Name=JNC_CBG12940;Parent=OP157;Note=SL1:0,SL2:0.119413562028603,SL2:SL1-ratio:Inf,downstream in operon
chrI_random	.	gene	3178556	3179607	.	+	.	ID=OP157.3;Name=JNC_CBG12941;Parent=OP157;Note=SL1:0,SL2:0.105927371323883,SL2:SL1-ratio:Inf,downstream in operon
chrI_random	.	operon	3266749	3270866	.	+	.	ID=OP158;Name=OP158;size=2;genes=JNC_CBG12960,JNC_CBG12961
chrI_random	.	gene	3266749	3269597	.	+	.	ID=OP158.1;Name=JNC_CBG12960;Parent=OP158;Note=SL1:0.237445558633513,SL2:0,SL2:SL1-ratio:0,upstream in operon
chrI_random	.	gene	3269838	3270866	.	+	.	ID=OP158.2;Name=JNC_CBG12961;Parent=OP158;Note=SL1:0,SL2:0.341638291625068,SL2:SL1-ratio:Inf,downstream in operon
chrI_random	.	operon	3396785	3403076	.	+	.	ID=OP159;Name=OP159;size=2;genes=JNC_CBG12993,JNC_CBG12994
chrI_random	.	gene	3396785	3402077	.	+	.	ID=OP159.1;Name=JNC_CBG12993;Parent=OP159;Note=SL1:0.168947911895608,SL2:0.250040735245691,SL2:SL1-ratio:1.47998712999892,upstream in operon
chrI_random	.	gene	3402433	3403076	.	+	.	ID=OP159.2;Name=JNC_CBG12994;Parent=OP159;Note=SL1:0.0930462048418507,SL2:0.201609751857172,SL2:SL1-ratio:2.16677028579345,downstream in operon
chrI_random	.	operon	3403568	3406203	.	+	.	ID=OP160;Name=OP160;size=2;genes=JNC_CBG12995,JNC_CBG12996
chrI_random	.	gene	3403568	3404084	.	+	.	ID=OP160.1;Name=JNC_CBG12995;Parent=OP160;Note=SL1:0.203381274706376,SL2:0.219324514473458,SL2:SL1-ratio:1.07839089311491,upstream in operon
chrI_random	.	gene	3404302	3406203	.	+	.	ID=OP160.2;Name=JNC_CBG12996;Parent=OP160;Note=SL1:0.101690637353188,SL2:0.233357120773953,SL2:SL1-ratio:2.2947748863395,downstream in operon
chrII	.	operon	3651	7194	.	+	.	ID=OP161;Name=OP161;size=2;genes=JNC_CBG02472,JNC_CBG02473
chrII	.	gene	3651	5361	.	+	.	ID=OP161.1;Name=JNC_CBG02472;Parent=OP161;Note=SL1:0.0930462048418507,SL2:0,SL2:SL1-ratio:0,upstream in operon
chrII	.	gene	5889	7194	.	+	.	ID=OP161.2;Name=JNC_CBG02473;Parent=OP161;Note=SL1:0,SL2:0.0935628479894701,SL2:SL1-ratio:Inf,downstream in operon
chrII	.	operon	18311	24819	.	-	.	ID=OP162;Name=OP162;size=3;genes=JNC_CBG02479,JNC_CBG02480,JNC_CBG02481
chrII	.	gene	18311	20109	.	-	.	ID=OP162.3;Name=JNC_CBG02479;Parent=OP162;Note=SL1:0,SL2:0.138607630904512,SL2:SL1-ratio:Inf,downstream in operon
chrII	.	gene	20715	21986	.	-	.	ID=OP162.2;Name=JNC_CBG02480;Parent=OP162;Note=SL1:0.0860725635646706,SL2:0.237445558633513,SL2:SL1-ratio:2.75866720822261,downstream in operon
chrII	.	gene	22899	24819	.	-	.	ID=OP162.1;Name=JNC_CBG02481;Parent=OP162;Note=SL1:0.154604562070157,SL2:0,SL2:SL1-ratio:0,upstream in operon
chrII	.	operon	78022	83897	.	-	.	ID=OP163;Name=OP163;size=2;genes=JNC_CBG02496,JNC_CBG02497
chrII	.	gene	78022	81069	.	-	.	ID=OP163.2;Name=JNC_CBG02496;Parent=OP163;Note=SL1:0.0670208315489037,SL2:0.585654150517067,SL2:SL1-ratio:8.73838979586112,downstream in operon
chrII	.	gene	81292	83897	.	-	.	ID=OP163.1;Name=JNC_CBG02497;Parent=OP163;Note=SL1:0.230691895037293,SL2:0,SL2:SL1-ratio:0,upstream in operon
chrII	.	operon	251264	259527	.	+	.	ID=OP164;Name=OP164;size=2;genes=JNC_CBG02544,JNC_CBG02545
chrII	.	gene	251264	255155	.	+	.	ID=OP164.1;Name=JNC_CBG02544;Parent=OP164;Note=SL1:0,SL2:0,SL2:SL1-ratio:NaN,upstream in operon
chrII	.	gene	255800	259527	.	+	.	ID=OP164.2;Name=JNC_CBG02545;Parent=OP164;Note=SL1:0,SL2:0.166939498162453,SL2:SL1-ratio:Inf,downstream in operon
chrII	.	operon	435754	439843	.	-	.	ID=OP165;Name=OP165;size=2;genes=JNC_CBG02577,JNC_CBG02578
chrII	.	gene	435754	437899	.	-	.	ID=OP165.2;Name=JNC_CBG02577;Parent=OP165;Note=SL1:0,SL2:0.101690637353188,SL2:SL1-ratio:Inf,downstream in operon
chrII	.	gene	438081	439843	.	-	.	ID=OP165.1;Name=JNC_CBG02578;Parent=OP165;Note=SL1:0,SL2:0,SL2:SL1-ratio:NaN,upstream in operon
chrII	.	operon	586311	642350	.	-	.	ID=OP166;Name=OP166;size=3;genes=JNC_CBG02600,JNC_CBG02601,JNC_CBG02603
chrII	.	gene	586311	589370	.	-	.	ID=OP166.3;Name=JNC_CBG02600;Parent=OP166;Note=SL1:0,SL2:0.269856666512935,SL2:SL1-ratio:Inf,downstream in operon
chrII	.	gene	589792	599129	.	-	.	ID=OP166.2;Name=JNC_CBG02601;Parent=OP166;Note=SL1:0,SL2:0.0935628479894701,SL2:SL1-ratio:Inf,downstream in operon
chrII	.	gene	599620	642350	.	-	.	ID=OP166.1;Name=JNC_CBG02603;Parent=OP166;Note=SL1:0.0876439671199633,SL2:0,SL2:SL1-ratio:0,upstream in operon
chrII	.	operon	1394846	1404187	.	+	.	ID=OP167;Name=OP167;size=2;genes=JNC_CBG02711,JNC_CBG02712
chrII	.	gene	1394846	1396858	.	+	.	ID=OP167.1;Name=JNC_CBG02711;Parent=OP167;Note=SL1:0.112709513727175,SL2:0.221100086735341,SL2:SL1-ratio:1.96168077941083,upstream in operon
chrII	.	gene	1397996	1404187	.	+	.	ID=OP167.2;Name=JNC_CBG02712;Parent=OP167;Note=SL1:0,SL2:0.124922360752792,SL2:SL1-ratio:Inf,downstream in operon
chrII	.	operon	1454991	1477981	.	-	.	ID=OP168;Name=OP168;size=2;genes=JNC_CBG02715,JNC_CBG02716
chrII	.	gene	1454991	1462423	.	-	.	ID=OP168.2;Name=JNC_CBG02715;Parent=OP168;Note=SL1:0.0834069768040217,SL2:0.230113524783475,SL2:SL1-ratio:2.75892417638112,downstream in operon
chrII	.	gene	1463344	1477981	.	-	.	ID=OP168.1;Name=JNC_CBG02716;Parent=OP168;Note=SL1:0.138607630904512,SL2:0,SL2:SL1-ratio:0,upstream in operon
chrII	.	operon	1917785	1922894	.	-	.	ID=OP169;Name=OP169;size=2;genes=JNC_CBG02788,JNC_CBG02789
chrII	.	gene	1917785	1919479	.	-	.	ID=OP169.2;Name=JNC_CBG02788;Parent=OP169;Note=SL1:0.0624611803763961,SL2:0.169412492655218,SL2:SL1-ratio:2.71228452031045,downstream in operon
chrII	.	gene	1920624	1922894	.	-	.	ID=OP169.1;Name=JNC_CBG02789;Parent=OP169;Note=SL1:0.193987987564946,SL2:0.0624611803763961,SL2:SL1-ratio:0.321984784524271,upstream in operon
chrII	.	operon	2000091	2003314	.	-	.	ID=OP170;Name=OP170;size=2;genes=JNC_CBG02811,JNC_CBG02812
chrII	.	gene	2000091	2001188	.	-	.	ID=OP170.2;Name=JNC_CBG02811;Parent=OP170;Note=SL1:0.138165786271541,SL2:0.700221579259718,SL2:SL1-ratio:5.06798099699989,downstream in operon
chrII	.	gene	2001540	2003314	.	-	.	ID=OP170.1;Name=JNC_CBG02812;Parent=OP170;Note=SL1:0.544127977797365,SL2:0.208864585129762,SL2:SL1-ratio:0.383851949637377,upstream in operon
chrII	.	operon	2006525	2011052	.	+	.	ID=OP171;Name=OP171;size=2;genes=JNC_CBG02814,JNC_CBG02815
chrII	.	gene	2006525	2008113	.	+	.	ID=OP171.1;Name=JNC_CBG02814;Parent=OP171;Note=SL1:0.138607630904512,SL2:0,SL2:SL1-ratio:0,upstream in operon
chrII	.	gene	2008597	2011052	.	+	.	ID=OP171.2;Name=JNC_CBG02815;Parent=OP171;Note=SL1:0,SL2:0.471029564170902,SL2:SL1-ratio:Inf,downstream in operon
chrII	.	operon	2049461	2058690	.	-	.	ID=OP172;Name=OP172;size=2;genes=JNC_CBG02822,JNC_CBG02823
chrII	.	gene	2049461	2055660	.	-	.	ID=OP172.2;Name=JNC_CBG02822;Parent=OP172;Note=SL1:0.0647008519909292,SL2:0.268335675594207,SL2:SL1-ratio:4.14732831697219,downstream in operon
chrII	.	gene	2056594	2058690	.	-	.	ID=OP172.1;Name=JNC_CBG02823;Parent=OP172;Note=SL1:0.175834427108472,SL2:0,SL2:SL1-ratio:0,upstream in operon
chrII	.	operon	2113851	2131067	.	-	.	ID=OP173;Name=OP173;size=2;genes=JNC_CBG02833,JNC_CBG02834
chrII	.	gene	2113851	2126432	.	-	.	ID=OP173.2;Name=JNC_CBG02833;Parent=OP173;Note=SL1:0,SL2:0.113879430541689,SL2:SL1-ratio:Inf,downstream in operon
chrII	.	gene	2126494	2131067	.	-	.	ID=OP173.1;Name=JNC_CBG02834;Parent=OP173;Note=SL1:0,SL2:0,SL2:SL1-ratio:NaN,upstream in operon
chrII	.	operon	2144148	2148178	.	-	.	ID=OP174;Name=OP174;size=2;genes=JNC_CBG02836,JNC_CBG02837
chrII	.	gene	2144148	2145547	.	-	.	ID=OP174.2;Name=JNC_CBG02836;Parent=OP174;Note=SL1:0.137945392417642,SL2:0.394372892745599,SL2:SL1-ratio:2.8589058745188,downstream in operon
chrII	.	gene	2146448	2148178	.	-	.	ID=OP174.1;Name=JNC_CBG02837;Parent=OP174;Note=SL1:0.193987987564946,SL2:0.181524455233354,SL2:SL1-ratio:0.935751009698894,upstream in operon
chrII	.	operon	2690832	2696490	.	-	.	ID=OP175;Name=OP175;size=2;genes=JNC_CBG02930,JNC_CBG02932
chrII	.	gene	2690832	2693000	.	-	.	ID=OP175.2;Name=JNC_CBG02930;Parent=OP175;Note=SL1:0.0825553818727081,SL2:0.20569929327748,SL2:SL1-ratio:2.49165213231824,downstream in operon
chrII	.	gene	2694142	2696490	.	-	.	ID=OP175.1;Name=JNC_CBG02932;Parent=OP175;Note=SL1:0,SL2:0,SL2:SL1-ratio:NaN,upstream in operon
chrII	.	operon	2874569	2883041	.	+	.	ID=OP176;Name=OP176;size=2;genes=JNC_CBG02971,JNC_CBG02972
chrII	.	gene	2874569	2878547	.	+	.	ID=OP176.1;Name=JNC_CBG02971;Parent=OP176;Note=SL1:0.168947911895608,SL2:0,SL2:SL1-ratio:0,upstream in operon
chrII	.	gene	2878747	2883041	.	+	.	ID=OP176.2;Name=JNC_CBG02972;Parent=OP176;Note=SL1:0,SL2:0.186092409683701,SL2:SL1-ratio:Inf,downstream in operon
chrII	.	operon	3020795	3028650	.	-	.	ID=OP177;Name=OP177;size=2;genes=JNC_CBG03002,JNC_CBG03003
chrII	.	gene	3020795	3022626	.	-	.	ID=OP177.2;Name=JNC_CBG03002;Parent=OP177;Note=SL1:0,SL2:0.121392719553432,SL2:SL1-ratio:Inf,downstream in operon
chrII	.	gene	3023371	3028650	.	-	.	ID=OP177.1;Name=JNC_CBG03003;Parent=OP177;Note=SL1:0.294313583528298,SL2:0,SL2:SL1-ratio:0,upstream in operon
chrII	.	operon	3042424	3047017	.	-	.	ID=OP178;Name=OP178;size=3;genes=JNC_CBG03007,JNC_CBG03008,JNC_CBG03009
chrII	.	gene	3042424	3044025	.	-	.	ID=OP178.3;Name=JNC_CBG03007;Parent=OP178;Note=SL1:0.13158720481469,SL2:0.333627907216087,SL2:SL1-ratio:2.53541298096516,downstream in operon
chrII	.	gene	3043845	3045717	.	-	.	ID=OP178.2;Name=JNC_CBG03008;Parent=OP178;Note=SL1:0,SL2:0.210258357935505,SL2:SL1-ratio:Inf,downstream in operon
chrII	.	gene	3045939	3047017	.	-	.	ID=OP178.1;Name=JNC_CBG03009;Parent=OP178;Note=SL1:0.298878763458566,SL2:0,SL2:SL1-ratio:0,upstream in operon
chrII	.	operon	3080080	3085620	.	+	.	ID=OP179;Name=OP179;size=2;genes=JNC_CBG03015,JNC_CBG03016
chrII	.	gene	3080080	3083230	.	+	.	ID=OP179.1;Name=JNC_CBG03015;Parent=OP179;Note=SL1:0.24430053718935,SL2:0,SL2:SL1-ratio:0,upstream in operon
chrII	.	gene	3083565	3085620	.	+	.	ID=OP179.2;Name=JNC_CBG03016;Parent=OP179;Note=SL1:0,SL2:0.741691390768743,SL2:SL1-ratio:Inf,downstream in operon
chrII	.	operon	3151268	3154333	.	+	.	ID=OP180;Name=OP180;size=2;genes=JNC_CBG03028,JNC_CBG03029
chrII	.	gene	3151268	3152004	.	+	.	ID=OP180.1;Name=JNC_CBG03028;Parent=OP180;Note=SL1:10.1704623656226,SL2:0.101690637353188,SL2:SL1-ratio:0.00999862481148491,upstream in operon
chrII	.	gene	3152196	3154333	.	+	.	ID=OP180.2;Name=JNC_CBG03029;Parent=OP180;Note=SL1:0,SL2:0.148675110697344,SL2:SL1-ratio:Inf,downstream in operon
chrII	.	operon	3177024	3185203	.	+	.	ID=OP181;Name=OP181;size=2;genes=JNC_CBG03034,JNC_CBG03035
chrII	.	gene	3177024	3182440	.	+	.	ID=OP181.1;Name=JNC_CBG03034;Parent=OP181;Note=SL1:0.287396416922679,SL2:0,SL2:SL1-ratio:0,upstream in operon
chrII	.	gene	3183917	3185203	.	+	.	ID=OP181.2;Name=JNC_CBG03035;Parent=OP181;Note=SL1:0,SL2:0.138607630904512,SL2:SL1-ratio:Inf,downstream in operon
chrII	.	operon	3668277	3670143	.	+	.	ID=OP182;Name=OP182;size=2;genes=JNC_CBG03129,JNC_CBG03130
chrII	.	gene	3668277	3669262	.	+	.	ID=OP182.1;Name=JNC_CBG03129;Parent=OP182;Note=SL1:1.03755202770055,SL2:0,SL2:SL1-ratio:0,upstream in operon
chrII	.	gene	3669494	3670143	.	+	.	ID=OP182.2;Name=JNC_CBG03130;Parent=OP182;Note=SL1:0,SL2:0.104226829286125,SL2:SL1-ratio:Inf,downstream in operon
chrII	.	operon	3704352	3708046	.	-	.	ID=OP183;Name=OP183;size=2;genes=JNC_CBG03140,JNC_CBG03141
chrII	.	gene	3704352	3705838	.	-	.	ID=OP183.2;Name=JNC_CBG03140;Parent=OP183;Note=SL1:0.137123009563061,SL2:0.402771334667471,SL2:SL1-ratio:2.93729940694046,downstream in operon
chrII	.	gene	3706061	3708046	.	-	.	ID=OP183.1;Name=JNC_CBG03141;Parent=OP183;Note=SL1:0.118722779316756,SL2:0.0624611803763961,SL2:SL1-ratio:0.526109485777346,upstream in operon
chrII	.	operon	3722740	3725614	.	-	.	ID=OP184;Name=OP184;size=2;genes=JNC_CBG03146,JNC_CBG03147
chrII	.	gene	3722740	3724749	.	-	.	ID=OP184.2;Name=JNC_CBG03146;Parent=OP184;Note=SL1:0.104226829286125,SL2:0.213312500085417,SL2:SL1-ratio:2.04661795380755,downstream in operon
chrII	.	gene	3724977	3725614	.	-	.	ID=OP184.1;Name=JNC_CBG03147;Parent=OP184;Note=SL1:0.682785298204076,SL2:0,SL2:SL1-ratio:0,upstream in operon
chrII	.	operon	3804322	3810354	.	-	.	ID=OP185;Name=OP185;size=2;genes=JNC_CBG03163,JNC_CBG03164
chrII	.	gene	3804322	3805365	.	-	.	ID=OP185.2;Name=JNC_CBG03163;Parent=OP185;Note=SL1:0,SL2:0.136305529471433,SL2:SL1-ratio:Inf,downstream in operon
chrII	.	gene	3806008	3810354	.	-	.	ID=OP185.1;Name=JNC_CBG03164;Parent=OP185;Note=SL1:0.174077982498791,SL2:0,SL2:SL1-ratio:0,upstream in operon
chrII	.	operon	3960123	3963340	.	+	.	ID=OP186;Name=OP186;size=2;genes=JNC_CBG03202,JNC_CBG03203
chrII	.	gene	3960123	3961101	.	+	.	ID=OP186.1;Name=JNC_CBG03202;Parent=OP186;Note=SL1:13.9441803025297,SL2:0.0731657469542174,SL2:SL1-ratio:0.00524704538860159,upstream in operon
chrII	.	gene	3961245	3963340	.	+	.	ID=OP186.2;Name=JNC_CBG03203;Parent=OP186;Note=SL1:0,SL2:0.112709513727175,SL2:SL1-ratio:Inf,downstream in operon
chrII	.	operon	3968671	3977025	.	+	.	ID=OP187;Name=OP187;size=2;genes=JNC_CBG03205,JNC_CBG03206
chrII	.	gene	3968671	3973930	.	+	.	ID=OP187.1;Name=JNC_CBG03205;Parent=OP187;Note=SL1:0.159761803565902,SL2:0.0670208315489037,SL2:SL1-ratio:0.419504725491268,upstream in operon
chrII	.	gene	3975086	3977025	.	+	.	ID=OP187.2;Name=JNC_CBG03206;Parent=OP187;Note=SL1:0.0796976614607239,SL2:0.2842053430164,SL2:SL1-ratio:3.56604369322004,downstream in operon
chrII	.	operon	4195989	4201434	.	-	.	ID=OP188;Name=OP188;size=2;genes=JNC_CBG03258,JNC_CBG03259
chrII	.	gene	4195989	4198909	.	-	.	ID=OP188.2;Name=JNC_CBG03258;Parent=OP188;Note=SL1:0,SL2:0.138607630904512,SL2:SL1-ratio:Inf,downstream in operon
chrII	.	gene	4199843	4201434	.	-	.	ID=OP188.1;Name=JNC_CBG03259;Parent=OP188;Note=SL1:0,SL2:0,SL2:SL1-ratio:NaN,upstream in operon
chrII	.	operon	4488653	4496207	.	-	.	ID=OP189;Name=OP189;size=2;genes=JNC_CBG03309,JNC_CBG03310
chrII	.	gene	4488653	4492825	.	-	.	ID=OP189.2;Name=JNC_CBG03309;Parent=OP189;Note=SL1:0,SL2:0.22033781150922,SL2:SL1-ratio:Inf,downstream in operon
chrII	.	gene	4493317	4496207	.	-	.	ID=OP189.1;Name=JNC_CBG03310;Parent=OP189;Note=SL1:0.98007900936199,SL2:0,SL2:SL1-ratio:0,upstream in operon
chrII	.	operon	4503445	4511031	.	+	.	ID=OP190;Name=OP190;size=2;genes=JNC_CBG03313,JNC_CBG03314
chrII	.	gene	4503445	4505927	.	+	.	ID=OP190.1;Name=JNC_CBG03313;Parent=OP190;Note=SL1:0.326491713378677,SL2:0,SL2:SL1-ratio:0,upstream in operon
chrII	.	gene	4506147	4511031	.	+	.	ID=OP190.2;Name=JNC_CBG03314;Parent=OP190;Note=SL1:0.141514103856365,SL2:0.490063435896848,SL2:SL1-ratio:3.46300066595662,downstream in operon
chrII	.	operon	4524430	4530705	.	-	.	ID=OP191;Name=OP191;size=2;genes=JNC_CBG03318,JNC_CBG03319
chrII	.	gene	4524430	4525279	.	-	.	ID=OP191.2;Name=JNC_CBG03318;Parent=OP191;Note=SL1:0,SL2:0.0915008223826663,SL2:SL1-ratio:Inf,downstream in operon
chrII	.	gene	4525511	4530705	.	-	.	ID=OP191.1;Name=JNC_CBG03319;Parent=OP191;Note=SL1:0,SL2:0,SL2:SL1-ratio:NaN,upstream in operon
chrII	.	operon	4578577	4590773	.	+	.	ID=OP192;Name=OP192;size=3;genes=JNC_CBG03329,JNC_CBG03330,JNC_CBG03331
chrII	.	gene	4578577	4582445	.	+	.	ID=OP192.1;Name=JNC_CBG03329;Parent=OP192;Note=SL1:0,SL2:0,SL2:SL1-ratio:NaN,upstream in operon
chrII	.	gene	4582933	4587971	.	+	.	ID=OP192.2;Name=JNC_CBG03330;Parent=OP192;Note=SL1:0.0975421224119542,SL2:0.554430523618047,SL2:SL1-ratio:5.68401127542105,downstream in operon
chrII	.	gene	4588587	4590773	.	+	.	ID=OP192.3;Name=JNC_CBG03331;Parent=OP192;Note=SL1:0.0670208315489037,SL2:0.138229217836827,SL2:SL1-ratio:2.06248139037135,downstream in operon
chrII	.	operon	4595395	4600145	.	+	.	ID=OP193;Name=OP193;size=2;genes=JNC_CBG03334,JNC_CBG03335
chrII	.	gene	4595395	4596067	.	+	.	ID=OP193.1;Name=JNC_CBG03334;Parent=OP193;Note=SL1:5.86455203363544,SL2:0.0670208315489037,SL2:SL1-ratio:0.0114281246316025,upstream in operon
chrII	.	gene	4596559	4600145	.	+	.	ID=OP193.2;Name=JNC_CBG03335;Parent=OP193;Note=SL1:0,SL2:0.0947786069917371,SL2:SL1-ratio:Inf,downstream in operon
chrII	.	operon	4683913	4691349	.	-	.	ID=OP194;Name=OP194;size=2;genes=JNC_CBG03353,JNC_CBG03355
chrII	.	gene	4683913	4685546	.	-	.	ID=OP194.2;Name=JNC_CBG03353;Parent=OP194;Note=SL1:0.0670208315489037,SL2:0.195084244823908,SL2:SL1-ratio:2.91080012460841,downstream in operon
chrII	.	gene	4690074	4691349	.	-	.	ID=OP194.1;Name=JNC_CBG03355;Parent=OP194;Note=SL1:0,SL2:0,SL2:SL1-ratio:NaN,upstream in operon
chrII	.	operon	4759530	4766457	.	+	.	ID=OP195;Name=OP195;size=2;genes=JNC_CBG03370,JNC_CBG03371
chrII	.	gene	4759530	4764590	.	+	.	ID=OP195.1;Name=JNC_CBG03370;Parent=OP195;Note=SL1:0.138607630904512,SL2:0,SL2:SL1-ratio:0,upstream in operon
chrII	.	gene	4765091	4766457	.	+	.	ID=OP195.2;Name=JNC_CBG03371;Parent=OP195;Note=SL1:0,SL2:0.123947286961234,SL2:SL1-ratio:Inf,downstream in operon
chrII	.	operon	4994804	4998833	.	+	.	ID=OP196;Name=OP196;size=2;genes=JNC_CBG03419,JNC_CBG03420
chrII	.	gene	4994804	4997752	.	+	.	ID=OP196.1;Name=JNC_CBG03419;Parent=OP196;Note=SL1:0.412371895124634,SL2:0,SL2:SL1-ratio:0,upstream in operon
chrII	.	gene	4998097	4998833	.	+	.	ID=OP196.2;Name=JNC_CBG03420;Parent=OP196;Note=SL1:0,SL2:0.117168347993911,SL2:SL1-ratio:Inf,downstream in operon
chrII	.	operon	5078154	5081675	.	-	.	ID=OP197;Name=OP197;size=2;genes=JNC_CBG03433,JNC_CBG03434
chrII	.	gene	5078154	5080383	.	-	.	ID=OP197.2;Name=JNC_CBG03433;Parent=OP197;Note=SL1:0,SL2:0.0935628479894701,SL2:SL1-ratio:Inf,downstream in operon
chrII	.	gene	5080609	5081675	.	-	.	ID=OP197.1;Name=JNC_CBG03434;Parent=OP197;Note=SL1:0.280045905429704,SL2:0.500166868366233,SL2:SL1-ratio:1.78601743024514,upstream in operon
chrII	.	operon	5156433	5160211	.	+	.	ID=OP198;Name=OP198;size=2;genes=JNC_CBG03448,JNC_CBG03449
chrII	.	gene	5156433	5157665	.	+	.	ID=OP198.1;Name=JNC_CBG03448;Parent=OP198;Note=SL1:0.174157901263122,SL2:0,SL2:SL1-ratio:0,upstream in operon
chrII	.	gene	5158949	5160211	.	+	.	ID=OP198.2;Name=JNC_CBG03449;Parent=OP198;Note=SL1:0,SL2:0.0624611803763961,SL2:SL1-ratio:Inf,downstream in operon
chrII	.	operon	5187068	5188972	.	-	.	ID=OP199;Name=OP199;size=2;genes=JNC_CBG03456,JNC_CBG03457
chrII	.	gene	5187068	5187722	.	-	.	ID=OP199.2;Name=JNC_CBG03456;Parent=OP199;Note=SL1:0.0860725635646706,SL2:0.208864585129762,SL2:SL1-ratio:2.42661048398811,downstream in operon
chrII	.	gene	5187934	5188972	.	-	.	ID=OP199.1;Name=JNC_CBG03457;Parent=OP199;Note=SL1:0,SL2:0,SL2:SL1-ratio:NaN,upstream in operon
chrII	.	operon	5375515	5377102	.	-	.	ID=OP200;Name=OP200;size=2;genes=JNC_CBG03496,JNC_CBG03497
chrII	.	gene	5375515	5376095	.	-	.	ID=OP200.2;Name=JNC_CBG03496;Parent=OP200;Note=SL1:0,SL2:0.196240798776875,SL2:SL1-ratio:Inf,downstream in operon
chrII	.	gene	5376467	5377102	.	-	.	ID=OP200.1;Name=JNC_CBG03497;Parent=OP200;Note=SL1:0.221234348120213,SL2:0,SL2:SL1-ratio:0,upstream in operon
chrII	.	operon	5378200	5388376	.	+	.	ID=OP201;Name=OP201;size=2;genes=JNC_CBG03498,JNC_CBG03499
chrII	.	gene	5378200	5380277	.	+	.	ID=OP201.1;Name=JNC_CBG03498;Parent=OP201;Note=SL1:0,SL2:0,SL2:SL1-ratio:NaN,upstream in operon
chrII	.	gene	5382646	5388376	.	+	.	ID=OP201.2;Name=JNC_CBG03499;Parent=OP201;Note=SL1:0,SL2:0.0935628479894701,SL2:SL1-ratio:Inf,downstream in operon
chrII	.	operon	5469942	5472955	.	+	.	ID=OP202;Name=OP202;size=2;genes=JNC_CBG03521,JNC_CBG03522
chrII	.	gene	5469942	5470955	.	+	.	ID=OP202.1;Name=JNC_CBG03521;Parent=OP202;Note=SL1:0,SL2:0,SL2:SL1-ratio:NaN,upstream in operon
chrII	.	gene	5471154	5472955	.	+	.	ID=OP202.2;Name=JNC_CBG03522;Parent=OP202;Note=SL1:0,SL2:0.422493923599375,SL2:SL1-ratio:Inf,downstream in operon
chrII	.	operon	5634409	5646240	.	+	.	ID=OP203;Name=OP203;size=2;genes=JNC_CBG03560,JNC_CBG03561
chrII	.	gene	5634409	5644302	.	+	.	ID=OP203.1;Name=JNC_CBG03560;Parent=OP203;Note=SL1:0.196240798776875,SL2:0.185344424493158,SL2:SL1-ratio:0.944474470387239,upstream in operon
chrII	.	gene	5644569	5646240	.	+	.	ID=OP203.2;Name=JNC_CBG03561;Parent=OP203;Note=SL1:0.0963825642024734,SL2:0.354071046689145,SL2:SL1-ratio:3.67360061043135,downstream in operon
chrII	.	operon	5676662	5683162	.	-	.	ID=OP204;Name=OP204;size=2;genes=JNC_CBG03572,JNC_CBG03573
chrII	.	gene	5676662	5678350	.	-	.	ID=OP204.2;Name=JNC_CBG03572;Parent=OP204;Note=SL1:0,SL2:0.124922360752792,SL2:SL1-ratio:Inf,downstream in operon
chrII	.	gene	5680120	5683162	.	-	.	ID=OP204.1;Name=JNC_CBG03573;Parent=OP204;Note=SL1:0,SL2:0,SL2:SL1-ratio:NaN,upstream in operon
chrII	.	operon	5769866	5772038	.	-	.	ID=OP205;Name=OP205;size=3;genes=JNC_CBG03593,JNC_CBG03594,JNC_CBG03595
chrII	.	gene	5769866	5770526	.	-	.	ID=OP205.3;Name=JNC_CBG03593;Parent=OP205;Note=SL1:0,SL2:0.344964844081629,SL2:SL1-ratio:Inf,downstream in operon
chrII	.	gene	5770719	5771380	.	-	.	ID=OP205.2;Name=JNC_CBG03594;Parent=OP205;Note=SL1:0,SL2:0.136694405208168,SL2:SL1-ratio:Inf,downstream in operon
chrII	.	gene	5771646	5772038	.	-	.	ID=OP205.1;Name=JNC_CBG03595;Parent=OP205;Note=SL1:0.138607630904512,SL2:0.218397071347246,SL2:SL1-ratio:1.57564969491256,upstream in operon
chrII	.	operon	5811228	5822057	.	+	.	ID=OP206;Name=OP206;size=2;genes=JNC_CBG03607,JNC_CBG03608
chrII	.	gene	5811228	5817528	.	+	.	ID=OP206.1;Name=JNC_CBG03607;Parent=OP206;Note=SL1:0.239585444748442,SL2:0,SL2:SL1-ratio:0,upstream in operon
chrII	.	gene	5818538	5822057	.	+	.	ID=OP206.2;Name=JNC_CBG03608;Parent=OP206;Note=SL1:0,SL2:0.136305529471433,SL2:SL1-ratio:Inf,downstream in operon
chrII	.	operon	6070823	6074497	.	-	.	ID=OP207;Name=OP207;size=3;genes=JNC_CBG03652,JNC_CBG03653,JNC_CBG03654
chrII	.	gene	6070823	6071396	.	-	.	ID=OP207.3;Name=JNC_CBG03652;Parent=OP207;Note=SL1:0.0944731941750914,SL2:1.03067008767414,SL2:SL1-ratio:10.9096564022589,downstream in operon
chrII	.	gene	6071582	6073026	.	-	.	ID=OP207.2;Name=JNC_CBG03653;Parent=OP207;Note=SL1:0,SL2:0.214609107840389,SL2:SL1-ratio:Inf,downstream in operon
chrII	.	gene	6073297	6074497	.	-	.	ID=OP207.1;Name=JNC_CBG03654;Parent=OP207;Note=SL1:0.231331384786242,SL2:0,SL2:SL1-ratio:0,upstream in operon
chrII	.	operon	6106923	6115540	.	+	.	ID=OP208;Name=OP208;size=2;genes=JNC_CBG03664,JNC_CBG03665
chrII	.	gene	6106923	6107438	.	+	.	ID=OP208.1;Name=JNC_CBG03664;Parent=OP208;Note=SL1:1.17296483936324,SL2:0.0624611803763961,SL2:SL1-ratio:0.0532506843174463,upstream in operon
chrII	.	gene	6107623	6115540	.	+	.	ID=OP208.2;Name=JNC_CBG03665;Parent=OP208;Note=SL1:0,SL2:0.134443766777518,SL2:SL1-ratio:Inf,downstream in operon
chrII	.	operon	6191031	6197327	.	+	.	ID=OP209;Name=OP209;size=2;genes=JNC_CBG03678,JNC_CBG03679
chrII	.	gene	6191031	6192561	.	+	.	ID=OP209.1;Name=JNC_CBG03678;Parent=OP209;Note=SL1:0.480267954491563,SL2:0,SL2:SL1-ratio:0,upstream in operon
chrII	.	gene	6192703	6197327	.	+	.	ID=OP209.2;Name=JNC_CBG03679;Parent=OP209;Note=SL1:0,SL2:0.0963825642024734,SL2:SL1-ratio:Inf,downstream in operon
chrII	.	operon	6269739	6272955	.	+	.	ID=OP210;Name=OP210;size=2;genes=JNC_CBG03696,JNC_CBG03697
chrII	.	gene	6269739	6271536	.	+	.	ID=OP210.1;Name=JNC_CBG03696;Parent=OP210;Note=SL1:0.417946511256591,SL2:0,SL2:SL1-ratio:0,upstream in operon
chrII	.	gene	6271612	6272955	.	+	.	ID=OP210.2;Name=JNC_CBG03697;Parent=OP210;Note=SL1:0,SL2:0.240587352912481,SL2:SL1-ratio:Inf,downstream in operon
chrII	.	operon	6344789	6346791	.	-	.	ID=OP211;Name=OP211;size=2;genes=JNC_CBG03713,JNC_CBG03714
chrII	.	gene	6344789	6345543	.	-	.	ID=OP211.2;Name=JNC_CBG03713;Parent=OP211;Note=SL1:0.0670208315489037,SL2:0.137638695149484,SL2:SL1-ratio:2.05367035843255,downstream in operon
chrII	.	gene	6345703	6346791	.	-	.	ID=OP211.1;Name=JNC_CBG03714;Parent=OP211;Note=SL1:0.502370331978976,SL2:0,SL2:SL1-ratio:0,upstream in operon
chrII	.	operon	6405723	6422263	.	+	.	ID=OP212;Name=OP212;size=3;genes=JNC_CBG03729,JNC_CBG03731,JNC_CBG03733
chrII	.	gene	6405723	6411793	.	+	.	ID=OP212.1;Name=JNC_CBG03729;Parent=OP212;Note=SL1:0.118722779316756,SL2:0,SL2:SL1-ratio:0,upstream in operon
chrII	.	gene	6411968	6417463	.	+	.	ID=OP212.2;Name=JNC_CBG03731;Parent=OP212;Note=SL1:0,SL2:0.0670208315489037,SL2:SL1-ratio:Inf,downstream in operon
chrII	.	gene	6417943	6422263	.	+	.	ID=OP212.3;Name=JNC_CBG03733;Parent=OP212;Note=SL1:0,SL2:0.0791874982199713,SL2:SL1-ratio:Inf,downstream in operon
chrII	.	operon	6471438	6475110	.	-	.	ID=OP213;Name=OP213;size=2;genes=JNC_CBG03747,JNC_CBG03748
chrII	.	gene	6471438	6471699	.	-	.	ID=OP213.2;Name=JNC_CBG03747;Parent=OP213;Note=SL1:0.324125581981289,SL2:4.69506394316,SL2:SL1-ratio:14.4853236034638,downstream in operon
chrII	.	gene	6472174	6475110	.	-	.	ID=OP213.1;Name=JNC_CBG03748;Parent=OP213;Note=SL1:0.557920847010051,SL2:0,SL2:SL1-ratio:0,upstream in operon
chrII	.	operon	6542376	6545682	.	+	.	ID=OP214;Name=OP214;size=2;genes=JNC_CBG03761,JNC_CBG03762
chrII	.	gene	6542376	6543647	.	+	.	ID=OP214.1;Name=JNC_CBG03761;Parent=OP214;Note=SL1:0.0624611803763961,SL2:0,SL2:SL1-ratio:0,upstream in operon
chrII	.	gene	6543767	6545682	.	+	.	ID=OP214.2;Name=JNC_CBG03762;Parent=OP214;Note=SL1:0,SL2:0.0670208315489037,SL2:SL1-ratio:Inf,downstream in operon
chrII	.	operon	6699665	6704813	.	-	.	ID=OP215;Name=OP215;size=3;genes=JNC_CBG03797,JNC_CBG03798,JNC_CBG03799
chrII	.	gene	6699665	6701723	.	-	.	ID=OP215.3;Name=JNC_CBG03797;Parent=OP215;Note=SL1:0,SL2:0.145960236239653,SL2:SL1-ratio:Inf,downstream in operon
chrII	.	gene	6701971	6702763	.	-	.	ID=OP215.2;Name=JNC_CBG03798;Parent=OP215;Note=SL1:0.0935628479894701,SL2:0.251129925118032,SL2:SL1-ratio:2.68407739305131,downstream in operon
chrII	.	gene	6702977	6704813	.	-	.	ID=OP215.1;Name=JNC_CBG03799;Parent=OP215;Note=SL1:0.250040735245691,SL2:0.203381274706376,SL2:SL1-ratio:0.813392563841778,upstream in operon
chrII	.	operon	6744879	6757112	.	+	.	ID=OP216;Name=OP216;size=6;genes=JNC_CBG03810,JNC_CBG03811,JNC_CBG03812,JNC_CBG03813,JNC_CBG03814,JNC_CBG03815
chrII	.	gene	6744879	6745909	.	+	.	ID=OP216.1;Name=JNC_CBG03810;Parent=OP216;Note=SL1:0.467199547081966,SL2:0,SL2:SL1-ratio:0,upstream in operon
chrII	.	gene	6746073	6747359	.	+	.	ID=OP216.2;Name=JNC_CBG03811;Parent=OP216;Note=SL1:0,SL2:0.181088987862881,SL2:SL1-ratio:Inf,downstream in operon
chrII	.	gene	6747529	6748849	.	+	.	ID=OP216.3;Name=JNC_CBG03812;Parent=OP216;Note=SL1:0.0670208315489037,SL2:0.346987006359422,SL2:SL1-ratio:5.17730082334524,downstream in operon
chrII	.	gene	6749057	6751470	.	+	.	ID=OP216.4;Name=JNC_CBG03813;Parent=OP216;Note=SL1:0,SL2:0.554430523618047,SL2:SL1-ratio:Inf,downstream in operon
chrII	.	gene	6751772	6754040	.	+	.	ID=OP216.5;Name=JNC_CBG03814;Parent=OP216;Note=SL1:0,SL2:0.193987987564946,SL2:SL1-ratio:Inf,downstream in operon
chrII	.	gene	6754313	6757112	.	+	.	ID=OP216.6;Name=JNC_CBG03815;Parent=OP216;Note=SL1:0,SL2:0.0796976614607239,SL2:SL1-ratio:Inf,downstream in operon
chrII	.	operon	6909044	6913396	.	+	.	ID=OP217;Name=OP217;size=2;genes=JNC_CBG03855,JNC_CBG03856
chrII	.	gene	6909044	6910411	.	+	.	ID=OP217.1;Name=JNC_CBG03855;Parent=OP217;Note=SL1:0.237585792881743,SL2:0,SL2:SL1-ratio:0,upstream in operon
chrII	.	gene	6910830	6913396	.	+	.	ID=OP217.2;Name=JNC_CBG03856;Parent=OP217;Note=SL1:0,SL2:0.116143383683164,SL2:SL1-ratio:Inf,downstream in operon
chrII	.	operon	6985644	6987961	.	-	.	ID=OP218;Name=OP218;size=2;genes=JNC_CBG03868,JNC_CBG03869
chrII	.	gene	6985644	6986213	.	-	.	ID=OP218.2;Name=JNC_CBG03868;Parent=OP218;Note=SL1:0.0670208315489037,SL2:0.134591088598326,SL2:SL1-ratio:2.00819783174605,downstream in operon
chrII	.	gene	6986625	6987961	.	-	.	ID=OP218.1;Name=JNC_CBG03869;Parent=OP218;Note=SL1:0.0858376151829088,SL2:0.10508620578348,SL2:SL1-ratio:1.22424423790847,upstream in operon
chrII	.	operon	7092843	7096108	.	-	.	ID=OP219;Name=OP219;size=2;genes=JNC_CBG03887,JNC_CBG03888
chrII	.	gene	7092843	7094450	.	-	.	ID=OP219.2;Name=JNC_CBG03887;Parent=OP219;Note=SL1:0,SL2:0.095433341068805,SL2:SL1-ratio:Inf,downstream in operon
chrII	.	gene	7094728	7096108	.	-	.	ID=OP219.1;Name=JNC_CBG03888;Parent=OP219;Note=SL1:1.14921468262649,SL2:0.0624611803763961,SL2:SL1-ratio:0.054351185484024,upstream in operon
chrII	.	operon	7251419	7254252	.	-	.	ID=OP220;Name=OP220;size=2;genes=JNC_CBG03921,JNC_CBG03922
chrII	.	gene	7251419	7252798	.	-	.	ID=OP220.2;Name=JNC_CBG03921;Parent=OP220;Note=SL1:0.0670208315489037,SL2:0.192595686376503,SL2:SL1-ratio:2.87366900597122,downstream in operon
chrII	.	gene	7253170	7254252	.	-	.	ID=OP220.1;Name=JNC_CBG03922;Parent=OP220;Note=SL1:0.459139546478937,SL2:0.227915724365016,SL2:SL1-ratio:0.496397502922287,upstream in operon
chrII	.	operon	7254685	7256719	.	-	.	ID=OP221;Name=OP221;size=2;genes=JNC_CBG03923,JNC_CBG03924
chrII	.	gene	7254685	7255148	.	-	.	ID=OP221.2;Name=JNC_CBG03923;Parent=OP221;Note=SL1:0,SL2:0.190535291247071,SL2:SL1-ratio:Inf,downstream in operon
chrII	.	gene	7255457	7256719	.	-	.	ID=OP221.1;Name=JNC_CBG03924;Parent=OP221;Note=SL1:0.466455594982835,SL2:0,SL2:SL1-ratio:0,upstream in operon
chrII	.	operon	7303912	7308114	.	-	.	ID=OP222;Name=OP222;size=2;genes=JNC_CBG03930,JNC_CBG03931
chrII	.	gene	7303912	7305557	.	-	.	ID=OP222.2;Name=JNC_CBG03930;Parent=OP222;Note=SL1:0.138607630904512,SL2:0.330505568322548,SL2:SL1-ratio:2.38446877827554,downstream in operon
chrII	.	gene	7305764	7308114	.	-	.	ID=OP222.1;Name=JNC_CBG03931;Parent=OP222;Note=SL1:0,SL2:0,SL2:SL1-ratio:NaN,upstream in operon
chrII	.	operon	7312306	7315749	.	+	.	ID=OP223;Name=OP223;size=2;genes=JNC_CBG03933,JNC_CBG03934
chrII	.	gene	7312306	7313391	.	+	.	ID=OP223.1;Name=JNC_CBG03933;Parent=OP223;Note=SL1:0.203381274706376,SL2:0.177594006125027,SL2:SL1-ratio:0.873207262474981,upstream in operon
chrII	.	gene	7313848	7315749	.	+	.	ID=OP223.2;Name=JNC_CBG03934;Parent=OP223;Note=SL1:0,SL2:0.132400322720191,SL2:SL1-ratio:Inf,downstream in operon
chrII	.	operon	7356482	7359115	.	+	.	ID=OP224;Name=OP224;size=2;genes=JNC_CBG03946,JNC_CBG03947
chrII	.	gene	7356482	7357926	.	+	.	ID=OP224.1;Name=JNC_CBG03946;Parent=OP224;Note=SL1:0.138607630904512,SL2:0,SL2:SL1-ratio:0,upstream in operon
chrII	.	gene	7358162	7359115	.	+	.	ID=OP224.2;Name=JNC_CBG03947;Parent=OP224;Note=SL1:0,SL2:0.307115242388016,SL2:SL1-ratio:Inf,downstream in operon
chrII	.	operon	7487958	7490712	.	-	.	ID=OP225;Name=OP225;size=2;genes=JNC_CBG03978,JNC_CBG03979
chrII	.	gene	7487958	7489054	.	-	.	ID=OP225.2;Name=JNC_CBG03978;Parent=OP225;Note=SL1:0,SL2:0.219324514473458,SL2:SL1-ratio:Inf,downstream in operon
chrII	.	gene	7489315	7490712	.	-	.	ID=OP225.1;Name=JNC_CBG03979;Parent=OP225;Note=SL1:0.343321543928403,SL2:0,SL2:SL1-ratio:0,upstream in operon
chrII	.	operon	7539093	7542477	.	-	.	ID=OP226;Name=OP226;size=2;genes=JNC_CBG03999,JNC_CBG04000
chrII	.	gene	7539093	7540208	.	-	.	ID=OP226.2;Name=JNC_CBG03999;Parent=OP226;Note=SL1:0.0935628479894701,SL2:0.264800645440383,SL2:SL1-ratio:2.83019009286875,downstream in operon
chrII	.	gene	7540517	7542477	.	-	.	ID=OP226.1;Name=JNC_CBG04000;Parent=OP226;Note=SL1:0,SL2:0,SL2:SL1-ratio:NaN,upstream in operon
chrII	.	operon	7543098	7546244	.	+	.	ID=OP227;Name=OP227;size=2;genes=JNC_CBG04001,JNC_CBG04002
chrII	.	gene	7543098	7544203	.	+	.	ID=OP227.1;Name=JNC_CBG04001;Parent=OP227;Note=SL1:0.441077257682719,SL2:0,SL2:SL1-ratio:0,upstream in operon
chrII	.	gene	7544763	7546244	.	+	.	ID=OP227.2;Name=JNC_CBG04002;Parent=OP227;Note=SL1:0,SL2:0.137123009563061,SL2:SL1-ratio:Inf,downstream in operon
chrII	.	operon	7565029	7572390	.	+	.	ID=OP228;Name=OP228;size=2;genes=JNC_CBG04010,JNC_CBG04011
chrII	.	gene	7565029	7568800	.	+	.	ID=OP228.1;Name=JNC_CBG04010;Parent=OP228;Note=SL1:0.121392719553432,SL2:0.0624611803763961,SL2:SL1-ratio:0.514538109090662,upstream in operon
chrII	.	gene	7569248	7572390	.	+	.	ID=OP228.2;Name=JNC_CBG04011;Parent=OP228;Note=SL1:0,SL2:0.075225830221382,SL2:SL1-ratio:Inf,downstream in operon
chrII	.	operon	7635729	7638347	.	-	.	ID=OP229;Name=OP229;size=2;genes=JNC_CBG04024,JNC_CBG04025
chrII	.	gene	7635729	7636734	.	-	.	ID=OP229.2;Name=JNC_CBG04024;Parent=OP229;Note=SL1:0.0670208315489037,SL2:0.175834427108472,SL2:SL1-ratio:2.62357871492791,downstream in operon
chrII	.	gene	7637203	7638347	.	-	.	ID=OP229.1;Name=JNC_CBG04025;Parent=OP229;Note=SL1:0.883202207767426,SL2:0,SL2:SL1-ratio:0,upstream in operon
chrII	.	operon	7743927	7750372	.	-	.	ID=OP230;Name=OP230;size=2;genes=JNC_CBG04046,JNC_CBG04047
chrII	.	gene	7743927	7744571	.	-	.	ID=OP230.2;Name=JNC_CBG04046;Parent=OP230;Note=SL1:0.138607630904512,SL2:0.505211182364661,SL2:SL1-ratio:3.64490164839991,downstream in operon
chrII	.	gene	7744914	7750372	.	-	.	ID=OP230.1;Name=JNC_CBG04047;Parent=OP230;Note=SL1:0,SL2:0,SL2:SL1-ratio:NaN,upstream in operon
chrII	.	operon	8256109	8260647	.	+	.	ID=OP231;Name=OP231;size=2;genes=JNC_CBG04160,JNC_CBG04161
chrII	.	gene	8256109	8257980	.	+	.	ID=OP231.1;Name=JNC_CBG04160;Parent=OP231;Note=SL1:0,SL2:0,SL2:SL1-ratio:NaN,upstream in operon
chrII	.	gene	8258527	8260647	.	+	.	ID=OP231.2;Name=JNC_CBG04161;Parent=OP231;Note=SL1:0,SL2:0.0624611803763961,SL2:SL1-ratio:Inf,downstream in operon
chrII	.	operon	8541700	8548003	.	+	.	ID=OP232;Name=OP232;size=2;genes=JNC_CBG04220,JNC_CBG04221
chrII	.	gene	8541700	8544807	.	+	.	ID=OP232.1;Name=JNC_CBG04220;Parent=OP232;Note=SL1:0.189989873506238,SL2:0,SL2:SL1-ratio:0,upstream in operon
chrII	.	gene	8545597	8548003	.	+	.	ID=OP232.2;Name=JNC_CBG04221;Parent=OP232;Note=SL1:0,SL2:0.0764463597877598,SL2:SL1-ratio:Inf,downstream in operon
chrII	.	operon	8645863	8650096	.	-	.	ID=OP233;Name=OP233;size=2;genes=JNC_CBG04249,JNC_CBG04250
chrII	.	gene	8645863	8649107	.	-	.	ID=OP233.2;Name=JNC_CBG04249;Parent=OP233;Note=SL1:0.0670208315489037,SL2:0.145960236239653,SL2:SL1-ratio:2.17783385950902,downstream in operon
chrII	.	gene	8649471	8650096	.	-	.	ID=OP233.1;Name=JNC_CBG04250;Parent=OP233;Note=SL1:0.2360881023971,SL2:0.465231024209254,SL2:SL1-ratio:1.97058225080202,upstream in operon
chrII	.	operon	8780014	8783599	.	-	.	ID=OP234;Name=OP234;size=2;genes=JNC_CBG04272,JNC_CBG04273
chrII	.	gene	8780014	8781832	.	-	.	ID=OP234.2;Name=JNC_CBG04272;Parent=OP234;Note=SL1:0.0670208315489037,SL2:0.15289271957552,SL2:SL1-ratio:2.28127159932292,downstream in operon
chrII	.	gene	8782323	8783599	.	-	.	ID=OP234.1;Name=JNC_CBG04273;Parent=OP234;Note=SL1:1.68807156250951,SL2:0,SL2:SL1-ratio:0,upstream in operon
chrII	.	operon	8959131	8963795	.	-	.	ID=OP235;Name=OP235;size=2;genes=JNC_CBG04308,JNC_CBG04309
chrII	.	gene	8959131	8959867	.	-	.	ID=OP235.2;Name=JNC_CBG04308;Parent=OP235;Note=SL1:0,SL2:0.136305529471433,SL2:SL1-ratio:Inf,downstream in operon
chrII	.	gene	8960256	8963795	.	-	.	ID=OP235.1;Name=JNC_CBG04309;Parent=OP235;Note=SL1:0.172145127129341,SL2:0.138607630904512,SL2:SL1-ratio:0.805178939514036,upstream in operon
chrII	.	operon	9044777	9047114	.	+	.	ID=OP236;Name=OP236;size=2;genes=JNC_CBG04325,JNC_CBG04326
chrII	.	gene	9044777	9045398	.	+	.	ID=OP236.1;Name=JNC_CBG04325;Parent=OP236;Note=SL1:0.138607630904512,SL2:0.0935628479894701,SL2:SL1-ratio:0.675019458733311,upstream in operon
chrII	.	gene	9045557	9047114	.	+	.	ID=OP236.2;Name=JNC_CBG04326;Parent=OP236;Note=SL1:0,SL2:0.166939498162453,SL2:SL1-ratio:Inf,downstream in operon
chrII	.	operon	9048845	9062994	.	+	.	ID=OP237;Name=OP237;size=4;genes=JNC_CBG04327,JNC_CBG04328,JNC_CBG04331,JNC_CBG04332
chrII	.	gene	9048845	9051544	.	+	.	ID=OP237.1;Name=JNC_CBG04327;Parent=OP237;Note=SL1:0.190817478839693,SL2:0.0624611803763961,SL2:SL1-ratio:0.327334690491692,upstream in operon
chrII	.	gene	9051835	9058261	.	+	.	ID=OP237.2;Name=JNC_CBG04328;Parent=OP237;Note=SL1:0,SL2:0.0834069768040217,SL2:SL1-ratio:Inf,downstream in operon
chrII	.	gene	9058411	9059197	.	+	.	ID=OP237.3;Name=JNC_CBG04331;Parent=OP237;Note=SL1:0,SL2:0.227915724365016,SL2:SL1-ratio:Inf,downstream in operon
chrII	.	gene	9059519	9062994	.	+	.	ID=OP237.4;Name=JNC_CBG04332;Parent=OP237;Note=SL1:0,SL2:0.0932181014613597,SL2:SL1-ratio:Inf,downstream in operon
chrII	.	operon	9157256	9165351	.	-	.	ID=OP238;Name=OP238;size=3;genes=JNC_CBG04352,JNC_CBG04353,JNC_CBG04356
chrII	.	gene	9157256	9158601	.	-	.	ID=OP238.3;Name=JNC_CBG04352;Parent=OP238;Note=SL1:0,SL2:0.218397071347246,SL2:SL1-ratio:Inf,downstream in operon
chrII	.	gene	9158853	9160103	.	-	.	ID=OP238.2;Name=JNC_CBG04353;Parent=OP238;Note=SL1:0.0963825642024734,SL2:0.346136031631695,SL2:SL1-ratio:3.5912722855615,downstream in operon
chrII	.	gene	9163717	9165351	.	-	.	ID=OP238.1;Name=JNC_CBG04356;Parent=OP238;Note=SL1:0.0975421224119542,SL2:0,SL2:SL1-ratio:0,upstream in operon
chrII	.	operon	9182009	9184595	.	-	.	ID=OP239;Name=OP239;size=2;genes=JNC_CBG04360,JNC_CBG04361
chrII	.	gene	9182009	9182542	.	-	.	ID=OP239.2;Name=JNC_CBG04360;Parent=OP239;Note=SL1:0,SL2:0.145960236239653,SL2:SL1-ratio:Inf,downstream in operon
chrII	.	gene	9182764	9184595	.	-	.	ID=OP239.1;Name=JNC_CBG04361;Parent=OP239;Note=SL1:0,SL2:0,SL2:SL1-ratio:NaN,upstream in operon
chrII	.	operon	9194794	9206311	.	+	.	ID=OP240;Name=OP240;size=2;genes=JNC_CBG04365,JNC_CBG04366
chrII	.	gene	9194794	9203041	.	+	.	ID=OP240.1;Name=JNC_CBG04365;Parent=OP240;Note=SL1:0,SL2:0,SL2:SL1-ratio:NaN,upstream in operon
chrII	.	gene	9203534	9206311	.	+	.	ID=OP240.2;Name=JNC_CBG04366;Parent=OP240;Note=SL1:0,SL2:0.308455274628732,SL2:SL1-ratio:Inf,downstream in operon
chrII	.	operon	9219903	9222563	.	+	.	ID=OP241;Name=OP241;size=2;genes=JNC_CBG04373,JNC_CBG04374
chrII	.	gene	9219903	9220833	.	+	.	ID=OP241.1;Name=JNC_CBG04373;Parent=OP241;Note=SL1:0,SL2:0,SL2:SL1-ratio:NaN,upstream in operon
chrII	.	gene	9221002	9222563	.	+	.	ID=OP241.2;Name=JNC_CBG04374;Parent=OP241;Note=SL1:0,SL2:0.240587352912481,SL2:SL1-ratio:Inf,downstream in operon
chrII	.	operon	9225717	9232824	.	-	.	ID=OP242;Name=OP242;size=2;genes=JNC_CBG04376,JNC_CBG04377
chrII	.	gene	9225717	9228574	.	-	.	ID=OP242.2;Name=JNC_CBG04376;Parent=OP242;Note=SL1:0,SL2:0.215870173710498,SL2:SL1-ratio:Inf,downstream in operon
chrII	.	gene	9228829	9232824	.	-	.	ID=OP242.1;Name=JNC_CBG04377;Parent=OP242;Note=SL1:0.0647008519909292,SL2:0,SL2:SL1-ratio:0,upstream in operon
chrII	.	operon	9233849	9235681	.	+	.	ID=OP243;Name=OP243;size=2;genes=JNC_CBG04380,JNC_CBG04381
chrII	.	gene	9233849	9234678	.	+	.	ID=OP243.1;Name=JNC_CBG04380;Parent=OP243;Note=SL1:0,SL2:0,SL2:SL1-ratio:NaN,upstream in operon
chrII	.	gene	9234970	9235681	.	+	.	ID=OP243.2;Name=JNC_CBG04381;Parent=OP243;Note=SL1:0,SL2:0.218588116676121,SL2:SL1-ratio:Inf,downstream in operon
chrII	.	operon	9265674	9279639	.	-	.	ID=OP244;Name=OP244;size=2;genes=JNC_CBG04389,JNC_CBG04390
chrII	.	gene	9265674	9267411	.	-	.	ID=OP244.2;Name=JNC_CBG04389;Parent=OP244;Note=SL1:0,SL2:0.240587352912481,SL2:SL1-ratio:Inf,downstream in operon
chrII	.	gene	9267630	9279639	.	-	.	ID=OP244.1;Name=JNC_CBG04390;Parent=OP244;Note=SL1:0.124922360752792,SL2:0,SL2:SL1-ratio:0,upstream in operon
chrII	.	operon	9374417	9378566	.	-	.	ID=OP245;Name=OP245;size=2;genes=JNC_CBG04419,JNC_CBG04420
chrII	.	gene	9374417	9376245	.	-	.	ID=OP245.2;Name=JNC_CBG04419;Parent=OP245;Note=SL1:0,SL2:0.0930462048418507,SL2:SL1-ratio:Inf,downstream in operon
chrII	.	gene	9376619	9378566	.	-	.	ID=OP245.1;Name=JNC_CBG04420;Parent=OP245;Note=SL1:0.98038740113399,SL2:0,SL2:SL1-ratio:0,upstream in operon
chrII	.	operon	9396655	9401095	.	-	.	ID=OP246;Name=OP246;size=2;genes=JNC_CBG04428,JNC_CBG04429
chrII	.	gene	9396655	9398287	.	-	.	ID=OP246.2;Name=JNC_CBG04428;Parent=OP246;Note=SL1:0,SL2:0.224639637329931,SL2:SL1-ratio:Inf,downstream in operon
chrII	.	gene	9398618	9401095	.	-	.	ID=OP246.1;Name=JNC_CBG04429;Parent=OP246;Note=SL1:0,SL2:0,SL2:SL1-ratio:NaN,upstream in operon
chrII	.	operon	9475256	9483406	.	+	.	ID=OP247;Name=OP247;size=3;genes=JNC_CBG04450,JNC_CBG04451,JNC_CBG04452
chrII	.	gene	9475256	9478551	.	+	.	ID=OP247.1;Name=JNC_CBG04450;Parent=OP247;Note=SL1:0.196240798776875,SL2:0,SL2:SL1-ratio:0,upstream in operon
chrII	.	gene	9478825	9481022	.	+	.	ID=OP247.2;Name=JNC_CBG04451;Parent=OP247;Note=SL1:0,SL2:0.0796976614607239,SL2:SL1-ratio:Inf,downstream in operon
chrII	.	gene	9481290	9483406	.	+	.	ID=OP247.3;Name=JNC_CBG04452;Parent=OP247;Note=SL1:0,SL2:0.138165786271541,SL2:SL1-ratio:Inf,downstream in operon
chrII	.	operon	9497856	9500454	.	-	.	ID=OP248;Name=OP248;size=2;genes=JNC_CBG04459,JNC_CBG04460
chrII	.	gene	9497856	9499200	.	-	.	ID=OP248.2;Name=JNC_CBG04459;Parent=OP248;Note=SL1:0,SL2:0.152140940322937,SL2:SL1-ratio:Inf,downstream in operon
chrII	.	gene	9499451	9500454	.	-	.	ID=OP248.1;Name=JNC_CBG04460;Parent=OP248;Note=SL1:0.897699724783894,SL2:0.0670208315489037,SL2:SL1-ratio:0.074658407147265,upstream in operon
chrII	.	operon	9502613	9513235	.	-	.	ID=OP249;Name=OP249;size=2;genes=JNC_CBG04461,JNC_CBG04463
chrII	.	gene	9502613	9512353	.	-	.	ID=OP249.2;Name=JNC_CBG04461;Parent=OP249;Note=SL1:0,SL2:0.0969606099187484,SL2:SL1-ratio:Inf,downstream in operon
chrII	.	gene	9512585	9513235	.	-	.	ID=OP249.1;Name=JNC_CBG04463;Parent=OP249;Note=SL1:0.112065162941283,SL2:0,SL2:SL1-ratio:0,upstream in operon
chrII	.	operon	9517299	9519772	.	-	.	ID=OP250;Name=OP250;size=2;genes=JNC_CBG04466,JNC_CBG04467
chrII	.	gene	9517299	9518370	.	-	.	ID=OP250.2;Name=JNC_CBG04466;Parent=OP250;Note=SL1:0,SL2:0.155855462143559,SL2:SL1-ratio:Inf,downstream in operon
chrII	.	gene	9518539	9519772	.	-	.	ID=OP250.1;Name=JNC_CBG04467;Parent=OP250;Note=SL1:0,SL2:0,SL2:SL1-ratio:NaN,upstream in operon
chrII	.	operon	9754631	9763287	.	+	.	ID=OP251;Name=OP251;size=2;genes=JNC_CBG04516,JNC_CBG04518
chrII	.	gene	9754631	9760826	.	+	.	ID=OP251.1;Name=JNC_CBG04516;Parent=OP251;Note=SL1:0.101690637353188,SL2:0,SL2:SL1-ratio:0,upstream in operon
chrII	.	gene	9761003	9763287	.	+	.	ID=OP251.2;Name=JNC_CBG04518;Parent=OP251;Note=SL1:0,SL2:0.137638695149484,SL2:SL1-ratio:Inf,downstream in operon
chrII	.	operon	9813748	9821478	.	+	.	ID=OP252;Name=OP252;size=3;genes=JNC_CBG04532,JNC_CBG04533,JNC_CBG04534
chrII	.	gene	9813748	9817020	.	+	.	ID=OP252.1;Name=JNC_CBG04532;Parent=OP252;Note=SL1:0,SL2:0,SL2:SL1-ratio:NaN,upstream in operon
chrII	.	gene	9817500	9819565	.	+	.	ID=OP252.2;Name=JNC_CBG04533;Parent=OP252;Note=SL1:0,SL2:0.0963825642024734,SL2:SL1-ratio:Inf,downstream in operon
chrII	.	gene	9819825	9821478	.	+	.	ID=OP252.3;Name=JNC_CBG04534;Parent=OP252;Note=SL1:0,SL2:0.0981203993884375,SL2:SL1-ratio:Inf,downstream in operon
chrII	.	operon	9887176	9891066	.	+	.	ID=OP253;Name=OP253;size=2;genes=JNC_CBG04550,JNC_CBG04551
chrII	.	gene	9887176	9889319	.	+	.	ID=OP253.1;Name=JNC_CBG04550;Parent=OP253;Note=SL1:0.442044789112853,SL2:0,SL2:SL1-ratio:0,upstream in operon
chrII	.	gene	9889520	9891066	.	+	.	ID=OP253.2;Name=JNC_CBG04551;Parent=OP253;Note=SL1:0,SL2:0.2360881023971,SL2:SL1-ratio:Inf,downstream in operon
chrII	.	operon	10244653	10248700	.	-	.	ID=OP254;Name=OP254;size=2;genes=JNC_CBG04641,JNC_CBG04642
chrII	.	gene	10244653	10247551	.	-	.	ID=OP254.2;Name=JNC_CBG04641;Parent=OP254;Note=SL1:0,SL2:0.147398995539583,SL2:SL1-ratio:Inf,downstream in operon
chrII	.	gene	10247852	10248700	.	-	.	ID=OP254.1;Name=JNC_CBG04642;Parent=OP254;Note=SL1:2.6903399759672,SL2:0.138607630904512,SL2:SL1-ratio:0.0515204889131833,upstream in operon
chrII	.	operon	10326430	10328245	.	-	.	ID=OP255;Name=OP255;size=2;genes=JNC_CBG04656,JNC_CBG04657
chrII	.	gene	10326430	10326763	.	-	.	ID=OP255.2;Name=JNC_CBG04656;Parent=OP255;Note=SL1:0,SL2:0.197186446372799,SL2:SL1-ratio:Inf,downstream in operon
chrII	.	gene	10327080	10328245	.	-	.	ID=OP255.1;Name=JNC_CBG04657;Parent=OP255;Note=SL1:0.355188012250053,SL2:0,SL2:SL1-ratio:0,upstream in operon
chrII	.	operon	10565884	10583393	.	+	.	ID=OP256;Name=OP256;size=5;genes=JNC_CBG04724,JNC_CBG04725,JNC_CBG04726,JNC_CBG04727,JNC_CBG04728
chrII	.	gene	10565884	10567858	.	+	.	ID=OP256.1;Name=JNC_CBG04724;Parent=OP256;Note=SL1:0.117447448262403,SL2:0.0670208315489037,SL2:SL1-ratio:0.570645276167811,upstream in operon
chrII	.	gene	10568842	10572158	.	+	.	ID=OP256.2;Name=JNC_CBG04725;Parent=OP256;Note=SL1:0,SL2:0.138607630904512,SL2:SL1-ratio:Inf,downstream in operon
chrII	.	gene	10572404	10574762	.	+	.	ID=OP256.3;Name=JNC_CBG04726;Parent=OP256;Note=SL1:0,SL2:0.138607630904512,SL2:SL1-ratio:Inf,downstream in operon
chrII	.	gene	10575081	10579058	.	+	.	ID=OP256.4;Name=JNC_CBG04727;Parent=OP256;Note=SL1:0,SL2:0.12075434435803,SL2:SL1-ratio:Inf,downstream in operon
chrII	.	gene	10579961	10583393	.	+	.	ID=OP256.5;Name=JNC_CBG04728;Parent=OP256;Note=SL1:0,SL2:0.118722779316756,SL2:SL1-ratio:Inf,downstream in operon
chrII	.	operon	10613741	10617674	.	+	.	ID=OP257;Name=OP257;size=3;genes=JNC_CBG04735,JNC_CBG04736,JNC_CBG04737
chrII	.	gene	10613741	10614283	.	+	.	ID=OP257.1;Name=JNC_CBG04735;Parent=OP257;Note=SL1:1.69616231399112,SL2:0.112348194690052,SL2:SL1-ratio:0.0662367002045302,upstream in operon
chrII	.	gene	10614526	10614841	.	+	.	ID=OP257.2;Name=JNC_CBG04736;Parent=OP257;Note=SL1:0.341392649102038,SL2:1.12519588519018,SL2:SL1-ratio:3.29589956945405,downstream in operon
chrII	.	gene	10615070	10617674	.	+	.	ID=OP257.3;Name=JNC_CBG04737;Parent=OP257;Note=SL1:0.0624611803763961,SL2:0.239922405355696,SL2:SL1-ratio:3.84114427408999,downstream in operon
chrII	.	operon	10638989	10641889	.	+	.	ID=OP258;Name=OP258;size=2;genes=JNC_CBG04741,JNC_CBG04742
chrII	.	gene	10638989	10640660	.	+	.	ID=OP258.1;Name=JNC_CBG04741;Parent=OP258;Note=SL1:0,SL2:0,SL2:SL1-ratio:NaN,upstream in operon
chrII	.	gene	10641131	10641889	.	+	.	ID=OP258.2;Name=JNC_CBG04742;Parent=OP258;Note=SL1:0,SL2:0.156404227731216,SL2:SL1-ratio:Inf,downstream in operon
chrII	.	operon	10650722	10652726	.	-	.	ID=OP259;Name=OP259;size=2;genes=JNC_CBG04746,JNC_CBG04747
chrII	.	gene	10650722	10651866	.	-	.	ID=OP259.2;Name=JNC_CBG04746;Parent=OP259;Note=SL1:0,SL2:0.218588116676121,SL2:SL1-ratio:Inf,downstream in operon
chrII	.	gene	10652364	10652726	.	-	.	ID=OP259.1;Name=JNC_CBG04747;Parent=OP259;Note=SL1:0.138607630904512,SL2:0.210576819089142,SL2:SL1-ratio:1.51922962476871,upstream in operon
chrII	.	operon	10656178	10660498	.	-	.	ID=OP260;Name=OP260;size=2;genes=JNC_CBG04749,JNC_CBG04750
chrII	.	gene	10656178	10658231	.	-	.	ID=OP260.2;Name=JNC_CBG04749;Parent=OP260;Note=SL1:0.0670208315489037,SL2:0.218588116676121,SL2:SL1-ratio:3.26149514448537,downstream in operon
chrII	.	gene	10658764	10660498	.	-	.	ID=OP260.1;Name=JNC_CBG04750;Parent=OP260;Note=SL1:0.118722779316756,SL2:0,SL2:SL1-ratio:0,upstream in operon
chrII	.	operon	10666114	10670435	.	-	.	ID=OP261;Name=OP261;size=2;genes=JNC_CBG04751,JNC_CBG04752
chrII	.	gene	10666114	10668168	.	-	.	ID=OP261.2;Name=JNC_CBG04751;Parent=OP261;Note=SL1:0.134041663097807,SL2:0.437176233352242,SL2:SL1-ratio:3.26149514448537,downstream in operon
chrII	.	gene	10668701	10670435	.	-	.	ID=OP261.1;Name=JNC_CBG04752;Parent=OP261;Note=SL1:0.237445558633513,SL2:0,SL2:SL1-ratio:0,upstream in operon
chrII	.	operon	10692410	10699556	.	+	.	ID=OP262;Name=OP262;size=2;genes=JNC_CBG04755,JNC_CBG04756
chrII	.	gene	10692410	10694800	.	+	.	ID=OP262.1;Name=JNC_CBG04755;Parent=OP262;Note=SL1:0.219324514473458,SL2:0,SL2:SL1-ratio:0,upstream in operon
chrII	.	gene	10695588	10699556	.	+	.	ID=OP262.2;Name=JNC_CBG04756;Parent=OP262;Note=SL1:0,SL2:0.0952676456235356,SL2:SL1-ratio:Inf,downstream in operon
chrII	.	operon	10860693	10862234	.	+	.	ID=OP263;Name=OP263;size=2;genes=JNC_CBG04789,JNC_CBG04790
chrII	.	gene	10860693	10861156	.	+	.	ID=OP263.1;Name=JNC_CBG04789;Parent=OP263;Note=SL1:0.177313067864958,SL2:0,SL2:SL1-ratio:0,upstream in operon
chrII	.	gene	10861313	10862234	.	+	.	ID=OP263.2;Name=JNC_CBG04790;Parent=OP263;Note=SL1:0,SL2:0.26211659882846,SL2:SL1-ratio:Inf,downstream in operon
chrII	.	operon	10918210	10920727	.	+	.	ID=OP264;Name=OP264;size=2;genes=JNC_CBG04809,JNC_CBG04810
chrII	.	gene	10918210	10919385	.	+	.	ID=OP264.1;Name=JNC_CBG04809;Parent=OP264;Note=SL1:0.355151346019661,SL2:0,SL2:SL1-ratio:0,upstream in operon
chrII	.	gene	10919677	10920727	.	+	.	ID=OP264.2;Name=JNC_CBG04810;Parent=OP264;Note=SL1:0.0624611803763961,SL2:0.221234348120213,SL2:SL1-ratio:3.54194952428112,downstream in operon
chrII	.	operon	11012878	11016625	.	+	.	ID=OP265;Name=OP265;size=2;genes=JNC_CBG04826,JNC_CBG04827
chrII	.	gene	11012878	11015793	.	+	.	ID=OP265.1;Name=JNC_CBG04826;Parent=OP265;Note=SL1:0.225235150584927,SL2:0,SL2:SL1-ratio:0,upstream in operon
chrII	.	gene	11016201	11016625	.	+	.	ID=OP265.2;Name=JNC_CBG04827;Parent=OP265;Note=SL1:0.0825553818727081,SL2:0.231331384786242,SL2:SL1-ratio:2.80213572439082,downstream in operon
chrII	.	operon	11034654	11039184	.	+	.	ID=OP266;Name=OP266;size=2;genes=JNC_CBG04835,JNC_CBG04836
chrII	.	gene	11034654	11035247	.	+	.	ID=OP266.1;Name=JNC_CBG04835;Parent=OP266;Note=SL1:0.311117967467875,SL2:0.221234348120213,SL2:SL1-ratio:0.711094733360448,upstream in operon
chrII	.	gene	11035420	11039184	.	+	.	ID=OP266.2;Name=JNC_CBG04836;Parent=OP266;Note=SL1:0,SL2:0.136305529471433,SL2:SL1-ratio:Inf,downstream in operon
chrII	.	operon	11167799	11178580	.	+	.	ID=OP267;Name=OP267;size=4;genes=JNC_CBG04859,JNC_CBG04860,JNC_CBG04861,JNC_CBG04862
chrII	.	gene	11167799	11170779	.	+	.	ID=OP267.1;Name=JNC_CBG04859;Parent=OP267;Note=SL1:0.197186446372799,SL2:0,SL2:SL1-ratio:0,upstream in operon
chrII	.	gene	11171170	11174835	.	+	.	ID=OP267.2;Name=JNC_CBG04860;Parent=OP267;Note=SL1:0,SL2:0.0794421703194025,SL2:SL1-ratio:Inf,downstream in operon
chrII	.	gene	11175065	11175381	.	+	.	ID=OP267.3;Name=JNC_CBG04861;Parent=OP267;Note=SL1:0,SL2:0.155756425208746,SL2:SL1-ratio:Inf,downstream in operon
chrII	.	gene	11175564	11178580	.	+	.	ID=OP267.4;Name=JNC_CBG04862;Parent=OP267;Note=SL1:0,SL2:0.144989929868467,SL2:SL1-ratio:Inf,downstream in operon
chrII	.	operon	11215153	11236946	.	-	.	ID=OP268;Name=OP268;size=3;genes=JNC_CBG04871,JNC_CBG04872,JNC_CBG04874
chrII	.	gene	11215153	11226862	.	-	.	ID=OP268.3;Name=JNC_CBG04871;Parent=OP268;Note=SL1:0,SL2:0.0624611803763961,SL2:SL1-ratio:Inf,downstream in operon
chrII	.	gene	11226786	11228126	.	-	.	ID=OP268.2;Name=JNC_CBG04872;Parent=OP268;Note=SL1:0,SL2:0.198509348937016,SL2:SL1-ratio:Inf,downstream in operon
chrII	.	gene	11231622	11236946	.	-	.	ID=OP268.1;Name=JNC_CBG04874;Parent=OP268;Note=SL1:0,SL2:0,SL2:SL1-ratio:NaN,upstream in operon
chrII	.	operon	11240223	11245577	.	+	.	ID=OP269;Name=OP269;size=2;genes=JNC_CBG04875,JNC_CBG04876
chrII	.	gene	11240223	11242220	.	+	.	ID=OP269.1;Name=JNC_CBG04875;Parent=OP269;Note=SL1:0.433091963321218,SL2:0,SL2:SL1-ratio:0,upstream in operon
chrII	.	gene	11242424	11245577	.	+	.	ID=OP269.2;Name=JNC_CBG04876;Parent=OP269;Note=SL1:0,SL2:0.12075434435803,SL2:SL1-ratio:Inf,downstream in operon
chrII	.	operon	11262792	11269958	.	+	.	ID=OP270;Name=OP270;size=2;genes=JNC_CBG04882,JNC_CBG04883
chrII	.	gene	11262792	11265542	.	+	.	ID=OP270.1;Name=JNC_CBG04882;Parent=OP270;Note=SL1:0.224639637329931,SL2:0,SL2:SL1-ratio:0,upstream in operon
chrII	.	gene	11266306	11269958	.	+	.	ID=OP270.2;Name=JNC_CBG04883;Parent=OP270;Note=SL1:0,SL2:0.204157405420762,SL2:SL1-ratio:Inf,downstream in operon
chrII	.	operon	11272534	11275724	.	-	.	ID=OP271;Name=OP271;size=2;genes=JNC_CBG04885,JNC_CBG04886
chrII	.	gene	11272534	11274141	.	-	.	ID=OP271.2;Name=JNC_CBG04885;Parent=OP271;Note=SL1:0,SL2:0.0935628479894701,SL2:SL1-ratio:Inf,downstream in operon
chrII	.	gene	11274403	11275724	.	-	.	ID=OP271.1;Name=JNC_CBG04886;Parent=OP271;Note=SL1:0.27559847235902,SL2:0,SL2:SL1-ratio:0,upstream in operon
chrII	.	operon	11396025	11397937	.	-	.	ID=OP272;Name=OP272;size=2;genes=JNC_CBG04906,JNC_CBG04907
chrII	.	gene	11396025	11397195	.	-	.	ID=OP272.2;Name=JNC_CBG04906;Parent=OP272;Note=SL1:0,SL2:0.0930462048418507,SL2:SL1-ratio:Inf,downstream in operon
chrII	.	gene	11397407	11397937	.	-	.	ID=OP272.1;Name=JNC_CBG04907;Parent=OP272;Note=SL1:0.245031717948424,SL2:0,SL2:SL1-ratio:0,upstream in operon
chrII	.	operon	11471339	11482982	.	+	.	ID=OP273;Name=OP273;size=3;genes=JNC_CBG04924,JNC_CBG04925,JNC_CBG04926
chrII	.	gene	11471339	11474299	.	+	.	ID=OP273.1;Name=JNC_CBG04924;Parent=OP273;Note=SL1:0,SL2:0,SL2:SL1-ratio:NaN,upstream in operon
chrII	.	gene	11479669	11481289	.	+	.	ID=OP273.2;Name=JNC_CBG04925;Parent=OP273;Note=SL1:0.0670208315489037,SL2:0.159551806789187,SL2:SL1-ratio:2.38063006832085,downstream in operon
chrII	.	gene	11481614	11482982	.	+	.	ID=OP273.3;Name=JNC_CBG04926;Parent=OP273;Note=SL1:0,SL2:0.190954308551758,SL2:SL1-ratio:Inf,downstream in operon
chrII	.	operon	11548709	11560915	.	-	.	ID=OP274;Name=OP274;size=2;genes=JNC_CBG04951,JNC_CBG04952
chrII	.	gene	11548709	11556659	.	-	.	ID=OP274.2;Name=JNC_CBG04951;Parent=OP274;Note=SL1:0,SL2:0.13158720481469,SL2:SL1-ratio:Inf,downstream in operon
chrII	.	gene	11556796	11560915	.	-	.	ID=OP274.1;Name=JNC_CBG04952;Parent=OP274;Note=SL1:0,SL2:0,SL2:SL1-ratio:NaN,upstream in operon
chrII	.	operon	11627046	11638040	.	+	.	ID=OP275;Name=OP275;size=2;genes=JNC_CBG04969,JNC_CBG04971
chrII	.	gene	11627046	11630334	.	+	.	ID=OP275.1;Name=JNC_CBG04969;Parent=OP275;Note=SL1:0.373691392576305,SL2:0,SL2:SL1-ratio:0,upstream in operon
chrII	.	gene	11635327	11638040	.	+	.	ID=OP275.2;Name=JNC_CBG04971;Parent=OP275;Note=SL1:0.0930462048418507,SL2:0.195977868297994,SL2:SL1-ratio:2.10624246986855,downstream in operon
chrII	.	operon	11660389	11668578	.	-	.	ID=OP276;Name=OP276;size=2;genes=JNC_CBG04976,JNC_CBG04977
chrII	.	gene	11660389	11664374	.	-	.	ID=OP276.2;Name=JNC_CBG04976;Parent=OP276;Note=SL1:0.0791874982199713,SL2:0.174157901263122,SL2:SL1-ratio:2.19931056262615,downstream in operon
chrII	.	gene	11666129	11668578	.	-	.	ID=OP276.1;Name=JNC_CBG04977;Parent=OP276;Note=SL1:0.101690637353188,SL2:0.0944731941750914,SL2:SL1-ratio:0.929025489799722,upstream in operon
chrII	.	operon	11672483	11675611	.	+	.	ID=OP277;Name=OP277;size=2;genes=JNC_CBG04979,JNC_CBG04980
chrII	.	gene	11672483	11673717	.	+	.	ID=OP277.1;Name=JNC_CBG04979;Parent=OP277;Note=SL1:1.48836783941632,SL2:0,SL2:SL1-ratio:0,upstream in operon
chrII	.	gene	11674291	11675611	.	+	.	ID=OP277.2;Name=JNC_CBG04980;Parent=OP277;Note=SL1:0.199269545881315,SL2:0.738912285728575,SL2:SL1-ratio:3.70810442940775,downstream in operon
chrII	.	operon	11742325	11745881	.	+	.	ID=OP278;Name=OP278;size=2;genes=JNC_CBG05003,JNC_CBG05004
chrII	.	gene	11742325	11743243	.	+	.	ID=OP278.1;Name=JNC_CBG05003;Parent=OP278;Note=SL1:0.27434044295181,SL2:0,SL2:SL1-ratio:0,upstream in operon
chrII	.	gene	11743404	11745881	.	+	.	ID=OP278.2;Name=JNC_CBG05004;Parent=OP278;Note=SL1:0.0670208315489037,SL2:0.174157901263122,SL2:SL1-ratio:2.59856371874531,downstream in operon
chrII	.	operon	12163931	12170207	.	-	.	ID=OP279;Name=OP279;size=2;genes=JNC_CBG05119,JNC_CBG05120
chrII	.	gene	12163931	12165437	.	-	.	ID=OP279.2;Name=JNC_CBG05119;Parent=OP279;Note=SL1:0.0624611803763961,SL2:0.138607630904512,SL2:SL1-ratio:2.2191004087539,downstream in operon
chrII	.	gene	12165827	12170207	.	-	.	ID=OP279.1;Name=JNC_CBG05120;Parent=OP279;Note=SL1:0,SL2:0,SL2:SL1-ratio:NaN,upstream in operon
chrII	.	operon	13260544	13266883	.	-	.	ID=OP280;Name=OP280;size=2;genes=JNC_CBG05334,JNC_CBG05335
chrII	.	gene	13260544	13261498	.	-	.	ID=OP280.2;Name=JNC_CBG05334;Parent=OP280;Note=SL1:0.152773705775663,SL2:0.922415652763087,SL2:SL1-ratio:6.03779065304331,downstream in operon
chrII	.	gene	13261979	13266883	.	-	.	ID=OP280.1;Name=JNC_CBG05335;Parent=OP280;Note=SL1:0,SL2:0,SL2:SL1-ratio:NaN,upstream in operon
chrII	.	operon	13383661	13388896	.	+	.	ID=OP281;Name=OP281;size=2;genes=JNC_CBG05352,JNC_CBG05353
chrII	.	gene	13383661	13386508	.	+	.	ID=OP281.1;Name=JNC_CBG05352;Parent=OP281;Note=SL1:0.375434392786479,SL2:0,SL2:SL1-ratio:0,upstream in operon
chrII	.	gene	13386960	13388896	.	+	.	ID=OP281.2;Name=JNC_CBG05353;Parent=OP281;Note=SL1:0,SL2:0.0624611803763961,SL2:SL1-ratio:Inf,downstream in operon
chrII	.	operon	13391416	13396803	.	+	.	ID=OP282;Name=OP282;size=2;genes=JNC_CBG05355,JNC_CBG05356
chrII	.	gene	13391416	13393614	.	+	.	ID=OP282.1;Name=JNC_CBG05355;Parent=OP282;Note=SL1:0,SL2:0,SL2:SL1-ratio:NaN,upstream in operon
chrII	.	gene	13394632	13396803	.	+	.	ID=OP282.2;Name=JNC_CBG05356;Parent=OP282;Note=SL1:0,SL2:0.101690637353188,SL2:SL1-ratio:Inf,downstream in operon
chrII	.	operon	13914620	13919786	.	-	.	ID=OP283;Name=OP283;size=2;genes=JNC_CBG05468,JNC_CBG05469
chrII	.	gene	13914620	13916839	.	-	.	ID=OP283.2;Name=JNC_CBG05468;Parent=OP283;Note=SL1:0,SL2:0.326491713378677,SL2:SL1-ratio:Inf,downstream in operon
chrII	.	gene	13917155	13919786	.	-	.	ID=OP283.1;Name=JNC_CBG05469;Parent=OP283;Note=SL1:0.327264744529157,SL2:0,SL2:SL1-ratio:0,upstream in operon
chrII	.	operon	14136790	14145026	.	-	.	ID=OP284;Name=OP284;size=3;genes=JNC_CBG05503,JNC_CBG05504,JNC_CBG05505
chrII	.	gene	14136790	14139023	.	-	.	ID=OP284.3;Name=JNC_CBG05503;Parent=OP284;Note=SL1:0,SL2:0.0670208315489037,SL2:SL1-ratio:Inf,downstream in operon
chrII	.	gene	14139174	14139886	.	-	.	ID=OP284.2;Name=JNC_CBG05504;Parent=OP284;Note=SL1:0,SL2:0.138607630904512,SL2:SL1-ratio:Inf,downstream in operon
chrII	.	gene	14141716	14145026	.	-	.	ID=OP284.1;Name=JNC_CBG05505;Parent=OP284;Note=SL1:0.0624611803763961,SL2:0.123623956613584,SL2:SL1-ratio:1.97921262244192,upstream in operon
chrII	.	operon	14145292	14148253	.	-	.	ID=OP285;Name=OP285;size=2;genes=JNC_CBG05506,JNC_CBG05507
chrII	.	gene	14145292	14145797	.	-	.	ID=OP285.2;Name=JNC_CBG05506;Parent=OP285;Note=SL1:0.137945392417642,SL2:0.762185318648117,SL2:SL1-ratio:5.52526840722981,downstream in operon
chrII	.	gene	14146076	14148253	.	-	.	ID=OP285.1;Name=JNC_CBG05507;Parent=OP285;Note=SL1:0.447205679497964,SL2:0,SL2:SL1-ratio:0,upstream in operon
chrII	.	operon	14302020	14308498	.	-	.	ID=OP286;Name=OP286;size=3;genes=JNC_CBG05549,JNC_CBG05550,JNC_CBG05551
chrII	.	gene	14302020	14304290	.	-	.	ID=OP286.3;Name=JNC_CBG05549;Parent=OP286;Note=SL1:0,SL2:0.197244959635217,SL2:SL1-ratio:Inf,downstream in operon
chrII	.	gene	14305614	14306500	.	-	.	ID=OP286.2;Name=JNC_CBG05550;Parent=OP286;Note=SL1:0,SL2:0.0930462048418507,SL2:SL1-ratio:Inf,downstream in operon
chrII	.	gene	14306654	14308498	.	-	.	ID=OP286.1;Name=JNC_CBG05551;Parent=OP286;Note=SL1:0.34496484408163,SL2:0,SL2:SL1-ratio:0,upstream in operon
chrII	.	operon	14308592	14310442	.	-	.	ID=OP287;Name=OP287;size=2;genes=JNC_CBG05552,JNC_CBG05553
chrII	.	gene	14308592	14309273	.	-	.	ID=OP287.2;Name=JNC_CBG05552;Parent=OP287;Note=SL1:0,SL2:0.197244959635217,SL2:SL1-ratio:Inf,downstream in operon
chrII	.	gene	14309400	14310442	.	-	.	ID=OP287.1;Name=JNC_CBG05553;Parent=OP287;Note=SL1:0.319103613578373,SL2:0,SL2:SL1-ratio:0,upstream in operon
chrII	.	operon	14311259	14314074	.	+	.	ID=OP288;Name=OP288;size=3;genes=JNC_CBG05554,JNC_CBG05555,JNC_CBG05556
chrII	.	gene	14311259	14312329	.	+	.	ID=OP288.1;Name=JNC_CBG05554;Parent=OP288;Note=SL1:0.301060591939703,SL2:0,SL2:SL1-ratio:0,upstream in operon
chrII	.	gene	14312565	14313237	.	+	.	ID=OP288.2;Name=JNC_CBG05555;Parent=OP288;Note=SL1:0,SL2:0.0624611803763961,SL2:SL1-ratio:Inf,downstream in operon
chrII	.	gene	14313418	14314074	.	+	.	ID=OP288.3;Name=JNC_CBG05556;Parent=OP288;Note=SL1:0,SL2:0.312572867969875,SL2:SL1-ratio:Inf,downstream in operon
chrII	.	operon	14336783	14338933	.	-	.	ID=OP289;Name=OP289;size=2;genes=JNC_CBG05566,JNC_CBG05567
chrII	.	gene	14336783	14337404	.	-	.	ID=OP289.2;Name=JNC_CBG05566;Parent=OP289;Note=SL1:0,SL2:0.206487024308947,SL2:SL1-ratio:Inf,downstream in operon
chrII	.	gene	14337643	14338933	.	-	.	ID=OP289.1;Name=JNC_CBG05567;Parent=OP289;Note=SL1:0.521696491950602,SL2:0.138607630904512,SL2:SL1-ratio:0.265686338787258,upstream in operon
chrII	.	operon	14339377	14343927	.	+	.	ID=OP290;Name=OP290;size=3;genes=JNC_CBG05568,JNC_CBG05569,JNC_CBG05570
chrII	.	gene	14339377	14340942	.	+	.	ID=OP290.1;Name=JNC_CBG05568;Parent=OP290;Note=SL1:0,SL2:0,SL2:SL1-ratio:NaN,upstream in operon
chrII	.	gene	14340614	14342524	.	+	.	ID=OP290.2;Name=JNC_CBG05569;Parent=OP290;Note=SL1:0,SL2:0.104226829286125,SL2:SL1-ratio:Inf,downstream in operon
chrII	.	gene	14342696	14343927	.	+	.	ID=OP290.3;Name=JNC_CBG05570;Parent=OP290;Note=SL1:0,SL2:0.0958427866318339,SL2:SL1-ratio:Inf,downstream in operon
chrII	.	operon	14344640	14351264	.	+	.	ID=OP291;Name=OP291;size=2;genes=JNC_CBG05571,JNC_CBG05573
chrII	.	gene	14344640	14349604	.	+	.	ID=OP291.1;Name=JNC_CBG05571;Parent=OP291;Note=SL1:0.209103551779823,SL2:0.134443766777518,SL2:SL1-ratio:0.642953051888291,upstream in operon
chrII	.	gene	14349822	14351264	.	+	.	ID=OP291.2;Name=JNC_CBG05573;Parent=OP291;Note=SL1:0,SL2:0.113292962005066,SL2:SL1-ratio:Inf,downstream in operon
chrII	.	operon	14385362	14388735	.	-	.	ID=OP292;Name=OP292;size=2;genes=JNC_CBG05582,JNC_CBG05583
chrII	.	gene	14385362	14386961	.	-	.	ID=OP292.2;Name=JNC_CBG05582;Parent=OP292;Note=SL1:0,SL2:0.134041663097807,SL2:SL1-ratio:Inf,downstream in operon
chrII	.	gene	14387321	14388735	.	-	.	ID=OP292.1;Name=JNC_CBG05583;Parent=OP292;Note=SL1:0.355273625821191,SL2:0,SL2:SL1-ratio:0,upstream in operon
chrII_random	.	operon	261618	271457	.	-	.	ID=OP293;Name=OP293;size=4;genes=JNC_CBG08636,JNC_CBG08637,JNC_CBG08638,JNC_CBG08639
chrII_random	.	gene	261618	265631	.	-	.	ID=OP293.4;Name=JNC_CBG08636;Parent=OP293;Note=SL1:0,SL2:0.112709513727175,SL2:SL1-ratio:Inf,downstream in operon
chrII_random	.	gene	266576	267595	.	-	.	ID=OP293.3;Name=JNC_CBG08637;Parent=OP293;Note=SL1:0,SL2:0.112709513727175,SL2:SL1-ratio:Inf,downstream in operon
chrII_random	.	gene	268350	270600	.	-	.	ID=OP293.2;Name=JNC_CBG08638;Parent=OP293;Note=SL1:0,SL2:0.160220443388985,SL2:SL1-ratio:Inf,downstream in operon
chrII_random	.	gene	270866	271457	.	-	.	ID=OP293.1;Name=JNC_CBG08639;Parent=OP293;Note=SL1:0.141514103856365,SL2:0,SL2:SL1-ratio:0,upstream in operon
chrII_random	.	operon	435546	440657	.	-	.	ID=OP294;Name=OP294;size=2;genes=JNC_CBG08666,JNC_CBG08667
chrII_random	.	gene	435546	436851	.	-	.	ID=OP294.2;Name=JNC_CBG08666;Parent=OP294;Note=SL1:0.0624611803763961,SL2:0.208864585129762,SL2:SL1-ratio:3.34391031151073,downstream in operon
chrII_random	.	gene	437218	440657	.	-	.	ID=OP294.1;Name=JNC_CBG08667;Parent=OP294;Note=SL1:0.351505043981734,SL2:0,SL2:SL1-ratio:0,upstream in operon
chrII_random	.	operon	685501	692127	.	-	.	ID=OP295;Name=OP295;size=2;genes=JNC_CBG08726,JNC_CBG08727
chrII_random	.	gene	685501	689965	.	-	.	ID=OP295.2;Name=JNC_CBG08726;Parent=OP295;Note=SL1:0,SL2:0.0647008519909292,SL2:SL1-ratio:Inf,downstream in operon
chrII_random	.	gene	690251	692127	.	-	.	ID=OP295.1;Name=JNC_CBG08727;Parent=OP295;Note=SL1:0.285247848239797,SL2:0,SL2:SL1-ratio:0,upstream in operon
chrII_random	.	operon	699189	706575	.	+	.	ID=OP296;Name=OP296;size=2;genes=JNC_CBG08731,JNC_CBG08733
chrII_random	.	gene	699189	701784	.	+	.	ID=OP296.1;Name=JNC_CBG08731;Parent=OP296;Note=SL1:0.108111478805903,SL2:0.205633885792409,SL2:SL1-ratio:1.90205413952012,upstream in operon
chrII_random	.	gene	705162	706575	.	+	.	ID=OP296.2;Name=JNC_CBG08733;Parent=OP296;Note=SL1:0.0624611803763961,SL2:0.138607630904512,SL2:SL1-ratio:2.2191004087539,downstream in operon
chrII_random	.	operon	1748907	1759263	.	-	.	ID=OP297;Name=OP297;size=2;genes=JNC_CBG08934,JNC_CBG08935
chrII_random	.	gene	1748907	1757449	.	-	.	ID=OP297.2;Name=JNC_CBG08934;Parent=OP297;Note=SL1:0,SL2:0.10508620578348,SL2:SL1-ratio:Inf,downstream in operon
chrII_random	.	gene	1757655	1759263	.	-	.	ID=OP297.1;Name=JNC_CBG08935;Parent=OP297;Note=SL1:0.181827182237326,SL2:0.236845458788338,SL2:SL1-ratio:1.30258554234868,upstream in operon
chrII_random	.	operon	1767156	1771286	.	-	.	ID=OP298;Name=OP298;size=2;genes=JNC_CBG08938,JNC_CBG08939
chrII_random	.	gene	1767156	1768218	.	-	.	ID=OP298.2;Name=JNC_CBG08938;Parent=OP298;Note=SL1:0,SL2:0.277215261809024,SL2:SL1-ratio:Inf,downstream in operon
chrII_random	.	gene	1770467	1771286	.	-	.	ID=OP298.1;Name=JNC_CBG08939;Parent=OP298;Note=SL1:0,SL2:0,SL2:SL1-ratio:NaN,upstream in operon
chrII_random	.	operon	1834050	1838653	.	-	.	ID=OP299;Name=OP299;size=2;genes=JNC_CBG08954,JNC_CBG08955
chrII_random	.	gene	1834050	1836166	.	-	.	ID=OP299.2;Name=JNC_CBG08954;Parent=OP299;Note=SL1:0,SL2:0.176805499465098,SL2:SL1-ratio:Inf,downstream in operon
chrII_random	.	gene	1836534	1838653	.	-	.	ID=OP299.1;Name=JNC_CBG08955;Parent=OP299;Note=SL1:0.308236749142084,SL2:0,SL2:SL1-ratio:0,upstream in operon
chrII_random	.	operon	2117031	2120964	.	+	.	ID=OP300;Name=OP300;size=2;genes=JNC_CBG09021,JNC_CBG09022
chrII_random	.	gene	2117031	2119431	.	+	.	ID=OP300.1;Name=JNC_CBG09021;Parent=OP300;Note=SL1:0,SL2:0,SL2:SL1-ratio:NaN,upstream in operon
chrII_random	.	gene	2119916	2120964	.	+	.	ID=OP300.2;Name=JNC_CBG09022;Parent=OP300;Note=SL1:0,SL2:0.0935628479894701,SL2:SL1-ratio:Inf,downstream in operon
chrII_random	.	operon	2121453	2125911	.	+	.	ID=OP301;Name=OP301;size=2;genes=JNC_CBG09023,JNC_CBG09024
chrII_random	.	gene	2121453	2123059	.	+	.	ID=OP301.1;Name=JNC_CBG09023;Parent=OP301;Note=SL1:0,SL2:0,SL2:SL1-ratio:NaN,upstream in operon
chrII_random	.	gene	2124295	2125911	.	+	.	ID=OP301.2;Name=JNC_CBG09024;Parent=OP301;Note=SL1:0,SL2:0.0935628479894701,SL2:SL1-ratio:Inf,downstream in operon
chrIII	.	operon	14476	16390	.	-	.	ID=OP302;Name=OP302;size=2;genes=JNC_CBG05620,JNC_CBG05621
chrIII	.	gene	14476	15129	.	-	.	ID=OP302.2;Name=JNC_CBG05620;Parent=OP302;Note=SL1:0.101690637353188,SL2:0.608567375420818,SL2:SL1-ratio:5.98449760234235,downstream in operon
chrIII	.	gene	15401	16390	.	-	.	ID=OP302.1;Name=JNC_CBG05621;Parent=OP302;Note=SL1:0.529788671476237,SL2:0,SL2:SL1-ratio:0,upstream in operon
chrIII	.	operon	18845	22188	.	+	.	ID=OP303;Name=OP303;size=2;genes=JNC_CBG05623,JNC_CBG05624
chrIII	.	gene	18845	20804	.	+	.	ID=OP303.1;Name=JNC_CBG05623;Parent=OP303;Note=SL1:0.0670208315489037,SL2:0.0624611803763961,SL2:SL1-ratio:0.931966657722225,upstream in operon
chrIII	.	gene	21211	22188	.	+	.	ID=OP303.2;Name=JNC_CBG05624;Parent=OP303;Note=SL1:0.10508620578348,SL2:0.255214677988177,SL2:SL1-ratio:2.42862206400354,downstream in operon
chrIII	.	operon	285569	291927	.	-	.	ID=OP304;Name=OP304;size=2;genes=JNC_CBG05657,JNC_CBG05658
chrIII	.	gene	285569	289044	.	-	.	ID=OP304.2;Name=JNC_CBG05657;Parent=OP304;Note=SL1:0.0670208315489037,SL2:0.35899058558824,SL2:SL1-ratio:5.35640303606637,downstream in operon
chrIII	.	gene	289274	291927	.	-	.	ID=OP304.1;Name=JNC_CBG05658;Parent=OP304;Note=SL1:0.102000971346576,SL2:0,SL2:SL1-ratio:0,upstream in operon
chrIII	.	operon	297399	306246	.	-	.	ID=OP305;Name=OP305;size=2;genes=JNC_CBG05660,JNC_CBG05661
chrIII	.	gene	297399	298506	.	-	.	ID=OP305.2;Name=JNC_CBG05660;Parent=OP305;Note=SL1:0.101690637353188,SL2:0.284227544993324,SL2:SL1-ratio:2.79502176789547,downstream in operon
chrIII	.	gene	300917	306246	.	-	.	ID=OP305.1;Name=JNC_CBG05661;Parent=OP305;Note=SL1:0.177594006125027,SL2:0,SL2:SL1-ratio:0,upstream in operon
chrIII	.	operon	390220	394130	.	+	.	ID=OP306;Name=OP306;size=2;genes=JNC_CBG05677,JNC_CBG05678
chrIII	.	gene	390220	391480	.	+	.	ID=OP306.1;Name=JNC_CBG05677;Parent=OP306;Note=SL1:0.303607608057345,SL2:0,SL2:SL1-ratio:0,upstream in operon
chrIII	.	gene	392919	394130	.	+	.	ID=OP306.2;Name=JNC_CBG05678;Parent=OP306;Note=SL1:0,SL2:0.123947286961234,SL2:SL1-ratio:Inf,downstream in operon
chrIII	.	operon	546415	552881	.	+	.	ID=OP307;Name=OP307;size=2;genes=JNC_CBG05701,JNC_CBG05702
chrIII	.	gene	546415	550320	.	+	.	ID=OP307.1;Name=JNC_CBG05701;Parent=OP307;Note=SL1:0,SL2:0,SL2:SL1-ratio:NaN,upstream in operon
chrIII	.	gene	550784	552881	.	+	.	ID=OP307.2;Name=JNC_CBG05702;Parent=OP307;Note=SL1:0,SL2:0.121256570630684,SL2:SL1-ratio:Inf,downstream in operon
chrIII	.	operon	593592	598546	.	-	.	ID=OP308;Name=OP308;size=3;genes=JNC_CBG05711,JNC_CBG05712,JNC_CBG05713
chrIII	.	gene	593592	595909	.	-	.	ID=OP308.3;Name=JNC_CBG05711;Parent=OP308;Note=SL1:0,SL2:0.192595686376503,SL2:SL1-ratio:Inf,downstream in operon
chrIII	.	gene	596107	597588	.	-	.	ID=OP308.2;Name=JNC_CBG05712;Parent=OP308;Note=SL1:0.0764463597877598,SL2:0.264385888138344,SL2:SL1-ratio:3.45844967467864,downstream in operon
chrIII	.	gene	597796	598546	.	-	.	ID=OP308.1;Name=JNC_CBG05713;Parent=OP308;Note=SL1:0.254642147930183,SL2:0.231331384786242,SL2:SL1-ratio:0.908456776172293,upstream in operon
chrIII	.	operon	899240	901521	.	-	.	ID=OP309;Name=OP309;size=2;genes=JNC_CBG05759,JNC_CBG05760
chrIII	.	gene	899240	900925	.	-	.	ID=OP309.2;Name=JNC_CBG05759;Parent=OP309;Note=SL1:0,SL2:0.116143383683164,SL2:SL1-ratio:Inf,downstream in operon
chrIII	.	gene	901080	901521	.	-	.	ID=OP309.1;Name=JNC_CBG05760;Parent=OP309;Note=SL1:21.9917004074814,SL2:0.108111478805903,SL2:SL1-ratio:0.00491601271401117,upstream in operon
chrIII	.	operon	1129287	1136681	.	-	.	ID=OP310;Name=OP310;size=3;genes=JNC_CBG05804,JNC_CBG05805,JNC_CBG05806
chrIII	.	gene	1129287	1130590	.	-	.	ID=OP310.3;Name=JNC_CBG05804;Parent=OP310;Note=SL1:0,SL2:0.0921830647189001,SL2:SL1-ratio:Inf,downstream in operon
chrIII	.	gene	1130817	1131405	.	-	.	ID=OP310.2;Name=JNC_CBG05805;Parent=OP310;Note=SL1:0.0670208315489037,SL2:0.177594006125027,SL2:SL1-ratio:2.64983292538589,downstream in operon
chrIII	.	gene	1132957	1136681	.	-	.	ID=OP310.1;Name=JNC_CBG05806;Parent=OP310;Note=SL1:0,SL2:0,SL2:SL1-ratio:NaN,upstream in operon
chrIII	.	operon	1273651	1287115	.	+	.	ID=OP311;Name=OP311;size=2;genes=JNC_CBG05823,JNC_CBG05824
chrIII	.	gene	1273651	1276910	.	+	.	ID=OP311.1;Name=JNC_CBG05823;Parent=OP311;Note=SL1:0.0670208315489037,SL2:0,SL2:SL1-ratio:0,upstream in operon
chrIII	.	gene	1283589	1287115	.	+	.	ID=OP311.2;Name=JNC_CBG05824;Parent=OP311;Note=SL1:0,SL2:0.0963825642024734,SL2:SL1-ratio:Inf,downstream in operon
chrIII	.	operon	1510893	1512179	.	+	.	ID=OP312;Name=OP312;size=2;genes=JNC_CBG05856,JNC_CBG05857
chrIII	.	gene	1510893	1511575	.	+	.	ID=OP312.1;Name=JNC_CBG05856;Parent=OP312;Note=SL1:12.036784542026,SL2:0,SL2:SL1-ratio:0,upstream in operon
chrIII	.	gene	1511732	1512179	.	+	.	ID=OP312.2;Name=JNC_CBG05857;Parent=OP312;Note=SL1:0,SL2:0.159395322921448,SL2:SL1-ratio:Inf,downstream in operon
chrIII	.	operon	2121737	2137937	.	+	.	ID=OP313;Name=OP313;size=2;genes=JNC_CBG05938,JNC_CBG05939
chrIII	.	gene	2121737	2132042	.	+	.	ID=OP313.1;Name=JNC_CBG05938;Parent=OP313;Note=SL1:0.123623956613584,SL2:0.163632372264578,SL2:SL1-ratio:1.32362995609378,upstream in operon
chrIII	.	gene	2133219	2137937	.	+	.	ID=OP313.2;Name=JNC_CBG05939;Parent=OP313;Note=SL1:0,SL2:0.101690637353188,SL2:SL1-ratio:Inf,downstream in operon
chrIII	.	operon	2170697	2182872	.	-	.	ID=OP314;Name=OP314;size=2;genes=JNC_CBG05944,JNC_CBG05945
chrIII	.	gene	2170697	2171767	.	-	.	ID=OP314.2;Name=JNC_CBG05944;Parent=OP314;Note=SL1:0.0647008519909292,SL2:0.209103551779823,SL2:SL1-ratio:3.2318515961604,downstream in operon
chrIII	.	gene	2173123	2182872	.	-	.	ID=OP314.1;Name=JNC_CBG05945;Parent=OP314;Note=SL1:0.192595686376503,SL2:0,SL2:SL1-ratio:0,upstream in operon
chrIII	.	operon	2343897	2355084	.	-	.	ID=OP315;Name=OP315;size=2;genes=JNC_CBG05975,JNC_CBG05976
chrIII	.	gene	2343897	2349278	.	-	.	ID=OP315.2;Name=JNC_CBG05975;Parent=OP315;Note=SL1:0,SL2:0.218397071347246,SL2:SL1-ratio:Inf,downstream in operon
chrIII	.	gene	2350488	2355084	.	-	.	ID=OP315.1;Name=JNC_CBG05976;Parent=OP315;Note=SL1:0.0944731941750914,SL2:0,SL2:SL1-ratio:0,upstream in operon
chrIII	.	operon	2536915	2547392	.	-	.	ID=OP316;Name=OP316;size=3;genes=JNC_CBG06019,JNC_CBG06020,JNC_CBG06021
chrIII	.	gene	2536915	2540177	.	-	.	ID=OP316.3;Name=JNC_CBG06019;Parent=OP316;Note=SL1:0,SL2:0.12029367645624,SL2:SL1-ratio:Inf,downstream in operon
chrIII	.	gene	2540410	2541508	.	-	.	ID=OP316.2;Name=JNC_CBG06020;Parent=OP316;Note=SL1:0,SL2:0.0796976614607239,SL2:SL1-ratio:Inf,downstream in operon
chrIII	.	gene	2541784	2547392	.	-	.	ID=OP316.1;Name=JNC_CBG06021;Parent=OP316;Note=SL1:0.101690637353188,SL2:0.0670208315489037,SL2:SL1-ratio:0.659065901181537,upstream in operon
chrIII	.	operon	2734873	2749455	.	-	.	ID=OP317;Name=OP317;size=2;genes=JNC_CBG06055,JNC_CBG06056
chrIII	.	gene	2734873	2735764	.	-	.	ID=OP317.2;Name=JNC_CBG06055;Parent=OP317;Note=SL1:0.111988033953079,SL2:0.248667431548905,SL2:SL1-ratio:2.22048216020198,downstream in operon
chrIII	.	gene	2735966	2749455	.	-	.	ID=OP317.1;Name=JNC_CBG06056;Parent=OP317;Note=SL1:0.570220512466514,SL2:0.138607630904512,SL2:SL1-ratio:0.243077244459268,upstream in operon
chrIII	.	operon	2764010	2766718	.	-	.	ID=OP318;Name=OP318;size=2;genes=JNC_CBG06064,JNC_CBG06065
chrIII	.	gene	2764010	2765786	.	-	.	ID=OP318.2;Name=JNC_CBG06064;Parent=OP318;Note=SL1:0,SL2:0.112709513727175,SL2:SL1-ratio:Inf,downstream in operon
chrIII	.	gene	2765984	2766718	.	-	.	ID=OP318.1;Name=JNC_CBG06065;Parent=OP318;Note=SL1:0.227758861083378,SL2:0.151490986005461,SL2:SL1-ratio:0.665137616533843,upstream in operon
chrIII	.	operon	3027058	3030794	.	+	.	ID=OP319;Name=OP319;size=2;genes=JNC_CBG06128,JNC_CBG06129
chrIII	.	gene	3027058	3027603	.	+	.	ID=OP319.1;Name=JNC_CBG06128;Parent=OP319;Note=SL1:11.7980639603267,SL2:0,SL2:SL1-ratio:0,upstream in operon
chrIII	.	gene	3027786	3030794	.	+	.	ID=OP319.2;Name=JNC_CBG06129;Parent=OP319;Note=SL1:0.0796976614607239,SL2:0.265144879926461,SL2:SL1-ratio:3.32688406493744,downstream in operon
chrIII	.	operon	3037315	3041678	.	+	.	ID=OP320;Name=OP320;size=2;genes=JNC_CBG06131,JNC_CBG06132
chrIII	.	gene	3037315	3037936	.	+	.	ID=OP320.1;Name=JNC_CBG06131;Parent=OP320;Note=SL1:0.323321290223218,SL2:0,SL2:SL1-ratio:0,upstream in operon
chrIII	.	gene	3038216	3041678	.	+	.	ID=OP320.2;Name=JNC_CBG06132;Parent=OP320;Note=SL1:0,SL2:0.111988033953079,SL2:SL1-ratio:Inf,downstream in operon
chrIII	.	operon	3041894	3043290	.	-	.	ID=OP321;Name=OP321;size=2;genes=JNC_CBG06133,JNC_CBG06134
chrIII	.	gene	3041894	3042347	.	-	.	ID=OP321.2;Name=JNC_CBG06133;Parent=OP321;Note=SL1:0.0935628479894701,SL2:0.218588116676121,SL2:SL1-ratio:2.33627044679873,downstream in operon
chrIII	.	gene	3042568	3043290	.	-	.	ID=OP321.1;Name=JNC_CBG06134;Parent=OP321;Note=SL1:0,SL2:0,SL2:SL1-ratio:NaN,upstream in operon
chrIII	.	operon	3056408	3058266	.	+	.	ID=OP322;Name=OP322;size=2;genes=JNC_CBG06139,JNC_CBG06140
chrIII	.	gene	3056408	3057372	.	+	.	ID=OP322.1;Name=JNC_CBG06139;Parent=OP322;Note=SL1:0.151560535136461,SL2:0,SL2:SL1-ratio:0,upstream in operon
chrIII	.	gene	3057586	3058266	.	+	.	ID=OP322.2;Name=JNC_CBG06140;Parent=OP322;Note=SL1:0,SL2:0.25413153175453,SL2:SL1-ratio:Inf,downstream in operon
chrIII	.	operon	3109031	3113641	.	-	.	ID=OP323;Name=OP323;size=2;genes=JNC_CBG06153,JNC_CBG06154
chrIII	.	gene	3109031	3110629	.	-	.	ID=OP323.2;Name=JNC_CBG06153;Parent=OP323;Note=SL1:0,SL2:0.113292962005066,SL2:SL1-ratio:Inf,downstream in operon
chrIII	.	gene	3110859	3113641	.	-	.	ID=OP323.1;Name=JNC_CBG06154;Parent=OP323;Note=SL1:0.167899364672385,SL2:0,SL2:SL1-ratio:0,upstream in operon
chrIII	.	operon	3226163	3229371	.	-	.	ID=OP324;Name=OP324;size=2;genes=JNC_CBG06174,JNC_CBG06175
chrIII	.	gene	3226163	3227095	.	-	.	ID=OP324.2;Name=JNC_CBG06174;Parent=OP324;Note=SL1:0,SL2:0.0935628479894701,SL2:SL1-ratio:Inf,downstream in operon
chrIII	.	gene	3227409	3229371	.	-	.	ID=OP324.1;Name=JNC_CBG06175;Parent=OP324;Note=SL1:0.0670208315489037,SL2:0.0791874982199713,SL2:SL1-ratio:1.18153559706567,upstream in operon
chrIII	.	operon	3311341	3317122	.	+	.	ID=OP325;Name=OP325;size=2;genes=JNC_CBG06195,JNC_CBG06196
chrIII	.	gene	3311341	3313397	.	+	.	ID=OP325.1;Name=JNC_CBG06195;Parent=OP325;Note=SL1:1.72451485725399,SL2:0,SL2:SL1-ratio:0,upstream in operon
chrIII	.	gene	3313919	3317122	.	+	.	ID=OP325.2;Name=JNC_CBG06196;Parent=OP325;Note=SL1:0.0647008519909292,SL2:0.134343127913035,SL2:SL1-ratio:2.07637339817209,downstream in operon
chrIII	.	operon	3405165	3412335	.	+	.	ID=OP326;Name=OP326;size=2;genes=JNC_CBG06223,JNC_CBG06224
chrIII	.	gene	3405165	3408543	.	+	.	ID=OP326.1;Name=JNC_CBG06223;Parent=OP326;Note=SL1:0.112968654676043,SL2:0,SL2:SL1-ratio:0,upstream in operon
chrIII	.	gene	3409398	3412335	.	+	.	ID=OP326.2;Name=JNC_CBG06224;Parent=OP326;Note=SL1:0,SL2:0.277215261809024,SL2:SL1-ratio:Inf,downstream in operon
chrIII	.	operon	3456714	3458197	.	-	.	ID=OP327;Name=OP327;size=2;genes=JNC_CBG06230,JNC_CBG06231
chrIII	.	gene	3456714	3457780	.	-	.	ID=OP327.2;Name=JNC_CBG06230;Parent=OP327;Note=SL1:0,SL2:0.140733765664726,SL2:SL1-ratio:Inf,downstream in operon
chrIII	.	gene	3458090	3458197	.	-	.	ID=OP327.1;Name=JNC_CBG06231;Parent=OP327;Note=SL1:1.65912051399519,SL2:0,SL2:SL1-ratio:0,upstream in operon
chrIII	.	operon	3508738	3515185	.	+	.	ID=OP328;Name=OP328;size=2;genes=JNC_CBG06245,JNC_CBG06246
chrIII	.	gene	3508738	3511056	.	+	.	ID=OP328.1;Name=JNC_CBG06245;Parent=OP328;Note=SL1:0,SL2:0,SL2:SL1-ratio:NaN,upstream in operon
chrIII	.	gene	3511600	3515185	.	+	.	ID=OP328.2;Name=JNC_CBG06246;Parent=OP328;Note=SL1:0,SL2:0.0624611803763961,SL2:SL1-ratio:Inf,downstream in operon
chrIII	.	operon	3699049	3703062	.	+	.	ID=OP329;Name=OP329;size=2;genes=JNC_CBG06292,JNC_CBG06293
chrIII	.	gene	3699049	3700407	.	+	.	ID=OP329.1;Name=JNC_CBG06292;Parent=OP329;Note=SL1:0.261200786623754,SL2:0,SL2:SL1-ratio:0,upstream in operon
chrIII	.	gene	3701114	3703062	.	+	.	ID=OP329.2;Name=JNC_CBG06293;Parent=OP329;Note=SL1:0.0670208315489037,SL2:0.307115242388016,SL2:SL1-ratio:4.58238483901711,downstream in operon
chrIII	.	operon	3811437	3814303	.	+	.	ID=OP330;Name=OP330;size=2;genes=JNC_CBG06326,JNC_CBG06327
chrIII	.	gene	3811437	3811891	.	+	.	ID=OP330.1;Name=JNC_CBG06326;Parent=OP330;Note=SL1:0.873588285388986,SL2:0,SL2:SL1-ratio:0,upstream in operon
chrIII	.	gene	3812184	3814303	.	+	.	ID=OP330.2;Name=JNC_CBG06327;Parent=OP330;Note=SL1:0.0624611803763961,SL2:0.178296598305644,SL2:SL1-ratio:2.85451855426385,downstream in operon
chrIII	.	operon	3882895	3884881	.	-	.	ID=OP331;Name=OP331;size=2;genes=JNC_CBG06348,JNC_CBG06349
chrIII	.	gene	3882895	3883745	.	-	.	ID=OP331.2;Name=JNC_CBG06348;Parent=OP331;Note=SL1:0,SL2:0.380251386967138,SL2:SL1-ratio:Inf,downstream in operon
chrIII	.	gene	3883958	3884881	.	-	.	ID=OP331.1;Name=JNC_CBG06349;Parent=OP331;Note=SL1:0,SL2:0,SL2:SL1-ratio:NaN,upstream in operon
chrIII	.	operon	3922345	3925859	.	-	.	ID=OP332;Name=OP332;size=2;genes=JNC_CBG06356,JNC_CBG06357
chrIII	.	gene	3922345	3925155	.	-	.	ID=OP332.2;Name=JNC_CBG06356;Parent=OP332;Note=SL1:0,SL2:0.0764463597877598,SL2:SL1-ratio:Inf,downstream in operon
chrIII	.	gene	3925354	3925859	.	-	.	ID=OP332.1;Name=JNC_CBG06357;Parent=OP332;Note=SL1:0,SL2:0,SL2:SL1-ratio:NaN,upstream in operon
chrIII	.	operon	3937460	3944568	.	+	.	ID=OP333;Name=OP333;size=4;genes=JNC_CBG06360,JNC_CBG06361,JNC_CBG06363,JNC_CBG06364
chrIII	.	gene	3937460	3938267	.	+	.	ID=OP333.1;Name=JNC_CBG06360;Parent=OP333;Note=SL1:0.281467531329452,SL2:0,SL2:SL1-ratio:0,upstream in operon
chrIII	.	gene	3938451	3938756	.	+	.	ID=OP333.2;Name=JNC_CBG06361;Parent=OP333;Note=SL1:0,SL2:0.346136031631695,SL2:SL1-ratio:Inf,downstream in operon
chrIII	.	gene	3942082	3943774	.	+	.	ID=OP333.3;Name=JNC_CBG06363;Parent=OP333;Note=SL1:0,SL2:0.117447448262403,SL2:SL1-ratio:Inf,downstream in operon
chrIII	.	gene	3943942	3944568	.	+	.	ID=OP333.4;Name=JNC_CBG06364;Parent=OP333;Note=SL1:0,SL2:0.120238475274384,SL2:SL1-ratio:Inf,downstream in operon
chrIII	.	operon	4094291	4098149	.	-	.	ID=OP334;Name=OP334;size=2;genes=JNC_CBG06398,JNC_CBG06399
chrIII	.	gene	4094291	4095251	.	-	.	ID=OP334.2;Name=JNC_CBG06398;Parent=OP334;Note=SL1:0,SL2:0.263174409629381,SL2:SL1-ratio:Inf,downstream in operon
chrIII	.	gene	4095757	4098149	.	-	.	ID=OP334.1;Name=JNC_CBG06399;Parent=OP334;Note=SL1:0,SL2:0,SL2:SL1-ratio:NaN,upstream in operon
chrIII	.	operon	4103781	4106556	.	-	.	ID=OP335;Name=OP335;size=2;genes=JNC_CBG06401,JNC_CBG06402
chrIII	.	gene	4103781	4105818	.	-	.	ID=OP335.2;Name=JNC_CBG06401;Parent=OP335;Note=SL1:0,SL2:0.151560535136461,SL2:SL1-ratio:Inf,downstream in operon
chrIII	.	gene	4106041	4106556	.	-	.	ID=OP335.1;Name=JNC_CBG06402;Parent=OP335;Note=SL1:0.6614342735715,SL2:0,SL2:SL1-ratio:0,upstream in operon
chrIII	.	operon	4109108	4111335	.	-	.	ID=OP336;Name=OP336;size=2;genes=JNC_CBG06404,JNC_CBG06405
chrIII	.	gene	4109108	4109539	.	-	.	ID=OP336.2;Name=JNC_CBG06404;Parent=OP336;Note=SL1:0.0764463597877598,SL2:0.239922405355696,SL2:SL1-ratio:3.13844120271782,downstream in operon
chrIII	.	gene	4110296	4111335	.	-	.	ID=OP336.1;Name=JNC_CBG06405;Parent=OP336;Note=SL1:0.529283147013757,SL2:0,SL2:SL1-ratio:0,upstream in operon
chrIII	.	operon	4111850	4115975	.	+	.	ID=OP337;Name=OP337;size=3;genes=JNC_CBG06406,JNC_CBG06407,JNC_CBG06408
chrIII	.	gene	4111850	4112849	.	+	.	ID=OP337.1;Name=JNC_CBG06406;Parent=OP337;Note=SL1:6.52797103575459,SL2:0,SL2:SL1-ratio:0,upstream in operon
chrIII	.	gene	4113130	4114070	.	+	.	ID=OP337.2;Name=JNC_CBG06407;Parent=OP337;Note=SL1:0.134041663097807,SL2:0.550554780597937,SL2:SL1-ratio:4.10734071686509,downstream in operon
chrIII	.	gene	4114547	4115975	.	+	.	ID=OP337.3;Name=JNC_CBG06408;Parent=OP337;Note=SL1:0,SL2:0.287803672760846,SL2:SL1-ratio:Inf,downstream in operon
chrIII	.	operon	4121888	4124115	.	-	.	ID=OP338;Name=OP338;size=2;genes=JNC_CBG06410,JNC_CBG06411
chrIII	.	gene	4121888	4122319	.	-	.	ID=OP338.2;Name=JNC_CBG06410;Parent=OP338;Note=SL1:0.15289271957552,SL2:0.479844810711392,SL2:SL1-ratio:3.13844120271782,downstream in operon
chrIII	.	gene	4123076	4124115	.	-	.	ID=OP338.1;Name=JNC_CBG06411;Parent=OP338;Note=SL1:1.12125865596463,SL2:0,SL2:SL1-ratio:0,upstream in operon
chrIII	.	operon	4124629	4129009	.	+	.	ID=OP339;Name=OP339;size=3;genes=JNC_CBG06412,JNC_CBG06413,JNC_CBG06414
chrIII	.	gene	4124629	4125628	.	+	.	ID=OP339.1;Name=JNC_CBG06412;Parent=OP339;Note=SL1:3.31185148282553,SL2:0,SL2:SL1-ratio:0,upstream in operon
chrIII	.	gene	4125910	4126850	.	+	.	ID=OP339.2;Name=JNC_CBG06413;Parent=OP339;Note=SL1:0.0670208315489037,SL2:0.275277390298969,SL2:SL1-ratio:4.10734071686509,downstream in operon
chrIII	.	gene	4127326	4129009	.	+	.	ID=OP339.3;Name=JNC_CBG06414;Parent=OP339;Note=SL1:0,SL2:0.150451660442764,SL2:SL1-ratio:Inf,downstream in operon
chrIII	.	operon	4139250	4144678	.	-	.	ID=OP340;Name=OP340;size=2;genes=JNC_CBG06417,JNC_CBG06418
chrIII	.	gene	4139250	4143100	.	-	.	ID=OP340.2;Name=JNC_CBG06417;Parent=OP340;Note=SL1:0,SL2:0.0647008519909292,SL2:SL1-ratio:Inf,downstream in operon
chrIII	.	gene	4143386	4144678	.	-	.	ID=OP340.1;Name=JNC_CBG06418;Parent=OP340;Note=SL1:0.137945392417642,SL2:0.095433341068805,SL2:SL1-ratio:0.691819707757051,upstream in operon
chrIII	.	operon	4144972	4158050	.	-	.	ID=OP341;Name=OP341;size=2;genes=JNC_CBG06419,JNC_CBG06422
chrIII	.	gene	4144972	4145946	.	-	.	ID=OP341.2;Name=JNC_CBG06419;Parent=OP341;Note=SL1:0,SL2:0.0935628479894701,SL2:SL1-ratio:Inf,downstream in operon
chrIII	.	gene	4156094	4158050	.	-	.	ID=OP341.1;Name=JNC_CBG06422;Parent=OP341;Note=SL1:0.236368637628908,SL2:0,SL2:SL1-ratio:0,upstream in operon
chrIII	.	operon	4211726	4215518	.	-	.	ID=OP342;Name=OP342;size=2;genes=JNC_CBG06429,JNC_CBG06430
chrIII	.	gene	4211726	4212571	.	-	.	ID=OP342.2;Name=JNC_CBG06429;Parent=OP342;Note=SL1:0.0796976614607239,SL2:0.272611058942867,SL2:SL1-ratio:3.42056534591311,downstream in operon
chrIII	.	gene	4212925	4215518	.	-	.	ID=OP342.1;Name=JNC_CBG06430;Parent=OP342;Note=SL1:0.341392649102038,SL2:0,SL2:SL1-ratio:0,upstream in operon
chrIII	.	operon	4337708	4341341	.	+	.	ID=OP343;Name=OP343;size=3;genes=JNC_CBG06452,JNC_CBG06453,JNC_CBG06454
chrIII	.	gene	4337708	4338411	.	+	.	ID=OP343.1;Name=JNC_CBG06452;Parent=OP343;Note=SL1:18.1202052853319,SL2:1.25607090444329,SL2:SL1-ratio:0.0693188010104978,upstream in operon
chrIII	.	gene	4338571	4339787	.	+	.	ID=OP343.2;Name=JNC_CBG06453;Parent=OP343;Note=SL1:0.0796976614607239,SL2:0.168927540086021,SL2:SL1-ratio:2.11960472854365,downstream in operon
chrIII	.	gene	4340010	4341341	.	+	.	ID=OP343.3;Name=JNC_CBG06454;Parent=OP343;Note=SL1:0,SL2:0.166813953608043,SL2:SL1-ratio:Inf,downstream in operon
chrIII	.	operon	4445108	4452057	.	+	.	ID=OP344;Name=OP344;size=2;genes=JNC_CBG06478,JNC_CBG06479
chrIII	.	gene	4445108	4450997	.	+	.	ID=OP344.1;Name=JNC_CBG06478;Parent=OP344;Note=SL1:0.244687468434174,SL2:0,SL2:SL1-ratio:0,upstream in operon
chrIII	.	gene	4451426	4452057	.	+	.	ID=OP344.2;Name=JNC_CBG06479;Parent=OP344;Note=SL1:0,SL2:0.116143383683164,SL2:SL1-ratio:Inf,downstream in operon
chrIII	.	operon	4452268	4456703	.	-	.	ID=OP345;Name=OP345;size=2;genes=JNC_CBG06480,JNC_CBG06482
chrIII	.	gene	4452268	4452807	.	-	.	ID=OP345.2;Name=JNC_CBG06480;Parent=OP345;Note=SL1:0.0825553818727081,SL2:0.224639637329931,SL2:SL1-ratio:2.72107804765899,downstream in operon
chrIII	.	gene	4455122	4456703	.	-	.	ID=OP345.1;Name=JNC_CBG06482;Parent=OP345;Note=SL1:2.87540448042517,SL2:1.0412978003534,SL2:SL1-ratio:0.362139590253205,upstream in operon
chrIII	.	operon	4475232	4478924	.	-	.	ID=OP346;Name=OP346;size=2;genes=JNC_CBG06486,JNC_CBG06487
chrIII	.	gene	4475232	4477114	.	-	.	ID=OP346.2;Name=JNC_CBG06486;Parent=OP346;Note=SL1:0,SL2:0.101690637353188,SL2:SL1-ratio:Inf,downstream in operon
chrIII	.	gene	4477611	4478924	.	-	.	ID=OP346.1;Name=JNC_CBG06487;Parent=OP346;Note=SL1:0,SL2:0,SL2:SL1-ratio:NaN,upstream in operon
chrIII	.	operon	4486904	4489305	.	+	.	ID=OP347;Name=OP347;size=2;genes=JNC_CBG06491,JNC_CBG06492
chrIII	.	gene	4486904	4487421	.	+	.	ID=OP347.1;Name=JNC_CBG06491;Parent=OP347;Note=SL1:4.9290972614822,SL2:0,SL2:SL1-ratio:0,upstream in operon
chrIII	.	gene	4487602	4489305	.	+	.	ID=OP347.2;Name=JNC_CBG06492;Parent=OP347;Note=SL1:0.0794421703194025,SL2:1.11367241520924,SL2:SL1-ratio:14.0186554663807,downstream in operon
chrIII	.	operon	4503046	4505448	.	+	.	ID=OP348;Name=OP348;size=2;genes=JNC_CBG06498,JNC_CBG06499
chrIII	.	gene	4503046	4504117	.	+	.	ID=OP348.1;Name=JNC_CBG06498;Parent=OP348;Note=SL1:0.192595686376503,SL2:0,SL2:SL1-ratio:0,upstream in operon
chrIII	.	gene	4504291	4505448	.	+	.	ID=OP348.2;Name=JNC_CBG06499;Parent=OP348;Note=SL1:0,SL2:0.163123803345645,SL2:SL1-ratio:Inf,downstream in operon
chrIII	.	operon	4584571	4587442	.	+	.	ID=OP349;Name=OP349;size=2;genes=JNC_CBG06515,JNC_CBG06516
chrIII	.	gene	4584571	4585525	.	+	.	ID=OP349.1;Name=JNC_CBG06515;Parent=OP349;Note=SL1:0,SL2:0,SL2:SL1-ratio:NaN,upstream in operon
chrIII	.	gene	4586214	4587442	.	+	.	ID=OP349.2;Name=JNC_CBG06516;Parent=OP349;Note=SL1:0,SL2:0.137638695149484,SL2:SL1-ratio:Inf,downstream in operon
chrIII	.	operon	4688480	4691418	.	+	.	ID=OP350;Name=OP350;size=2;genes=JNC_CBG06536,JNC_CBG06537
chrIII	.	gene	4688480	4689022	.	+	.	ID=OP350.1;Name=JNC_CBG06536;Parent=OP350;Note=SL1:0.180526163835376,SL2:0,SL2:SL1-ratio:0,upstream in operon
chrIII	.	gene	4689184	4691418	.	+	.	ID=OP350.2;Name=JNC_CBG06537;Parent=OP350;Note=SL1:0,SL2:0.179038147079478,SL2:SL1-ratio:Inf,downstream in operon
chrIII	.	operon	4692148	4697924	.	+	.	ID=OP351;Name=OP351;size=2;genes=JNC_CBG06538,JNC_CBG06539
chrIII	.	gene	4692148	4696593	.	+	.	ID=OP351.1;Name=JNC_CBG06538;Parent=OP351;Note=SL1:0,SL2:0,SL2:SL1-ratio:NaN,upstream in operon
chrIII	.	gene	4697055	4697924	.	+	.	ID=OP351.2;Name=JNC_CBG06539;Parent=OP351;Note=SL1:0,SL2:0.136631677948158,SL2:SL1-ratio:Inf,downstream in operon
chrIII	.	operon	4724785	4730898	.	+	.	ID=OP352;Name=OP352;size=2;genes=JNC_CBG06544,JNC_CBG06545
chrIII	.	gene	4724785	4726686	.	+	.	ID=OP352.1;Name=JNC_CBG06544;Parent=OP352;Note=SL1:0.300113841764175,SL2:0,SL2:SL1-ratio:0,upstream in operon
chrIII	.	gene	4727212	4730898	.	+	.	ID=OP352.2;Name=JNC_CBG06545;Parent=OP352;Note=SL1:0,SL2:0.166939498162453,SL2:SL1-ratio:Inf,downstream in operon
chrIII	.	operon	4789132	4793200	.	+	.	ID=OP353;Name=OP353;size=2;genes=JNC_CBG06558,JNC_CBG06559
chrIII	.	gene	4789132	4791287	.	+	.	ID=OP353.1;Name=JNC_CBG06558;Parent=OP353;Note=SL1:0.239922405355696,SL2:0,SL2:SL1-ratio:0,upstream in operon
chrIII	.	gene	4791719	4793200	.	+	.	ID=OP353.2;Name=JNC_CBG06559;Parent=OP353;Note=SL1:0,SL2:0.210861961887969,SL2:SL1-ratio:Inf,downstream in operon
chrIII	.	operon	4810592	4819750	.	-	.	ID=OP354;Name=OP354;size=2;genes=JNC_CBG06566,JNC_CBG06567
chrIII	.	gene	4810592	4814377	.	-	.	ID=OP354.2;Name=JNC_CBG06566;Parent=OP354;Note=SL1:0,SL2:0.0670208315489037,SL2:SL1-ratio:Inf,downstream in operon
chrIII	.	gene	4814725	4819750	.	-	.	ID=OP354.1;Name=JNC_CBG06567;Parent=OP354;Note=SL1:0.154604562070157,SL2:0,SL2:SL1-ratio:0,upstream in operon
chrIII	.	operon	4831614	4842664	.	+	.	ID=OP355;Name=OP355;size=2;genes=JNC_CBG06571,JNC_CBG06572
chrIII	.	gene	4831614	4841330	.	+	.	ID=OP355.1;Name=JNC_CBG06571;Parent=OP355;Note=SL1:0,SL2:0,SL2:SL1-ratio:NaN,upstream in operon
chrIII	.	gene	4841507	4842664	.	+	.	ID=OP355.2;Name=JNC_CBG06572;Parent=OP355;Note=SL1:0,SL2:0.138607630904512,SL2:SL1-ratio:Inf,downstream in operon
chrIII	.	operon	5046313	5052498	.	-	.	ID=OP356;Name=OP356;size=2;genes=JNC_CBG06634,JNC_CBG06636
chrIII	.	gene	5046313	5049014	.	-	.	ID=OP356.2;Name=JNC_CBG06634;Parent=OP356;Note=SL1:0,SL2:0.134041663097807,SL2:SL1-ratio:Inf,downstream in operon
chrIII	.	gene	5051511	5052498	.	-	.	ID=OP356.1;Name=JNC_CBG06636;Parent=OP356;Note=SL1:0.192595686376503,SL2:0.305243592235495,SL2:SL1-ratio:1.58489319246111,upstream in operon
chrIII	.	operon	5094755	5096080	.	+	.	ID=OP357;Name=OP357;size=2;genes=JNC_CBG06649,JNC_CBG06650
chrIII	.	gene	5094755	5095072	.	+	.	ID=OP357.1;Name=JNC_CBG06649;Parent=OP357;Note=SL1:2.37672516358021,SL2:0.86118363023999,SL2:SL1-ratio:0.362340435249456,upstream in operon
chrIII	.	gene	5095498	5096080	.	+	.	ID=OP357.2;Name=JNC_CBG06650;Parent=OP357;Note=SL1:0,SL2:0.152643263686611,SL2:SL1-ratio:Inf,downstream in operon
chrIII	.	operon	5096247	5100386	.	-	.	ID=OP358;Name=OP358;size=2;genes=JNC_CBG06651,JNC_CBG06652
chrIII	.	gene	5096247	5097141	.	-	.	ID=OP358.2;Name=JNC_CBG06651;Parent=OP358;Note=SL1:0,SL2:0.0958427866318339,SL2:SL1-ratio:Inf,downstream in operon
chrIII	.	gene	5097844	5100386	.	-	.	ID=OP358.1;Name=JNC_CBG06652;Parent=OP358;Note=SL1:0.319523607131804,SL2:0,SL2:SL1-ratio:0,upstream in operon
chrIII	.	operon	5104899	5108984	.	-	.	ID=OP359;Name=OP359;size=2;genes=JNC_CBG06654,JNC_CBG06655
chrIII	.	gene	5104899	5105665	.	-	.	ID=OP359.2;Name=JNC_CBG06654;Parent=OP359;Note=SL1:0,SL2:0.181827182237326,SL2:SL1-ratio:Inf,downstream in operon
chrIII	.	gene	5105824	5108984	.	-	.	ID=OP359.1;Name=JNC_CBG06655;Parent=OP359;Note=SL1:0.25413153175453,SL2:0,SL2:SL1-ratio:0,upstream in operon
chrIII	.	operon	5116063	5122860	.	-	.	ID=OP360;Name=OP360;size=2;genes=JNC_CBG06659,JNC_CBG06660
chrIII	.	gene	5116063	5118441	.	-	.	ID=OP360.2;Name=JNC_CBG06659;Parent=OP360;Note=SL1:0,SL2:0.173493503179711,SL2:SL1-ratio:Inf,downstream in operon
chrIII	.	gene	5118726	5122860	.	-	.	ID=OP360.1;Name=JNC_CBG06660;Parent=OP360;Note=SL1:0.473690917576677,SL2:0,SL2:SL1-ratio:0,upstream in operon
chrIII	.	operon	5138303	5142001	.	-	.	ID=OP361;Name=OP361;size=3;genes=JNC_CBG06665,JNC_CBG06666,JNC_CBG06667
chrIII	.	gene	5138303	5139994	.	-	.	ID=OP361.3;Name=JNC_CBG06665;Parent=OP361;Note=SL1:0,SL2:0.0791874982199713,SL2:SL1-ratio:Inf,downstream in operon
chrIII	.	gene	5140551	5141129	.	-	.	ID=OP361.2;Name=JNC_CBG06666;Parent=OP361;Note=SL1:1.42427256416881,SL2:3.00396409752509,SL2:SL1-ratio:2.10912164784848,downstream in operon
chrIII	.	gene	5141501	5142001	.	-	.	ID=OP361.1;Name=JNC_CBG06667;Parent=OP361;Note=SL1:2.00406971970818,SL2:0,SL2:SL1-ratio:0,upstream in operon
chrIII	.	operon	5202058	5204555	.	+	.	ID=OP362;Name=OP362;size=2;genes=JNC_CBG06683,JNC_CBG06684
chrIII	.	gene	5202058	5202598	.	+	.	ID=OP362.1;Name=JNC_CBG06683;Parent=OP362;Note=SL1:0.420307941314856,SL2:0.138607630904512,SL2:SL1-ratio:0.329776378887592,upstream in operon
chrIII	.	gene	5202770	5204555	.	+	.	ID=OP362.2;Name=JNC_CBG06684;Parent=OP362;Note=SL1:0,SL2:0.0932181014613597,SL2:SL1-ratio:Inf,downstream in operon
chrIII	.	operon	5263798	5267481	.	-	.	ID=OP363;Name=OP363;size=3;genes=JNC_CBG06701,JNC_CBG06702,JNC_CBG06703
chrIII	.	gene	5263798	5265373	.	-	.	ID=OP363.3;Name=JNC_CBG06701;Parent=OP363;Note=SL1:0,SL2:0.303607608057345,SL2:SL1-ratio:Inf,downstream in operon
chrIII	.	gene	5265563	5266100	.	-	.	ID=OP363.2;Name=JNC_CBG06702;Parent=OP363;Note=SL1:0,SL2:0.0794421703194025,SL2:SL1-ratio:Inf,downstream in operon
chrIII	.	gene	5266755	5267481	.	-	.	ID=OP363.1;Name=JNC_CBG06703;Parent=OP363;Note=SL1:1.50486573784138,SL2:0.0647008519909292,SL2:SL1-ratio:0.0429944348947287,upstream in operon
chrIII	.	operon	5311592	5314208	.	+	.	ID=OP364;Name=OP364;size=2;genes=JNC_CBG06711,JNC_CBG06712
chrIII	.	gene	5311592	5313339	.	+	.	ID=OP364.1;Name=JNC_CBG06711;Parent=OP364;Note=SL1:0.27434044295181,SL2:0,SL2:SL1-ratio:0,upstream in operon
chrIII	.	gene	5313543	5314208	.	+	.	ID=OP364.2;Name=JNC_CBG06712;Parent=OP364;Note=SL1:0.0670208315489037,SL2:0.300400366323496,SL2:SL1-ratio:4.48219395941545,downstream in operon
chrIII	.	operon	5341885	5349136	.	+	.	ID=OP365;Name=OP365;size=2;genes=JNC_CBG06722,JNC_CBG06723
chrIII	.	gene	5341885	5347315	.	+	.	ID=OP365.1;Name=JNC_CBG06722;Parent=OP365;Note=SL1:0,SL2:0,SL2:SL1-ratio:NaN,upstream in operon
chrIII	.	gene	5347597	5349136	.	+	.	ID=OP365.2;Name=JNC_CBG06723;Parent=OP365;Note=SL1:0,SL2:0.203381274706376,SL2:SL1-ratio:Inf,downstream in operon
chrIII	.	operon	5349509	5353998	.	+	.	ID=OP366;Name=OP366;size=2;genes=JNC_CBG06724,JNC_CBG06725
chrIII	.	gene	5349509	5352096	.	+	.	ID=OP366.1;Name=JNC_CBG06724;Parent=OP366;Note=SL1:0.693038154522559,SL2:0,SL2:SL1-ratio:0,upstream in operon
chrIII	.	gene	5352595	5353998	.	+	.	ID=OP366.2;Name=JNC_CBG06725;Parent=OP366;Note=SL1:0,SL2:0.203381274706376,SL2:SL1-ratio:Inf,downstream in operon
chrIII	.	operon	5357621	5361988	.	-	.	ID=OP367;Name=OP367;size=2;genes=JNC_CBG06726,JNC_CBG06727
chrIII	.	gene	5357621	5358265	.	-	.	ID=OP367.2;Name=JNC_CBG06726;Parent=OP367;Note=SL1:0.0624611803763961,SL2:0.205117323503839,SL2:SL1-ratio:3.28391686272635,downstream in operon
chrIII	.	gene	5358488	5361988	.	-	.	ID=OP367.1;Name=JNC_CBG06727;Parent=OP367;Note=SL1:0.228161263363217,SL2:0.13158720481469,SL2:SL1-ratio:0.576728945461757,upstream in operon
chrIII	.	operon	5367723	5374679	.	+	.	ID=OP368;Name=OP368;size=2;genes=JNC_CBG06731,JNC_CBG06732
chrIII	.	gene	5367723	5371760	.	+	.	ID=OP368.1;Name=JNC_CBG06731;Parent=OP368;Note=SL1:0.382956583783495,SL2:0,SL2:SL1-ratio:0,upstream in operon
chrIII	.	gene	5372549	5374679	.	+	.	ID=OP368.2;Name=JNC_CBG06732;Parent=OP368;Note=SL1:0.138607630904512,SL2:0.333878996324906,SL2:SL1-ratio:2.40880674567563,downstream in operon
chrIII	.	operon	5431744	5433669	.	-	.	ID=OP369;Name=OP369;size=2;genes=JNC_CBG06749,JNC_CBG06750
chrIII	.	gene	5431744	5433028	.	-	.	ID=OP369.2;Name=JNC_CBG06749;Parent=OP369;Note=SL1:0,SL2:0.333878996324906,SL2:SL1-ratio:Inf,downstream in operon
chrIII	.	gene	5433355	5433669	.	-	.	ID=OP369.1;Name=JNC_CBG06750;Parent=OP369;Note=SL1:2.40513295596956,SL2:0.0860725635646706,SL2:SL1-ratio:0.035787029299581,upstream in operon
chrIII	.	operon	5445173	5453293	.	+	.	ID=OP370;Name=OP370;size=2;genes=JNC_CBG06754,JNC_CBG06755
chrIII	.	gene	5445173	5446642	.	+	.	ID=OP370.1;Name=JNC_CBG06754;Parent=OP370;Note=SL1:0.366635536950317,SL2:0.138607630904512,SL2:SL1-ratio:0.378052907957186,upstream in operon
chrIII	.	gene	5447460	5453293	.	+	.	ID=OP370.2;Name=JNC_CBG06755;Parent=OP370;Note=SL1:0,SL2:0.171675230365818,SL2:SL1-ratio:Inf,downstream in operon
chrIII	.	operon	5463331	5470409	.	+	.	ID=OP371;Name=OP371;size=2;genes=JNC_CBG06758,JNC_CBG06759
chrIII	.	gene	5463331	5464913	.	+	.	ID=OP371.1;Name=JNC_CBG06758;Parent=OP371;Note=SL1:0.0935628479894701,SL2:0,SL2:SL1-ratio:0,upstream in operon
chrIII	.	gene	5465226	5470409	.	+	.	ID=OP371.2;Name=JNC_CBG06759;Parent=OP371;Note=SL1:0,SL2:0.104226829286125,SL2:SL1-ratio:Inf,downstream in operon
chrIII	.	operon	5491768	5509085	.	-	.	ID=OP372;Name=OP372;size=2;genes=JNC_CBG06764,JNC_CBG06768
chrIII	.	gene	5491768	5500177	.	-	.	ID=OP372.2;Name=JNC_CBG06764;Parent=OP372;Note=SL1:0,SL2:0.0647008519909292,SL2:SL1-ratio:Inf,downstream in operon
chrIII	.	gene	5505933	5509085	.	-	.	ID=OP372.1;Name=JNC_CBG06768;Parent=OP372;Note=SL1:0,SL2:0,SL2:SL1-ratio:NaN,upstream in operon
chrIII	.	operon	5537238	5547043	.	-	.	ID=OP373;Name=OP373;size=2;genes=JNC_CBG06772,JNC_CBG06773
chrIII	.	gene	5537238	5538909	.	-	.	ID=OP373.2;Name=JNC_CBG06772;Parent=OP373;Note=SL1:0,SL2:0.101690637353188,SL2:SL1-ratio:Inf,downstream in operon
chrIII	.	gene	5540159	5547043	.	-	.	ID=OP373.1;Name=JNC_CBG06773;Parent=OP373;Note=SL1:0,SL2:0,SL2:SL1-ratio:NaN,upstream in operon
chrIII	.	operon	5806924	5815338	.	+	.	ID=OP374;Name=OP374;size=3;genes=JNC_CBG06827,JNC_CBG06828,JNC_CBG06830
chrIII	.	gene	5806924	5808360	.	+	.	ID=OP374.1;Name=JNC_CBG06827;Parent=OP374;Note=SL1:2.03639471460407,SL2:0,SL2:SL1-ratio:0,upstream in operon
chrIII	.	gene	5808802	5812878	.	+	.	ID=OP374.2;Name=JNC_CBG06828;Parent=OP374;Note=SL1:0.0670208315489037,SL2:0.134343127913035,SL2:SL1-ratio:2.00449807631837,downstream in operon
chrIII	.	gene	5813180	5815338	.	+	.	ID=OP374.3;Name=JNC_CBG06830;Parent=OP374;Note=SL1:0,SL2:0.218110816382735,SL2:SL1-ratio:Inf,downstream in operon
chrIII	.	operon	5976893	5981616	.	-	.	ID=OP375;Name=OP375;size=3;genes=JNC_CBG06871,JNC_CBG06872,JNC_CBG06873
chrIII	.	gene	5976893	5977971	.	-	.	ID=OP375.3;Name=JNC_CBG06871;Parent=OP375;Note=SL1:0,SL2:0.278946497025857,SL2:SL1-ratio:Inf,downstream in operon
chrIII	.	gene	5978123	5978749	.	-	.	ID=OP375.2;Name=JNC_CBG06872;Parent=OP375;Note=SL1:0,SL2:0.176805499465098,SL2:SL1-ratio:Inf,downstream in operon
chrIII	.	gene	5979092	5981616	.	-	.	ID=OP375.1;Name=JNC_CBG06873;Parent=OP375;Note=SL1:0.161660645111609,SL2:0,SL2:SL1-ratio:0,upstream in operon
chrIII	.	operon	5982470	5993401	.	+	.	ID=OP376;Name=OP376;size=2;genes=JNC_CBG06874,JNC_CBG06875
chrIII	.	gene	5982470	5990149	.	+	.	ID=OP376.1;Name=JNC_CBG06874;Parent=OP376;Note=SL1:0.333741767064497,SL2:0,SL2:SL1-ratio:0,upstream in operon
chrIII	.	gene	5991367	5993401	.	+	.	ID=OP376.2;Name=JNC_CBG06875;Parent=OP376;Note=SL1:0,SL2:0.147858539433705,SL2:SL1-ratio:Inf,downstream in operon
chrIII	.	operon	6192530	6195187	.	-	.	ID=OP377;Name=OP377;size=2;genes=JNC_CBG06910,JNC_CBG06911
chrIII	.	gene	6192530	6194346	.	-	.	ID=OP377.2;Name=JNC_CBG06910;Parent=OP377;Note=SL1:0,SL2:0.232689123193102,SL2:SL1-ratio:Inf,downstream in operon
chrIII	.	gene	6194516	6195187	.	-	.	ID=OP377.1;Name=JNC_CBG06911;Parent=OP377;Note=SL1:0.158289755919251,SL2:0,SL2:SL1-ratio:0,upstream in operon
chrIII	.	operon	6212304	6214172	.	-	.	ID=OP378;Name=OP378;size=2;genes=JNC_CBG06916,JNC_CBG06917
chrIII	.	gene	6212304	6213426	.	-	.	ID=OP378.2;Name=JNC_CBG06916;Parent=OP378;Note=SL1:0,SL2:0.134041663097807,SL2:SL1-ratio:Inf,downstream in operon
chrIII	.	gene	6213765	6214172	.	-	.	ID=OP378.1;Name=JNC_CBG06917;Parent=OP378;Note=SL1:0.221234348120213,SL2:0,SL2:SL1-ratio:0,upstream in operon
chrIII	.	operon	6361752	6365518	.	-	.	ID=OP379;Name=OP379;size=2;genes=JNC_CBG06943,JNC_CBG06945
chrIII	.	gene	6361752	6363386	.	-	.	ID=OP379.2;Name=JNC_CBG06943;Parent=OP379;Note=SL1:0.158374996439943,SL2:0.777328247725487,SL2:SL1-ratio:4.90815005650376,downstream in operon
chrIII	.	gene	6363701	6365518	.	-	.	ID=OP379.1;Name=JNC_CBG06945;Parent=OP379;Note=SL1:0.440825816666696,SL2:0,SL2:SL1-ratio:0,upstream in operon
chrIII	.	operon	6409988	6416359	.	+	.	ID=OP380;Name=OP380;size=2;genes=JNC_CBG06958,JNC_CBG06959
chrIII	.	gene	6409988	6411267	.	+	.	ID=OP380.1;Name=JNC_CBG06958;Parent=OP380;Note=SL1:12.1500839400514,SL2:0.0825553818727081,SL2:SL1-ratio:0.00679463469388664,upstream in operon
chrIII	.	gene	6411598	6416359	.	+	.	ID=OP380.2;Name=JNC_CBG06959;Parent=OP380;Note=SL1:0.137170221475905,SL2:0.399570083098938,SL2:SL1-ratio:2.91295063024394,downstream in operon
chrIII	.	operon	6455172	6456962	.	-	.	ID=OP381;Name=OP381;size=2;genes=JNC_CBG06978,JNC_CBG06979
chrIII	.	gene	6455172	6456094	.	-	.	ID=OP381.2;Name=JNC_CBG06978;Parent=OP381;Note=SL1:0.0921830647189001,SL2:0.296533579520772,SL2:SL1-ratio:3.21679020354782,downstream in operon
chrIII	.	gene	6456237	6456962	.	-	.	ID=OP381.1;Name=JNC_CBG06979;Parent=OP381;Note=SL1:0,SL2:0,SL2:SL1-ratio:NaN,upstream in operon
chrIII	.	operon	6563989	6573238	.	-	.	ID=OP382;Name=OP382;size=2;genes=JNC_CBG07002,JNC_CBG07003
chrIII	.	gene	6563989	6565617	.	-	.	ID=OP382.2;Name=JNC_CBG07002;Parent=OP382;Note=SL1:0,SL2:0.0624611803763961,SL2:SL1-ratio:Inf,downstream in operon
chrIII	.	gene	6565852	6573238	.	-	.	ID=OP382.1;Name=JNC_CBG07003;Parent=OP382;Note=SL1:0,SL2:0,SL2:SL1-ratio:NaN,upstream in operon
chrIII	.	operon	6594119	6599222	.	+	.	ID=OP383;Name=OP383;size=2;genes=JNC_CBG07012,JNC_CBG07013
chrIII	.	gene	6594119	6596147	.	+	.	ID=OP383.1;Name=JNC_CBG07012;Parent=OP383;Note=SL1:0.192595686376503,SL2:0,SL2:SL1-ratio:0,upstream in operon
chrIII	.	gene	6596654	6599222	.	+	.	ID=OP383.2;Name=JNC_CBG07013;Parent=OP383;Note=SL1:0,SL2:0.46781423994735,SL2:SL1-ratio:Inf,downstream in operon
chrIII	.	operon	6758633	6761485	.	+	.	ID=OP384;Name=OP384;size=2;genes=JNC_CBG07057,JNC_CBG07058
chrIII	.	gene	6758633	6760779	.	+	.	ID=OP384.1;Name=JNC_CBG07057;Parent=OP384;Note=SL1:0,SL2:0,SL2:SL1-ratio:NaN,upstream in operon
chrIII	.	gene	6760964	6761485	.	+	.	ID=OP384.2;Name=JNC_CBG07058;Parent=OP384;Note=SL1:0,SL2:0.218588116676121,SL2:SL1-ratio:Inf,downstream in operon
chrIII	.	operon	6776159	6779986	.	-	.	ID=OP385;Name=OP385;size=2;genes=JNC_CBG07062,JNC_CBG07063
chrIII	.	gene	6776159	6778194	.	-	.	ID=OP385.2;Name=JNC_CBG07062;Parent=OP385;Note=SL1:0,SL2:0.134343127913035,SL2:SL1-ratio:Inf,downstream in operon
chrIII	.	gene	6778410	6779986	.	-	.	ID=OP385.1;Name=JNC_CBG07063;Parent=OP385;Note=SL1:0,SL2:0,SL2:SL1-ratio:NaN,upstream in operon
chrIII	.	operon	6786283	6789212	.	+	.	ID=OP386;Name=OP386;size=2;genes=JNC_CBG07067,JNC_CBG07068
chrIII	.	gene	6786283	6787862	.	+	.	ID=OP386.1;Name=JNC_CBG07067;Parent=OP386;Note=SL1:2.43236475013109,SL2:0,SL2:SL1-ratio:0,upstream in operon
chrIII	.	gene	6788056	6789212	.	+	.	ID=OP386.2;Name=JNC_CBG07068;Parent=OP386;Note=SL1:0,SL2:0.161160754237547,SL2:SL1-ratio:Inf,downstream in operon
chrIII	.	operon	6806431	6807941	.	+	.	ID=OP387;Name=OP387;size=2;genes=JNC_CBG07072,JNC_CBG07073
chrIII	.	gene	6806431	6806478	.	+	.	ID=OP387.1;Name=JNC_CBG07072;Parent=OP387;Note=SL1:0,SL2:0,SL2:SL1-ratio:NaN,upstream in operon
chrIII	.	gene	6806896	6807941	.	+	.	ID=OP387.2;Name=JNC_CBG07073;Parent=OP387;Note=SL1:0,SL2:0.227915724365016,SL2:SL1-ratio:Inf,downstream in operon
chrIII	.	operon	6841206	6844373	.	-	.	ID=OP388;Name=OP388;size=2;genes=JNC_CBG07088,JNC_CBG07089
chrIII	.	gene	6841206	6842302	.	-	.	ID=OP388.2;Name=JNC_CBG07088;Parent=OP388;Note=SL1:0,SL2:0.136305529471433,SL2:SL1-ratio:Inf,downstream in operon
chrIII	.	gene	6842720	6844373	.	-	.	ID=OP388.1;Name=JNC_CBG07089;Parent=OP388;Note=SL1:0.0930462048418507,SL2:0.132400322720191,SL2:SL1-ratio:1.42295242396216,upstream in operon
chrIII	.	operon	6906291	6911712	.	-	.	ID=OP389;Name=OP389;size=2;genes=JNC_CBG07109,JNC_CBG07110
chrIII	.	gene	6906291	6907641	.	-	.	ID=OP389.2;Name=JNC_CBG07109;Parent=OP389;Note=SL1:0,SL2:0.118722779316756,SL2:SL1-ratio:Inf,downstream in operon
chrIII	.	gene	6908087	6911712	.	-	.	ID=OP389.1;Name=JNC_CBG07110;Parent=OP389;Note=SL1:0.121256570630684,SL2:0,SL2:SL1-ratio:0,upstream in operon
chrIII	.	operon	6992106	7000092	.	+	.	ID=OP390;Name=OP390;size=2;genes=JNC_CBG07128,JNC_CBG07129
chrIII	.	gene	6992106	6997189	.	+	.	ID=OP390.1;Name=JNC_CBG07128;Parent=OP390;Note=SL1:0.204157405420762,SL2:0,SL2:SL1-ratio:0,upstream in operon
chrIII	.	gene	6997582	7000092	.	+	.	ID=OP390.2;Name=JNC_CBG07129;Parent=OP390;Note=SL1:0,SL2:0.165110763745416,SL2:SL1-ratio:Inf,downstream in operon
chrIII	.	operon	7007013	7009094	.	-	.	ID=OP391;Name=OP391;size=2;genes=JNC_CBG07131,JNC_CBG07132
chrIII	.	gene	7007013	7007945	.	-	.	ID=OP391.2;Name=JNC_CBG07131;Parent=OP391;Note=SL1:0,SL2:0.145960236239653,SL2:SL1-ratio:Inf,downstream in operon
chrIII	.	gene	7008136	7009094	.	-	.	ID=OP391.1;Name=JNC_CBG07132;Parent=OP391;Note=SL1:0.508263063509061,SL2:0,SL2:SL1-ratio:0,upstream in operon
chrIII	.	operon	7015656	7019370	.	-	.	ID=OP392;Name=OP392;size=2;genes=JNC_CBG07136,JNC_CBG07137
chrIII	.	gene	7015656	7017945	.	-	.	ID=OP392.2;Name=JNC_CBG07136;Parent=OP392;Note=SL1:0.112709513727175,SL2:0.301060591939703,SL2:SL1-ratio:2.67111960635772,downstream in operon
chrIII	.	gene	7018273	7019370	.	-	.	ID=OP392.1;Name=JNC_CBG07137;Parent=OP392;Note=SL1:0.34496484408163,SL2:0,SL2:SL1-ratio:0,upstream in operon
chrIII	.	operon	7111999	7118424	.	-	.	ID=OP393;Name=OP393;size=2;genes=JNC_CBG07161,JNC_CBG07162
chrIII	.	gene	7111999	7112409	.	-	.	ID=OP393.2;Name=JNC_CBG07161;Parent=OP393;Note=SL1:0.0791874982199713,SL2:0.314800862658695,SL2:SL1-ratio:3.97538588457769,downstream in operon
chrIII	.	gene	7112805	7118424	.	-	.	ID=OP393.1;Name=JNC_CBG07162;Parent=OP393;Note=SL1:0.154604562070157,SL2:0,SL2:SL1-ratio:0,upstream in operon
chrIII	.	operon	7125455	7130947	.	-	.	ID=OP394;Name=OP394;size=2;genes=JNC_CBG07165,JNC_CBG07166
chrIII	.	gene	7125455	7127385	.	-	.	ID=OP394.2;Name=JNC_CBG07165;Parent=OP394;Note=SL1:0,SL2:0.0944731941750914,SL2:SL1-ratio:Inf,downstream in operon
chrIII	.	gene	7127575	7130947	.	-	.	ID=OP394.1;Name=JNC_CBG07166;Parent=OP394;Note=SL1:0.277215261809024,SL2:0,SL2:SL1-ratio:0,upstream in operon
chrIII	.	operon	7279533	7281537	.	+	.	ID=OP395;Name=OP395;size=2;genes=JNC_CBG07192,JNC_CBG07193
chrIII	.	gene	7279533	7280985	.	+	.	ID=OP395.1;Name=JNC_CBG07192;Parent=OP395;Note=SL1:0,SL2:0,SL2:SL1-ratio:NaN,upstream in operon
chrIII	.	gene	7281172	7281537	.	+	.	ID=OP395.2;Name=JNC_CBG07193;Parent=OP395;Note=SL1:0,SL2:0.121392719553432,SL2:SL1-ratio:Inf,downstream in operon
chrIII	.	operon	7286628	7292030	.	-	.	ID=OP396;Name=OP396;size=3;genes=JNC_CBG07198,JNC_CBG07199,JNC_CBG07200
chrIII	.	gene	7286628	7290112	.	-	.	ID=OP396.3;Name=JNC_CBG07198;Parent=OP396;Note=SL1:0,SL2:0.124922360752792,SL2:SL1-ratio:Inf,downstream in operon
chrIII	.	gene	7290329	7291059	.	-	.	ID=OP396.2;Name=JNC_CBG07199;Parent=OP396;Note=SL1:0.269544916400889,SL2:0.684483790089651,SL2:SL1-ratio:2.53940530294266,downstream in operon
chrIII	.	gene	7291441	7292030	.	-	.	ID=OP396.1;Name=JNC_CBG07200;Parent=OP396;Note=SL1:2.17962041919054,SL2:0.277215261809024,SL2:SL1-ratio:0.127185109557734,upstream in operon
chrIII	.	operon	7543569	7545922	.	+	.	ID=OP397;Name=OP397;size=2;genes=JNC_CBG07252,JNC_CBG07253
chrIII	.	gene	7543569	7544930	.	+	.	ID=OP397.1;Name=JNC_CBG07252;Parent=OP397;Note=SL1:0,SL2:0,SL2:SL1-ratio:NaN,upstream in operon
chrIII	.	gene	7545232	7545922	.	+	.	ID=OP397.2;Name=JNC_CBG07253;Parent=OP397;Note=SL1:0.124922360752792,SL2:0.415382228596279,SL2:SL1-ratio:3.32512310921081,downstream in operon
chrIII	.	operon	7589617	7593386	.	-	.	ID=OP398;Name=OP398;size=2;genes=JNC_CBG07262,JNC_CBG07263
chrIII	.	gene	7589617	7590799	.	-	.	ID=OP398.2;Name=JNC_CBG07262;Parent=OP398;Note=SL1:0,SL2:0.108444634653543,SL2:SL1-ratio:Inf,downstream in operon
chrIII	.	gene	7591447	7593386	.	-	.	ID=OP398.1;Name=JNC_CBG07263;Parent=OP398;Note=SL1:0,SL2:0,SL2:SL1-ratio:NaN,upstream in operon
chrIII	.	operon	7593914	7596584	.	+	.	ID=OP399;Name=OP399;size=2;genes=JNC_CBG07264,JNC_CBG07265
chrIII	.	gene	7593914	7595482	.	+	.	ID=OP399.1;Name=JNC_CBG07264;Parent=OP399;Note=SL1:0.350632812274298,SL2:0,SL2:SL1-ratio:0,upstream in operon
chrIII	.	gene	7595707	7596584	.	+	.	ID=OP399.2;Name=JNC_CBG07265;Parent=OP399;Note=SL1:0,SL2:0.116750940691274,SL2:SL1-ratio:Inf,downstream in operon
chrIII	.	operon	7625606	7632870	.	-	.	ID=OP400;Name=OP400;size=2;genes=JNC_CBG07276,JNC_CBG07277
chrIII	.	gene	7625606	7629835	.	-	.	ID=OP400.2;Name=JNC_CBG07276;Parent=OP400;Note=SL1:0,SL2:0.152140940322937,SL2:SL1-ratio:Inf,downstream in operon
chrIII	.	gene	7630383	7632870	.	-	.	ID=OP400.1;Name=JNC_CBG07277;Parent=OP400;Note=SL1:0.422348507589375,SL2:0,SL2:SL1-ratio:0,upstream in operon
chrIII	.	operon	7653604	7658992	.	+	.	ID=OP401;Name=OP401;size=2;genes=JNC_CBG07284,JNC_CBG07285
chrIII	.	gene	7653604	7657585	.	+	.	ID=OP401.1;Name=JNC_CBG07284;Parent=OP401;Note=SL1:0,SL2:0,SL2:SL1-ratio:NaN,upstream in operon
chrIII	.	gene	7658753	7658992	.	+	.	ID=OP401.2;Name=JNC_CBG07285;Parent=OP401;Note=SL1:0.0796976614607239,SL2:0.724827077522651,SL2:SL1-ratio:9.09470948378901,downstream in operon
chrIII	.	operon	7714589	7717767	.	-	.	ID=OP402;Name=OP402;size=2;genes=JNC_CBG07304,JNC_CBG07305
chrIII	.	gene	7714589	7715506	.	-	.	ID=OP402.2;Name=JNC_CBG07304;Parent=OP402;Note=SL1:0,SL2:0.134343127913035,SL2:SL1-ratio:Inf,downstream in operon
chrIII	.	gene	7715687	7717767	.	-	.	ID=OP402.1;Name=JNC_CBG07305;Parent=OP402;Note=SL1:0,SL2:0,SL2:SL1-ratio:NaN,upstream in operon
chrIII	.	operon	7719705	7723783	.	-	.	ID=OP403;Name=OP403;size=2;genes=JNC_CBG07308,JNC_CBG07309
chrIII	.	gene	7719705	7723017	.	-	.	ID=OP403.2;Name=JNC_CBG07308;Parent=OP403;Note=SL1:0.101690637353188,SL2:0.393177731799276,SL2:SL1-ratio:3.86641034054794,downstream in operon
chrIII	.	gene	7723240	7723783	.	-	.	ID=OP403.1;Name=JNC_CBG07309;Parent=OP403;Note=SL1:0.561164791545207,SL2:0,SL2:SL1-ratio:0,upstream in operon
chrIII	.	operon	7724188	7727280	.	-	.	ID=OP404;Name=OP404;size=2;genes=JNC_CBG07310,JNC_CBG07311
chrIII	.	gene	7724188	7726208	.	-	.	ID=OP404.2;Name=JNC_CBG07310;Parent=OP404;Note=SL1:0,SL2:0.201385667333735,SL2:SL1-ratio:Inf,downstream in operon
chrIII	.	gene	7726380	7727280	.	-	.	ID=OP404.1;Name=JNC_CBG07311;Parent=OP404;Note=SL1:0.0935628479894701,SL2:0,SL2:SL1-ratio:0,upstream in operon
chrIII	.	operon	7743284	7753653	.	+	.	ID=OP405;Name=OP405;size=4;genes=JNC_CBG07316,JNC_CBG07317,JNC_CBG07318,JNC_CBG07319
chrIII	.	gene	7743284	7744745	.	+	.	ID=OP405.1;Name=JNC_CBG07316;Parent=OP405;Note=SL1:0.430808398604961,SL2:0.116750940691274,SL2:SL1-ratio:0.271004328303105,upstream in operon
chrIII	.	gene	7745038	7746237	.	+	.	ID=OP405.2;Name=JNC_CBG07317;Parent=OP405;Note=SL1:0,SL2:0.233357120773953,SL2:SL1-ratio:Inf,downstream in operon
chrIII	.	gene	7748102	7752139	.	+	.	ID=OP405.3;Name=JNC_CBG07318;Parent=OP405;Note=SL1:0.0624611803763961,SL2:0.132400322720191,SL2:SL1-ratio:2.11972175233219,downstream in operon
chrIII	.	gene	7752534	7753653	.	+	.	ID=OP405.4;Name=JNC_CBG07319;Parent=OP405;Note=SL1:0.0624611803763961,SL2:0.231331384786242,SL2:SL1-ratio:3.70360251587019,downstream in operon
chrIII	.	operon	7762376	7766508	.	-	.	ID=OP406;Name=OP406;size=3;genes=JNC_CBG07321,JNC_CBG07322,JNC_CBG07323
chrIII	.	gene	7762376	7763497	.	-	.	ID=OP406.3;Name=JNC_CBG07321;Parent=OP406;Note=SL1:0,SL2:0.124333715774453,SL2:SL1-ratio:Inf,downstream in operon
chrIII	.	gene	7763806	7764844	.	-	.	ID=OP406.2;Name=JNC_CBG07322;Parent=OP406;Note=SL1:0,SL2:0.355151346019661,SL2:SL1-ratio:Inf,downstream in operon
chrIII	.	gene	7765373	7766508	.	-	.	ID=OP406.1;Name=JNC_CBG07323;Parent=OP406;Note=SL1:0,SL2:0,SL2:SL1-ratio:NaN,upstream in operon
chrIII	.	operon	7846899	7849116	.	-	.	ID=OP407;Name=OP407;size=2;genes=JNC_CBG07344,JNC_CBG07345
chrIII	.	gene	7846899	7848301	.	-	.	ID=OP407.2;Name=JNC_CBG07344;Parent=OP407;Note=SL1:0,SL2:0.127607338994088,SL2:SL1-ratio:Inf,downstream in operon
chrIII	.	gene	7848528	7849116	.	-	.	ID=OP407.1;Name=JNC_CBG07345;Parent=OP407;Note=SL1:1.57902909005319,SL2:0,SL2:SL1-ratio:0,upstream in operon
chrIII	.	operon	7962993	7966305	.	-	.	ID=OP408;Name=OP408;size=2;genes=JNC_CBG07380,JNC_CBG07381
chrIII	.	gene	7962993	7964655	.	-	.	ID=OP408.2;Name=JNC_CBG07380;Parent=OP408;Note=SL1:0,SL2:0.259045942207674,SL2:SL1-ratio:Inf,downstream in operon
chrIII	.	gene	7964918	7966305	.	-	.	ID=OP408.1;Name=JNC_CBG07381;Parent=OP408;Note=SL1:0.121392719553432,SL2:0,SL2:SL1-ratio:0,upstream in operon
chrIII	.	operon	8005099	8010761	.	-	.	ID=OP409;Name=OP409;size=2;genes=JNC_CBG07390,JNC_CBG07391
chrIII	.	gene	8005099	8006918	.	-	.	ID=OP409.2;Name=JNC_CBG07390;Parent=OP409;Note=SL1:0.0731657469542174,SL2:0.148675110697344,SL2:SL1-ratio:2.03203161160065,downstream in operon
chrIII	.	gene	8007457	8010761	.	-	.	ID=OP409.1;Name=JNC_CBG07391;Parent=OP409;Note=SL1:0.249844721505584,SL2:0.0935628479894701,SL2:SL1-ratio:0.374483989197982,upstream in operon
chrIII	.	operon	8011179	8013649	.	-	.	ID=OP410;Name=OP410;size=2;genes=JNC_CBG07392,JNC_CBG07393
chrIII	.	gene	8011179	8012397	.	-	.	ID=OP410.2;Name=JNC_CBG07392;Parent=OP410;Note=SL1:0,SL2:0.134591088598326,SL2:SL1-ratio:Inf,downstream in operon
chrIII	.	gene	8012894	8013649	.	-	.	ID=OP410.1;Name=JNC_CBG07393;Parent=OP410;Note=SL1:0.277154559271992,SL2:0,SL2:SL1-ratio:0,upstream in operon
chrIII	.	operon	8132166	8136417	.	-	.	ID=OP411;Name=OP411;size=2;genes=JNC_CBG07414,JNC_CBG07415
chrIII	.	gene	8132166	8135805	.	-	.	ID=OP411.2;Name=JNC_CBG07414;Parent=OP411;Note=SL1:0.0670208315489037,SL2:0.167664283263468,SL2:SL1-ratio:2.50167417187486,downstream in operon
chrIII	.	gene	8135982	8136417	.	-	.	ID=OP411.1;Name=JNC_CBG07415;Parent=OP411;Note=SL1:0,SL2:0,SL2:SL1-ratio:NaN,upstream in operon
chrIII	.	operon	8204780	8212750	.	-	.	ID=OP412;Name=OP412;size=2;genes=JNC_CBG07426,JNC_CBG07427
chrIII	.	gene	8204780	8210310	.	-	.	ID=OP412.2;Name=JNC_CBG07426;Parent=OP412;Note=SL1:0.0670208315489037,SL2:0.177313067864958,SL2:SL1-ratio:2.64564112033699,downstream in operon
chrIII	.	gene	8210478	8212750	.	-	.	ID=OP412.1;Name=JNC_CBG07427;Parent=OP412;Note=SL1:0.203381274706376,SL2:0,SL2:SL1-ratio:0,upstream in operon
chrIII	.	operon	8227342	8229842	.	+	.	ID=OP413;Name=OP413;size=2;genes=JNC_CBG07434,JNC_CBG07435
chrIII	.	gene	8227342	8228784	.	+	.	ID=OP413.1;Name=JNC_CBG07434;Parent=OP413;Note=SL1:2.99852717450813,SL2:0.0834069768040217,SL2:SL1-ratio:0.0278159816302827,upstream in operon
chrIII	.	gene	8229438	8229842	.	+	.	ID=OP413.2;Name=JNC_CBG07435;Parent=OP413;Note=SL1:0.134728796496158,SL2:0.357380697440369,SL2:SL1-ratio:2.65259325945631,downstream in operon
chrIII	.	operon	8252672	8256236	.	+	.	ID=OP414;Name=OP414;size=2;genes=JNC_CBG07442,JNC_CBG07443
chrIII	.	gene	8252672	8254860	.	+	.	ID=OP414.1;Name=JNC_CBG07442;Parent=OP414;Note=SL1:0,SL2:0,SL2:SL1-ratio:NaN,upstream in operon
chrIII	.	gene	8255799	8256236	.	+	.	ID=OP414.2;Name=JNC_CBG07443;Parent=OP414;Note=SL1:0,SL2:0.203381274706376,SL2:SL1-ratio:Inf,downstream in operon
chrIII	.	operon	8280684	8284766	.	+	.	ID=OP415;Name=OP415;size=2;genes=JNC_CBG07449,JNC_CBG07450
chrIII	.	gene	8280684	8282826	.	+	.	ID=OP415.1;Name=JNC_CBG07449;Parent=OP415;Note=SL1:0.290951852007814,SL2:0,SL2:SL1-ratio:0,upstream in operon
chrIII	.	gene	8283065	8284766	.	+	.	ID=OP415.2;Name=JNC_CBG07450;Parent=OP415;Note=SL1:0,SL2:0.138607630904512,SL2:SL1-ratio:Inf,downstream in operon
chrIII	.	operon	8357067	8361376	.	-	.	ID=OP416;Name=OP416;size=2;genes=JNC_CBG07470,JNC_CBG07471
chrIII	.	gene	8357067	8359107	.	-	.	ID=OP416.2;Name=JNC_CBG07470;Parent=OP416;Note=SL1:0,SL2:0.138607630904512,SL2:SL1-ratio:Inf,downstream in operon
chrIII	.	gene	8359655	8361376	.	-	.	ID=OP416.1;Name=JNC_CBG07471;Parent=OP416;Note=SL1:0.239922405355696,SL2:0,SL2:SL1-ratio:0,upstream in operon
chrIII	.	operon	8417267	8419966	.	+	.	ID=OP417;Name=OP417;size=2;genes=JNC_CBG07481,JNC_CBG07482
chrIII	.	gene	8417267	8418419	.	+	.	ID=OP417.1;Name=JNC_CBG07481;Parent=OP417;Note=SL1:0.113292962005066,SL2:0,SL2:SL1-ratio:0,upstream in operon
chrIII	.	gene	8418610	8419966	.	+	.	ID=OP417.2;Name=JNC_CBG07482;Parent=OP417;Note=SL1:0,SL2:0.115345947518646,SL2:SL1-ratio:Inf,downstream in operon
chrIII	.	operon	8465282	8475038	.	+	.	ID=OP418;Name=OP418;size=2;genes=JNC_CBG07494,JNC_CBG07496
chrIII	.	gene	8465282	8468499	.	+	.	ID=OP418.1;Name=JNC_CBG07494;Parent=OP418;Note=SL1:0,SL2:0,SL2:SL1-ratio:NaN,upstream in operon
chrIII	.	gene	8472702	8475038	.	+	.	ID=OP418.2;Name=JNC_CBG07496;Parent=OP418;Note=SL1:0,SL2:0.0935628479894701,SL2:SL1-ratio:Inf,downstream in operon
chrIII	.	operon	8483790	8490185	.	+	.	ID=OP419;Name=OP419;size=2;genes=JNC_CBG07499,JNC_CBG07500
chrIII	.	gene	8483790	8487289	.	+	.	ID=OP419.1;Name=JNC_CBG07499;Parent=OP419;Note=SL1:0.265729981163142,SL2:0,SL2:SL1-ratio:0,upstream in operon
chrIII	.	gene	8487692	8490185	.	+	.	ID=OP419.2;Name=JNC_CBG07500;Parent=OP419;Note=SL1:0,SL2:0.113292962005066,SL2:SL1-ratio:Inf,downstream in operon
chrIII	.	operon	8499325	8503719	.	+	.	ID=OP420;Name=OP420;size=2;genes=JNC_CBG07504,JNC_CBG07505
chrIII	.	gene	8499325	8500707	.	+	.	ID=OP420.1;Name=JNC_CBG07504;Parent=OP420;Note=SL1:0.653054549075573,SL2:0,SL2:SL1-ratio:0,upstream in operon
chrIII	.	gene	8500919	8503719	.	+	.	ID=OP420.2;Name=JNC_CBG07505;Parent=OP420;Note=SL1:0.138607630904512,SL2:0.277215261809024,SL2:SL1-ratio:2,downstream in operon
chrIII	.	operon	8675151	8678178	.	+	.	ID=OP421;Name=OP421;size=2;genes=JNC_CBG07538,JNC_CBG07539
chrIII	.	gene	8675151	8676966	.	+	.	ID=OP421.1;Name=JNC_CBG07538;Parent=OP421;Note=SL1:0.136631677948158,SL2:0,SL2:SL1-ratio:0,upstream in operon
chrIII	.	gene	8677132	8678178	.	+	.	ID=OP421.2;Name=JNC_CBG07539;Parent=OP421;Note=SL1:0,SL2:0.0935628479894701,SL2:SL1-ratio:Inf,downstream in operon
chrIII	.	operon	8709753	8718851	.	-	.	ID=OP422;Name=OP422;size=2;genes=JNC_CBG07544,JNC_CBG07545
chrIII	.	gene	8709753	8712467	.	-	.	ID=OP422.2;Name=JNC_CBG07544;Parent=OP422;Note=SL1:0,SL2:0.0670208315489037,SL2:SL1-ratio:Inf,downstream in operon
chrIII	.	gene	8712978	8718851	.	-	.	ID=OP422.1;Name=JNC_CBG07545;Parent=OP422;Note=SL1:0.0935628479894701,SL2:0.134041663097807,SL2:SL1-ratio:1.43263769731435,upstream in operon
chrIII	.	operon	8803399	8805962	.	+	.	ID=OP423;Name=OP423;size=2;genes=JNC_CBG07562,JNC_CBG07563
chrIII	.	gene	8803399	8805279	.	+	.	ID=OP423.1;Name=JNC_CBG07562;Parent=OP423;Note=SL1:0,SL2:0,SL2:SL1-ratio:NaN,upstream in operon
chrIII	.	gene	8805468	8805962	.	+	.	ID=OP423.2;Name=JNC_CBG07563;Parent=OP423;Note=SL1:0,SL2:0.161049835147382,SL2:SL1-ratio:Inf,downstream in operon
chrIII	.	operon	8946959	8956349	.	+	.	ID=OP424;Name=OP424;size=3;genes=JNC_CBG07594,JNC_CBG07595,JNC_CBG07596
chrIII	.	gene	8946959	8951695	.	+	.	ID=OP424.1;Name=JNC_CBG07594;Parent=OP424;Note=SL1:0.655401509182635,SL2:0,SL2:SL1-ratio:0,upstream in operon
chrIII	.	gene	8952386	8954023	.	+	.	ID=OP424.2;Name=JNC_CBG07595;Parent=OP424;Note=SL1:0,SL2:0.0930462048418507,SL2:SL1-ratio:Inf,downstream in operon
chrIII	.	gene	8954143	8956349	.	+	.	ID=OP424.3;Name=JNC_CBG07596;Parent=OP424;Note=SL1:0,SL2:0.108111478805903,SL2:SL1-ratio:Inf,downstream in operon
chrIII	.	operon	8997338	9000209	.	+	.	ID=OP425;Name=OP425;size=2;genes=JNC_CBG07604,JNC_CBG07605
chrIII	.	gene	8997338	8998697	.	+	.	ID=OP425.1;Name=JNC_CBG07604;Parent=OP425;Note=SL1:0.574540858916311,SL2:0,SL2:SL1-ratio:0,upstream in operon
chrIII	.	gene	8999053	9000209	.	+	.	ID=OP425.2;Name=JNC_CBG07605;Parent=OP425;Note=SL1:0,SL2:0.120238475274384,SL2:SL1-ratio:Inf,downstream in operon
chrIII	.	operon	9024884	9030529	.	-	.	ID=OP426;Name=OP426;size=3;genes=JNC_CBG07613,JNC_CBG07614,JNC_CBG07615
chrIII	.	gene	9024884	9026224	.	-	.	ID=OP426.3;Name=JNC_CBG07613;Parent=OP426;Note=SL1:0.0670208315489037,SL2:0.16318871773865,SL2:SL1-ratio:2.43489544917948,downstream in operon
chrIII	.	gene	9027397	9028845	.	-	.	ID=OP426.2;Name=JNC_CBG07614;Parent=OP426;Note=SL1:0,SL2:0.166939498162453,SL2:SL1-ratio:Inf,downstream in operon
chrIII	.	gene	9029234	9030529	.	-	.	ID=OP426.1;Name=JNC_CBG07615;Parent=OP426;Note=SL1:0.210172411566961,SL2:0,SL2:SL1-ratio:0,upstream in operon
chrIII	.	operon	9047223	9057859	.	-	.	ID=OP427;Name=OP427;size=4;genes=JNC_CBG07617,JNC_CBG07618,JNC_CBG07619,JNC_CBG07620
chrIII	.	gene	9047223	9048043	.	-	.	ID=OP427.4;Name=JNC_CBG07617;Parent=OP427;Note=SL1:0,SL2:0.0647008519909292,SL2:SL1-ratio:Inf,downstream in operon
chrIII	.	gene	9052937	9053757	.	-	.	ID=OP427.3;Name=JNC_CBG07618;Parent=OP427;Note=SL1:0,SL2:0.158484073301114,SL2:SL1-ratio:Inf,downstream in operon
chrIII	.	gene	9054600	9056523	.	-	.	ID=OP427.2;Name=JNC_CBG07619;Parent=OP427;Note=SL1:0,SL2:0.238899618247976,SL2:SL1-ratio:Inf,downstream in operon
chrIII	.	gene	9056816	9057859	.	-	.	ID=OP427.1;Name=JNC_CBG07620;Parent=OP427;Note=SL1:0.264800645440383,SL2:0.179694884217269,SL2:SL1-ratio:0.678604404148727,upstream in operon
chrIII	.	operon	9075214	9078724	.	-	.	ID=OP428;Name=OP428;size=2;genes=JNC_CBG07625,JNC_CBG07626
chrIII	.	gene	9075214	9076293	.	-	.	ID=OP428.2;Name=JNC_CBG07625;Parent=OP428;Note=SL1:0.0764463597877598,SL2:0.847507099061345,SL2:SL1-ratio:11.0862976525541,downstream in operon
chrIII	.	gene	9076678	9078724	.	-	.	ID=OP428.1;Name=JNC_CBG07626;Parent=OP428;Note=SL1:0.113292962005066,SL2:0.111988033953079,SL2:SL1-ratio:0.988481825976716,upstream in operon
chrIII	.	operon	9124458	9133960	.	+	.	ID=OP429;Name=OP429;size=2;genes=JNC_CBG07638,JNC_CBG07639
chrIII	.	gene	9124458	9126785	.	+	.	ID=OP429.1;Name=JNC_CBG07638;Parent=OP429;Note=SL1:0.237445558633513,SL2:0,SL2:SL1-ratio:0,upstream in operon
chrIII	.	gene	9131543	9133960	.	+	.	ID=OP429.2;Name=JNC_CBG07639;Parent=OP429;Note=SL1:0.101690637353188,SL2:0.277215261809024,SL2:SL1-ratio:2.7260647491687,downstream in operon
chrIII	.	operon	9551562	9561539	.	+	.	ID=OP430;Name=OP430;size=2;genes=JNC_CBG07711,JNC_CBG07712
chrIII	.	gene	9551562	9557866	.	+	.	ID=OP430.1;Name=JNC_CBG07711;Parent=OP430;Note=SL1:0.201385667333735,SL2:0,SL2:SL1-ratio:0,upstream in operon
chrIII	.	gene	9558331	9561539	.	+	.	ID=OP430.2;Name=JNC_CBG07712;Parent=OP430;Note=SL1:0,SL2:0.0975421224119542,SL2:SL1-ratio:Inf,downstream in operon
chrIII	.	operon	9566943	9573038	.	+	.	ID=OP431;Name=OP431;size=2;genes=JNC_CBG07716,JNC_CBG07717
chrIII	.	gene	9566943	9570843	.	+	.	ID=OP431.1;Name=JNC_CBG07716;Parent=OP431;Note=SL1:0.13158720481469,SL2:0,SL2:SL1-ratio:0,upstream in operon
chrIII	.	gene	9571201	9573038	.	+	.	ID=OP431.2;Name=JNC_CBG07717;Parent=OP431;Note=SL1:0,SL2:0.134343127913035,SL2:SL1-ratio:Inf,downstream in operon
chrIII	.	operon	9573226	9580017	.	+	.	ID=OP432;Name=OP432;size=2;genes=JNC_CBG07718,JNC_CBG07719
chrIII	.	gene	9573226	9577306	.	+	.	ID=OP432.1;Name=JNC_CBG07718;Parent=OP432;Note=SL1:0.117447448262403,SL2:0.192595686376503,SL2:SL1-ratio:1.63984564352732,upstream in operon
chrIII	.	gene	9577768	9580017	.	+	.	ID=OP432.2;Name=JNC_CBG07719;Parent=OP432;Note=SL1:0.0647008519909292,SL2:0.306721939708825,SL2:SL1-ratio:4.74061670396281,downstream in operon
chrIII	.	operon	9664291	9672402	.	-	.	ID=OP433;Name=OP433;size=2;genes=JNC_CBG07737,JNC_CBG07738
chrIII	.	gene	9664291	9666843	.	-	.	ID=OP433.2;Name=JNC_CBG07737;Parent=OP433;Note=SL1:0.095433341068805,SL2:0.644609072930234,SL2:SL1-ratio:6.75454789396388,downstream in operon
chrIII	.	gene	9667296	9672402	.	-	.	ID=OP433.1;Name=JNC_CBG07738;Parent=OP433;Note=SL1:0.260373136445922,SL2:0,SL2:SL1-ratio:0,upstream in operon
chrIII	.	operon	9676844	9698423	.	+	.	ID=OP434;Name=OP434;size=2;genes=JNC_CBG07740,JNC_CBG07741
chrIII	.	gene	9676844	9687659	.	+	.	ID=OP434.1;Name=JNC_CBG07740;Parent=OP434;Note=SL1:0.554430523618047,SL2:0.360630533304398,SL2:SL1-ratio:0.650452162970811,upstream in operon
chrIII	.	gene	9688698	9698423	.	+	.	ID=OP434.2;Name=JNC_CBG07741;Parent=OP434;Note=SL1:0,SL2:0.0825553818727081,SL2:SL1-ratio:Inf,downstream in operon
chrIII	.	operon	9869508	9880908	.	+	.	ID=OP435;Name=OP435;size=2;genes=JNC_CBG07765,JNC_CBG07766
chrIII	.	gene	9869508	9873481	.	+	.	ID=OP435.1;Name=JNC_CBG07765;Parent=OP435;Note=SL1:0,SL2:0,SL2:SL1-ratio:NaN,upstream in operon
chrIII	.	gene	9873703	9880908	.	+	.	ID=OP435.2;Name=JNC_CBG07766;Parent=OP435;Note=SL1:0,SL2:0.12075434435803,SL2:SL1-ratio:Inf,downstream in operon
chrIII	.	operon	9932368	9936840	.	-	.	ID=OP436;Name=OP436;size=2;genes=JNC_CBG07772,JNC_CBG07773
chrIII	.	gene	9932368	9934542	.	-	.	ID=OP436.2;Name=JNC_CBG07772;Parent=OP436;Note=SL1:0.180464029463781,SL2:0.566667459952583,SL2:SL1-ratio:3.14005767041965,downstream in operon
chrIII	.	gene	9934992	9936840	.	-	.	ID=OP436.1;Name=JNC_CBG07773;Parent=OP436;Note=SL1:0,SL2:0,SL2:SL1-ratio:NaN,upstream in operon
chrIII	.	operon	10201783	10205732	.	+	.	ID=OP437;Name=OP437;size=2;genes=JNC_CBG07817,JNC_CBG07818
chrIII	.	gene	10201783	10202886	.	+	.	ID=OP437.1;Name=JNC_CBG07817;Parent=OP437;Note=SL1:0.417729170259524,SL2:0.0624611803763961,SL2:SL1-ratio:0.149525541483231,upstream in operon
chrIII	.	gene	10203865	10205732	.	+	.	ID=OP437.2;Name=JNC_CBG07818;Parent=OP437;Note=SL1:0.101690637353188,SL2:0.406720828883899,SL2:SL1-ratio:3.99958973087456,downstream in operon
chrIII	.	operon	10353756	10354954	.	-	.	ID=OP438;Name=OP438;size=2;genes=JNC_CBG07844,JNC_CBG07845
chrIII	.	gene	10353756	10354261	.	-	.	ID=OP438.2;Name=JNC_CBG07844;Parent=OP438;Note=SL1:0,SL2:0.608567375420818,SL2:SL1-ratio:Inf,downstream in operon
chrIII	.	gene	10354484	10354954	.	-	.	ID=OP438.1;Name=JNC_CBG07845;Parent=OP438;Note=SL1:0.620338838836867,SL2:0,SL2:SL1-ratio:0,upstream in operon
chrIII	.	operon	10355723	10360310	.	+	.	ID=OP439;Name=OP439;size=2;genes=JNC_CBG07846,JNC_CBG07847
chrIII	.	gene	10355723	10357873	.	+	.	ID=OP439.1;Name=JNC_CBG07846;Parent=OP439;Note=SL1:0.13346012489099,SL2:0,SL2:SL1-ratio:0,upstream in operon
chrIII	.	gene	10358337	10360310	.	+	.	ID=OP439.2;Name=JNC_CBG07847;Parent=OP439;Note=SL1:0.0930462048418507,SL2:0.241508688716061,SL2:SL1-ratio:2.5955780692673,downstream in operon
chrIII	.	operon	10512200	10541504	.	-	.	ID=OP440;Name=OP440;size=2;genes=JNC_CBG07874,JNC_CBG07876
chrIII	.	gene	10512200	10524507	.	-	.	ID=OP440.2;Name=JNC_CBG07874;Parent=OP440;Note=SL1:0,SL2:0.282167707972495,SL2:SL1-ratio:Inf,downstream in operon
chrIII	.	gene	10526600	10541504	.	-	.	ID=OP440.1;Name=JNC_CBG07876;Parent=OP440;Note=SL1:0.227758861083378,SL2:0,SL2:SL1-ratio:0,upstream in operon
chrIII	.	operon	10580272	10591561	.	+	.	ID=OP441;Name=OP441;size=2;genes=JNC_CBG07882,JNC_CBG07883
chrIII	.	gene	10580272	10580652	.	+	.	ID=OP441.1;Name=JNC_CBG07882;Parent=OP441;Note=SL1:0.394372892745599,SL2:0,SL2:SL1-ratio:0,upstream in operon
chrIII	.	gene	10580825	10591561	.	+	.	ID=OP441.2;Name=JNC_CBG07883;Parent=OP441;Note=SL1:0.0624611803763961,SL2:0.147398995539583,SL2:SL1-ratio:2.35984966424498,downstream in operon
chrIII	.	operon	10905531	10917236	.	-	.	ID=OP442;Name=OP442;size=2;genes=JNC_CBG07933,JNC_CBG07935
chrIII	.	gene	10905531	10914510	.	-	.	ID=OP442.2;Name=JNC_CBG07933;Parent=OP442;Note=SL1:0,SL2:0.0624611803763961,SL2:SL1-ratio:Inf,downstream in operon
chrIII	.	gene	10914827	10917236	.	-	.	ID=OP442.1;Name=JNC_CBG07935;Parent=OP442;Note=SL1:0.205633885792409,SL2:0.175834427108472,SL2:SL1-ratio:0.8550848826831,upstream in operon
chrIII	.	operon	11038691	11059697	.	+	.	ID=OP443;Name=OP443;size=2;genes=JNC_CBG07958,JNC_CBG07959
chrIII	.	gene	11038691	11052254	.	+	.	ID=OP443.1;Name=JNC_CBG07958;Parent=OP443;Note=SL1:0.121392719553432,SL2:0,SL2:SL1-ratio:0,upstream in operon
chrIII	.	gene	11053261	11059697	.	+	.	ID=OP443.2;Name=JNC_CBG07959;Parent=OP443;Note=SL1:0,SL2:0.075225830221382,SL2:SL1-ratio:Inf,downstream in operon
chrIII	.	operon	11061743	11079877	.	+	.	ID=OP444;Name=OP444;size=3;genes=JNC_CBG07960,JNC_CBG07962,JNC_CBG07963
chrIII	.	gene	11061743	11071971	.	+	.	ID=OP444.1;Name=JNC_CBG07960;Parent=OP444;Note=SL1:0.138607630904512,SL2:0.158160343378613,SL2:SL1-ratio:1.14106519494277,upstream in operon
chrIII	.	gene	11072327	11074977	.	+	.	ID=OP444.2;Name=JNC_CBG07962;Parent=OP444;Note=SL1:0,SL2:0.127607338994088,SL2:SL1-ratio:Inf,downstream in operon
chrIII	.	gene	11075259	11079877	.	+	.	ID=OP444.3;Name=JNC_CBG07963;Parent=OP444;Note=SL1:0,SL2:0.0963825642024734,SL2:SL1-ratio:Inf,downstream in operon
chrIII	.	operon	11572242	11583841	.	-	.	ID=OP445;Name=OP445;size=2;genes=JNC_CBG08040,JNC_CBG08041
chrIII	.	gene	11572242	11583172	.	-	.	ID=OP445.2;Name=JNC_CBG08040;Parent=OP445;Note=SL1:0,SL2:0.124922360752792,SL2:SL1-ratio:Inf,downstream in operon
chrIII	.	gene	11583515	11583841	.	-	.	ID=OP445.1;Name=JNC_CBG08041;Parent=OP445;Note=SL1:32.8122766441841,SL2:0.101690637353188,SL2:SL1-ratio:0.00309916432973914,upstream in operon
chrIII	.	operon	11715088	11721790	.	+	.	ID=OP446;Name=OP446;size=3;genes=JNC_CBG08068,JNC_CBG08069,JNC_CBG08070
chrIII	.	gene	11715088	11717611	.	+	.	ID=OP446.1;Name=JNC_CBG08068;Parent=OP446;Note=SL1:0.108111478805903,SL2:0,SL2:SL1-ratio:0,upstream in operon
chrIII	.	gene	11718173	11721287	.	+	.	ID=OP446.2;Name=JNC_CBG08069;Parent=OP446;Note=SL1:0,SL2:0.0930462048418507,SL2:SL1-ratio:Inf,downstream in operon
chrIII	.	gene	11721521	11721790	.	+	.	ID=OP446.3;Name=JNC_CBG08070;Parent=OP446;Note=SL1:0.113879430541689,SL2:0.433770327013602,SL2:SL1-ratio:3.80903140233747,downstream in operon
chrIII	.	operon	11736196	11738842	.	-	.	ID=OP447;Name=OP447;size=2;genes=JNC_CBG08074,JNC_CBG08075
chrIII	.	gene	11736196	11737906	.	-	.	ID=OP447.2;Name=JNC_CBG08074;Parent=OP447;Note=SL1:0,SL2:0.147398995539583,SL2:SL1-ratio:Inf,downstream in operon
chrIII	.	gene	11738109	11738842	.	-	.	ID=OP447.1;Name=JNC_CBG08075;Parent=OP447;Note=SL1:0.231331384786242,SL2:0,SL2:SL1-ratio:0,upstream in operon
chrIII	.	operon	11739249	11741255	.	+	.	ID=OP448;Name=OP448;size=2;genes=JNC_CBG08076,JNC_CBG08077
chrIII	.	gene	11739249	11739941	.	+	.	ID=OP448.1;Name=JNC_CBG08076;Parent=OP448;Note=SL1:0.373898108705302,SL2:0,SL2:SL1-ratio:0,upstream in operon
chrIII	.	gene	11740400	11741255	.	+	.	ID=OP448.2;Name=JNC_CBG08077;Parent=OP448;Note=SL1:0,SL2:0.181524455233354,SL2:SL1-ratio:Inf,downstream in operon
chrIII	.	operon	11870112	11875415	.	+	.	ID=OP449;Name=OP449;size=2;genes=JNC_CBG08110,JNC_CBG08111
chrIII	.	gene	11870112	11872459	.	+	.	ID=OP449.1;Name=JNC_CBG08110;Parent=OP449;Note=SL1:0,SL2:0,SL2:SL1-ratio:NaN,upstream in operon
chrIII	.	gene	11872983	11875415	.	+	.	ID=OP449.2;Name=JNC_CBG08111;Parent=OP449;Note=SL1:0,SL2:0.138229217836827,SL2:SL1-ratio:Inf,downstream in operon
chrIII	.	operon	11930121	11934558	.	-	.	ID=OP450;Name=OP450;size=2;genes=JNC_CBG08125,JNC_CBG08126
chrIII	.	gene	11930121	11932260	.	-	.	ID=OP450.2;Name=JNC_CBG08125;Parent=OP450;Note=SL1:0.0764463597877598,SL2:0.208057639074748,SL2:SL1-ratio:2.72161604100424,downstream in operon
chrIII	.	gene	11932615	11934558	.	-	.	ID=OP450.1;Name=JNC_CBG08126;Parent=OP450;Note=SL1:0.337855080172043,SL2:0,SL2:SL1-ratio:0,upstream in operon
chrIII	.	operon	12172120	12177893	.	-	.	ID=OP451;Name=OP451;size=2;genes=JNC_CBG08177,JNC_CBG08178
chrIII	.	gene	12172120	12177376	.	-	.	ID=OP451.2;Name=JNC_CBG08177;Parent=OP451;Note=SL1:0,SL2:0.166813953608043,SL2:SL1-ratio:Inf,downstream in operon
chrIII	.	gene	12177532	12177893	.	-	.	ID=OP451.1;Name=JNC_CBG08178;Parent=OP451;Note=SL1:0.134343127913035,SL2:0,SL2:SL1-ratio:0,upstream in operon
chrIII	.	operon	12178301	12181398	.	+	.	ID=OP452;Name=OP452;size=2;genes=JNC_CBG08179,JNC_CBG08180
chrIII	.	gene	12178301	12179007	.	+	.	ID=OP452.1;Name=JNC_CBG08179;Parent=OP452;Note=SL1:0.903181775819108,SL2:0,SL2:SL1-ratio:0,upstream in operon
chrIII	.	gene	12179218	12181398	.	+	.	ID=OP452.2;Name=JNC_CBG08180;Parent=OP452;Note=SL1:0.12075434435803,SL2:0.786265403698118,SL2:SL1-ratio:6.51128046678703,downstream in operon
chrIII	.	operon	12204962	12212725	.	+	.	ID=OP453;Name=OP453;size=3;genes=JNC_CBG08186,JNC_CBG08187,JNC_CBG08188
chrIII	.	gene	12204962	12206220	.	+	.	ID=OP453.1;Name=JNC_CBG08186;Parent=OP453;Note=SL1:0.468673391975645,SL2:0,SL2:SL1-ratio:0,upstream in operon
chrIII	.	gene	12206443	12206934	.	+	.	ID=OP453.2;Name=JNC_CBG08187;Parent=OP453;Note=SL1:0.202218561108747,SL2:0.830212043507762,SL2:SL1-ratio:4.1055184991713,downstream in operon
chrIII	.	gene	12207097	12212725	.	+	.	ID=OP453.3;Name=JNC_CBG08188;Parent=OP453;Note=SL1:0,SL2:0.0624611803763961,SL2:SL1-ratio:Inf,downstream in operon
chrIII	.	operon	12255803	12265336	.	+	.	ID=OP454;Name=OP454;size=2;genes=JNC_CBG08196,JNC_CBG08197
chrIII	.	gene	12255803	12259510	.	+	.	ID=OP454.1;Name=JNC_CBG08196;Parent=OP454;Note=SL1:0.175316406137149,SL2:0,SL2:SL1-ratio:0,upstream in operon
chrIII	.	gene	12259799	12265336	.	+	.	ID=OP454.2;Name=JNC_CBG08197;Parent=OP454;Note=SL1:0,SL2:0.0834069768040217,SL2:SL1-ratio:Inf,downstream in operon
chrIII	.	operon	12483492	12487461	.	-	.	ID=OP455;Name=OP455;size=2;genes=JNC_CBG08238,JNC_CBG08239
chrIII	.	gene	12483492	12486404	.	-	.	ID=OP455.2;Name=JNC_CBG08238;Parent=OP455;Note=SL1:0,SL2:0.0670208315489037,SL2:SL1-ratio:Inf,downstream in operon
chrIII	.	gene	12486986	12487461	.	-	.	ID=OP455.1;Name=JNC_CBG08239;Parent=OP455;Note=SL1:0,SL2:0,SL2:SL1-ratio:NaN,upstream in operon
chrIII	.	operon	12903741	12909533	.	-	.	ID=OP456;Name=OP456;size=2;genes=JNC_CBG08301,JNC_CBG08302
chrIII	.	gene	12903741	12905824	.	-	.	ID=OP456.2;Name=JNC_CBG08301;Parent=OP456;Note=SL1:0,SL2:0.0647008519909292,SL2:SL1-ratio:Inf,downstream in operon
chrIII	.	gene	12906100	12909533	.	-	.	ID=OP456.1;Name=JNC_CBG08302;Parent=OP456;Note=SL1:0.101690637353188,SL2:0.112348194690052,SL2:SL1-ratio:1.10480372248872,upstream in operon
chrIII	.	operon	12909798	12912562	.	-	.	ID=OP457;Name=OP457;size=2;genes=JNC_CBG08303,JNC_CBG08304
chrIII	.	gene	12909798	12912064	.	-	.	ID=OP457.2;Name=JNC_CBG08303;Parent=OP457;Note=SL1:0.121392719553432,SL2:0.591396956623675,SL2:SL1-ratio:4.87176627065649,downstream in operon
chrIII	.	gene	12912266	12912562	.	-	.	ID=OP457.1;Name=JNC_CBG08304;Parent=OP457;Note=SL1:0.248667431548905,SL2:0.138607630904512,SL2:SL1-ratio:0.557401626908476,upstream in operon
chrIII	.	operon	13006538	13020448	.	-	.	ID=OP458;Name=OP458;size=2;genes=JNC_CBG08320,JNC_CBG08321
chrIII	.	gene	13006538	13013034	.	-	.	ID=OP458.2;Name=JNC_CBG08320;Parent=OP458;Note=SL1:0,SL2:0.117168347993911,SL2:SL1-ratio:Inf,downstream in operon
chrIII	.	gene	13013571	13020448	.	-	.	ID=OP458.1;Name=JNC_CBG08321;Parent=OP458;Note=SL1:0.0791874982199713,SL2:0,SL2:SL1-ratio:0,upstream in operon
chrIII	.	operon	13027898	13041968	.	+	.	ID=OP459;Name=OP459;size=2;genes=JNC_CBG08323,JNC_CBG08324
chrIII	.	gene	13027898	13035300	.	+	.	ID=OP459.1;Name=JNC_CBG08323;Parent=OP459;Note=SL1:0.239922405355696,SL2:0,SL2:SL1-ratio:0,upstream in operon
chrIII	.	gene	13036504	13041968	.	+	.	ID=OP459.2;Name=JNC_CBG08324;Parent=OP459;Note=SL1:0,SL2:0.110617174060107,SL2:SL1-ratio:Inf,downstream in operon
chrIII	.	operon	13195651	13201484	.	+	.	ID=OP460;Name=OP460;size=2;genes=JNC_CBG08353,JNC_CBG08354
chrIII	.	gene	13195651	13198871	.	+	.	ID=OP460.1;Name=JNC_CBG08353;Parent=OP460;Note=SL1:0.277215261809024,SL2:0,SL2:SL1-ratio:0,upstream in operon
chrIII	.	gene	13199164	13201484	.	+	.	ID=OP460.2;Name=JNC_CBG08354;Parent=OP460;Note=SL1:0,SL2:0.277215261809024,SL2:SL1-ratio:Inf,downstream in operon
chrIII	.	operon	13232936	13240534	.	+	.	ID=OP461;Name=OP461;size=3;genes=JNC_CBG08362,JNC_CBG08363,JNC_CBG08364
chrIII	.	gene	13232936	13237421	.	+	.	ID=OP461.1;Name=JNC_CBG08362;Parent=OP461;Note=SL1:0,SL2:0,SL2:SL1-ratio:NaN,upstream in operon
chrIII	.	gene	13237635	13238692	.	+	.	ID=OP461.2;Name=JNC_CBG08363;Parent=OP461;Note=SL1:0,SL2:0.181524455233354,SL2:SL1-ratio:Inf,downstream in operon
chrIII	.	gene	13239260	13240534	.	+	.	ID=OP461.3;Name=JNC_CBG08364;Parent=OP461;Note=SL1:0.0975421224119542,SL2:0.211854742647765,SL2:SL1-ratio:2.171930827515,downstream in operon
chrIII	.	operon	13293058	13295996	.	-	.	ID=OP462;Name=OP462;size=2;genes=JNC_CBG08377,JNC_CBG08378
chrIII	.	gene	13293058	13293996	.	-	.	ID=OP462.2;Name=JNC_CBG08377;Parent=OP462;Note=SL1:0,SL2:0.0935628479894701,SL2:SL1-ratio:Inf,downstream in operon
chrIII	.	gene	13294417	13295996	.	-	.	ID=OP462.1;Name=JNC_CBG08378;Parent=OP462;Note=SL1:0.825643886955991,SL2:0.0935628479894701,SL2:SL1-ratio:0.11332106912875,upstream in operon
chrIII	.	operon	13388737	13397035	.	+	.	ID=OP463;Name=OP463;size=2;genes=JNC_CBG08399,JNC_CBG08400
chrIII	.	gene	13388737	13393762	.	+	.	ID=OP463.1;Name=JNC_CBG08399;Parent=OP463;Note=SL1:0.138607630904512,SL2:0.0624611803763961,SL2:SL1-ratio:0.450633056555351,upstream in operon
chrIII	.	gene	13394003	13397035	.	+	.	ID=OP463.2;Name=JNC_CBG08400;Parent=OP463;Note=SL1:0.0670208315489037,SL2:0.199361030029093,SL2:SL1-ratio:2.97461289903011,downstream in operon
chrIII	.	operon	13459273	13462601	.	-	.	ID=OP464;Name=OP464;size=2;genes=JNC_CBG08410,JNC_CBG08411
chrIII	.	gene	13459273	13461231	.	-	.	ID=OP464.2;Name=JNC_CBG08410;Parent=OP464;Note=SL1:0,SL2:0.0935628479894701,SL2:SL1-ratio:Inf,downstream in operon
chrIII	.	gene	13461803	13462601	.	-	.	ID=OP464.1;Name=JNC_CBG08411;Parent=OP464;Note=SL1:0.133605272483121,SL2:0.0731657469542174,SL2:SL1-ratio:0.547626194643334,upstream in operon
chrIII	.	operon	13538235	13542718	.	+	.	ID=OP465;Name=OP465;size=3;genes=JNC_CBG08432,JNC_CBG08433,JNC_CBG08434
chrIII	.	gene	13538235	13539375	.	+	.	ID=OP465.1;Name=JNC_CBG08432;Parent=OP465;Note=SL1:1.37850642858347,SL2:0,SL2:SL1-ratio:0,upstream in operon
chrIII	.	gene	13539708	13541415	.	+	.	ID=OP465.2;Name=JNC_CBG08433;Parent=OP465;Note=SL1:0,SL2:0.134728796496158,SL2:SL1-ratio:Inf,downstream in operon
chrIII	.	gene	13541777	13542718	.	+	.	ID=OP465.3;Name=JNC_CBG08434;Parent=OP465;Note=SL1:0,SL2:0.120238475274384,SL2:SL1-ratio:Inf,downstream in operon
chrIII_random	.	operon	128192	131513	.	-	.	ID=OP466;Name=OP466;size=2;genes=JNC_CBG08455,JNC_CBG08456
chrIII_random	.	gene	128192	128922	.	-	.	ID=OP466.2;Name=JNC_CBG08455;Parent=OP466;Note=SL1:0,SL2:0.112709513727175,SL2:SL1-ratio:Inf,downstream in operon
chrIII_random	.	gene	129989	131513	.	-	.	ID=OP466.1;Name=JNC_CBG08456;Parent=OP466;Note=SL1:0,SL2:0,SL2:SL1-ratio:NaN,upstream in operon
chrIII_random	.	operon	212163	219898	.	-	.	ID=OP467;Name=OP467;size=2;genes=JNC_CBG08478,JNC_CBG08479
chrIII_random	.	gene	212163	217879	.	-	.	ID=OP467.2;Name=JNC_CBG08478;Parent=OP467;Note=SL1:0,SL2:0.197244959635217,SL2:SL1-ratio:Inf,downstream in operon
chrIII_random	.	gene	218056	219898	.	-	.	ID=OP467.1;Name=JNC_CBG08479;Parent=OP467;Note=SL1:0.138607630904512,SL2:0,SL2:SL1-ratio:0,upstream in operon
chrIII_random	.	operon	306225	324347	.	+	.	ID=OP468;Name=OP468;size=3;genes=JNC_CBG08498,JNC_CBG08499,JNC_CBG08500
chrIII_random	.	gene	306225	308647	.	+	.	ID=OP468.1;Name=JNC_CBG08498;Parent=OP468;Note=SL1:0.27559847235902,SL2:0,SL2:SL1-ratio:0,upstream in operon
chrIII_random	.	gene	309761	312052	.	+	.	ID=OP468.2;Name=JNC_CBG08499;Parent=OP468;Note=SL1:0,SL2:0.136305529471433,SL2:SL1-ratio:Inf,downstream in operon
chrIII_random	.	gene	312355	324347	.	+	.	ID=OP468.3;Name=JNC_CBG08500;Parent=OP468;Note=SL1:0,SL2:0.0624611803763961,SL2:SL1-ratio:Inf,downstream in operon
chrIII_random	.	operon	451264	455091	.	-	.	ID=OP469;Name=OP469;size=2;genes=JNC_CBG08531,JNC_CBG08532
chrIII_random	.	gene	451264	453232	.	-	.	ID=OP469.2;Name=JNC_CBG08531;Parent=OP469;Note=SL1:0,SL2:0.0963825642024734,SL2:SL1-ratio:Inf,downstream in operon
chrIII_random	.	gene	453621	455091	.	-	.	ID=OP469.1;Name=JNC_CBG08532;Parent=OP469;Note=SL1:0.717715055028044,SL2:0,SL2:SL1-ratio:0,upstream in operon
chrIV	.	operon	38950	55099	.	+	.	ID=OP470;Name=OP470;size=2;genes=JNC_CBG09071,JNC_CBG09072
chrIV	.	gene	38950	40407	.	+	.	ID=OP470.1;Name=JNC_CBG09071;Parent=OP470;Note=SL1:0.264385888138344,SL2:0,SL2:SL1-ratio:0,upstream in operon
chrIV	.	gene	41037	55099	.	+	.	ID=OP470.2;Name=JNC_CBG09072;Parent=OP470;Note=SL1:0,SL2:0.0647008519909292,SL2:SL1-ratio:Inf,downstream in operon
chrIV	.	operon	208670	223207	.	+	.	ID=OP471;Name=OP471;size=2;genes=JNC_CBG09096,JNC_CBG09097
chrIV	.	gene	208670	213530	.	+	.	ID=OP471.1;Name=JNC_CBG09096;Parent=OP471;Note=SL1:0.113292962005066,SL2:0,SL2:SL1-ratio:0,upstream in operon
chrIV	.	gene	213627	223207	.	+	.	ID=OP471.2;Name=JNC_CBG09097;Parent=OP471;Note=SL1:0,SL2:0.102078702710381,SL2:SL1-ratio:Inf,downstream in operon
chrIV	.	operon	367613	369958	.	+	.	ID=OP472;Name=OP472;size=2;genes=JNC_CBG09132,JNC_CBG09133
chrIV	.	gene	367613	369122	.	+	.	ID=OP472.1;Name=JNC_CBG09132;Parent=OP472;Note=SL1:0.201385667333735,SL2:0,SL2:SL1-ratio:0,upstream in operon
chrIV	.	gene	369313	369958	.	+	.	ID=OP472.2;Name=JNC_CBG09133;Parent=OP472;Note=SL1:0,SL2:0.208057639074748,SL2:SL1-ratio:Inf,downstream in operon
chrIV	.	operon	386890	393144	.	+	.	ID=OP473;Name=OP473;size=2;genes=JNC_CBG09141,JNC_CBG09142
chrIV	.	gene	386890	389355	.	+	.	ID=OP473.1;Name=JNC_CBG09141;Parent=OP473;Note=SL1:0,SL2:0,SL2:SL1-ratio:NaN,upstream in operon
chrIV	.	gene	389605	393144	.	+	.	ID=OP473.2;Name=JNC_CBG09142;Parent=OP473;Note=SL1:0,SL2:0.0944731941750914,SL2:SL1-ratio:Inf,downstream in operon
chrIV	.	operon	399926	407095	.	+	.	ID=OP474;Name=OP474;size=4;genes=JNC_CBG09146,JNC_CBG09147,JNC_CBG09149,JNC_CBG09150
chrIV	.	gene	399926	401059	.	+	.	ID=OP474.1;Name=JNC_CBG09146;Parent=OP474;Note=SL1:1.16215633325377,SL2:0.158289755919251,SL2:SL1-ratio:0.136203496371333,upstream in operon
chrIV	.	gene	401357	402447	.	+	.	ID=OP474.2;Name=JNC_CBG09147;Parent=OP474;Note=SL1:0,SL2:0.250872356592752,SL2:SL1-ratio:Inf,downstream in operon
chrIV	.	gene	402670	405580	.	+	.	ID=OP474.3;Name=JNC_CBG09149;Parent=OP474;Note=SL1:0,SL2:0.25413153175453,SL2:SL1-ratio:Inf,downstream in operon
chrIV	.	gene	405898	407095	.	+	.	ID=OP474.4;Name=JNC_CBG09150;Parent=OP474;Note=SL1:0,SL2:0.158289755919251,SL2:SL1-ratio:Inf,downstream in operon
chrIV	.	operon	412763	418637	.	+	.	ID=OP475;Name=OP475;size=2;genes=JNC_CBG09156,JNC_CBG09157
chrIV	.	gene	412763	415986	.	+	.	ID=OP475.1;Name=JNC_CBG09156;Parent=OP475;Note=SL1:0.233357120773953,SL2:0,SL2:SL1-ratio:0,upstream in operon
chrIV	.	gene	417438	418637	.	+	.	ID=OP475.2;Name=JNC_CBG09157;Parent=OP475;Note=SL1:0,SL2:0.0963825642024734,SL2:SL1-ratio:Inf,downstream in operon
chrIV	.	operon	504021	509132	.	+	.	ID=OP476;Name=OP476;size=2;genes=JNC_CBG09187,JNC_CBG09188
chrIV	.	gene	504021	506247	.	+	.	ID=OP476.1;Name=JNC_CBG09187;Parent=OP476;Note=SL1:5.48521941935599,SL2:0,SL2:SL1-ratio:0,upstream in operon
chrIV	.	gene	506514	509132	.	+	.	ID=OP476.2;Name=JNC_CBG09188;Parent=OP476;Note=SL1:0.0935628479894701,SL2:0.331028059118375,SL2:SL1-ratio:3.53802888894137,downstream in operon
chrIV	.	operon	731114	731983	.	+	.	ID=OP477;Name=OP477;size=2;genes=JNC_CBG09218,JNC_CBG09219
chrIV	.	gene	731114	731500	.	+	.	ID=OP477.1;Name=JNC_CBG09218;Parent=OP477;Note=SL1:0,SL2:0,SL2:SL1-ratio:NaN,upstream in operon
chrIV	.	gene	731747	731983	.	+	.	ID=OP477.2;Name=JNC_CBG09219;Parent=OP477;Note=SL1:0,SL2:0.138607630904512,SL2:SL1-ratio:Inf,downstream in operon
chrIV	.	operon	737426	751225	.	+	.	ID=OP478;Name=OP478;size=2;genes=JNC_CBG09222,JNC_CBG09223
chrIV	.	gene	737426	744953	.	+	.	ID=OP478.1;Name=JNC_CBG09222;Parent=OP478;Note=SL1:0,SL2:0,SL2:SL1-ratio:NaN,upstream in operon
chrIV	.	gene	745896	751225	.	+	.	ID=OP478.2;Name=JNC_CBG09223;Parent=OP478;Note=SL1:0,SL2:0.218397071347246,SL2:SL1-ratio:Inf,downstream in operon
chrIV	.	operon	1019127	1031280	.	+	.	ID=OP479;Name=OP479;size=2;genes=JNC_CBG09244,JNC_CBG09245
chrIV	.	gene	1019127	1024650	.	+	.	ID=OP479.1;Name=JNC_CBG09244;Parent=OP479;Note=SL1:0.121392719553432,SL2:0,SL2:SL1-ratio:0,upstream in operon
chrIV	.	gene	1027332	1031280	.	+	.	ID=OP479.2;Name=JNC_CBG09245;Parent=OP479;Note=SL1:0,SL2:0.108444634653543,SL2:SL1-ratio:Inf,downstream in operon
chrIV	.	operon	2197242	2212515	.	+	.	ID=OP480;Name=OP480;size=2;genes=JNC_CBG09460,JNC_CBG09463
chrIV	.	gene	2197242	2209534	.	+	.	ID=OP480.1;Name=JNC_CBG09460;Parent=OP480;Note=SL1:0.166813953608043,SL2:0,SL2:SL1-ratio:0,upstream in operon
chrIV	.	gene	2210891	2212515	.	+	.	ID=OP480.2;Name=JNC_CBG09463;Parent=OP480;Note=SL1:0,SL2:0.0930462048418507,SL2:SL1-ratio:Inf,downstream in operon
chrIV	.	operon	2613721	2625920	.	-	.	ID=OP481;Name=OP481;size=2;genes=JNC_CBG09544,JNC_CBG09545
chrIV	.	gene	2613721	2619710	.	-	.	ID=OP481.2;Name=JNC_CBG09544;Parent=OP481;Note=SL1:0,SL2:0.193987987564946,SL2:SL1-ratio:Inf,downstream in operon
chrIV	.	gene	2619652	2625920	.	-	.	ID=OP481.1;Name=JNC_CBG09545;Parent=OP481;Note=SL1:0.158289755919251,SL2:0,SL2:SL1-ratio:0,upstream in operon
chrIV	.	operon	2838635	2851721	.	-	.	ID=OP482;Name=OP482;size=2;genes=JNC_CBG09576,JNC_CBG09577
chrIV	.	gene	2838635	2845422	.	-	.	ID=OP482.2;Name=JNC_CBG09576;Parent=OP482;Note=SL1:0,SL2:0.0963825642024734,SL2:SL1-ratio:Inf,downstream in operon
chrIV	.	gene	2846762	2851721	.	-	.	ID=OP482.1;Name=JNC_CBG09577;Parent=OP482;Note=SL1:0.245641257119432,SL2:0.307799389305488,SL2:SL1-ratio:1.25304434977645,upstream in operon
chrIV	.	operon	2853210	2856352	.	-	.	ID=OP483;Name=OP483;size=2;genes=JNC_CBG09578,JNC_CBG09579
chrIV	.	gene	2853210	2854177	.	-	.	ID=OP483.2;Name=JNC_CBG09578;Parent=OP483;Note=SL1:0,SL2:0.137170221475905,SL2:SL1-ratio:Inf,downstream in operon
chrIV	.	gene	2854463	2856352	.	-	.	ID=OP483.1;Name=JNC_CBG09579;Parent=OP483;Note=SL1:0,SL2:0,SL2:SL1-ratio:NaN,upstream in operon
chrIV	.	operon	3228772	3237525	.	+	.	ID=OP484;Name=OP484;size=2;genes=JNC_CBG09644,JNC_CBG09645
chrIV	.	gene	3228772	3233246	.	+	.	ID=OP484.1;Name=JNC_CBG09644;Parent=OP484;Note=SL1:0,SL2:0,SL2:SL1-ratio:NaN,upstream in operon
chrIV	.	gene	3233637	3237525	.	+	.	ID=OP484.2;Name=JNC_CBG09645;Parent=OP484;Note=SL1:0,SL2:0.195084244823908,SL2:SL1-ratio:Inf,downstream in operon
chrIV	.	operon	3446967	3452854	.	+	.	ID=OP485;Name=OP485;size=2;genes=JNC_CBG09668,JNC_CBG09669
chrIV	.	gene	3446967	3450170	.	+	.	ID=OP485.1;Name=JNC_CBG09668;Parent=OP485;Note=SL1:0.0840746103358787,SL2:0,SL2:SL1-ratio:0,upstream in operon
chrIV	.	gene	3450947	3452854	.	+	.	ID=OP485.2;Name=JNC_CBG09669;Parent=OP485;Note=SL1:0.113292962005066,SL2:0.27559847235902,SL2:SL1-ratio:2.43261776796599,downstream in operon
chrIV	.	operon	3735810	3740356	.	-	.	ID=OP486;Name=OP486;size=2;genes=JNC_CBG09723,JNC_CBG09724
chrIV	.	gene	3735810	3737045	.	-	.	ID=OP486.2;Name=JNC_CBG09723;Parent=OP486;Note=SL1:0.0791874982199713,SL2:0.37504049407825,SL2:SL1-ratio:4.7361073718536,downstream in operon
chrIV	.	gene	3737435	3740356	.	-	.	ID=OP486.1;Name=JNC_CBG09724;Parent=OP486;Note=SL1:0.161160754237547,SL2:0,SL2:SL1-ratio:0,upstream in operon
chrIV	.	operon	3741989	3747437	.	-	.	ID=OP487;Name=OP487;size=2;genes=JNC_CBG09726,JNC_CBG09727
chrIV	.	gene	3741989	3743439	.	-	.	ID=OP487.2;Name=JNC_CBG09726;Parent=OP487;Note=SL1:0,SL2:0.192482807777204,SL2:SL1-ratio:Inf,downstream in operon
chrIV	.	gene	3745159	3747437	.	-	.	ID=OP487.1;Name=JNC_CBG09727;Parent=OP487;Note=SL1:0.115306247190379,SL2:0.138607630904512,SL2:SL1-ratio:1.20208257819423,upstream in operon
chrIV	.	operon	3978258	3982227	.	+	.	ID=OP488;Name=OP488;size=3;genes=JNC_CBG09763,JNC_CBG09764,JNC_CBG09765
chrIV	.	gene	3978258	3978554	.	+	.	ID=OP488.1;Name=JNC_CBG09763;Parent=OP488;Note=SL1:0.388349101713509,SL2:0.138607630904512,SL2:SL1-ratio:0.356915029011101,upstream in operon
chrIV	.	gene	3978805	3980920	.	+	.	ID=OP488.2;Name=JNC_CBG09764;Parent=OP488;Note=SL1:0.138607630904512,SL2:0.348950286138624,SL2:SL1-ratio:2.51754022387858,downstream in operon
chrIV	.	gene	3981202	3982227	.	+	.	ID=OP488.3;Name=JNC_CBG09765;Parent=OP488;Note=SL1:0.118722779316756,SL2:0.670241824556904,SL2:SL1-ratio:5.64543576568972,downstream in operon
chrIV	.	operon	4186950	4202603	.	-	.	ID=OP489;Name=OP489;size=2;genes=JNC_CBG09791,JNC_CBG09792
chrIV	.	gene	4186950	4191065	.	-	.	ID=OP489.2;Name=JNC_CBG09791;Parent=OP489;Note=SL1:0,SL2:0.138607630904512,SL2:SL1-ratio:Inf,downstream in operon
chrIV	.	gene	4192418	4202603	.	-	.	ID=OP489.1;Name=JNC_CBG09792;Parent=OP489;Note=SL1:0,SL2:0,SL2:SL1-ratio:NaN,upstream in operon
chrIV	.	operon	4288406	4295180	.	-	.	ID=OP490;Name=OP490;size=2;genes=JNC_CBG09803,JNC_CBG09804
chrIV	.	gene	4288406	4290329	.	-	.	ID=OP490.2;Name=JNC_CBG09803;Parent=OP490;Note=SL1:0,SL2:0.120238475274384,SL2:SL1-ratio:Inf,downstream in operon
chrIV	.	gene	4292285	4295180	.	-	.	ID=OP490.1;Name=JNC_CBG09804;Parent=OP490;Note=SL1:0.357380697440369,SL2:0,SL2:SL1-ratio:0,upstream in operon
chrIV	.	operon	4364363	4370734	.	-	.	ID=OP491;Name=OP491;size=2;genes=JNC_CBG09823,JNC_CBG09825
chrIV	.	gene	4364363	4365155	.	-	.	ID=OP491.2;Name=JNC_CBG09823;Parent=OP491;Note=SL1:0.413888009179099,SL2:2.03632767942338,SL2:SL1-ratio:4.91999679686834,downstream in operon
chrIV	.	gene	4370354	4370734	.	-	.	ID=OP491.1;Name=JNC_CBG09825;Parent=OP491;Note=SL1:1.4409939595069,SL2:0.0624611803763961,SL2:SL1-ratio:0.0433459002130514,upstream in operon
chrIV	.	operon	4456277	4481019	.	+	.	ID=OP492;Name=OP492;size=2;genes=JNC_CBG09846,JNC_CBG09850
chrIV	.	gene	4456277	4456620	.	+	.	ID=OP492.1;Name=JNC_CBG09846;Parent=OP492;Note=SL1:0,SL2:0,SL2:SL1-ratio:NaN,upstream in operon
chrIV	.	gene	4475322	4481019	.	+	.	ID=OP492.2;Name=JNC_CBG09850;Parent=OP492;Note=SL1:0,SL2:0.277215261809024,SL2:SL1-ratio:Inf,downstream in operon
chrIV	.	operon	4804390	4810830	.	+	.	ID=OP493;Name=OP493;size=3;genes=JNC_CBG09923,JNC_CBG09924,JNC_CBG09925
chrIV	.	gene	4804390	4806553	.	+	.	ID=OP493.1;Name=JNC_CBG09923;Parent=OP493;Note=SL1:0.230612494380758,SL2:0.0624611803763961,SL2:SL1-ratio:0.270849073221801,upstream in operon
chrIV	.	gene	4806786	4808439	.	+	.	ID=OP493.2;Name=JNC_CBG09924;Parent=OP493;Note=SL1:0.0670208315489037,SL2:0.190954308551758,SL2:SL1-ratio:2.84917844405471,downstream in operon
chrIV	.	gene	4808737	4810830	.	+	.	ID=OP493.3;Name=JNC_CBG09925;Parent=OP493;Note=SL1:0.0670208315489037,SL2:0.134728796496158,SL2:SL1-ratio:2.0102525346593,downstream in operon
chrIV	.	operon	4824907	4828053	.	-	.	ID=OP494;Name=OP494;size=2;genes=JNC_CBG09930,JNC_CBG09931
chrIV	.	gene	4824907	4826424	.	-	.	ID=OP494.2;Name=JNC_CBG09930;Parent=OP494;Note=SL1:0,SL2:0.169412492655218,SL2:SL1-ratio:Inf,downstream in operon
chrIV	.	gene	4826792	4828053	.	-	.	ID=OP494.1;Name=JNC_CBG09931;Parent=OP494;Note=SL1:1.80384771519748,SL2:0,SL2:SL1-ratio:0,upstream in operon
chrIV	.	operon	4844138	4852078	.	-	.	ID=OP495;Name=OP495;size=2;genes=JNC_CBG09939,JNC_CBG09940
chrIV	.	gene	4844138	4849679	.	-	.	ID=OP495.2;Name=JNC_CBG09939;Parent=OP495;Note=SL1:0,SL2:0.0796976614607239,SL2:SL1-ratio:Inf,downstream in operon
chrIV	.	gene	4850057	4852078	.	-	.	ID=OP495.1;Name=JNC_CBG09940;Parent=OP495;Note=SL1:0.324125581981289,SL2:0,SL2:SL1-ratio:0,upstream in operon
chrIV	.	operon	4853204	4856182	.	+	.	ID=OP496;Name=OP496;size=2;genes=JNC_CBG09941,JNC_CBG09942
chrIV	.	gene	4853204	4854197	.	+	.	ID=OP496.1;Name=JNC_CBG09941;Parent=OP496;Note=SL1:0.315536313824062,SL2:0,SL2:SL1-ratio:0,upstream in operon
chrIV	.	gene	4854368	4856182	.	+	.	ID=OP496.2;Name=JNC_CBG09942;Parent=OP496;Note=SL1:0,SL2:0.219324514473458,SL2:SL1-ratio:Inf,downstream in operon
chrIV	.	operon	4858558	4861243	.	-	.	ID=OP497;Name=OP497;size=2;genes=JNC_CBG09944,JNC_CBG09945
chrIV	.	gene	4858558	4860134	.	-	.	ID=OP497.2;Name=JNC_CBG09944;Parent=OP497;Note=SL1:0.0670208315489037,SL2:0.259164869548796,SL2:SL1-ratio:3.86693008068228,downstream in operon
chrIV	.	gene	4860425	4861243	.	-	.	ID=OP497.1;Name=JNC_CBG09945;Parent=OP497;Note=SL1:0.161049835147382,SL2:0.224804487489198,SL2:SL1-ratio:1.3958690940818,upstream in operon
chrIV	.	operon	5056320	5060134	.	-	.	ID=OP498;Name=OP498;size=2;genes=JNC_CBG09987,JNC_CBG09988
chrIV	.	gene	5056320	5057198	.	-	.	ID=OP498.2;Name=JNC_CBG09987;Parent=OP498;Note=SL1:0,SL2:0.115306247190379,SL2:SL1-ratio:Inf,downstream in operon
chrIV	.	gene	5058941	5060134	.	-	.	ID=OP498.1;Name=JNC_CBG09988;Parent=OP498;Note=SL1:0.915730776706484,SL2:0.138607630904512,SL2:SL1-ratio:0.151362861695036,upstream in operon
chrIV	.	operon	5257374	5263957	.	-	.	ID=OP499;Name=OP499;size=2;genes=JNC_CBG10030,JNC_CBG10031
chrIV	.	gene	5257374	5258908	.	-	.	ID=OP499.2;Name=JNC_CBG10030;Parent=OP499;Note=SL1:0.0670208315489037,SL2:0.137638695149484,SL2:SL1-ratio:2.05367035843255,downstream in operon
chrIV	.	gene	5259920	5263957	.	-	.	ID=OP499.1;Name=JNC_CBG10031;Parent=OP499;Note=SL1:0.208864585129762,SL2:0,SL2:SL1-ratio:0,upstream in operon
chrIV	.	operon	5323515	5329156	.	-	.	ID=OP500;Name=OP500;size=2;genes=JNC_CBG10046,JNC_CBG10047
chrIV	.	gene	5323515	5325585	.	-	.	ID=OP500.2;Name=JNC_CBG10046;Parent=OP500;Note=SL1:0,SL2:0.163123803345645,SL2:SL1-ratio:Inf,downstream in operon
chrIV	.	gene	5325877	5329156	.	-	.	ID=OP500.1;Name=JNC_CBG10047;Parent=OP500;Note=SL1:0.513704428384642,SL2:0,SL2:SL1-ratio:0,upstream in operon
chrIV	.	operon	5449337	5472530	.	+	.	ID=OP501;Name=OP501;size=3;genes=JNC_CBG10077,JNC_CBG10079,JNC_CBG10080
chrIV	.	gene	5449337	5465585	.	+	.	ID=OP501.1;Name=JNC_CBG10077;Parent=OP501;Note=SL1:0.102000971346576,SL2:0,SL2:SL1-ratio:0,upstream in operon
chrIV	.	gene	5467406	5470314	.	+	.	ID=OP501.2;Name=JNC_CBG10079;Parent=OP501;Note=SL1:0.113879430541689,SL2:0.277215261809024,SL2:SL1-ratio:2.43428739053573,downstream in operon
chrIV	.	gene	5470635	5472530	.	+	.	ID=OP501.3;Name=JNC_CBG10080;Parent=OP501;Note=SL1:0,SL2:0.218588116676121,SL2:SL1-ratio:Inf,downstream in operon
chrIV	.	operon	5496088	5499005	.	+	.	ID=OP502;Name=OP502;size=2;genes=JNC_CBG10089,JNC_CBG10090
chrIV	.	gene	5496088	5497166	.	+	.	ID=OP502.1;Name=JNC_CBG10089;Parent=OP502;Note=SL1:0.0670208315489037,SL2:0,SL2:SL1-ratio:0,upstream in operon
chrIV	.	gene	5497638	5499005	.	+	.	ID=OP502.2;Name=JNC_CBG10090;Parent=OP502;Note=SL1:0,SL2:0.124922360752792,SL2:SL1-ratio:Inf,downstream in operon
chrIV	.	operon	5609928	5616624	.	-	.	ID=OP503;Name=OP503;size=3;genes=JNC_CBG10122,JNC_CBG10124,JNC_CBG10125
chrIV	.	gene	5609928	5613470	.	-	.	ID=OP503.3;Name=JNC_CBG10122;Parent=OP503;Note=SL1:0,SL2:0.12075434435803,SL2:SL1-ratio:Inf,downstream in operon
chrIV	.	gene	5612733	5613643	.	-	.	ID=OP503.2;Name=JNC_CBG10124;Parent=OP503;Note=SL1:0.0764463597877598,SL2:0.185699317107465,SL2:SL1-ratio:2.42914531997373,downstream in operon
chrIV	.	gene	5613955	5616624	.	-	.	ID=OP503.1;Name=JNC_CBG10125;Parent=OP503;Note=SL1:0.394372892745599,SL2:0,SL2:SL1-ratio:0,upstream in operon
chrIV	.	operon	5633329	5636816	.	-	.	ID=OP504;Name=OP504;size=2;genes=JNC_CBG10129,JNC_CBG10130
chrIV	.	gene	5633329	5636037	.	-	.	ID=OP504.2;Name=JNC_CBG10129;Parent=OP504;Note=SL1:0,SL2:0.0796976614607239,SL2:SL1-ratio:Inf,downstream in operon
chrIV	.	gene	5636212	5636816	.	-	.	ID=OP504.1;Name=JNC_CBG10130;Parent=OP504;Note=SL1:0.383368618820791,SL2:0.0935628479894701,SL2:SL1-ratio:0.244054529755882,upstream in operon
chrIV	.	operon	5690625	5694910	.	+	.	ID=OP505;Name=OP505;size=2;genes=JNC_CBG10152,JNC_CBG10153
chrIV	.	gene	5690625	5692826	.	+	.	ID=OP505.1;Name=JNC_CBG10152;Parent=OP505;Note=SL1:0.0932181014613597,SL2:0.134591088598326,SL2:SL1-ratio:1.44382996959143,upstream in operon
chrIV	.	gene	5693202	5694910	.	+	.	ID=OP505.2;Name=JNC_CBG10153;Parent=OP505;Note=SL1:0,SL2:0.0670208315489037,SL2:SL1-ratio:Inf,downstream in operon
chrIV	.	operon	5741722	5747363	.	+	.	ID=OP506;Name=OP506;size=2;genes=JNC_CBG10169,JNC_CBG10170
chrIV	.	gene	5741722	5744372	.	+	.	ID=OP506.1;Name=JNC_CBG10169;Parent=OP506;Note=SL1:0.335328566526936,SL2:0,SL2:SL1-ratio:0,upstream in operon
chrIV	.	gene	5744995	5747363	.	+	.	ID=OP506.2;Name=JNC_CBG10170;Parent=OP506;Note=SL1:0,SL2:0.147974512322241,SL2:SL1-ratio:Inf,downstream in operon
chrIV	.	operon	5773974	5778491	.	-	.	ID=OP507;Name=OP507;size=2;genes=JNC_CBG10178,JNC_CBG10179
chrIV	.	gene	5773974	5775555	.	-	.	ID=OP507.2;Name=JNC_CBG10178;Parent=OP507;Note=SL1:0,SL2:0.0935628479894701,SL2:SL1-ratio:Inf,downstream in operon
chrIV	.	gene	5776466	5778491	.	-	.	ID=OP507.1;Name=JNC_CBG10179;Parent=OP507;Note=SL1:0.178690348720185,SL2:0,SL2:SL1-ratio:0,upstream in operon
chrIV	.	operon	5858727	5860807	.	+	.	ID=OP508;Name=OP508;size=2;genes=JNC_CBG10208,JNC_CBG10209
chrIV	.	gene	5858727	5859188	.	+	.	ID=OP508.1;Name=JNC_CBG10208;Parent=OP508;Note=SL1:0.538338064503815,SL2:0,SL2:SL1-ratio:0,upstream in operon
chrIV	.	gene	5859421	5860807	.	+	.	ID=OP508.2;Name=JNC_CBG10209;Parent=OP508;Note=SL1:0,SL2:0.18113325705853,SL2:SL1-ratio:Inf,downstream in operon
chrIV	.	operon	6298389	6300661	.	+	.	ID=OP509;Name=OP509;size=2;genes=JNC_CBG10338,JNC_CBG10339
chrIV	.	gene	6298389	6299487	.	+	.	ID=OP509.1;Name=JNC_CBG10338;Parent=OP509;Note=SL1:1.10765445522217,SL2:0,SL2:SL1-ratio:0,upstream in operon
chrIV	.	gene	6299886	6300661	.	+	.	ID=OP509.2;Name=JNC_CBG10339;Parent=OP509;Note=SL1:0,SL2:0.234336695987822,SL2:SL1-ratio:Inf,downstream in operon
chrIV	.	operon	6652356	6660642	.	-	.	ID=OP510;Name=OP510;size=2;genes=JNC_CBG10436,JNC_CBG10437
chrIV	.	gene	6652356	6654025	.	-	.	ID=OP510.2;Name=JNC_CBG10436;Parent=OP510;Note=SL1:0,SL2:0.138607630904512,SL2:SL1-ratio:Inf,downstream in operon
chrIV	.	gene	6654476	6660642	.	-	.	ID=OP510.1;Name=JNC_CBG10437;Parent=OP510;Note=SL1:0.104226829286125,SL2:0,SL2:SL1-ratio:0,upstream in operon
chrIV	.	operon	6797231	6802651	.	+	.	ID=OP511;Name=OP511;size=2;genes=JNC_CBG10463,JNC_CBG10464
chrIV	.	gene	6797231	6800306	.	+	.	ID=OP511.1;Name=JNC_CBG10463;Parent=OP511;Note=SL1:0.102078702710381,SL2:0,SL2:SL1-ratio:0,upstream in operon
chrIV	.	gene	6801009	6802651	.	+	.	ID=OP511.2;Name=JNC_CBG10464;Parent=OP511;Note=SL1:0,SL2:0.136305529471433,SL2:SL1-ratio:Inf,downstream in operon
chrIV	.	operon	6824209	6828963	.	-	.	ID=OP512;Name=OP512;size=2;genes=JNC_CBG10470,JNC_CBG10471
chrIV	.	gene	6824209	6826505	.	-	.	ID=OP512.2;Name=JNC_CBG10470;Parent=OP512;Note=SL1:0.0764463597877598,SL2:0.192595686376503,SL2:SL1-ratio:2.51935719256236,downstream in operon
chrIV	.	gene	6826943	6828963	.	-	.	ID=OP512.1;Name=JNC_CBG10471;Parent=OP512;Note=SL1:0.538837273813422,SL2:0,SL2:SL1-ratio:0,upstream in operon
chrIV	.	operon	7112413	7119029	.	-	.	ID=OP513;Name=OP513;size=2;genes=JNC_CBG10547,JNC_CBG10548
chrIV	.	gene	7112413	7114102	.	-	.	ID=OP513.2;Name=JNC_CBG10547;Parent=OP513;Note=SL1:0.113879430541689,SL2:0.26211659882846,SL2:SL1-ratio:2.30170275335635,downstream in operon
chrIV	.	gene	7114752	7119029	.	-	.	ID=OP513.1;Name=JNC_CBG10548;Parent=OP513;Note=SL1:0.101690637353188,SL2:0,SL2:SL1-ratio:0,upstream in operon
chrIV	.	operon	7480794	7487365	.	-	.	ID=OP514;Name=OP514;size=3;genes=JNC_CBG10630,JNC_CBG10631,JNC_CBG10632
chrIV	.	gene	7480794	7481549	.	-	.	ID=OP514.3;Name=JNC_CBG10630;Parent=OP514;Note=SL1:0,SL2:0.075225830221382,SL2:SL1-ratio:Inf,downstream in operon
chrIV	.	gene	7481712	7482493	.	-	.	ID=OP514.2;Name=JNC_CBG10631;Parent=OP514;Note=SL1:0,SL2:0.149101923145282,SL2:SL1-ratio:Inf,downstream in operon
chrIV	.	gene	7483024	7487365	.	-	.	ID=OP514.1;Name=JNC_CBG10632;Parent=OP514;Note=SL1:0.102078702710381,SL2:0,SL2:SL1-ratio:0,upstream in operon
chrIV	.	operon	7679206	7683973	.	-	.	ID=OP515;Name=OP515;size=2;genes=JNC_CBG10674,JNC_CBG10675
chrIV	.	gene	7679206	7680946	.	-	.	ID=OP515.2;Name=JNC_CBG10674;Parent=OP515;Note=SL1:0,SL2:0.0624611803763961,SL2:SL1-ratio:Inf,downstream in operon
chrIV	.	gene	7682022	7683973	.	-	.	ID=OP515.1;Name=JNC_CBG10675;Parent=OP515;Note=SL1:0.298878763458566,SL2:0,SL2:SL1-ratio:0,upstream in operon
chrIV	.	operon	7710615	7716324	.	+	.	ID=OP516;Name=OP516;size=2;genes=JNC_CBG10686,JNC_CBG10687
chrIV	.	gene	7710615	7711888	.	+	.	ID=OP516.1;Name=JNC_CBG10686;Parent=OP516;Note=SL1:1.02292854861398,SL2:0,SL2:SL1-ratio:0,upstream in operon
chrIV	.	gene	7712371	7716324	.	+	.	ID=OP516.2;Name=JNC_CBG10687;Parent=OP516;Note=SL1:0.0624611803763961,SL2:0.136305529471433,SL2:SL1-ratio:2.182243893728,downstream in operon
chrIV	.	operon	7752364	7755366	.	-	.	ID=OP517;Name=OP517;size=2;genes=JNC_CBG10695,JNC_CBG10696
chrIV	.	gene	7752364	7754083	.	-	.	ID=OP517.2;Name=JNC_CBG10695;Parent=OP517;Note=SL1:0,SL2:0.124138117816403,SL2:SL1-ratio:Inf,downstream in operon
chrIV	.	gene	7754232	7755366	.	-	.	ID=OP517.1;Name=JNC_CBG10696;Parent=OP517;Note=SL1:16.9379280220728,SL2:0.0624611803763961,SL2:SL1-ratio:0.00368765177741924,upstream in operon
chrIV	.	operon	7785055	7788282	.	+	.	ID=OP518;Name=OP518;size=2;genes=JNC_CBG10702,JNC_CBG10703
chrIV	.	gene	7785055	7786119	.	+	.	ID=OP518.1;Name=JNC_CBG10702;Parent=OP518;Note=SL1:0.309744195678264,SL2:0,SL2:SL1-ratio:0,upstream in operon
chrIV	.	gene	7786446	7788282	.	+	.	ID=OP518.2;Name=JNC_CBG10703;Parent=OP518;Note=SL1:0,SL2:0.159395322921448,SL2:SL1-ratio:Inf,downstream in operon
chrIV	.	operon	7803194	7810704	.	+	.	ID=OP519;Name=OP519;size=2;genes=JNC_CBG10710,JNC_CBG10711
chrIV	.	gene	7803194	7804956	.	+	.	ID=OP519.1;Name=JNC_CBG10710;Parent=OP519;Note=SL1:1.12332987842496,SL2:0.0624611803763961,SL2:SL1-ratio:0.0556035956810604,upstream in operon
chrIV	.	gene	7805539	7810704	.	+	.	ID=OP519.2;Name=JNC_CBG10711;Parent=OP519;Note=SL1:0,SL2:0.151560535136461,SL2:SL1-ratio:Inf,downstream in operon
chrIV	.	operon	8006396	8013163	.	-	.	ID=OP520;Name=OP520;size=4;genes=JNC_CBG10763,JNC_CBG10764,JNC_CBG10765,JNC_CBG10766
chrIV	.	gene	8006396	8006661	.	-	.	ID=OP520.4;Name=JNC_CBG10763;Parent=OP520;Note=SL1:0.0975421224119542,SL2:0.434587998834205,SL2:SL1-ratio:4.45538797073525,downstream in operon
chrIV	.	gene	8007124	8007733	.	-	.	ID=OP520.3;Name=JNC_CBG10764;Parent=OP520;Note=SL1:0,SL2:0.0963825642024734,SL2:SL1-ratio:Inf,downstream in operon
chrIV	.	gene	8007907	8009546	.	-	.	ID=OP520.2;Name=JNC_CBG10765;Parent=OP520;Note=SL1:0,SL2:0.211393992242233,SL2:SL1-ratio:Inf,downstream in operon
chrIV	.	gene	8010011	8013163	.	-	.	ID=OP520.1;Name=JNC_CBG10766;Parent=OP520;Note=SL1:0.158289755919251,SL2:0,SL2:SL1-ratio:0,upstream in operon
chrIV	.	operon	8054733	8059467	.	+	.	ID=OP521;Name=OP521;size=2;genes=JNC_CBG10779,JNC_CBG10780
chrIV	.	gene	8054733	8055235	.	+	.	ID=OP521.1;Name=JNC_CBG10779;Parent=OP521;Note=SL1:0.865122134381134,SL2:0,SL2:SL1-ratio:0,upstream in operon
chrIV	.	gene	8055484	8059467	.	+	.	ID=OP521.2;Name=JNC_CBG10780;Parent=OP521;Note=SL1:0,SL2:0.0670208315489037,SL2:SL1-ratio:Inf,downstream in operon
chrIV	.	operon	8734422	8737991	.	-	.	ID=OP522;Name=OP522;size=3;genes=JNC_CBG10896,JNC_CBG10897,JNC_CBG10898
chrIV	.	gene	8734422	8734912	.	-	.	ID=OP522.3;Name=JNC_CBG10896;Parent=OP522;Note=SL1:0,SL2:0.151490986005461,SL2:SL1-ratio:Inf,downstream in operon
chrIV	.	gene	8735076	8736165	.	-	.	ID=OP522.2;Name=JNC_CBG10897;Parent=OP522;Note=SL1:0,SL2:0.117168347993911,SL2:SL1-ratio:Inf,downstream in operon
chrIV	.	gene	8736489	8737991	.	-	.	ID=OP522.1;Name=JNC_CBG10898;Parent=OP522;Note=SL1:0.297805822083634,SL2:0,SL2:SL1-ratio:0,upstream in operon
chrIV	.	operon	8760712	8767723	.	-	.	ID=OP523;Name=OP523;size=2;genes=JNC_CBG10904,JNC_CBG10905
chrIV	.	gene	8760712	8763441	.	-	.	ID=OP523.2;Name=JNC_CBG10904;Parent=OP523;Note=SL1:0,SL2:0.101690637353188,SL2:SL1-ratio:Inf,downstream in operon
chrIV	.	gene	8764392	8767723	.	-	.	ID=OP523.1;Name=JNC_CBG10905;Parent=OP523;Note=SL1:0.10508620578348,SL2:0,SL2:SL1-ratio:0,upstream in operon
chrIV	.	operon	9087362	9095814	.	-	.	ID=OP524;Name=OP524;size=2;genes=JNC_CBG10959,JNC_CBG10961
chrIV	.	gene	9087362	9088002	.	-	.	ID=OP524.2;Name=JNC_CBG10959;Parent=OP524;Note=SL1:0.117168347993911,SL2:0.962901381278879,SL2:SL1-ratio:8.21810154162895,downstream in operon
chrIV	.	gene	9091487	9095814	.	-	.	ID=OP524.1;Name=JNC_CBG10961;Parent=OP524;Note=SL1:0,SL2:0,SL2:SL1-ratio:NaN,upstream in operon
chrIV	.	operon	9318722	9323446	.	-	.	ID=OP525;Name=OP525;size=3;genes=JNC_CBG10999,JNC_CBG11000,JNC_CBG11001
chrIV	.	gene	9318722	9320522	.	-	.	ID=OP525.3;Name=JNC_CBG10999;Parent=OP525;Note=SL1:0,SL2:0.0969606099187484,SL2:SL1-ratio:Inf,downstream in operon
chrIV	.	gene	9321227	9322459	.	-	.	ID=OP525.2;Name=JNC_CBG11000;Parent=OP525;Note=SL1:0,SL2:0.0794421703194025,SL2:SL1-ratio:Inf,downstream in operon
chrIV	.	gene	9322576	9323446	.	-	.	ID=OP525.1;Name=JNC_CBG11001;Parent=OP525;Note=SL1:0.112348194690052,SL2:0,SL2:SL1-ratio:0,upstream in operon
chrIV	.	operon	9557405	9563712	.	+	.	ID=OP526;Name=OP526;size=2;genes=JNC_CBG11051,JNC_CBG11052
chrIV	.	gene	9557405	9562316	.	+	.	ID=OP526.1;Name=JNC_CBG11051;Parent=OP526;Note=SL1:0.199716278563833,SL2:0,SL2:SL1-ratio:0,upstream in operon
chrIV	.	gene	9562561	9563712	.	+	.	ID=OP526.2;Name=JNC_CBG11052;Parent=OP526;Note=SL1:0,SL2:0.434340087663779,SL2:SL1-ratio:Inf,downstream in operon
chrIV	.	operon	9610891	9618748	.	-	.	ID=OP527;Name=OP527;size=2;genes=JNC_CBG11065,JNC_CBG11066
chrIV	.	gene	9610891	9615520	.	-	.	ID=OP527.2;Name=JNC_CBG11065;Parent=OP527;Note=SL1:0,SL2:0.101690637353188,SL2:SL1-ratio:Inf,downstream in operon
chrIV	.	gene	9616747	9618748	.	-	.	ID=OP527.1;Name=JNC_CBG11066;Parent=OP527;Note=SL1:0.487766959331337,SL2:0,SL2:SL1-ratio:0,upstream in operon
chrIV	.	operon	9644028	9649380	.	+	.	ID=OP528;Name=OP528;size=4;genes=JNC_CBG11075,JNC_CBG11076,JNC_CBG11077,JNC_CBG11078
chrIV	.	gene	9644028	9646326	.	+	.	ID=OP528.1;Name=JNC_CBG11075;Parent=OP528;Note=SL1:0.290810230171106,SL2:0,SL2:SL1-ratio:0,upstream in operon
chrIV	.	gene	9646554	9647078	.	+	.	ID=OP528.2;Name=JNC_CBG11076;Parent=OP528;Note=SL1:0,SL2:0.120238475274384,SL2:SL1-ratio:Inf,downstream in operon
chrIV	.	gene	9647193	9648115	.	+	.	ID=OP528.3;Name=JNC_CBG11077;Parent=OP528;Note=SL1:0,SL2:0.205046725227509,SL2:SL1-ratio:Inf,downstream in operon
chrIV	.	gene	9648344	9649380	.	+	.	ID=OP528.4;Name=JNC_CBG11078;Parent=OP528;Note=SL1:0.0930462048418507,SL2:0.558277229051104,SL2:SL1-ratio:6,downstream in operon
chrIV	.	operon	9673849	9680953	.	+	.	ID=OP529;Name=OP529;size=4;genes=JNC_CBG11087,JNC_CBG11088,JNC_CBG11089,JNC_CBG11090
chrIV	.	gene	9673849	9675882	.	+	.	ID=OP529.1;Name=JNC_CBG11087;Parent=OP529;Note=SL1:0,SL2:0,SL2:SL1-ratio:NaN,upstream in operon
chrIV	.	gene	9676019	9676456	.	+	.	ID=OP529.2;Name=JNC_CBG11088;Parent=OP529;Note=SL1:0.190535291247071,SL2:3.12084190945038,SL2:SL1-ratio:16.379337859271,downstream in operon
chrIV	.	gene	9676868	9678361	.	+	.	ID=OP529.3;Name=JNC_CBG11089;Parent=OP529;Note=SL1:0.127065765877265,SL2:0.354071046689145,SL2:SL1-ratio:2.78651802273122,downstream in operon
chrIV	.	gene	9678551	9680953	.	+	.	ID=OP529.4;Name=JNC_CBG11090;Parent=OP529;Note=SL1:0,SL2:0.0624611803763961,SL2:SL1-ratio:Inf,downstream in operon
chrIV	.	operon	9712310	9713713	.	-	.	ID=OP530;Name=OP530;size=2;genes=JNC_CBG11098,JNC_CBG11099
chrIV	.	gene	9712310	9712977	.	-	.	ID=OP530.2;Name=JNC_CBG11098;Parent=OP530;Note=SL1:0,SL2:0.116143383683164,SL2:SL1-ratio:Inf,downstream in operon
chrIV	.	gene	9713090	9713713	.	-	.	ID=OP530.1;Name=JNC_CBG11099;Parent=OP530;Note=SL1:18.5546683817739,SL2:0.13240897920609,SL2:SL1-ratio:0.00713615444273607,upstream in operon
chrIV	.	operon	9714482	9718306	.	+	.	ID=OP531;Name=OP531;size=3;genes=JNC_CBG11100,JNC_CBG11101,JNC_CBG11102
chrIV	.	gene	9714482	9714916	.	+	.	ID=OP531.1;Name=JNC_CBG11100;Parent=OP531;Note=SL1:0,SL2:0,SL2:SL1-ratio:NaN,upstream in operon
chrIV	.	gene	9715090	9717101	.	+	.	ID=OP531.2;Name=JNC_CBG11101;Parent=OP531;Note=SL1:0,SL2:0.0963825642024734,SL2:SL1-ratio:Inf,downstream in operon
chrIV	.	gene	9717339	9718306	.	+	.	ID=OP531.3;Name=JNC_CBG11102;Parent=OP531;Note=SL1:0,SL2:0.204001942693151,SL2:SL1-ratio:Inf,downstream in operon
chrIV	.	operon	9718540	9720322	.	-	.	ID=OP532;Name=OP532;size=2;genes=JNC_CBG11103,JNC_CBG11104
chrIV	.	gene	9718540	9719339	.	-	.	ID=OP532.2;Name=JNC_CBG11103;Parent=OP532;Note=SL1:0.0935628479894701,SL2:0.196229166332745,SL2:SL1-ratio:2.09729791845188,downstream in operon
chrIV	.	gene	9719497	9720322	.	-	.	ID=OP532.1;Name=JNC_CBG11104;Parent=OP532;Note=SL1:0.112348194690052,SL2:0,SL2:SL1-ratio:0,upstream in operon
chrIV	.	operon	9722289	9723531	.	+	.	ID=OP533;Name=OP533;size=2;genes=JNC_CBG11106,JNC_CBG11107
chrIV	.	gene	9722289	9722831	.	+	.	ID=OP533.1;Name=JNC_CBG11106;Parent=OP533;Note=SL1:0,SL2:0,SL2:SL1-ratio:NaN,upstream in operon
chrIV	.	gene	9723008	9723531	.	+	.	ID=OP533.2;Name=JNC_CBG11107;Parent=OP533;Note=SL1:0,SL2:0.384385525999759,SL2:SL1-ratio:Inf,downstream in operon
chrIV	.	operon	9737533	9742481	.	+	.	ID=OP534;Name=OP534;size=2;genes=JNC_CBG11113,JNC_CBG11114
chrIV	.	gene	9737533	9739778	.	+	.	ID=OP534.1;Name=JNC_CBG11113;Parent=OP534;Note=SL1:0,SL2:0,SL2:SL1-ratio:NaN,upstream in operon
chrIV	.	gene	9740133	9742481	.	+	.	ID=OP534.2;Name=JNC_CBG11114;Parent=OP534;Note=SL1:0,SL2:0.147974512322241,SL2:SL1-ratio:Inf,downstream in operon
chrIV	.	operon	9837306	9841353	.	+	.	ID=OP535;Name=OP535;size=2;genes=JNC_CBG11140,JNC_CBG11141
chrIV	.	gene	9837306	9838048	.	+	.	ID=OP535.1;Name=JNC_CBG11140;Parent=OP535;Note=SL1:1.41108258274085,SL2:0,SL2:SL1-ratio:0,upstream in operon
chrIV	.	gene	9838477	9841353	.	+	.	ID=OP535.2;Name=JNC_CBG11141;Parent=OP535;Note=SL1:0,SL2:0.0858376151829088,SL2:SL1-ratio:Inf,downstream in operon
chrIV	.	operon	9845401	9848961	.	+	.	ID=OP536;Name=OP536;size=2;genes=JNC_CBG11143,JNC_CBG11144
chrIV	.	gene	9845401	9847124	.	+	.	ID=OP536.1;Name=JNC_CBG11143;Parent=OP536;Note=SL1:0.277215261809024,SL2:0,SL2:SL1-ratio:0,upstream in operon
chrIV	.	gene	9847651	9848961	.	+	.	ID=OP536.2;Name=JNC_CBG11144;Parent=OP536;Note=SL1:0.177313067864958,SL2:0.582523652570263,SL2:SL1-ratio:3.28528325398957,downstream in operon
chrIV	.	operon	9880189	9884368	.	-	.	ID=OP537;Name=OP537;size=2;genes=JNC_CBG11152,JNC_CBG11153
chrIV	.	gene	9880189	9881504	.	-	.	ID=OP537.2;Name=JNC_CBG11152;Parent=OP537;Note=SL1:0,SL2:0.115345947518646,SL2:SL1-ratio:Inf,downstream in operon
chrIV	.	gene	9881065	9884368	.	-	.	ID=OP537.1;Name=JNC_CBG11153;Parent=OP537;Note=SL1:0,SL2:0,SL2:SL1-ratio:NaN,upstream in operon
chrIV	.	operon	9889805	9892088	.	-	.	ID=OP538;Name=OP538;size=2;genes=JNC_CBG11158,JNC_CBG11159
chrIV	.	gene	9889805	9891184	.	-	.	ID=OP538.2;Name=JNC_CBG11158;Parent=OP538;Note=SL1:0.136305529471433,SL2:0.277215261809024,SL2:SL1-ratio:2.03377854797242,downstream in operon
chrIV	.	gene	9891483	9892088	.	-	.	ID=OP538.1;Name=JNC_CBG11159;Parent=OP538;Note=SL1:0.165110763745416,SL2:0,SL2:SL1-ratio:0,upstream in operon
chrIV	.	operon	10079235	10095050	.	-	.	ID=OP539;Name=OP539;size=2;genes=JNC_CBG11200,JNC_CBG11201
chrIV	.	gene	10079235	10080621	.	-	.	ID=OP539.2;Name=JNC_CBG11200;Parent=OP539;Note=SL1:0.324125581981289,SL2:0.753851887035643,SL2:SL1-ratio:2.32580187724633,downstream in operon
chrIV	.	gene	10080975	10095050	.	-	.	ID=OP539.1;Name=JNC_CBG11201;Parent=OP539;Note=SL1:0,SL2:0,SL2:SL1-ratio:NaN,upstream in operon
chrIV	.	operon	10105989	10114247	.	-	.	ID=OP540;Name=OP540;size=4;genes=JNC_CBG11206,JNC_CBG11207,JNC_CBG11208,JNC_CBG11209
chrIV	.	gene	10105989	10107721	.	-	.	ID=OP540.4;Name=JNC_CBG11206;Parent=OP540;Note=SL1:0.0670208315489037,SL2:0.147858539433705,SL2:SL1-ratio:2.20615793651882,downstream in operon
chrIV	.	gene	10107894	10109818	.	-	.	ID=OP540.3;Name=JNC_CBG11207;Parent=OP540;Note=SL1:0,SL2:0.134728796496158,SL2:SL1-ratio:Inf,downstream in operon
chrIV	.	gene	10110075	10111214	.	-	.	ID=OP540.2;Name=JNC_CBG11208;Parent=OP540;Note=SL1:0,SL2:0.152140940322937,SL2:SL1-ratio:Inf,downstream in operon
chrIV	.	gene	10111382	10114247	.	-	.	ID=OP540.1;Name=JNC_CBG11209;Parent=OP540;Note=SL1:0.0935628479894701,SL2:0.166813953608043,SL2:SL1-ratio:1.78290803660463,upstream in operon
chrIV	.	operon	10123295	10124366	.	-	.	ID=OP541;Name=OP541;size=2;genes=JNC_CBG11214,JNC_CBG11215
chrIV	.	gene	10123295	10123889	.	-	.	ID=OP541.2;Name=JNC_CBG11214;Parent=OP541;Note=SL1:0,SL2:0.138229217836827,SL2:SL1-ratio:Inf,downstream in operon
chrIV	.	gene	10124060	10124366	.	-	.	ID=OP541.1;Name=JNC_CBG11215;Parent=OP541;Note=SL1:0,SL2:0,SL2:SL1-ratio:NaN,upstream in operon
chrIV	.	operon	10188109	10192467	.	+	.	ID=OP542;Name=OP542;size=2;genes=JNC_CBG11231,JNC_CBG11232
chrIV	.	gene	10188109	10189891	.	+	.	ID=OP542.1;Name=JNC_CBG11231;Parent=OP542;Note=SL1:0.302919131863818,SL2:0,SL2:SL1-ratio:0,upstream in operon
chrIV	.	gene	10190107	10192467	.	+	.	ID=OP542.2;Name=JNC_CBG11232;Parent=OP542;Note=SL1:0.0670208315489037,SL2:0.138607630904512,SL2:SL1-ratio:2.0681275910964,downstream in operon
chrIV	.	operon	10425128	10433725	.	-	.	ID=OP543;Name=OP543;size=6;genes=JNC_CBG11283,JNC_CBG11284,JNC_CBG11285,JNC_CBG11286,JNC_CBG11287,JNC_CBG11288
chrIV	.	gene	10425128	10425416	.	-	.	ID=OP543.6;Name=JNC_CBG11283;Parent=OP543;Note=SL1:0,SL2:0.190954308551758,SL2:SL1-ratio:Inf,downstream in operon
chrIV	.	gene	10425648	10426273	.	-	.	ID=OP543.5;Name=JNC_CBG11284;Parent=OP543;Note=SL1:0,SL2:0.138607630904512,SL2:SL1-ratio:Inf,downstream in operon
chrIV	.	gene	10426438	10428255	.	-	.	ID=OP543.4;Name=JNC_CBG11285;Parent=OP543;Note=SL1:0,SL2:0.136305529471433,SL2:SL1-ratio:Inf,downstream in operon
chrIV	.	gene	10428466	10430117	.	-	.	ID=OP543.3;Name=JNC_CBG11286;Parent=OP543;Note=SL1:0,SL2:0.0932181014613597,SL2:SL1-ratio:Inf,downstream in operon
chrIV	.	gene	10430481	10432834	.	-	.	ID=OP543.2;Name=JNC_CBG11287;Parent=OP543;Note=SL1:0,SL2:0.0834069768040217,SL2:SL1-ratio:Inf,downstream in operon
chrIV	.	gene	10433092	10433725	.	-	.	ID=OP543.1;Name=JNC_CBG11288;Parent=OP543;Note=SL1:0.549463586656129,SL2:0,SL2:SL1-ratio:0,upstream in operon
chrIV	.	operon	10461207	10468709	.	-	.	ID=OP544;Name=OP544;size=2;genes=JNC_CBG11295,JNC_CBG11296
chrIV	.	gene	10461207	10466358	.	-	.	ID=OP544.2;Name=JNC_CBG11295;Parent=OP544;Note=SL1:0,SL2:0.249844721505584,SL2:SL1-ratio:Inf,downstream in operon
chrIV	.	gene	10468127	10468709	.	-	.	ID=OP544.1;Name=JNC_CBG11296;Parent=OP544;Note=SL1:0,SL2:0,SL2:SL1-ratio:NaN,upstream in operon
chrIV	.	operon	10514441	10517797	.	+	.	ID=OP545;Name=OP545;size=2;genes=JNC_CBG11306,JNC_CBG11307
chrIV	.	gene	10514441	10516931	.	+	.	ID=OP545.1;Name=JNC_CBG11306;Parent=OP545;Note=SL1:0.326491713378677,SL2:0,SL2:SL1-ratio:0,upstream in operon
chrIV	.	gene	10517307	10517797	.	+	.	ID=OP545.2;Name=JNC_CBG11307;Parent=OP545;Note=SL1:0,SL2:0.305286527373222,SL2:SL1-ratio:Inf,downstream in operon
chrIV	.	operon	10559415	10566345	.	-	.	ID=OP546;Name=OP546;size=2;genes=JNC_CBG11315,JNC_CBG11316
chrIV	.	gene	10559415	10561408	.	-	.	ID=OP546.2;Name=JNC_CBG11315;Parent=OP546;Note=SL1:0,SL2:0.413836177252927,SL2:SL1-ratio:Inf,downstream in operon
chrIV	.	gene	10561790	10566345	.	-	.	ID=OP546.1;Name=JNC_CBG11316;Parent=OP546;Note=SL1:0.0670208315489037,SL2:0.0935628479894701,SL2:SL1-ratio:1.39602636713332,upstream in operon
chrIV	.	operon	10597160	10603151	.	+	.	ID=OP547;Name=OP547;size=2;genes=JNC_CBG11326,JNC_CBG11327
chrIV	.	gene	10597160	10599397	.	+	.	ID=OP547.1;Name=JNC_CBG11326;Parent=OP547;Note=SL1:0.315312177715089,SL2:0,SL2:SL1-ratio:0,upstream in operon
chrIV	.	gene	10599978	10603151	.	+	.	ID=OP547.2;Name=JNC_CBG11327;Parent=OP547;Note=SL1:0,SL2:0.136631677948158,SL2:SL1-ratio:Inf,downstream in operon
chrIV	.	operon	10690516	10692311	.	-	.	ID=OP548;Name=OP548;size=2;genes=JNC_CBG11337,JNC_CBG11338
chrIV	.	gene	10690516	10691608	.	-	.	ID=OP548.2;Name=JNC_CBG11337;Parent=OP548;Note=SL1:0,SL2:0.117168347993911,SL2:SL1-ratio:Inf,downstream in operon
chrIV	.	gene	10691810	10692311	.	-	.	ID=OP548.1;Name=JNC_CBG11338;Parent=OP548;Note=SL1:0,SL2:0,SL2:SL1-ratio:NaN,upstream in operon
chrIV	.	operon	10798705	10804466	.	-	.	ID=OP549;Name=OP549;size=2;genes=JNC_CBG11369,JNC_CBG11370
chrIV	.	gene	10798705	10799796	.	-	.	ID=OP549.2;Name=JNC_CBG11369;Parent=OP549;Note=SL1:0,SL2:0.0764463597877598,SL2:SL1-ratio:Inf,downstream in operon
chrIV	.	gene	10800861	10804466	.	-	.	ID=OP549.1;Name=JNC_CBG11370;Parent=OP549;Note=SL1:0.429365996954352,SL2:0,SL2:SL1-ratio:0,upstream in operon
chrIV	.	operon	10898483	10902472	.	-	.	ID=OP550;Name=OP550;size=2;genes=JNC_CBG11384,JNC_CBG11385
chrIV	.	gene	10898483	10899998	.	-	.	ID=OP550.2;Name=JNC_CBG11384;Parent=OP550;Note=SL1:0,SL2:0.28068854396841,SL2:SL1-ratio:Inf,downstream in operon
chrIV	.	gene	10900429	10902472	.	-	.	ID=OP550.1;Name=JNC_CBG11385;Parent=OP550;Note=SL1:0.51745449392883,SL2:0,SL2:SL1-ratio:0,upstream in operon
chrIV	.	operon	10917097	10920852	.	-	.	ID=OP551;Name=OP551;size=2;genes=JNC_CBG11389,JNC_CBG11390
chrIV	.	gene	10917097	10917336	.	-	.	ID=OP551.2;Name=JNC_CBG11389;Parent=OP551;Note=SL1:0.0647008519909292,SL2:0.373551523707668,SL2:SL1-ratio:5.77351784733899,downstream in operon
chrIV	.	gene	10917578	10920852	.	-	.	ID=OP551.1;Name=JNC_CBG11390;Parent=OP551;Note=SL1:0.183752165902582,SL2:0,SL2:SL1-ratio:0,upstream in operon
chrIV	.	operon	10923565	10927689	.	+	.	ID=OP552;Name=OP552;size=2;genes=JNC_CBG11391,JNC_CBG11392
chrIV	.	gene	10923565	10925253	.	+	.	ID=OP552.1;Name=JNC_CBG11391;Parent=OP552;Note=SL1:0,SL2:0,SL2:SL1-ratio:NaN,upstream in operon
chrIV	.	gene	10925509	10927689	.	+	.	ID=OP552.2;Name=JNC_CBG11392;Parent=OP552;Note=SL1:0,SL2:0.0670208315489037,SL2:SL1-ratio:Inf,downstream in operon
chrIV	.	operon	10935288	10937625	.	+	.	ID=OP553;Name=OP553;size=2;genes=JNC_CBG11396,JNC_CBG11397
chrIV	.	gene	10935288	10936618	.	+	.	ID=OP553.1;Name=JNC_CBG11396;Parent=OP553;Note=SL1:0.173413889298899,SL2:0,SL2:SL1-ratio:0,upstream in operon
chrIV	.	gene	10936890	10937625	.	+	.	ID=OP553.2;Name=JNC_CBG11397;Parent=OP553;Note=SL1:0.105927371323883,SL2:0.222959379053038,SL2:SL1-ratio:2.10483254957134,downstream in operon
chrIV	.	operon	10938824	10942352	.	+	.	ID=OP554;Name=OP554;size=2;genes=JNC_CBG11398,JNC_CBG11399
chrIV	.	gene	10938824	10941146	.	+	.	ID=OP554.1;Name=JNC_CBG11398;Parent=OP554;Note=SL1:0,SL2:0,SL2:SL1-ratio:NaN,upstream in operon
chrIV	.	gene	10941412	10942352	.	+	.	ID=OP554.2;Name=JNC_CBG11399;Parent=OP554;Note=SL1:0,SL2:0.0624611803763961,SL2:SL1-ratio:Inf,downstream in operon
chrIV	.	operon	10943244	10945807	.	-	.	ID=OP555;Name=OP555;size=2;genes=JNC_CBG11400,JNC_CBG11401
chrIV	.	gene	10943244	10944407	.	-	.	ID=OP555.2;Name=JNC_CBG11400;Parent=OP555;Note=SL1:0,SL2:0.158484073301114,SL2:SL1-ratio:Inf,downstream in operon
chrIV	.	gene	10944597	10945807	.	-	.	ID=OP555.1;Name=JNC_CBG11401;Parent=OP555;Note=SL1:0.0981203993884375,SL2:0,SL2:SL1-ratio:0,upstream in operon
chrIV	.	operon	10954683	10960366	.	+	.	ID=OP556;Name=OP556;size=2;genes=JNC_CBG11405,JNC_CBG11407
chrIV	.	gene	10954683	10958663	.	+	.	ID=OP556.1;Name=JNC_CBG11405;Parent=OP556;Note=SL1:0.558277229051104,SL2:0,SL2:SL1-ratio:0,upstream in operon
chrIV	.	gene	10958895	10960366	.	+	.	ID=OP556.2;Name=JNC_CBG11407;Parent=OP556;Note=SL1:0,SL2:0.249844721505584,SL2:SL1-ratio:Inf,downstream in operon
chrIV	.	operon	11120833	11147123	.	+	.	ID=OP557;Name=OP557;size=2;genes=JNC_CBG11443,JNC_CBG11450
chrIV	.	gene	11120833	11121021	.	+	.	ID=OP557.1;Name=JNC_CBG11443;Parent=OP557;Note=SL1:0,SL2:0,SL2:SL1-ratio:NaN,upstream in operon
chrIV	.	gene	11145369	11147123	.	+	.	ID=OP557.2;Name=JNC_CBG11450;Parent=OP557;Note=SL1:0,SL2:0.0670208315489037,SL2:SL1-ratio:Inf,downstream in operon
chrIV	.	operon	11147454	11157709	.	+	.	ID=OP558;Name=OP558;size=2;genes=JNC_CBG11451,JNC_CBG11452
chrIV	.	gene	11147454	11149022	.	+	.	ID=OP558.1;Name=JNC_CBG11451;Parent=OP558;Note=SL1:0.205633885792409,SL2:0.231331384786242,SL2:SL1-ratio:1.12496723920188,upstream in operon
chrIV	.	gene	11149332	11157709	.	+	.	ID=OP558.2;Name=JNC_CBG11452;Parent=OP558;Note=SL1:0,SL2:0.121392719553432,SL2:SL1-ratio:Inf,downstream in operon
chrIV	.	operon	11249412	11253657	.	+	.	ID=OP559;Name=OP559;size=2;genes=JNC_CBG11475,JNC_CBG11476
chrIV	.	gene	11249412	11251281	.	+	.	ID=OP559.1;Name=JNC_CBG11475;Parent=OP559;Note=SL1:0.326527274537787,SL2:0,SL2:SL1-ratio:0,upstream in operon
chrIV	.	gene	11251629	11253657	.	+	.	ID=OP559.2;Name=JNC_CBG11476;Parent=OP559;Note=SL1:0.095433341068805,SL2:0.319103613578373,SL2:SL1-ratio:3.34373301829921,downstream in operon
chrIV	.	operon	11655394	11666507	.	+	.	ID=OP560;Name=OP560;size=2;genes=JNC_CBG11564,JNC_CBG11565
chrIV	.	gene	11655394	11665190	.	+	.	ID=OP560.1;Name=JNC_CBG11564;Parent=OP560;Note=SL1:0.221234348120213,SL2:0,SL2:SL1-ratio:0,upstream in operon
chrIV	.	gene	11665823	11666507	.	+	.	ID=OP560.2;Name=JNC_CBG11565;Parent=OP560;Note=SL1:0,SL2:0.138607630904512,SL2:SL1-ratio:Inf,downstream in operon
chrIV	.	operon	11999960	12005830	.	-	.	ID=OP561;Name=OP561;size=2;genes=JNC_CBG11638,JNC_CBG11639
chrIV	.	gene	11999960	12002043	.	-	.	ID=OP561.2;Name=JNC_CBG11638;Parent=OP561;Note=SL1:0.0670208315489037,SL2:0.199269545881315,SL2:SL1-ratio:2.9732478883959,downstream in operon
chrIV	.	gene	12002431	12005830	.	-	.	ID=OP561.1;Name=JNC_CBG11639;Parent=OP561;Note=SL1:0.2360881023971,SL2:0,SL2:SL1-ratio:0,upstream in operon
chrIV	.	operon	12006180	12013953	.	+	.	ID=OP562;Name=OP562;size=3;genes=JNC_CBG11640,JNC_CBG11641,JNC_CBG11642
chrIV	.	gene	12006180	12006680	.	+	.	ID=OP562.1;Name=JNC_CBG11640;Parent=OP562;Note=SL1:0,SL2:0,SL2:SL1-ratio:NaN,upstream in operon
chrIV	.	gene	12006804	12009046	.	+	.	ID=OP562.2;Name=JNC_CBG11641;Parent=OP562;Note=SL1:0,SL2:0.158289755919251,SL2:SL1-ratio:Inf,downstream in operon
chrIV	.	gene	12009242	12013953	.	+	.	ID=OP562.3;Name=JNC_CBG11642;Parent=OP562;Note=SL1:0,SL2:0.162069138215394,SL2:SL1-ratio:Inf,downstream in operon
chrIV	.	operon	12095771	12099800	.	-	.	ID=OP563;Name=OP563;size=2;genes=JNC_CBG11662,JNC_CBG11663
chrIV	.	gene	12095771	12099304	.	-	.	ID=OP563.2;Name=JNC_CBG11662;Parent=OP563;Note=SL1:0.0981203993884375,SL2:0.818463284102749,SL2:SL1-ratio:8.34141818830791,downstream in operon
chrIV	.	gene	12099438	12099800	.	-	.	ID=OP563.1;Name=JNC_CBG11663;Parent=OP563;Note=SL1:24.1214760449346,SL2:0.0840746103358787,SL2:SL1-ratio:0.00348546706591506,upstream in operon
chrIV	.	operon	12410619	12413422	.	-	.	ID=OP564;Name=OP564;size=2;genes=JNC_CBG11736,JNC_CBG11737
chrIV	.	gene	12410619	12412289	.	-	.	ID=OP564.2;Name=JNC_CBG11736;Parent=OP564;Note=SL1:0,SL2:0.116143383683164,SL2:SL1-ratio:Inf,downstream in operon
chrIV	.	gene	12412610	12413422	.	-	.	ID=OP564.1;Name=JNC_CBG11737;Parent=OP564;Note=SL1:0.255214677988177,SL2:0,SL2:SL1-ratio:0,upstream in operon
chrIV	.	operon	12414071	12418219	.	+	.	ID=OP565;Name=OP565;size=2;genes=JNC_CBG11738,JNC_CBG11739
chrIV	.	gene	12414071	12415866	.	+	.	ID=OP565.1;Name=JNC_CBG11738;Parent=OP565;Note=SL1:0.501175571941712,SL2:0,SL2:SL1-ratio:0,upstream in operon
chrIV	.	gene	12416194	12418219	.	+	.	ID=OP565.2;Name=JNC_CBG11739;Parent=OP565;Note=SL1:0.0935628479894701,SL2:0.250872356592752,SL2:SL1-ratio:2.6813244998804,downstream in operon
chrIV	.	operon	12927363	12938783	.	+	.	ID=OP566;Name=OP566;size=2;genes=JNC_CBG11803,JNC_CBG11804
chrIV	.	gene	12927363	12928794	.	+	.	ID=OP566.1;Name=JNC_CBG11803;Parent=OP566;Note=SL1:0.594399125961871,SL2:0.0930462048418507,SL2:SL1-ratio:0.156538259862481,upstream in operon
chrIV	.	gene	12929021	12938783	.	+	.	ID=OP566.2;Name=JNC_CBG11804;Parent=OP566;Note=SL1:0,SL2:0.124922360752792,SL2:SL1-ratio:Inf,downstream in operon
chrIV	.	operon	13022574	13025905	.	-	.	ID=OP567;Name=OP567;size=2;genes=JNC_CBG11823,JNC_CBG11824
chrIV	.	gene	13022574	13024841	.	-	.	ID=OP567.2;Name=JNC_CBG11823;Parent=OP567;Note=SL1:0,SL2:0.193968964646481,SL2:SL1-ratio:Inf,downstream in operon
chrIV	.	gene	13025171	13025905	.	-	.	ID=OP567.1;Name=JNC_CBG11824;Parent=OP567;Note=SL1:0.367547576922636,SL2:0,SL2:SL1-ratio:0,upstream in operon
chrIV	.	operon	13027141	13035022	.	+	.	ID=OP568;Name=OP568;size=2;genes=JNC_CBG11825,JNC_CBG11826
chrIV	.	gene	13027141	13031540	.	+	.	ID=OP568.1;Name=JNC_CBG11825;Parent=OP568;Note=SL1:0.199269545881315,SL2:0.124922360752792,SL2:SL1-ratio:0.626901417375617,upstream in operon
chrIV	.	gene	13032869	13035022	.	+	.	ID=OP568.2;Name=JNC_CBG11826;Parent=OP568;Note=SL1:0,SL2:0.123623956613584,SL2:SL1-ratio:Inf,downstream in operon
chrIV	.	operon	13035168	13036577	.	-	.	ID=OP569;Name=OP569;size=2;genes=JNC_CBG11827,JNC_CBG11828
chrIV	.	gene	13035168	13035639	.	-	.	ID=OP569.2;Name=JNC_CBG11827;Parent=OP569;Note=SL1:0.0624611803763961,SL2:0.265333355177025,SL2:SL1-ratio:4.24797215771628,downstream in operon
chrIV	.	gene	13036029	13036577	.	-	.	ID=OP569.1;Name=JNC_CBG11828;Parent=OP569;Note=SL1:6.10712612019837,SL2:0.101690637353188,SL2:SL1-ratio:0.0166511441473039,upstream in operon
chrIV	.	operon	13038098	13045380	.	+	.	ID=OP570;Name=OP570;size=2;genes=JNC_CBG11829,JNC_CBG11830
chrIV	.	gene	13038098	13039735	.	+	.	ID=OP570.1;Name=JNC_CBG11829;Parent=OP570;Note=SL1:0.13779923617951,SL2:0,SL2:SL1-ratio:0,upstream in operon
chrIV	.	gene	13039944	13045380	.	+	.	ID=OP570.2;Name=JNC_CBG11830;Parent=OP570;Note=SL1:0,SL2:0.166813953608043,SL2:SL1-ratio:Inf,downstream in operon
chrIV	.	operon	13058996	13064537	.	+	.	ID=OP571;Name=OP571;size=3;genes=JNC_CBG11835,JNC_CBG11836,JNC_CBG11837
chrIV	.	gene	13058996	13060089	.	+	.	ID=OP571.1;Name=JNC_CBG11835;Parent=OP571;Note=SL1:0.354071046689145,SL2:0.23141112009985,SL2:SL1-ratio:0.653572559133919,upstream in operon
chrIV	.	gene	13060302	13061328	.	+	.	ID=OP571.2;Name=JNC_CBG11836;Parent=OP571;Note=SL1:0.0947786069917371,SL2:0.864672252632616,SL2:SL1-ratio:9.12307407839408,downstream in operon
chrIV	.	gene	13061552	13064537	.	+	.	ID=OP571.3;Name=JNC_CBG11837;Parent=OP571;Note=SL1:0.0834069768040217,SL2:0.380251386967138,SL2:SL1-ratio:4.55898776742143,downstream in operon
chrIV	.	operon	13720063	13726865	.	-	.	ID=OP572;Name=OP572;size=4;genes=JNC_CBG11927,JNC_CBG11928,JNC_CBG11929,JNC_CBG11930
chrIV	.	gene	13720063	13721180	.	-	.	ID=OP572.4;Name=JNC_CBG11927;Parent=OP572;Note=SL1:0,SL2:0.138607630904512,SL2:SL1-ratio:Inf,downstream in operon
chrIV	.	gene	13721458	13723181	.	-	.	ID=OP572.3;Name=JNC_CBG11928;Parent=OP572;Note=SL1:0.0624611803763961,SL2:0.168947911895607,SL2:SL1-ratio:2.70484660836561,downstream in operon
chrIV	.	gene	13723583	13725521	.	-	.	ID=OP572.2;Name=JNC_CBG11929;Parent=OP572;Note=SL1:0,SL2:0.272063988898683,SL2:SL1-ratio:Inf,downstream in operon
chrIV	.	gene	13725868	13726865	.	-	.	ID=OP572.1;Name=JNC_CBG11930;Parent=OP572;Note=SL1:0.226507746576146,SL2:0,SL2:SL1-ratio:0,upstream in operon
chrIV	.	operon	13734378	13742621	.	+	.	ID=OP573;Name=OP573;size=2;genes=JNC_CBG11932,JNC_CBG11933
chrIV	.	gene	13734378	13738072	.	+	.	ID=OP573.1;Name=JNC_CBG11932;Parent=OP573;Note=SL1:0.140733765664726,SL2:0,SL2:SL1-ratio:0,upstream in operon
chrIV	.	gene	13738997	13742621	.	+	.	ID=OP573.2;Name=JNC_CBG11933;Parent=OP573;Note=SL1:0,SL2:0.134041663097807,SL2:SL1-ratio:Inf,downstream in operon
chrIV	.	operon	13742936	13749338	.	-	.	ID=OP574;Name=OP574;size=2;genes=JNC_CBG11934,JNC_CBG11935
chrIV	.	gene	13742936	13744990	.	-	.	ID=OP574.2;Name=JNC_CBG11934;Parent=OP574;Note=SL1:0,SL2:0.137123009563061,SL2:SL1-ratio:Inf,downstream in operon
chrIV	.	gene	13745248	13749338	.	-	.	ID=OP574.1;Name=JNC_CBG11935;Parent=OP574;Note=SL1:0,SL2:0,SL2:SL1-ratio:NaN,upstream in operon
chrIV	.	operon	13896574	13905194	.	-	.	ID=OP575;Name=OP575;size=2;genes=JNC_CBG11955,JNC_CBG11956
chrIV	.	gene	13896574	13901923	.	-	.	ID=OP575.2;Name=JNC_CBG11955;Parent=OP575;Note=SL1:0,SL2:0.161660645111609,SL2:SL1-ratio:Inf,downstream in operon
chrIV	.	gene	13902110	13905194	.	-	.	ID=OP575.1;Name=JNC_CBG11956;Parent=OP575;Note=SL1:0.161049835147382,SL2:0,SL2:SL1-ratio:0,upstream in operon
chrIV	.	operon	14074617	14083325	.	+	.	ID=OP576;Name=OP576;size=3;genes=JNC_CBG11979,JNC_CBG11980,JNC_CBG11981
chrIV	.	gene	14074617	14077272	.	+	.	ID=OP576.1;Name=JNC_CBG11979;Parent=OP576;Note=SL1:0.247434449398213,SL2:0,SL2:SL1-ratio:0,upstream in operon
chrIV	.	gene	14077891	14080838	.	+	.	ID=OP576.2;Name=JNC_CBG11980;Parent=OP576;Note=SL1:0.133605272483121,SL2:0.95323031552958,SL2:SL1-ratio:7.13467588376803,downstream in operon
chrIV	.	gene	14081110	14083325	.	+	.	ID=OP576.3;Name=JNC_CBG11981;Parent=OP576;Note=SL1:0,SL2:0.127607338994088,SL2:SL1-ratio:Inf,downstream in operon
chrIV	.	operon	14301452	14317032	.	+	.	ID=OP577;Name=OP577;size=2;genes=JNC_CBG12017,JNC_CBG12018
chrIV	.	gene	14301452	14310803	.	+	.	ID=OP577.1;Name=JNC_CBG12017;Parent=OP577;Note=SL1:0.38678312688933,SL2:0,SL2:SL1-ratio:0,upstream in operon
chrIV	.	gene	14314275	14317032	.	+	.	ID=OP577.2;Name=JNC_CBG12018;Parent=OP577;Note=SL1:0,SL2:0.152773705775663,SL2:SL1-ratio:Inf,downstream in operon
chrIV	.	operon	14359958	14367288	.	-	.	ID=OP578;Name=OP578;size=2;genes=JNC_CBG12022,JNC_CBG12023
chrIV	.	gene	14359958	14364008	.	-	.	ID=OP578.2;Name=JNC_CBG12022;Parent=OP578;Note=SL1:0.0930462048418507,SL2:0.203381274706376,SL2:SL1-ratio:2.18580945941922,downstream in operon
chrIV	.	gene	14364640	14367288	.	-	.	ID=OP578.1;Name=JNC_CBG12023;Parent=OP578;Note=SL1:0.195084244823908,SL2:0,SL2:SL1-ratio:0,upstream in operon
chrIV	.	operon	14702537	14715363	.	+	.	ID=OP579;Name=OP579;size=4;genes=JNC_CBG12082,JNC_CBG12083,JNC_CBG12084,JNC_CBG12085
chrIV	.	gene	14702537	14706490	.	+	.	ID=OP579.1;Name=JNC_CBG12082;Parent=OP579;Note=SL1:0,SL2:0,SL2:SL1-ratio:NaN,upstream in operon
chrIV	.	gene	14706707	14711515	.	+	.	ID=OP579.2;Name=JNC_CBG12083;Parent=OP579;Note=SL1:0,SL2:0.189989873506238,SL2:SL1-ratio:Inf,downstream in operon
chrIV	.	gene	14712391	14714380	.	+	.	ID=OP579.3;Name=JNC_CBG12084;Parent=OP579;Note=SL1:0,SL2:0.406762549412752,SL2:SL1-ratio:Inf,downstream in operon
chrIV	.	gene	14714759	14715363	.	+	.	ID=OP579.4;Name=JNC_CBG12085;Parent=OP579;Note=SL1:0,SL2:0.144361085802472,SL2:SL1-ratio:Inf,downstream in operon
chrIV	.	operon	14936950	14940654	.	-	.	ID=OP580;Name=OP580;size=2;genes=JNC_CBG12130,JNC_CBG12131
chrIV	.	gene	14936950	14938213	.	-	.	ID=OP580.2;Name=JNC_CBG12130;Parent=OP580;Note=SL1:0.0624611803763961,SL2:0.163123803345645,SL2:SL1-ratio:2.61160295663079,downstream in operon
chrIV	.	gene	14938536	14940654	.	-	.	ID=OP580.1;Name=JNC_CBG12131;Parent=OP580;Note=SL1:0.733271073900634,SL2:0,SL2:SL1-ratio:0,upstream in operon
chrIV	.	operon	14941714	14945283	.	+	.	ID=OP581;Name=OP581;size=2;genes=JNC_CBG12133,JNC_CBG12134
chrIV	.	gene	14941714	14943366	.	+	.	ID=OP581.1;Name=JNC_CBG12133;Parent=OP581;Note=SL1:0,SL2:0,SL2:SL1-ratio:NaN,upstream in operon
chrIV	.	gene	14943537	14945283	.	+	.	ID=OP581.2;Name=JNC_CBG12134;Parent=OP581;Note=SL1:0.101690637353188,SL2:0.219425205806921,SL2:SL1-ratio:2.15777195932819,downstream in operon
chrIV	.	operon	15099621	15107381	.	-	.	ID=OP582;Name=OP582;size=2;genes=JNC_CBG12181,JNC_CBG12182
chrIV	.	gene	15099621	15103618	.	-	.	ID=OP582.2;Name=JNC_CBG12181;Parent=OP582;Note=SL1:0.0624611803763961,SL2:0.175287934239927,SL2:SL1-ratio:2.80635001105691,downstream in operon
chrIV	.	gene	15103749	15107381	.	-	.	ID=OP582.1;Name=JNC_CBG12182;Parent=OP582;Note=SL1:1.45219691068778,SL2:0,SL2:SL1-ratio:0,upstream in operon
chrIV	.	operon	15117877	15122386	.	+	.	ID=OP583;Name=OP583;size=2;genes=JNC_CBG12186,JNC_CBG12187
chrIV	.	gene	15117877	15120590	.	+	.	ID=OP583.1;Name=JNC_CBG12186;Parent=OP583;Note=SL1:0,SL2:0,SL2:SL1-ratio:NaN,upstream in operon
chrIV	.	gene	15120807	15122386	.	+	.	ID=OP583.2;Name=JNC_CBG12187;Parent=OP583;Note=SL1:0,SL2:0.0670208315489037,SL2:SL1-ratio:Inf,downstream in operon
chrIV	.	operon	15128613	15130701	.	+	.	ID=OP584;Name=OP584;size=2;genes=JNC_CBG12189,JNC_CBG12190
chrIV	.	gene	15128613	15129250	.	+	.	ID=OP584.1;Name=JNC_CBG12189;Parent=OP584;Note=SL1:11.3139549924165,SL2:0.0860725635646706,SL2:SL1-ratio:0.00760764592243503,upstream in operon
chrIV	.	gene	15129424	15130701	.	+	.	ID=OP584.2;Name=JNC_CBG12190;Parent=OP584;Note=SL1:0,SL2:0.150530295969851,SL2:SL1-ratio:Inf,downstream in operon
chrIV	.	operon	15200229	15214011	.	-	.	ID=OP585;Name=OP585;size=2;genes=JNC_CBG12204,JNC_CBG12208
chrIV	.	gene	15200229	15201457	.	-	.	ID=OP585.2;Name=JNC_CBG12204;Parent=OP585;Note=SL1:0,SL2:0.102078702710381,SL2:SL1-ratio:Inf,downstream in operon
chrIV	.	gene	15209707	15214011	.	-	.	ID=OP585.1;Name=JNC_CBG12208;Parent=OP585;Note=SL1:0,SL2:0,SL2:SL1-ratio:NaN,upstream in operon
chrIV	.	operon	15214748	15216793	.	+	.	ID=OP586;Name=OP586;size=2;genes=JNC_CBG12209,JNC_CBG12210
chrIV	.	gene	15214748	15215722	.	+	.	ID=OP586.1;Name=JNC_CBG12209;Parent=OP586;Note=SL1:0.194174550856754,SL2:0,SL2:SL1-ratio:0,upstream in operon
chrIV	.	gene	15216025	15216793	.	+	.	ID=OP586.2;Name=JNC_CBG12210;Parent=OP586;Note=SL1:0,SL2:0.102078702710381,SL2:SL1-ratio:Inf,downstream in operon
chrIV	.	operon	15250081	15256271	.	+	.	ID=OP587;Name=OP587;size=2;genes=JNC_CBG12221,JNC_CBG12222
chrIV	.	gene	15250081	15250576	.	+	.	ID=OP587.1;Name=JNC_CBG12221;Parent=OP587;Note=SL1:18.3880100204523,SL2:0.105523267105941,SL2:SL1-ratio:0.00573869967378585,upstream in operon
chrIV	.	gene	15252955	15256271	.	+	.	ID=OP587.2;Name=JNC_CBG12222;Parent=OP587;Note=SL1:0.0647008519909292,SL2:0.13158720481469,SL2:SL1-ratio:2.03377854797242,downstream in operon
chrIV_random	.	operon	54118	77748	.	-	.	ID=OP588;Name=OP588;size=3;genes=JNC_CBG12242,JNC_CBG12244,JNC_CBG12245
chrIV_random	.	gene	54118	69480	.	-	.	ID=OP588.3;Name=JNC_CBG12242;Parent=OP588;Note=SL1:0,SL2:0.119413562028603,SL2:SL1-ratio:Inf,downstream in operon
chrIV_random	.	gene	70486	73791	.	-	.	ID=OP588.2;Name=JNC_CBG12244;Parent=OP588;Note=SL1:0,SL2:0.282441469771655,SL2:SL1-ratio:Inf,downstream in operon
chrIV_random	.	gene	74910	77748	.	-	.	ID=OP588.1;Name=JNC_CBG12245;Parent=OP588;Note=SL1:0.281467531329452,SL2:0,SL2:SL1-ratio:0,upstream in operon
chrIV_random	.	operon	78014	83025	.	+	.	ID=OP589;Name=OP589;size=2;genes=JNC_CBG12246,JNC_CBG12247
chrIV_random	.	gene	78014	80855	.	+	.	ID=OP589.1;Name=JNC_CBG12246;Parent=OP589;Note=SL1:0.305243592235495,SL2:0,SL2:SL1-ratio:0,upstream in operon
chrIV_random	.	gene	81273	83025	.	+	.	ID=OP589.2;Name=JNC_CBG12247;Parent=OP589;Note=SL1:0,SL2:0.277215261809024,SL2:SL1-ratio:Inf,downstream in operon
chrIV_random	.	operon	111912	125742	.	-	.	ID=OP590;Name=OP590;size=2;genes=JNC_CBG12255,JNC_CBG12256
chrIV_random	.	gene	111912	115993	.	-	.	ID=OP590.2;Name=JNC_CBG12255;Parent=OP590;Note=SL1:0,SL2:0.0834069768040217,SL2:SL1-ratio:Inf,downstream in operon
chrIV_random	.	gene	117122	125742	.	-	.	ID=OP590.1;Name=JNC_CBG12256;Parent=OP590;Note=SL1:0.346136031631695,SL2:0,SL2:SL1-ratio:0,upstream in operon
chrIV_random	.	operon	363156	365868	.	-	.	ID=OP591;Name=OP591;size=2;genes=JNC_CBG12292,JNC_CBG12293
chrIV_random	.	gene	363156	364186	.	-	.	ID=OP591.2;Name=JNC_CBG12292;Parent=OP591;Note=SL1:0,SL2:0.112065162941283,SL2:SL1-ratio:Inf,downstream in operon
chrIV_random	.	gene	364813	365868	.	-	.	ID=OP591.1;Name=JNC_CBG12293;Parent=OP591;Note=SL1:0.132400322720191,SL2:0,SL2:SL1-ratio:0,upstream in operon
chrIV_random	.	operon	579287	588037	.	+	.	ID=OP592;Name=OP592;size=2;genes=JNC_CBG12321,JNC_CBG12322
chrIV_random	.	gene	579287	582198	.	+	.	ID=OP592.1;Name=JNC_CBG12321;Parent=OP592;Note=SL1:11.4599330514135,SL2:0.0791874982199713,SL2:SL1-ratio:0.00690994422608812,upstream in operon
chrIV_random	.	gene	582561	588037	.	+	.	ID=OP592.2;Name=JNC_CBG12322;Parent=OP592;Note=SL1:0,SL2:0.0860725635646706,SL2:SL1-ratio:Inf,downstream in operon
chrIV_random	.	operon	682594	685853	.	-	.	ID=OP593;Name=OP593;size=2;genes=JNC_CBG12335,JNC_CBG12336
chrIV_random	.	gene	682594	684624	.	-	.	ID=OP593.2;Name=JNC_CBG12335;Parent=OP593;Note=SL1:0,SL2:0.0731657469542174,SL2:SL1-ratio:Inf,downstream in operon
chrIV_random	.	gene	684874	685853	.	-	.	ID=OP593.1;Name=JNC_CBG12336;Parent=OP593;Note=SL1:0,SL2:0,SL2:SL1-ratio:NaN,upstream in operon
chrIV_random	.	operon	693593	703912	.	-	.	ID=OP594;Name=OP594;size=2;genes=JNC_CBG12340,JNC_CBG12341
chrIV_random	.	gene	693593	697337	.	-	.	ID=OP594.2;Name=JNC_CBG12340;Parent=OP594;Note=SL1:0,SL2:0.138607630904512,SL2:SL1-ratio:Inf,downstream in operon
chrIV_random	.	gene	702635	703912	.	-	.	ID=OP594.1;Name=JNC_CBG12341;Parent=OP594;Note=SL1:0.136631677948158,SL2:0,SL2:SL1-ratio:0,upstream in operon
chrIV_random	.	operon	734295	736470	.	+	.	ID=OP595;Name=OP595;size=2;genes=JNC_CBG12346,JNC_CBG12347
chrIV_random	.	gene	734295	734501	.	+	.	ID=OP595.1;Name=JNC_CBG12346;Parent=OP595;Note=SL1:14.9530253858286,SL2:0.277215261809024,SL2:SL1-ratio:0.0185390751808493,upstream in operon
chrIV_random	.	gene	734653	736470	.	+	.	ID=OP595.2;Name=JNC_CBG12347;Parent=OP595;Note=SL1:0.0796976614607239,SL2:0.226401367183759,SL2:SL1-ratio:2.84075295352716,downstream in operon
chrUn	.	operon	425387	442083	.	+	.	ID=OP596;Name=OP596;size=2;genes=JNC_CBG13124,JNC_CBG13126
chrUn	.	gene	425387	436345	.	+	.	ID=OP596.1;Name=JNC_CBG13124;Parent=OP596;Note=SL1:0.123947286961234,SL2:0,SL2:SL1-ratio:0,upstream in operon
chrUn	.	gene	436993	442083	.	+	.	ID=OP596.2;Name=JNC_CBG13126;Parent=OP596;Note=SL1:0,SL2:0.108444634653543,SL2:SL1-ratio:Inf,downstream in operon
chrUn	.	operon	829912	843369	.	+	.	ID=OP597;Name=OP597;size=2;genes=JNC_CBG13210,JNC_CBG13211
chrUn	.	gene	829912	839782	.	+	.	ID=OP597.1;Name=JNC_CBG13210;Parent=OP597;Note=SL1:0.262088467899373,SL2:0,SL2:SL1-ratio:0,upstream in operon
chrUn	.	gene	841087	843369	.	+	.	ID=OP597.2;Name=JNC_CBG13211;Parent=OP597;Note=SL1:0,SL2:0.132400322720191,SL2:SL1-ratio:Inf,downstream in operon
chrUn	.	operon	925004	933027	.	-	.	ID=OP598;Name=OP598;size=2;genes=JNC_CBG13229,JNC_CBG13230
chrUn	.	gene	925004	927959	.	-	.	ID=OP598.2;Name=JNC_CBG13229;Parent=OP598;Note=SL1:0,SL2:0.138607630904512,SL2:SL1-ratio:Inf,downstream in operon
chrUn	.	gene	930086	933027	.	-	.	ID=OP598.1;Name=JNC_CBG13230;Parent=OP598;Note=SL1:0.138607630904512,SL2:0,SL2:SL1-ratio:0,upstream in operon
chrUn	.	operon	1151087	1152692	.	+	.	ID=OP599;Name=OP599;size=2;genes=JNC_CBG13266,JNC_CBG13267
chrUn	.	gene	1151087	1151726	.	+	.	ID=OP599.1;Name=JNC_CBG13266;Parent=OP599;Note=SL1:1.01423258775672,SL2:0,SL2:SL1-ratio:0,upstream in operon
chrUn	.	gene	1151877	1152692	.	+	.	ID=OP599.2;Name=JNC_CBG13267;Parent=OP599;Note=SL1:0,SL2:0.355273625821191,SL2:SL1-ratio:Inf,downstream in operon
chrUn	.	operon	1991544	1998696	.	+	.	ID=OP600;Name=OP600;size=2;genes=JNC_CBG13460,JNC_CBG13461
chrUn	.	gene	1991544	1996320	.	+	.	ID=OP600.1;Name=JNC_CBG13460;Parent=OP600;Note=SL1:0,SL2:0,SL2:SL1-ratio:NaN,upstream in operon
chrUn	.	gene	1996998	1998696	.	+	.	ID=OP600.2;Name=JNC_CBG13461;Parent=OP600;Note=SL1:0,SL2:0.101690637353188,SL2:SL1-ratio:Inf,downstream in operon
chrUn	.	operon	2199902	2210882	.	+	.	ID=OP601;Name=OP601;size=2;genes=JNC_CBG13504,JNC_CBG13505
chrUn	.	gene	2199902	2204567	.	+	.	ID=OP601.1;Name=JNC_CBG13504;Parent=OP601;Note=SL1:0.0796976614607239,SL2:0,SL2:SL1-ratio:0,upstream in operon
chrUn	.	gene	2206010	2210882	.	+	.	ID=OP601.2;Name=JNC_CBG13505;Parent=OP601;Note=SL1:0,SL2:0.277215261809024,SL2:SL1-ratio:Inf,downstream in operon
chrUn	.	operon	2238147	2252263	.	-	.	ID=OP602;Name=OP602;size=2;genes=JNC_CBG13509,JNC_CBG13510
chrUn	.	gene	2238147	2247518	.	-	.	ID=OP602.2;Name=JNC_CBG13509;Parent=OP602;Note=SL1:0,SL2:0.12075434435803,SL2:SL1-ratio:Inf,downstream in operon
chrUn	.	gene	2251857	2252263	.	-	.	ID=OP602.1;Name=JNC_CBG13510;Parent=OP602;Note=SL1:0,SL2:0,SL2:SL1-ratio:NaN,upstream in operon
chrUn	.	operon	2260830	2270394	.	+	.	ID=OP603;Name=OP603;size=2;genes=JNC_CBG13515,JNC_CBG13516
chrUn	.	gene	2260830	2264143	.	+	.	ID=OP603.1;Name=JNC_CBG13515;Parent=OP603;Note=SL1:0,SL2:0,SL2:SL1-ratio:NaN,upstream in operon
chrUn	.	gene	2266571	2270394	.	+	.	ID=OP603.2;Name=JNC_CBG13516;Parent=OP603;Note=SL1:0,SL2:0.0624611803763961,SL2:SL1-ratio:Inf,downstream in operon
chrUn	.	operon	3039329	3059788	.	-	.	ID=OP604;Name=OP604;size=2;genes=JNC_CBG13679,JNC_CBG13680
chrUn	.	gene	3039329	3042651	.	-	.	ID=OP604.2;Name=JNC_CBG13679;Parent=OP604;Note=SL1:0.118722779316756,SL2:0.251218200476338,SL2:SL1-ratio:2.11600673368739,downstream in operon
chrUn	.	gene	3043531	3059788	.	-	.	ID=OP604.1;Name=JNC_CBG13680;Parent=OP604;Note=SL1:0.298878763458566,SL2:0,SL2:SL1-ratio:0,upstream in operon
chrUn	.	operon	3065905	3070417	.	-	.	ID=OP605;Name=OP605;size=2;genes=JNC_CBG13682,JNC_CBG13683
chrUn	.	gene	3065905	3066629	.	-	.	ID=OP605.2;Name=JNC_CBG13682;Parent=OP605;Note=SL1:0,SL2:0.28068854396841,SL2:SL1-ratio:Inf,downstream in operon
chrUn	.	gene	3068471	3070417	.	-	.	ID=OP605.1;Name=JNC_CBG13683;Parent=OP605;Note=SL1:0,SL2:0,SL2:SL1-ratio:NaN,upstream in operon
chrUn	.	operon	3413297	3429281	.	+	.	ID=OP606;Name=OP606;size=3;genes=JNC_CBG13764,JNC_CBG13765,JNC_CBG13766
chrUn	.	gene	3413297	3421204	.	+	.	ID=OP606.1;Name=JNC_CBG13764;Parent=OP606;Note=SL1:0.138607630904512,SL2:0.159400711293793,SL2:SL1-ratio:1.15001396570731,upstream in operon
chrUn	.	gene	3421628	3423206	.	+	.	ID=OP606.2;Name=JNC_CBG13765;Parent=OP606;Note=SL1:0,SL2:0.186436202922719,SL2:SL1-ratio:Inf,downstream in operon
chrUn	.	gene	3423456	3429281	.	+	.	ID=OP606.3;Name=JNC_CBG13766;Parent=OP606;Note=SL1:0,SL2:0.0670208315489037,SL2:SL1-ratio:Inf,downstream in operon
chrUn	.	operon	3783720	3787331	.	-	.	ID=OP607;Name=OP607;size=3;genes=JNC_CBG13853,JNC_CBG13854,JNC_CBG13855
chrUn	.	gene	3783720	3784443	.	-	.	ID=OP607.3;Name=JNC_CBG13853;Parent=OP607;Note=SL1:0,SL2:0.174157901263122,SL2:SL1-ratio:Inf,downstream in operon
chrUn	.	gene	3784635	3785830	.	-	.	ID=OP607.2;Name=JNC_CBG13854;Parent=OP607;Note=SL1:0.108111478805903,SL2:0.366635536950317,SL2:SL1-ratio:3.39127298044413,downstream in operon
chrUn	.	gene	3786158	3787331	.	-	.	ID=OP607.1;Name=JNC_CBG13855;Parent=OP607;Note=SL1:0.309209124140314,SL2:0,SL2:SL1-ratio:0,upstream in operon
chrUn	.	operon	3886174	3896318	.	-	.	ID=OP608;Name=OP608;size=2;genes=JNC_CBG13877,JNC_CBG13878
chrUn	.	gene	3886174	3889673	.	-	.	ID=OP608.2;Name=JNC_CBG13877;Parent=OP608;Note=SL1:0,SL2:0.0935628479894701,SL2:SL1-ratio:Inf,downstream in operon
chrUn	.	gene	3894704	3896318	.	-	.	ID=OP608.1;Name=JNC_CBG13878;Parent=OP608;Note=SL1:0,SL2:0,SL2:SL1-ratio:NaN,upstream in operon
chrUn	.	operon	4090543	4100174	.	-	.	ID=OP609;Name=OP609;size=2;genes=JNC_CBG13930,JNC_CBG13931
chrUn	.	gene	4090543	4094955	.	-	.	ID=OP609.2;Name=JNC_CBG13930;Parent=OP609;Note=SL1:0,SL2:0.138607630904512,SL2:SL1-ratio:Inf,downstream in operon
chrUn	.	gene	4098063	4100174	.	-	.	ID=OP609.1;Name=JNC_CBG13931;Parent=OP609;Note=SL1:0,SL2:0,SL2:SL1-ratio:NaN,upstream in operon
chrUn	.	operon	4144022	4151565	.	-	.	ID=OP610;Name=OP610;size=2;genes=JNC_CBG13944,JNC_CBG13945
chrUn	.	gene	4144022	4147679	.	-	.	ID=OP610.2;Name=JNC_CBG13944;Parent=OP610;Note=SL1:0,SL2:0.178296598305644,SL2:SL1-ratio:Inf,downstream in operon
chrUn	.	gene	4148813	4151565	.	-	.	ID=OP610.1;Name=JNC_CBG13945;Parent=OP610;Note=SL1:0,SL2:0,SL2:SL1-ratio:NaN,upstream in operon
chrUn	.	operon	4399808	4406558	.	+	.	ID=OP611;Name=OP611;size=2;genes=JNC_CBG14007,JNC_CBG14008
chrUn	.	gene	4399808	4400352	.	+	.	ID=OP611.1;Name=JNC_CBG14007;Parent=OP611;Note=SL1:0,SL2:0,SL2:SL1-ratio:NaN,upstream in operon
chrUn	.	gene	4404365	4406558	.	+	.	ID=OP611.2;Name=JNC_CBG14008;Parent=OP611;Note=SL1:0,SL2:0.138607630904512,SL2:SL1-ratio:Inf,downstream in operon
chrUn	.	operon	4447224	4449090	.	-	.	ID=OP612;Name=OP612;size=2;genes=JNC_CBG14021,JNC_CBG14022
chrUn	.	gene	4447224	4447873	.	-	.	ID=OP612.2;Name=JNC_CBG14021;Parent=OP612;Note=SL1:0,SL2:0.104226829286125,SL2:SL1-ratio:Inf,downstream in operon
chrUn	.	gene	4448105	4449090	.	-	.	ID=OP612.1;Name=JNC_CBG14022;Parent=OP612;Note=SL1:1.03755202770055,SL2:0,SL2:SL1-ratio:0,upstream in operon
chrUn	.	operon	4455210	4460107	.	+	.	ID=OP613;Name=OP613;size=2;genes=JNC_CBG14023,JNC_CBG14024
chrUn	.	gene	4455210	4456631	.	+	.	ID=OP613.1;Name=JNC_CBG14023;Parent=OP613;Note=SL1:0,SL2:0,SL2:SL1-ratio:NaN,upstream in operon
chrUn	.	gene	4458618	4460107	.	+	.	ID=OP613.2;Name=JNC_CBG14024;Parent=OP613;Note=SL1:0,SL2:0.118722779316756,SL2:SL1-ratio:Inf,downstream in operon
chrUn	.	operon	5532293	5547106	.	-	.	ID=OP614;Name=OP614;size=2;genes=JNC_CBG14275,JNC_CBG14276
chrUn	.	gene	5532293	5535701	.	-	.	ID=OP614.2;Name=JNC_CBG14275;Parent=OP614;Note=SL1:0,SL2:0.138165786271541,SL2:SL1-ratio:Inf,downstream in operon
chrUn	.	gene	5538579	5547106	.	-	.	ID=OP614.1;Name=JNC_CBG14276;Parent=OP614;Note=SL1:0.0975421224119542,SL2:0,SL2:SL1-ratio:0,upstream in operon
chrUn	.	operon	5623542	5642456	.	-	.	ID=OP615;Name=OP615;size=2;genes=JNC_CBG14290,JNC_CBG14291
chrUn	.	gene	5623542	5626541	.	-	.	ID=OP615.2;Name=JNC_CBG14290;Parent=OP615;Note=SL1:0.0764463597877598,SL2:0.263174409629381,SL2:SL1-ratio:3.44260224240944,downstream in operon
chrUn	.	gene	5627465	5642456	.	-	.	ID=OP615.1;Name=JNC_CBG14291;Parent=OP615;Note=SL1:0,SL2:0,SL2:SL1-ratio:NaN,upstream in operon
chrUn	.	operon	6610021	6645243	.	+	.	ID=OP616;Name=OP616;size=2;genes=JNC_CBG14492,JNC_CBG14493
chrUn	.	gene	6610021	6612104	.	+	.	ID=OP616.1;Name=JNC_CBG14492;Parent=OP616;Note=SL1:0.12075434435803,SL2:0,SL2:SL1-ratio:0,upstream in operon
chrUn	.	gene	6616816	6645243	.	+	.	ID=OP616.2;Name=JNC_CBG14493;Parent=OP616;Note=SL1:0.0624611803763961,SL2:0.208864585129762,SL2:SL1-ratio:3.34391031151073,downstream in operon
chrUn	.	operon	6680049	6683631	.	-	.	ID=OP617;Name=OP617;size=2;genes=JNC_CBG14496,JNC_CBG14497
chrUn	.	gene	6680049	6682257	.	-	.	ID=OP617.2;Name=JNC_CBG14496;Parent=OP617;Note=SL1:0,SL2:0.124333715774453,SL2:SL1-ratio:Inf,downstream in operon
chrUn	.	gene	6682416	6683631	.	-	.	ID=OP617.1;Name=JNC_CBG14497;Parent=OP617;Note=SL1:0.0935628479894701,SL2:0.123623956613584,SL2:SL1-ratio:1.32129321915786,upstream in operon
chrUn	.	operon	6692628	6699204	.	-	.	ID=OP618;Name=OP618;size=2;genes=JNC_CBG14500,JNC_CBG14501
chrUn	.	gene	6692628	6697085	.	-	.	ID=OP618.2;Name=JNC_CBG14500;Parent=OP618;Note=SL1:0.0670208315489037,SL2:0.158160343378613,SL2:SL1-ratio:2.35986841290094,downstream in operon
chrUn	.	gene	6697628	6699204	.	-	.	ID=OP618.1;Name=JNC_CBG14501;Parent=OP618;Note=SL1:0.849144410665772,SL2:0,SL2:SL1-ratio:0,upstream in operon
chrUn	.	operon	6700416	6712527	.	+	.	ID=OP619;Name=OP619;size=2;genes=JNC_CBG14503,JNC_CBG14504
chrUn	.	gene	6700416	6700717	.	+	.	ID=OP619.1;Name=JNC_CBG14503;Parent=OP619;Note=SL1:0.161049835147382,SL2:0.204001942693151,SL2:SL1-ratio:1.26670072345286,upstream in operon
chrUn	.	gene	6700883	6712527	.	+	.	ID=OP619.2;Name=JNC_CBG14504;Parent=OP619;Note=SL1:0,SL2:0.0731657469542174,SL2:SL1-ratio:Inf,downstream in operon
chrUn	.	operon	6821737	6838296	.	-	.	ID=OP620;Name=OP620;size=2;genes=JNC_CBG14526,JNC_CBG14527
chrUn	.	gene	6821737	6831986	.	-	.	ID=OP620.2;Name=JNC_CBG14526;Parent=OP620;Note=SL1:0,SL2:0.0834069768040217,SL2:SL1-ratio:Inf,downstream in operon
chrUn	.	gene	6832350	6838296	.	-	.	ID=OP620.1;Name=JNC_CBG14527;Parent=OP620;Note=SL1:0.0921830647189001,SL2:0.138607630904512,SL2:SL1-ratio:1.50361274413231,upstream in operon
chrUn	.	operon	7280628	7285500	.	+	.	ID=OP621;Name=OP621;size=2;genes=JNC_CBG14616,JNC_CBG14617
chrUn	.	gene	7280628	7283089	.	+	.	ID=OP621.1;Name=JNC_CBG14616;Parent=OP621;Note=SL1:0.0930462048418507,SL2:0,SL2:SL1-ratio:0,upstream in operon
chrUn	.	gene	7283361	7285500	.	+	.	ID=OP621.2;Name=JNC_CBG14617;Parent=OP621;Note=SL1:0,SL2:0.134041663097807,SL2:SL1-ratio:Inf,downstream in operon
chrV	.	operon	61114	63477	.	-	.	ID=OP622;Name=OP622;size=2;genes=JNC_CBG14647,JNC_CBG14648
chrV	.	gene	61114	61354	.	-	.	ID=OP622.2;Name=JNC_CBG14647;Parent=OP622;Note=SL1:0,SL2:0.388349101713509,SL2:SL1-ratio:Inf,downstream in operon
chrV	.	gene	61654	63477	.	-	.	ID=OP622.1;Name=JNC_CBG14648;Parent=OP622;Note=SL1:0.118722779316756,SL2:0.167664283263468,SL2:SL1-ratio:1.41223347556693,upstream in operon
chrV	.	operon	288480	290792	.	+	.	ID=OP623;Name=OP623;size=2;genes=JNC_CBG14719,JNC_CBG14720
chrV	.	gene	288480	289000	.	+	.	ID=OP623.1;Name=JNC_CBG14719;Parent=OP623;Note=SL1:0.197056978811111,SL2:0,SL2:SL1-ratio:0,upstream in operon
chrV	.	gene	290335	290792	.	+	.	ID=OP623.2;Name=JNC_CBG14720;Parent=OP623;Note=SL1:0,SL2:0.101690637353188,SL2:SL1-ratio:Inf,downstream in operon
chrV	.	operon	460916	463831	.	-	.	ID=OP624;Name=OP624;size=3;genes=JNC_CBG14780,JNC_CBG14781,JNC_CBG14782
chrV	.	gene	460916	461336	.	-	.	ID=OP624.3;Name=JNC_CBG14780;Parent=OP624;Note=SL1:0.138607630904512,SL2:0.416855252203717,SL2:SL1-ratio:3.00744807110146,downstream in operon
chrV	.	gene	461557	462080	.	-	.	ID=OP624.2;Name=JNC_CBG14781;Parent=OP624;Note=SL1:0,SL2:0.309033075205174,SL2:SL1-ratio:Inf,downstream in operon
chrV	.	gene	462390	463831	.	-	.	ID=OP624.1;Name=JNC_CBG14782;Parent=OP624;Note=SL1:0.226507746576146,SL2:0,SL2:SL1-ratio:0,upstream in operon
chrV	.	operon	1100561	1102788	.	-	.	ID=OP625;Name=OP625;size=2;genes=JNC_CBG14964,JNC_CBG14965
chrV	.	gene	1100561	1101640	.	-	.	ID=OP625.2;Name=JNC_CBG14964;Parent=OP625;Note=SL1:0,SL2:0.0947786069917371,SL2:SL1-ratio:Inf,downstream in operon
chrV	.	gene	1101842	1102788	.	-	.	ID=OP625.1;Name=JNC_CBG14965;Parent=OP625;Note=SL1:0.101690637353188,SL2:0.201385667333735,SL2:SL1-ratio:1.98037570198612,upstream in operon
chrV	.	operon	1103652	1108887	.	-	.	ID=OP626;Name=OP626;size=2;genes=JNC_CBG14966,JNC_CBG14967
chrV	.	gene	1103652	1105195	.	-	.	ID=OP626.2;Name=JNC_CBG14966;Parent=OP626;Note=SL1:0.0647008519909292,SL2:0.277857778613515,SL2:SL1-ratio:4.29449953228545,downstream in operon
chrV	.	gene	1105646	1108887	.	-	.	ID=OP626.1;Name=JNC_CBG14967;Parent=OP626;Note=SL1:0.181827182237326,SL2:0,SL2:SL1-ratio:0,upstream in operon
chrV	.	operon	1131722	1136736	.	-	.	ID=OP627;Name=OP627;size=2;genes=JNC_CBG14973,JNC_CBG14974
chrV	.	gene	1131722	1132508	.	-	.	ID=OP627.2;Name=JNC_CBG14973;Parent=OP627;Note=SL1:0,SL2:0.134728796496158,SL2:SL1-ratio:Inf,downstream in operon
chrV	.	gene	1133196	1136736	.	-	.	ID=OP627.1;Name=JNC_CBG14974;Parent=OP627;Note=SL1:0.149101923145282,SL2:0.0624611803763961,SL2:SL1-ratio:0.418915994232584,upstream in operon
chrV	.	operon	1204680	1209810	.	-	.	ID=OP628;Name=OP628;size=2;genes=JNC_CBG14997,JNC_CBG14998
[truncated: 388 more rows]
