# Supplementary material for: SLIDR and SLOPPR: flexible identification of spliced leader trans-splicing and prediction of eukaryotic operons from RNA-Seq data
Source: BMC Bioinformatics. 2021 Mar 22;22:140. doi: 10.1186/s12859-021-04009-7 (PMC7986045; doi:10.1186/s12859-021-04009-7)
Supplement: Supplementary file 3 — Additional file 3: GFF3 operon annotations generated by SLOPPR. [file 12859_2021_4009_MOESM3_ESM.zip › Cbr.SLOPPR.CB4.PRJNA104933.gff3]

##gff-version 3
# predicted using SLOPPR 1.0
# Libraries: SRR440441, SRR440557
# SL1-type SLs: CelSL1
# SL2-type SLs: CbSL10, CbSL13, CbSL14, CbSL2, CbSL3, CbSL4
cb25.fpc4095	.	operon	31562	38607	.	+	.	ID=OP1;Name=OP1;size=2;genes=Gene:WBGene00037923,Gene:WBGene00037926
cb25.fpc4095	.	gene	31562	36089	.	+	.	ID=OP1.1;Name=Gene:WBGene00037923;Parent=OP1;Note=SL1:0.18171982468129,SL2:0,SL2:SL1-ratio:0,upstream in operon
cb25.fpc4095	.	gene	36186	38607	.	+	.	ID=OP1.2;Name=Gene:WBGene00037926;Parent=OP1;Note=SL1:0,SL2:0.332330728451232,SL2:SL1-ratio:Inf,downstream in operon
cb25.fpc4095	.	operon	63105	66611	.	-	.	ID=OP2;Name=OP2;size=2;genes=Gene:WBGene00037931,Gene:WBGene00037932
cb25.fpc4095	.	gene	63105	64641	.	-	.	ID=OP2.2;Name=Gene:WBGene00037931;Parent=OP2;Note=SL1:0,SL2:0.529799778028161,SL2:SL1-ratio:Inf,downstream in operon
cb25.fpc4095	.	gene	64761	66611	.	-	.	ID=OP2.1;Name=Gene:WBGene00037932;Parent=OP2;Note=SL1:2.32631509915863,SL2:0,SL2:SL1-ratio:0,upstream in operon
cb25.NA_002	.	operon	1018	3484	.	+	.	ID=OP3;Name=OP3;size=1;genes=Gene:WBGene00041885
cb25.NA_002	.	gene	1018	3484	.	+	.	ID=OP3.1;Name=Gene:WBGene00041885;Parent=OP3;Note=SL1:0,SL2:0.221553818967488,SL2:SL1-ratio:Inf,downstream in operon
cb25.NA_108	.	operon	16619	20903	.	+	.	ID=OP4;Name=OP4;size=2;genes=Gene:WBGene00042358,Gene:WBGene00042359
cb25.NA_108	.	gene	16619	18821	.	+	.	ID=OP4.1;Name=Gene:WBGene00042358;Parent=OP4;Note=SL1:0,SL2:0,SL2:SL1-ratio:NaN,upstream in operon
cb25.NA_108	.	gene	18840	20903	.	+	.	ID=OP4.2;Name=Gene:WBGene00042359;Parent=OP4;Note=SL1:0,SL2:0.553884547418721,SL2:SL1-ratio:Inf,downstream in operon
cb25.NA_146	.	operon	28966	31120	.	-	.	ID=OP5;Name=OP5;size=2;genes=Gene:WBGene00042491,Gene:WBGene00042492
cb25.NA_146	.	gene	28966	29512	.	-	.	ID=OP5.2;Name=Gene:WBGene00042491;Parent=OP5;Note=SL1:0,SL2:0.221553818967488,SL2:SL1-ratio:Inf,downstream in operon
cb25.NA_146	.	gene	29506	31120	.	-	.	ID=OP5.1;Name=Gene:WBGene00042492;Parent=OP5;Note=SL1:0.314747969090503,SL2:0.221553818967488,SL2:SL1-ratio:0.703908653033382,upstream in operon
cb25.NA_176	.	operon	294	16213	.	-	.	ID=OP6;Name=OP6;size=3;genes=Gene:WBGene00042610,Gene:WBGene00042611,Gene:WBGene00042612
cb25.NA_176	.	gene	294	5446	.	-	.	ID=OP6.3;Name=Gene:WBGene00042610;Parent=OP6;Note=SL1:0,SL2:0.445120846617177,SL2:SL1-ratio:Inf,downstream in operon
cb25.NA_176	.	gene	7221	12608	.	-	.	ID=OP6.2;Name=Gene:WBGene00042611;Parent=OP6;Note=SL1:0.110776909483744,SL2:0.332330728451232,SL2:SL1-ratio:3,downstream in operon
cb25.NA_176	.	gene	12649	16213	.	-	.	ID=OP6.1;Name=Gene:WBGene00042612;Parent=OP6;Note=SL1:3.31358514027195,SL2:0,SL2:SL1-ratio:0,upstream in operon
cb25.NA_182	.	operon	2773	3420	.	-	.	ID=OP7;Name=OP7;size=1;genes=Gene:WBGene00042628
cb25.NA_182	.	gene	2773	3420	.	-	.	ID=OP7.1;Name=Gene:WBGene00042628;Parent=OP7;Note=SL1:0,SL2:0.447143202081899,SL2:SL1-ratio:Inf,downstream in operon
cb25.NA_205	.	operon	10373	19395	.	-	.	ID=OP8;Name=OP8;size=2;genes=Gene:WBGene00042746,Gene:WBGene00042747
cb25.NA_205	.	gene	10373	11931	.	-	.	ID=OP8.2;Name=Gene:WBGene00042746;Parent=OP8;Note=SL1:0,SL2:0.1490477340273,SL2:SL1-ratio:Inf,downstream in operon
cb25.NA_205	.	gene	13529	19395	.	-	.	ID=OP8.1;Name=Gene:WBGene00042747;Parent=OP8;Note=SL1:0.890241693234353,SL2:0,SL2:SL1-ratio:0,upstream in operon
cb25.NA_220	.	operon	4433	7229	.	-	.	ID=OP9;Name=OP9;size=2;genes=Gene:WBGene00042813,Gene:WBGene00042814
cb25.NA_220	.	gene	4433	5728	.	-	.	ID=OP9.2;Name=Gene:WBGene00042813;Parent=OP9;Note=SL1:0,SL2:0.908599123406449,SL2:SL1-ratio:Inf,downstream in operon
cb25.NA_220	.	gene	5776	7229	.	-	.	ID=OP9.1;Name=Gene:WBGene00042814;Parent=OP9;Note=SL1:0.664661456902465,SL2:0,SL2:SL1-ratio:0,upstream in operon
cb25.NA_227	.	operon	4226	12653	.	-	.	ID=OP10;Name=OP10;size=2;genes=Gene:WBGene00042835,Gene:WBGene00042836
cb25.NA_227	.	gene	4226	7797	.	-	.	ID=OP10.2;Name=Gene:WBGene00042835;Parent=OP10;Note=SL1:0,SL2:0.222560423308588,SL2:SL1-ratio:Inf,downstream in operon
cb25.NA_227	.	gene	7844	12653	.	-	.	ID=OP10.1;Name=Gene:WBGene00042836;Parent=OP10;Note=SL1:0,SL2:0,SL2:SL1-ratio:NaN,upstream in operon
I	.	operon	260815	271766	.	+	.	ID=OP11;Name=OP11;size=2;genes=Gene:WBGene00032917,Gene:WBGene00032918
I	.	gene	260815	261136	.	+	.	ID=OP11.1;Name=Gene:WBGene00032917;Parent=OP11;Note=SL1:0,SL2:0,SL2:SL1-ratio:NaN,upstream in operon
I	.	gene	263268	271766	.	+	.	ID=OP11.2;Name=Gene:WBGene00032918;Parent=OP11;Note=SL1:0,SL2:0.128495320308171,SL2:SL1-ratio:Inf,downstream in operon
I	.	operon	440011	444249	.	-	.	ID=OP12;Name=OP12;size=2;genes=Gene:WBGene00023724,Gene:WBGene00023723
I	.	gene	440011	441228	.	-	.	ID=OP12.2;Name=Gene:WBGene00023724;Parent=OP12;Note=SL1:0,SL2:0.110776909483744,SL2:SL1-ratio:Inf,downstream in operon
I	.	gene	441351	444249	.	-	.	ID=OP12.1;Name=Gene:WBGene00023723;Parent=OP12;Note=SL1:0,SL2:0,SL2:SL1-ratio:NaN,upstream in operon
I	.	operon	459668	473688	.	+	.	ID=OP13;Name=OP13;size=2;genes=Gene:WBGene00023719,Gene:WBGene00023718
I	.	gene	459668	465477	.	+	.	ID=OP13.1;Name=Gene:WBGene00023719;Parent=OP13;Note=SL1:0.385485960924512,SL2:0,SL2:SL1-ratio:0,upstream in operon
I	.	gene	468704	473688	.	+	.	ID=OP13.2;Name=Gene:WBGene00023718;Parent=OP13;Note=SL1:0.128495320308171,SL2:0.256990640616341,SL2:SL1-ratio:2,downstream in operon
I	.	operon	546948	557720	.	-	.	ID=OP14;Name=OP14;size=2;genes=Gene:WBGene00023705,Gene:WBGene00023704
I	.	gene	546948	552985	.	-	.	ID=OP14.2;Name=Gene:WBGene00023705;Parent=OP14;Note=SL1:0,SL2:1.70468305911494,SL2:SL1-ratio:Inf,downstream in operon
I	.	gene	554314	557720	.	-	.	ID=OP14.1;Name=Gene:WBGene00023704;Parent=OP14;Note=SL1:0.703797854666367,SL2:0,SL2:SL1-ratio:0,upstream in operon
I	.	operon	879557	893016	.	+	.	ID=OP15;Name=OP15;size=2;genes=Gene:WBGene00038683,Gene:WBGene00038686
I	.	gene	879557	880673	.	+	.	ID=OP15.1;Name=Gene:WBGene00038683;Parent=OP15;Note=SL1:0,SL2:0,SL2:SL1-ratio:NaN,upstream in operon
I	.	gene	888570	893016	.	+	.	ID=OP15.2;Name=Gene:WBGene00038686;Parent=OP15;Note=SL1:0,SL2:0.110776909483744,SL2:SL1-ratio:Inf,downstream in operon
I	.	operon	920817	948131	.	-	.	ID=OP16;Name=OP16;size=2;genes=Gene:WBGene00077507,Gene:WBGene00036728
I	.	gene	920817	924399	.	-	.	ID=OP16.2;Name=Gene:WBGene00077507;Parent=OP16;Note=SL1:0,SL2:0.110776909483744,SL2:SL1-ratio:Inf,downstream in operon
I	.	gene	924665	948131	.	-	.	ID=OP16.1;Name=Gene:WBGene00036728;Parent=OP16;Note=SL1:0.1490477340273,SL2:0.298095468054599,SL2:SL1-ratio:2,upstream in operon
I	.	operon	993285	1001661	.	+	.	ID=OP17;Name=OP17;size=2;genes=Gene:WBGene00036735,Gene:WBGene00036738
I	.	gene	993285	993961	.	+	.	ID=OP17.1;Name=Gene:WBGene00036735;Parent=OP17;Note=SL1:0,SL2:0,SL2:SL1-ratio:NaN,upstream in operon
I	.	gene	998372	1001661	.	+	.	ID=OP17.2;Name=Gene:WBGene00036738;Parent=OP17;Note=SL1:0,SL2:0.1490477340273,SL2:SL1-ratio:Inf,downstream in operon
I	.	operon	994461	998103	.	-	.	ID=OP18;Name=OP18;size=2;genes=Gene:WBGene00036736,Gene:WBGene00036737
I	.	gene	994461	995177	.	-	.	ID=OP18.2;Name=Gene:WBGene00036736;Parent=OP18;Note=SL1:0,SL2:0.221553818967488,SL2:SL1-ratio:Inf,downstream in operon
I	.	gene	995796	998103	.	-	.	ID=OP18.1;Name=Gene:WBGene00036737;Parent=OP18;Note=SL1:0.1490477340273,SL2:0,SL2:SL1-ratio:0,upstream in operon
I	.	operon	1312275	1321608	.	-	.	ID=OP19;Name=OP19;size=2;genes=Gene:WBGene00027666,Gene:WBGene00027664
I	.	gene	1312275	1318144	.	-	.	ID=OP19.2;Name=Gene:WBGene00027666;Parent=OP19;Note=SL1:0,SL2:0.18171982468129,SL2:SL1-ratio:Inf,downstream in operon
I	.	gene	1318244	1321608	.	-	.	ID=OP19.1;Name=Gene:WBGene00027664;Parent=OP19;Note=SL1:0.852341529557472,SL2:0,SL2:SL1-ratio:0,upstream in operon
I	.	operon	1681983	1694921	.	+	.	ID=OP20;Name=OP20;size=2;genes=Gene:WBGene00041182,Gene:WBGene00041183
I	.	gene	1681983	1684450	.	+	.	ID=OP20.1;Name=Gene:WBGene00041182;Parent=OP20;Note=SL1:0.332330728451232,SL2:0,SL2:SL1-ratio:0,upstream in operon
I	.	gene	1684708	1694921	.	+	.	ID=OP20.2;Name=Gene:WBGene00041183;Parent=OP20;Note=SL1:0,SL2:0.332330728451232,SL2:SL1-ratio:Inf,downstream in operon
I	.	operon	1926263	1930777	.	-	.	ID=OP21;Name=OP21;size=2;genes=Gene:WBGene00040682,Gene:WBGene00040683
I	.	gene	1926263	1929552	.	-	.	ID=OP21.2;Name=Gene:WBGene00040682;Parent=OP21;Note=SL1:0,SL2:1.83528026676698,SL2:SL1-ratio:Inf,downstream in operon
I	.	gene	1929572	1930777	.	-	.	ID=OP21.1;Name=Gene:WBGene00040683;Parent=OP21;Note=SL1:3.01895646412578,SL2:0,SL2:SL1-ratio:0,upstream in operon
I	.	operon	1932087	1933028	.	+	.	ID=OP22;Name=OP22;size=2;genes=Gene:WBGene00250020,Gene:WBGene00040685
I	.	gene	1932087	1932227	.	+	.	ID=OP22.1;Name=Gene:WBGene00250020;Parent=OP22;Note=SL1:0,SL2:0,SL2:SL1-ratio:NaN,upstream in operon
I	.	gene	1932545	1933028	.	+	.	ID=OP22.2;Name=Gene:WBGene00040685;Parent=OP22;Note=SL1:5.57290588908586,SL2:46.1291041337122,SL2:SL1-ratio:8.27738796451825,downstream in operon
I	.	operon	2320832	2337650	.	+	.	ID=OP23;Name=OP23;size=2;genes=Gene:WBGene00040726,Gene:WBGene00086596
I	.	gene	2320832	2333892	.	+	.	ID=OP23.1;Name=Gene:WBGene00040726;Parent=OP23;Note=SL1:0.314747969090503,SL2:0.256990640616341,SL2:SL1-ratio:0.816496580927726,upstream in operon
I	.	gene	2334849	2337650	.	+	.	ID=OP23.2;Name=Gene:WBGene00086596;Parent=OP23;Note=SL1:0.298095468054599,SL2:0.629495938181005,SL2:SL1-ratio:2.11172595910015,downstream in operon
I	.	operon	2347559	2362405	.	+	.	ID=OP24;Name=OP24;size=2;genes=Gene:WBGene00040730,Gene:WBGene00040731
I	.	gene	2347559	2354191	.	+	.	ID=OP24.1;Name=Gene:WBGene00040730;Parent=OP24;Note=SL1:0.332330728451232,SL2:0,SL2:SL1-ratio:0,upstream in operon
I	.	gene	2356849	2362405	.	+	.	ID=OP24.2;Name=Gene:WBGene00040731;Parent=OP24;Note=SL1:0,SL2:0.128495320308171,SL2:SL1-ratio:Inf,downstream in operon
I	.	operon	2416213	2423883	.	-	.	ID=OP25;Name=OP25;size=2;genes=Gene:WBGene00270394,Gene:WBGene00270393
I	.	gene	2416213	2420590	.	-	.	ID=OP25.2;Name=Gene:WBGene00270394;Parent=OP25;Note=SL1:0,SL2:0.222560423308588,SL2:SL1-ratio:Inf,downstream in operon
I	.	gene	2420696	2423883	.	-	.	ID=OP25.1;Name=Gene:WBGene00270393;Parent=OP25;Note=SL1:0,SL2:0,SL2:SL1-ratio:NaN,upstream in operon
I	.	operon	2469874	2480860	.	-	.	ID=OP26;Name=OP26;size=2;genes=Gene:WBGene00040749,Gene:WBGene00040750
I	.	gene	2469874	2476201	.	-	.	ID=OP26.2;Name=Gene:WBGene00040749;Parent=OP26;Note=SL1:0,SL2:0.110776909483744,SL2:SL1-ratio:Inf,downstream in operon
I	.	gene	2476751	2480860	.	-	.	ID=OP26.1;Name=Gene:WBGene00040750;Parent=OP26;Note=SL1:0,SL2:0,SL2:SL1-ratio:NaN,upstream in operon
I	.	operon	2553435	2557650	.	-	.	ID=OP27;Name=OP27;size=2;genes=Gene:WBGene00270358,Gene:WBGene00040769
I	.	gene	2553435	2555629	.	-	.	ID=OP27.2;Name=Gene:WBGene00270358;Parent=OP27;Note=SL1:0,SL2:0.332330728451232,SL2:SL1-ratio:Inf,downstream in operon
I	.	gene	2555730	2557650	.	-	.	ID=OP27.1;Name=Gene:WBGene00040769;Parent=OP27;Note=SL1:0,SL2:0,SL2:SL1-ratio:NaN,upstream in operon
I	.	operon	2574889	2580360	.	+	.	ID=OP28;Name=OP28;size=2;genes=Gene:WBGene00040774,Gene:WBGene00040775
I	.	gene	2574889	2577807	.	+	.	ID=OP28.1;Name=Gene:WBGene00040774;Parent=OP28;Note=SL1:0.18171982468129,SL2:0,SL2:SL1-ratio:0,upstream in operon
I	.	gene	2577906	2580360	.	+	.	ID=OP28.2;Name=Gene:WBGene00040775;Parent=OP28;Note=SL1:0,SL2:0.443107637934977,SL2:SL1-ratio:Inf,downstream in operon
I	.	operon	2635676	2655571	.	-	.	ID=OP29;Name=OP29;size=2;genes=Gene:WBGene00040788,Gene:WBGene00040791
I	.	gene	2635676	2649815	.	-	.	ID=OP29.2;Name=Gene:WBGene00040788;Parent=OP29;Note=SL1:0,SL2:0.1490477340273,SL2:SL1-ratio:Inf,downstream in operon
I	.	gene	2650235	2655571	.	-	.	ID=OP29.1;Name=Gene:WBGene00040791;Parent=OP29;Note=SL1:0.18171982468129,SL2:0,SL2:SL1-ratio:0,upstream in operon
I	.	operon	2742538	2762383	.	-	.	ID=OP30;Name=OP30;size=2;genes=Gene:WBGene00040805,Gene:WBGene00040806
I	.	gene	2742538	2746771	.	-	.	ID=OP30.2;Name=Gene:WBGene00040805;Parent=OP30;Note=SL1:0,SL2:0.298095468054599,SL2:SL1-ratio:Inf,downstream in operon
I	.	gene	2747821	2762383	.	-	.	ID=OP30.1;Name=Gene:WBGene00040806;Parent=OP30;Note=SL1:0,SL2:0,SL2:SL1-ratio:NaN,upstream in operon
I	.	operon	2777668	2780224	.	-	.	ID=OP31;Name=OP31;size=2;genes=Gene:WBGene00040807,Gene:WBGene00185684
I	.	gene	2777668	2780224	.	-	.	ID=OP31.2;Name=Gene:WBGene00040807;Parent=OP31;Note=SL1:0,SL2:0.339966662171007,SL2:SL1-ratio:Inf,downstream in operon
I	.	gene	2777962	2778033	.	-	.	ID=OP31.1;Name=Gene:WBGene00185684;Parent=OP31;Note=SL1:0,SL2:0,SL2:SL1-ratio:NaN,upstream in operon
I	.	operon	2824021	2836374	.	-	.	ID=OP32;Name=OP32;size=3;genes=Gene:WBGene00040821,Gene:WBGene00040822,Gene:WBGene00040824
I	.	gene	2824021	2824903	.	-	.	ID=OP32.3;Name=Gene:WBGene00040821;Parent=OP32;Note=SL1:6.60970735090056,SL2:61.7780591544855,SL2:SL1-ratio:9.34656496494787,downstream in operon
I	.	gene	2824858	2826845	.	-	.	ID=OP32.2;Name=Gene:WBGene00040822;Parent=OP32;Note=SL1:7.31408185524074,SL2:61.7780591544855,SL2:SL1-ratio:8.44645443914739,downstream in operon
I	.	gene	2835774	2836374	.	-	.	ID=OP32.1;Name=Gene:WBGene00040824;Parent=OP32;Note=SL1:0,SL2:0,SL2:SL1-ratio:NaN,upstream in operon
I	.	operon	2923723	2931767	.	+	.	ID=OP33;Name=OP33;size=2;genes=Gene:WBGene00040841,Gene:WBGene00040842
I	.	gene	2923723	2927539	.	+	.	ID=OP33.1;Name=Gene:WBGene00040841;Parent=OP33;Note=SL1:0.18171982468129,SL2:0.128495320308171,SL2:SL1-ratio:0.707106781186547,upstream in operon
I	.	gene	2927651	2931767	.	+	.	ID=OP33.2;Name=Gene:WBGene00040842;Parent=OP33;Note=SL1:0,SL2:0.886215275869953,SL2:SL1-ratio:Inf,downstream in operon
I	.	operon	3056113	3062363	.	-	.	ID=OP34;Name=OP34;size=3;genes=Gene:WBGene00040868,Gene:WBGene00040869,Gene:WBGene00040870
I	.	gene	3056113	3059045	.	-	.	ID=OP34.3;Name=Gene:WBGene00040868;Parent=OP34;Note=SL1:0,SL2:0.363439649362579,SL2:SL1-ratio:Inf,downstream in operon
I	.	gene	3059220	3060494	.	-	.	ID=OP34.2;Name=Gene:WBGene00040869;Parent=OP34;Note=SL1:0,SL2:0.110776909483744,SL2:SL1-ratio:Inf,downstream in operon
I	.	gene	3060776	3062363	.	-	.	ID=OP34.1;Name=Gene:WBGene00040870;Parent=OP34;Note=SL1:0.9615709287939,SL2:0,SL2:SL1-ratio:0,upstream in operon
I	.	operon	3071578	3074312	.	-	.	ID=OP35;Name=OP35;size=2;genes=Gene:WBGene00040873,Gene:WBGene00250084
I	.	gene	3071578	3073893	.	-	.	ID=OP35.2;Name=Gene:WBGene00040873;Parent=OP35;Note=SL1:0,SL2:0.443107637934977,SL2:SL1-ratio:Inf,downstream in operon
I	.	gene	3074198	3074312	.	-	.	ID=OP35.1;Name=Gene:WBGene00250084;Parent=OP35;Note=SL1:0,SL2:0,SL2:SL1-ratio:NaN,upstream in operon
I	.	operon	3075454	3079396	.	+	.	ID=OP36;Name=OP36;size=2;genes=Gene:WBGene00040875,Gene:WBGene00040876
I	.	gene	3075454	3076372	.	+	.	ID=OP36.1;Name=Gene:WBGene00040875;Parent=OP36;Note=SL1:113.935069505345,SL2:0.298095468054599,SL2:SL1-ratio:0.00261636271736873,upstream in operon
I	.	gene	3076385	3079396	.	+	.	ID=OP36.2;Name=Gene:WBGene00040876;Parent=OP36;Note=SL1:0,SL2:0.513981281232682,SL2:SL1-ratio:Inf,downstream in operon
I	.	operon	3205824	3207596	.	+	.	ID=OP37;Name=OP37;size=2;genes=Gene:WBGene00270395,Gene:WBGene00040898
I	.	gene	3205824	3206797	.	+	.	ID=OP37.1;Name=Gene:WBGene00270395;Parent=OP37;Note=SL1:0.332330728451232,SL2:0.443107637934977,SL2:SL1-ratio:1.33333333333333,upstream in operon
I	.	gene	3206852	3207596	.	+	.	ID=OP37.2;Name=Gene:WBGene00040898;Parent=OP37;Note=SL1:0.110776909483744,SL2:0.314747969090503,SL2:SL1-ratio:2.84127775867127,downstream in operon
I	.	operon	3244898	3249551	.	-	.	ID=OP38;Name=OP38;size=2;genes=Gene:WBGene00035430,Gene:WBGene00035431
I	.	gene	3244898	3246235	.	-	.	ID=OP38.2;Name=Gene:WBGene00035430;Parent=OP38;Note=SL1:0.1490477340273,SL2:0.385485960924512,SL2:SL1-ratio:2.58632553819239,downstream in operon
I	.	gene	3246233	3249551	.	-	.	ID=OP38.1;Name=Gene:WBGene00035431;Parent=OP38;Note=SL1:0.385485960924512,SL2:0.385485960924512,SL2:SL1-ratio:1,upstream in operon
I	.	operon	3251179	3256627	.	-	.	ID=OP39;Name=OP39;size=2;genes=Gene:WBGene00035433,Gene:WBGene00035434
I	.	gene	3251179	3252629	.	-	.	ID=OP39.2;Name=Gene:WBGene00035433;Parent=OP39;Note=SL1:0.110776909483744,SL2:0.222560423308588,SL2:SL1-ratio:2.00908677039097,downstream in operon
I	.	gene	3254201	3256627	.	-	.	ID=OP39.1;Name=Gene:WBGene00035434;Parent=OP39;Note=SL1:0.110776909483744,SL2:0,SL2:SL1-ratio:0,upstream in operon
I	.	operon	3317430	3318956	.	+	.	ID=OP40;Name=OP40;size=2;genes=Gene:WBGene00035251,Gene:WBGene00035252
I	.	gene	3317430	3318112	.	+	.	ID=OP40.1;Name=Gene:WBGene00035251;Parent=OP40;Note=SL1:0.332330728451232,SL2:0.221553818967488,SL2:SL1-ratio:0.666666666666667,upstream in operon
I	.	gene	3318234	3318956	.	+	.	ID=OP40.2;Name=Gene:WBGene00035252;Parent=OP40;Note=SL1:0,SL2:0.222560423308588,SL2:SL1-ratio:Inf,downstream in operon
I	.	operon	3329355	3336662	.	-	.	ID=OP41;Name=OP41;size=3;genes=Gene:WBGene00035253,Gene:WBGene00035254,Gene:WBGene00035255
I	.	gene	3329355	3333032	.	-	.	ID=OP41.3;Name=Gene:WBGene00035253;Parent=OP41;Note=SL1:0.221553818967488,SL2:0.770971921849023,SL2:SL1-ratio:3.47984036313163,downstream in operon
I	.	gene	3333123	3335079	.	-	.	ID=OP41.2;Name=Gene:WBGene00035254;Parent=OP41;Note=SL1:0,SL2:0.221553818967488,SL2:SL1-ratio:Inf,downstream in operon
I	.	gene	3335224	3336662	.	-	.	ID=OP41.1;Name=Gene:WBGene00035255;Parent=OP41;Note=SL1:0.760188566698077,SL2:0.221553818967488,SL2:SL1-ratio:0.291445871028842,upstream in operon
I	.	operon	3512634	3515856	.	+	.	ID=OP42;Name=OP42;size=2;genes=Gene:WBGene00035288,Gene:WBGene00035289
I	.	gene	3512634	3514922	.	+	.	ID=OP42.1;Name=Gene:WBGene00035288;Parent=OP42;Note=SL1:0.385485960924512,SL2:0,SL2:SL1-ratio:0,upstream in operon
I	.	gene	3515204	3515856	.	+	.	ID=OP42.2;Name=Gene:WBGene00035289;Parent=OP42;Note=SL1:0.256990640616341,SL2:1.23248381546418,SL2:SL1-ratio:4.79583152331272,downstream in operon
I	.	operon	3551649	3559128	.	+	.	ID=OP43;Name=OP43;size=3;genes=Gene:WBGene00035296,Gene:WBGene00270357,Gene:WBGene00035297
I	.	gene	3551649	3553443	.	+	.	ID=OP43.1;Name=Gene:WBGene00035296;Parent=OP43;Note=SL1:0.513981281232682,SL2:0.1490477340273,SL2:SL1-ratio:0.289986696927636,upstream in operon
I	.	gene	3553545	3555338	.	+	.	ID=OP43.2;Name=Gene:WBGene00270357;Parent=OP43;Note=SL1:0,SL2:0.886215275869953,SL2:SL1-ratio:Inf,downstream in operon
I	.	gene	3555555	3559128	.	+	.	ID=OP43.3;Name=Gene:WBGene00035297;Parent=OP43;Note=SL1:0,SL2:0.332330728451232,SL2:SL1-ratio:Inf,downstream in operon
I	.	operon	3577074	3592377	.	+	.	ID=OP44;Name=OP44;size=2;genes=Gene:WBGene00035305,Gene:WBGene00035307
I	.	gene	3577074	3590499	.	+	.	ID=OP44.1;Name=Gene:WBGene00035305;Parent=OP44;Note=SL1:0,SL2:0,SL2:SL1-ratio:NaN,upstream in operon
I	.	gene	3591278	3592377	.	+	.	ID=OP44.2;Name=Gene:WBGene00035307;Parent=OP44;Note=SL1:0.18171982468129,SL2:0.463296466028278,SL2:SL1-ratio:2.54950975679639,downstream in operon
I	.	operon	3642070	3647669	.	-	.	ID=OP45;Name=OP45;size=2;genes=Gene:WBGene00035320,Gene:WBGene00035321
I	.	gene	3642070	3643157	.	-	.	ID=OP45.2;Name=Gene:WBGene00035320;Parent=OP45;Note=SL1:0,SL2:0.314747969090503,SL2:SL1-ratio:Inf,downstream in operon
I	.	gene	3643136	3647669	.	-	.	ID=OP45.1;Name=Gene:WBGene00035321;Parent=OP45;Note=SL1:0.812675761693416,SL2:0.314747969090503,SL2:SL1-ratio:0.387298334620742,upstream in operon
I	.	operon	3691727	3700738	.	+	.	ID=OP46;Name=OP46;size=2;genes=Gene:WBGene00035329,Gene:WBGene00035331
I	.	gene	3691727	3696572	.	+	.	ID=OP46.1;Name=Gene:WBGene00035329;Parent=OP46;Note=SL1:0.110776909483744,SL2:0,SL2:SL1-ratio:0,upstream in operon
I	.	gene	3696675	3700738	.	+	.	ID=OP46.2;Name=Gene:WBGene00035331;Parent=OP46;Note=SL1:0,SL2:0.406337880846708,SL2:SL1-ratio:Inf,downstream in operon
I	.	operon	3747732	3751441	.	+	.	ID=OP47;Name=OP47;size=2;genes=Gene:WBGene00035339,Gene:WBGene00035340
I	.	gene	3747732	3750880	.	+	.	ID=OP47.1;Name=Gene:WBGene00035339;Parent=OP47;Note=SL1:0,SL2:0,SL2:SL1-ratio:NaN,upstream in operon
I	.	gene	3750983	3751441	.	+	.	ID=OP47.2;Name=Gene:WBGene00035340;Parent=OP47;Note=SL1:0.110776909483744,SL2:1.14929708399871,SL2:SL1-ratio:10.3748794704132,downstream in operon
I	.	operon	3763418	3767889	.	-	.	ID=OP48;Name=OP48;size=2;genes=Gene:WBGene00035344,Gene:WBGene00035345
I	.	gene	3763418	3764869	.	-	.	ID=OP48.2;Name=Gene:WBGene00035344;Parent=OP48;Note=SL1:0.110776909483744,SL2:0.256990640616341,SL2:SL1-ratio:2.31989357542108,downstream in operon
I	.	gene	3765074	3767889	.	-	.	ID=OP48.1;Name=Gene:WBGene00035345;Parent=OP48;Note=SL1:0.128495320308171,SL2:0,SL2:SL1-ratio:0,upstream in operon
I	.	operon	3767988	3779943	.	+	.	ID=OP49;Name=OP49;size=2;genes=Gene:WBGene00035346,Gene:WBGene00035347
I	.	gene	3767988	3769438	.	+	.	ID=OP49.1;Name=Gene:WBGene00035346;Parent=OP49;Note=SL1:1.13483994140396,SL2:0,SL2:SL1-ratio:0,upstream in operon
I	.	gene	3769536	3779943	.	+	.	ID=OP49.2;Name=Gene:WBGene00035347;Parent=OP49;Note=SL1:0,SL2:0.363439649362579,SL2:SL1-ratio:Inf,downstream in operon
I	.	operon	3815679	3817888	.	+	.	ID=OP50;Name=OP50;size=2;genes=Gene:WBGene00035354,Gene:WBGene00035355
I	.	gene	3815679	3817218	.	+	.	ID=OP50.1;Name=Gene:WBGene00035354;Parent=OP50;Note=SL1:0.703797854666367,SL2:1.21854600432119,SL2:SL1-ratio:1.73138635794625,upstream in operon
I	.	gene	3817205	3817888	.	+	.	ID=OP50.2;Name=Gene:WBGene00035355;Parent=OP50;Note=SL1:0,SL2:1.10776909483744,SL2:SL1-ratio:Inf,downstream in operon
I	.	operon	3897948	3909358	.	+	.	ID=OP51;Name=OP51;size=2;genes=Gene:WBGene00026851,Gene:WBGene00026852
I	.	gene	3897948	3901022	.	+	.	ID=OP51.1;Name=Gene:WBGene00026851;Parent=OP51;Note=SL1:4.95165682388557,SL2:1.52037713339615,SL2:SL1-ratio:0.307044124314559,upstream in operon
I	.	gene	3901056	3909358	.	+	.	ID=OP51.2;Name=Gene:WBGene00026852;Parent=OP51;Note=SL1:0.1490477340273,SL2:0.314747969090503,SL2:SL1-ratio:2.11172595910015,downstream in operon
I	.	operon	3983279	3985951	.	-	.	ID=OP52;Name=OP52;size=2;genes=Gene:WBGene00026947,Gene:WBGene00026946
I	.	gene	3983279	3984934	.	-	.	ID=OP52.2;Name=Gene:WBGene00026947;Parent=OP52;Note=SL1:0.128495320308171,SL2:0.664661456902465,SL2:SL1-ratio:5.17265107638478,downstream in operon
I	.	gene	3985035	3985951	.	-	.	ID=OP52.1;Name=Gene:WBGene00026946;Parent=OP52;Note=SL1:66.4110756256399,SL2:0.256990640616341,SL2:SL1-ratio:0.00386969550177143,upstream in operon
I	.	operon	3986182	3990051	.	+	.	ID=OP53;Name=OP53;size=2;genes=Gene:WBGene00026945,Gene:WBGene00026944
I	.	gene	3986182	3988305	.	+	.	ID=OP53.1;Name=Gene:WBGene00026945;Parent=OP53;Note=SL1:14.2993989479339,SL2:0,SL2:SL1-ratio:0,upstream in operon
I	.	gene	3988298	3990051	.	+	.	ID=OP53.2;Name=Gene:WBGene00026944;Parent=OP53;Note=SL1:0,SL2:0.110776909483744,SL2:SL1-ratio:Inf,downstream in operon
I	.	operon	3990052	3992883	.	-	.	ID=OP54;Name=OP54;size=2;genes=Gene:WBGene00026943,Gene:WBGene00026942
I	.	gene	3990052	3990752	.	-	.	ID=OP54.2;Name=Gene:WBGene00026943;Parent=OP54;Note=SL1:0,SL2:1.29773912200879,SL2:SL1-ratio:Inf,downstream in operon
I	.	gene	3990859	3992883	.	-	.	ID=OP54.1;Name=Gene:WBGene00026942;Parent=OP54;Note=SL1:1.35986664868403,SL2:0.287324270999679,SL2:SL1-ratio:0.211288563682129,upstream in operon
I	.	operon	4012072	4017973	.	+	.	ID=OP55;Name=OP55;size=2;genes=Gene:WBGene00026937,Gene:WBGene00026935
I	.	gene	4012072	4013017	.	+	.	ID=OP55.1;Name=Gene:WBGene00026937;Parent=OP55;Note=SL1:0.110776909483744,SL2:0,SL2:SL1-ratio:0,upstream in operon
I	.	gene	4013112	4017973	.	+	.	ID=OP55.2;Name=Gene:WBGene00026935;Parent=OP55;Note=SL1:0,SL2:0.426170764778736,SL2:SL1-ratio:Inf,downstream in operon
I	.	operon	4068794	4077214	.	+	.	ID=OP56;Name=OP56;size=3;genes=Gene:WBGene00026928,Gene:WBGene00026927,Gene:WBGene00026926
I	.	gene	4068794	4071606	.	+	.	ID=OP56.1;Name=Gene:WBGene00026928;Parent=OP56;Note=SL1:0.995320471238264,SL2:0.110776909483744,SL2:SL1-ratio:0.111297730414334,upstream in operon
I	.	gene	4071714	4075952	.	+	.	ID=OP56.2;Name=Gene:WBGene00026927;Parent=OP56;Note=SL1:0.110776909483744,SL2:0.339966662171007,SL2:SL1-ratio:3.06893073435033,downstream in operon
I	.	gene	4075953	4077214	.	+	.	ID=OP56.3;Name=Gene:WBGene00026926;Parent=OP56;Note=SL1:0,SL2:0.221553818967488,SL2:SL1-ratio:Inf,downstream in operon
I	.	operon	4089065	4100152	.	+	.	ID=OP57;Name=OP57;size=2;genes=Gene:WBGene00026922,Gene:WBGene00026919
I	.	gene	4089065	4095708	.	+	.	ID=OP57.1;Name=Gene:WBGene00026922;Parent=OP57;Note=SL1:0,SL2:0,SL2:SL1-ratio:NaN,upstream in operon
I	.	gene	4097861	4100152	.	+	.	ID=OP57.2;Name=Gene:WBGene00026919;Parent=OP57;Note=SL1:0.443107637934977,SL2:3.62985065508173,SL2:SL1-ratio:8.19180340018059,downstream in operon
I	.	operon	4100153	4103786	.	-	.	ID=OP58;Name=OP58;size=2;genes=Gene:WBGene00026918,Gene:WBGene00026917
I	.	gene	4100153	4102164	.	-	.	ID=OP58.2;Name=Gene:WBGene00026918;Parent=OP58;Note=SL1:0.221553818967488,SL2:1.14929708399871,SL2:SL1-ratio:5.18743973520658,downstream in operon
I	.	gene	4102259	4103786	.	-	.	ID=OP58.1;Name=Gene:WBGene00026917;Parent=OP58;Note=SL1:0.406337880846708,SL2:0,SL2:SL1-ratio:0,upstream in operon
I	.	operon	4105005	4109451	.	+	.	ID=OP59;Name=OP59;size=2;genes=Gene:WBGene00026915,Gene:WBGene00026913
I	.	gene	4105005	4108456	.	+	.	ID=OP59.1;Name=Gene:WBGene00026915;Parent=OP59;Note=SL1:0.703797854666367,SL2:0,SL2:SL1-ratio:0,upstream in operon
I	.	gene	4108924	4109451	.	+	.	ID=OP59.2;Name=Gene:WBGene00026913;Parent=OP59;Note=SL1:0.128495320308171,SL2:3.13433775588307,SL2:SL1-ratio:24.3926218353009,downstream in operon
I	.	operon	4139845	4143679	.	+	.	ID=OP60;Name=OP60;size=3;genes=Gene:WBGene00026900,Gene:WBGene00026899,Gene:WBGene00026898
I	.	gene	4139845	4140859	.	+	.	ID=OP60.1;Name=Gene:WBGene00026900;Parent=OP60;Note=SL1:0.629495938181005,SL2:0.222560423308588,SL2:SL1-ratio:0.353553390593274,upstream in operon
I	.	gene	4140961	4142786	.	+	.	ID=OP60.2;Name=Gene:WBGene00026899;Parent=OP60;Note=SL1:0.110776909483744,SL2:0.574648541999357,SL2:SL1-ratio:5.18743973520658,downstream in operon
I	.	gene	4142836	4143679	.	+	.	ID=OP60.3;Name=Gene:WBGene00026898;Parent=OP60;Note=SL1:0.110776909483744,SL2:1.40759570933273,SL2:SL1-ratio:12.7065804226944,downstream in operon
I	.	operon	4143817	4150375	.	-	.	ID=OP61;Name=OP61;size=2;genes=Gene:WBGene00026897,Gene:WBGene00086678
I	.	gene	4143817	4144815	.	-	.	ID=OP61.2;Name=Gene:WBGene00026897;Parent=OP61;Note=SL1:0.1490477340273,SL2:0.602696475437003,SL2:SL1-ratio:4.04364735479046,downstream in operon
I	.	gene	4144970	4150375	.	-	.	ID=OP61.1;Name=Gene:WBGene00086678;Parent=OP61;Note=SL1:0,SL2:0,SL2:SL1-ratio:NaN,upstream in operon
I	.	operon	4297506	4309403	.	-	.	ID=OP62;Name=OP62;size=2;genes=Gene:WBGene00026826,Gene:WBGene00303306
I	.	gene	4297506	4299071	.	-	.	ID=OP62.2;Name=Gene:WBGene00026826;Parent=OP62;Note=SL1:0.221553818967488,SL2:0.443107637934977,SL2:SL1-ratio:2,downstream in operon
I	.	gene	4308301	4309403	.	-	.	ID=OP62.1;Name=Gene:WBGene00303306;Parent=OP62;Note=SL1:0.1490477340273,SL2:0,SL2:SL1-ratio:0,upstream in operon
I	.	operon	4345855	4354230	.	-	.	ID=OP63;Name=OP63;size=3;genes=Gene:WBGene00026817,Gene:WBGene00270391,Gene:WBGene00026816
I	.	gene	4345855	4349357	.	-	.	ID=OP63.3;Name=Gene:WBGene00026817;Parent=OP63;Note=SL1:0,SL2:0.363439649362579,SL2:SL1-ratio:Inf,downstream in operon
I	.	gene	4349477	4350064	.	-	.	ID=OP63.2;Name=Gene:WBGene00270391;Parent=OP63;Note=SL1:0.332330728451232,SL2:1.21901364254012,SL2:SL1-ratio:3.66807381376112,downstream in operon
I	.	gene	4350307	4354230	.	-	.	ID=OP63.1;Name=Gene:WBGene00026816;Parent=OP63;Note=SL1:0.222560423308588,SL2:0,SL2:SL1-ratio:0,upstream in operon
I	.	operon	4416014	4426265	.	+	.	ID=OP64;Name=OP64;size=2;genes=Gene:WBGene00026798,Gene:WBGene00026797
I	.	gene	4416014	4419476	.	+	.	ID=OP64.1;Name=Gene:WBGene00026798;Parent=OP64;Note=SL1:0.642476601540853,SL2:0,SL2:SL1-ratio:0,upstream in operon
I	.	gene	4419582	4426265	.	+	.	ID=OP64.2;Name=Gene:WBGene00026797;Parent=OP64;Note=SL1:0,SL2:0.332330728451232,SL2:SL1-ratio:Inf,downstream in operon
I	.	operon	4429121	4432651	.	-	.	ID=OP65;Name=OP65;size=3;genes=Gene:WBGene00026795,Gene:WBGene00026794,Gene:WBGene00026793
I	.	gene	4429121	4429690	.	-	.	ID=OP65.3;Name=Gene:WBGene00026795;Parent=OP65;Note=SL1:0,SL2:1.10776909483744,SL2:SL1-ratio:Inf,downstream in operon
I	.	gene	4429789	4430392	.	-	.	ID=OP65.2;Name=Gene:WBGene00026794;Parent=OP65;Note=SL1:0.18171982468129,SL2:3.26337640106211,SL2:SL1-ratio:17.958284996068,downstream in operon
I	.	gene	4430486	4432651	.	-	.	ID=OP65.1;Name=Gene:WBGene00026793;Parent=OP65;Note=SL1:0.588839531759788,SL2:0.110776909483744,SL2:SL1-ratio:0.188127500802604,upstream in operon
I	.	operon	4448216	4452543	.	+	.	ID=OP66;Name=OP66;size=2;genes=Gene:WBGene00026788,Gene:WBGene00026787
I	.	gene	4448216	4451276	.	+	.	ID=OP66.1;Name=Gene:WBGene00026788;Parent=OP66;Note=SL1:0.9615709287939,SL2:0,SL2:SL1-ratio:0,upstream in operon
I	.	gene	4451377	4452543	.	+	.	ID=OP66.2;Name=Gene:WBGene00026787;Parent=OP66;Note=SL1:0.1490477340273,SL2:1.04390091699958,SL2:SL1-ratio:7.00380266638858,downstream in operon
I	.	operon	4525453	4530681	.	-	.	ID=OP67;Name=OP67;size=2;genes=Gene:WBGene00303304,Gene:WBGene00026767
I	.	gene	4525453	4529197	.	-	.	ID=OP67.2;Name=Gene:WBGene00303304;Parent=OP67;Note=SL1:0.110776909483744,SL2:0.256990640616341,SL2:SL1-ratio:2.31989357542108,downstream in operon
I	.	gene	4529298	4530681	.	-	.	ID=OP67.1;Name=Gene:WBGene00026767;Parent=OP67;Note=SL1:0,SL2:0,SL2:SL1-ratio:NaN,upstream in operon
I	.	operon	4533012	4536149	.	-	.	ID=OP68;Name=OP68;size=2;genes=Gene:WBGene00026766,Gene:WBGene00026765
I	.	gene	4533012	4534301	.	-	.	ID=OP68.2;Name=Gene:WBGene00026766;Parent=OP68;Note=SL1:0.110776909483744,SL2:0.664661456902465,SL2:SL1-ratio:6,downstream in operon
I	.	gene	4534396	4536149	.	-	.	ID=OP68.1;Name=Gene:WBGene00026765;Parent=OP68;Note=SL1:3.51898927333183,SL2:0,SL2:SL1-ratio:0,upstream in operon
I	.	operon	4608288	4610304	.	-	.	ID=OP69;Name=OP69;size=2;genes=Gene:WBGene00026754,Gene:WBGene00026753
I	.	gene	4608288	4609392	.	-	.	ID=OP69.2;Name=Gene:WBGene00026754;Parent=OP69;Note=SL1:0.1490477340273,SL2:0.944243907271508,SL2:SL1-ratio:6.33517787730044,downstream in operon
I	.	gene	4609620	4610304	.	-	.	ID=OP69.1;Name=Gene:WBGene00026753;Parent=OP69;Note=SL1:0,SL2:0,SL2:SL1-ratio:NaN,upstream in operon
I	.	operon	4649512	4653657	.	-	.	ID=OP70;Name=OP70;size=2;genes=Gene:WBGene00026745,Gene:WBGene00026744
I	.	gene	4649512	4651982	.	-	.	ID=OP70.2;Name=Gene:WBGene00026745;Parent=OP70;Note=SL1:0,SL2:0.18171982468129,SL2:SL1-ratio:Inf,downstream in operon
I	.	gene	4652028	4653657	.	-	.	ID=OP70.1;Name=Gene:WBGene00026744;Parent=OP70;Note=SL1:1.25899187636201,SL2:0,SL2:SL1-ratio:0,upstream in operon
I	.	operon	4654170	4658579	.	+	.	ID=OP71;Name=OP71;size=2;genes=Gene:WBGene00026742,Gene:WBGene00026741
I	.	gene	4654170	4657621	.	+	.	ID=OP71.1;Name=Gene:WBGene00026742;Parent=OP71;Note=SL1:0.222560423308588,SL2:0,SL2:SL1-ratio:0,upstream in operon
I	.	gene	4657726	4658579	.	+	.	ID=OP71.2;Name=Gene:WBGene00026741;Parent=OP71;Note=SL1:0.128495320308171,SL2:0.908599123406449,SL2:SL1-ratio:7.07106781186548,downstream in operon
I	.	operon	4754074	4772743	.	-	.	ID=OP72;Name=OP72;size=2;genes=Gene:WBGene00026717,Gene:WBGene00026714
I	.	gene	4754074	4755539	.	-	.	ID=OP72.2;Name=Gene:WBGene00026717;Parent=OP72;Note=SL1:0.110776909483744,SL2:0.545159474043869,SL2:SL1-ratio:4.92123743643406,downstream in operon
I	.	gene	4770412	4772743	.	-	.	ID=OP72.1;Name=Gene:WBGene00026714;Parent=OP72;Note=SL1:2.99097655606109,SL2:0,SL2:SL1-ratio:0,upstream in operon
I	.	operon	4774336	4778210	.	-	.	ID=OP73;Name=OP73;size=2;genes=Gene:WBGene00026712,Gene:WBGene00026711
I	.	gene	4774336	4775574	.	-	.	ID=OP73.2;Name=Gene:WBGene00026712;Parent=OP73;Note=SL1:0.332330728451232,SL2:0.996992185353697,SL2:SL1-ratio:3,downstream in operon
I	.	gene	4776110	4778210	.	-	.	ID=OP73.1;Name=Gene:WBGene00026711;Parent=OP73;Note=SL1:0.222560423308588,SL2:0,SL2:SL1-ratio:0,upstream in operon
I	.	operon	4811435	4817761	.	+	.	ID=OP74;Name=OP74;size=2;genes=Gene:WBGene00026706,Gene:WBGene00026704
I	.	gene	4811435	4813290	.	+	.	ID=OP74.1;Name=Gene:WBGene00026706;Parent=OP74;Note=SL1:0.314747969090503,SL2:0,SL2:SL1-ratio:0,upstream in operon
I	.	gene	4813634	4817761	.	+	.	ID=OP74.2;Name=Gene:WBGene00026704;Parent=OP74;Note=SL1:0,SL2:0.443107637934977,SL2:SL1-ratio:Inf,downstream in operon
I	.	operon	4927069	4940669	.	+	.	ID=OP75;Name=OP75;size=2;genes=Gene:WBGene00026686,Gene:WBGene00026685
I	.	gene	4927069	4930959	.	+	.	ID=OP75.1;Name=Gene:WBGene00026686;Parent=OP75;Note=SL1:0.221553818967488,SL2:0,SL2:SL1-ratio:0,upstream in operon
I	.	gene	4931770	4940669	.	+	.	ID=OP75.2;Name=Gene:WBGene00026685;Parent=OP75;Note=SL1:0.18171982468129,SL2:0.443107637934977,SL2:SL1-ratio:2.43841110188238,downstream in operon
I	.	operon	4940661	4945458	.	-	.	ID=OP76;Name=OP76;size=2;genes=Gene:WBGene00026684,Gene:WBGene00026683
I	.	gene	4940661	4941790	.	-	.	ID=OP76.2;Name=Gene:WBGene00026684;Parent=OP76;Note=SL1:0,SL2:0.256990640616341,SL2:SL1-ratio:Inf,downstream in operon
I	.	gene	4942419	4945458	.	-	.	ID=OP76.1;Name=Gene:WBGene00026683;Parent=OP76;Note=SL1:0.287324270999679,SL2:0,SL2:SL1-ratio:0,upstream in operon
I	.	operon	4991415	4994305	.	+	.	ID=OP77;Name=OP77;size=2;genes=Gene:WBGene00026676,Gene:WBGene00026675
I	.	gene	4991415	4992311	.	+	.	ID=OP77.1;Name=Gene:WBGene00026676;Parent=OP77;Note=SL1:0.908599123406449,SL2:0,SL2:SL1-ratio:0,upstream in operon
I	.	gene	4992399	4994305	.	+	.	ID=OP77.2;Name=Gene:WBGene00026675;Parent=OP77;Note=SL1:0,SL2:0.553884547418721,SL2:SL1-ratio:Inf,downstream in operon
I	.	operon	4995530	5007945	.	+	.	ID=OP78;Name=OP78;size=3;genes=Gene:WBGene00026674,Gene:WBGene00026673,Gene:WBGene00026672
I	.	gene	4995530	5000436	.	+	.	ID=OP78.1;Name=Gene:WBGene00026674;Parent=OP78;Note=SL1:0.256990640616341,SL2:0,SL2:SL1-ratio:0,upstream in operon
I	.	gene	5000800	5007398	.	+	.	ID=OP78.2;Name=Gene:WBGene00026673;Parent=OP78;Note=SL1:0,SL2:0.18171982468129,SL2:SL1-ratio:Inf,downstream in operon
I	.	gene	5007444	5007945	.	+	.	ID=OP78.3;Name=Gene:WBGene00026672;Parent=OP78;Note=SL1:0.110776909483744,SL2:1.10776909483744,SL2:SL1-ratio:10,downstream in operon
I	.	operon	5124790	5128768	.	-	.	ID=OP79;Name=OP79;size=2;genes=Gene:WBGene00026651,Gene:WBGene00086648
I	.	gene	5124790	5126771	.	-	.	ID=OP79.2;Name=Gene:WBGene00026651;Parent=OP79;Note=SL1:0,SL2:0.222560423308588,SL2:SL1-ratio:Inf,downstream in operon
I	.	gene	5126870	5128768	.	-	.	ID=OP79.1;Name=Gene:WBGene00086648;Parent=OP79;Note=SL1:0.406337880846708,SL2:0,SL2:SL1-ratio:0,upstream in operon
I	.	operon	5129477	5136226	.	+	.	ID=OP80;Name=OP80;size=2;genes=Gene:WBGene00026650,Gene:WBGene00026649
I	.	gene	5129477	5131313	.	+	.	ID=OP80.1;Name=Gene:WBGene00026650;Parent=OP80;Note=SL1:0,SL2:0,SL2:SL1-ratio:NaN,upstream in operon
I	.	gene	5131397	5136226	.	+	.	ID=OP80.2;Name=Gene:WBGene00026649;Parent=OP80;Note=SL1:0,SL2:0.812675761693416,SL2:SL1-ratio:Inf,downstream in operon
I	.	operon	5286979	5294970	.	-	.	ID=OP81;Name=OP81;size=2;genes=Gene:WBGene00026620,Gene:WBGene00026619
I	.	gene	5286979	5290150	.	-	.	ID=OP81.2;Name=Gene:WBGene00026620;Parent=OP81;Note=SL1:0,SL2:0.222560423308588,SL2:SL1-ratio:Inf,downstream in operon
I	.	gene	5291483	5294970	.	-	.	ID=OP81.1;Name=Gene:WBGene00026619;Parent=OP81;Note=SL1:0,SL2:0,SL2:SL1-ratio:NaN,upstream in operon
I	.	operon	5329439	5333709	.	-	.	ID=OP82;Name=OP82;size=2;genes=Gene:WBGene00026610,Gene:WBGene00026609
I	.	gene	5329439	5330640	.	-	.	ID=OP82.2;Name=Gene:WBGene00026610;Parent=OP82;Note=SL1:0,SL2:0.926592932056556,SL2:SL1-ratio:Inf,downstream in operon
I	.	gene	5330735	5333709	.	-	.	ID=OP82.1;Name=Gene:WBGene00026609;Parent=OP82;Note=SL1:0.287324270999679,SL2:0,SL2:SL1-ratio:0,upstream in operon
I	.	operon	5361339	5366317	.	-	.	ID=OP83;Name=OP83;size=2;genes=Gene:WBGene00026602,Gene:WBGene00026601
I	.	gene	5361339	5363031	.	-	.	ID=OP83.2;Name=Gene:WBGene00026602;Parent=OP83;Note=SL1:0,SL2:1.66548970375223,SL2:SL1-ratio:Inf,downstream in operon
I	.	gene	5363118	5366317	.	-	.	ID=OP83.1;Name=Gene:WBGene00026601;Parent=OP83;Note=SL1:1.35986664868403,SL2:0,SL2:SL1-ratio:0,upstream in operon
I	.	operon	5377183	5407378	.	-	.	ID=OP84;Name=OP84;size=3;genes=Gene:WBGene00026598,Gene:WBGene00026597,Gene:WBGene00026590
I	.	gene	5377183	5379180	.	-	.	ID=OP84.3;Name=Gene:WBGene00026598;Parent=OP84;Note=SL1:0,SL2:1.02796256246536,SL2:SL1-ratio:Inf,downstream in operon
I	.	gene	5379265	5380777	.	-	.	ID=OP84.2;Name=Gene:WBGene00026597;Parent=OP84;Note=SL1:0.110776909483744,SL2:0.616241907732089,SL2:SL1-ratio:5.56290936986754,downstream in operon
I	.	gene	5405557	5407378	.	-	.	ID=OP84.1;Name=Gene:WBGene00026590;Parent=OP84;Note=SL1:0.406337880846708,SL2:0,SL2:SL1-ratio:0,upstream in operon
I	.	operon	5492533	5497516	.	-	.	ID=OP85;Name=OP85;size=2;genes=Gene:WBGene00026574,Gene:WBGene00026573
I	.	gene	5492533	5496302	.	-	.	ID=OP85.2;Name=Gene:WBGene00026574;Parent=OP85;Note=SL1:0,SL2:0.128495320308171,SL2:SL1-ratio:Inf,downstream in operon
I	.	gene	5496397	5497516	.	-	.	ID=OP85.1;Name=Gene:WBGene00026573;Parent=OP85;Note=SL1:0.497660235619132,SL2:0.36343964936258,SL2:SL1-ratio:0.730296743340222,upstream in operon
I	.	operon	5497631	5514819	.	-	.	ID=OP86;Name=OP86;size=2;genes=Gene:WBGene00026572,Gene:WBGene00026570
I	.	gene	5497631	5513126	.	-	.	ID=OP86.2;Name=Gene:WBGene00026572;Parent=OP86;Note=SL1:0,SL2:0.221553818967488,SL2:SL1-ratio:Inf,downstream in operon
I	.	gene	5513221	5514819	.	-	.	ID=OP86.1;Name=Gene:WBGene00026570;Parent=OP86;Note=SL1:0.775438366386209,SL2:0.602696475437003,SL2:SL1-ratio:0.777233241947727,upstream in operon
I	.	operon	5625199	5633136	.	-	.	ID=OP87;Name=OP87;size=2;genes=Gene:WBGene00086634,Gene:WBGene00026508
I	.	gene	5625199	5626495	.	-	.	ID=OP87.2;Name=Gene:WBGene00086634;Parent=OP87;Note=SL1:0.128495320308171,SL2:1.01989998651302,SL2:SL1-ratio:7.93725393319377,downstream in operon
I	.	gene	5628345	5633136	.	-	.	ID=OP87.1;Name=Gene:WBGene00026508;Parent=OP87;Note=SL1:0.18171982468129,SL2:0,SL2:SL1-ratio:0,upstream in operon
I	.	operon	5636501	5647673	.	+	.	ID=OP88;Name=OP88;size=2;genes=Gene:WBGene00284899,Gene:WBGene00026513
I	.	gene	5636501	5638235	.	+	.	ID=OP88.1;Name=Gene:WBGene00284899;Parent=OP88;Note=SL1:0,SL2:0,SL2:SL1-ratio:NaN,upstream in operon
I	.	gene	5646128	5647673	.	+	.	ID=OP88.2;Name=Gene:WBGene00026513;Parent=OP88;Note=SL1:0,SL2:0.445120846617177,SL2:SL1-ratio:Inf,downstream in operon
I	.	operon	5647914	5651027	.	+	.	ID=OP89;Name=OP89;size=2;genes=Gene:WBGene00026514,Gene:WBGene00026515
I	.	gene	5647914	5648791	.	+	.	ID=OP89.1;Name=Gene:WBGene00026514;Parent=OP89;Note=SL1:0.447143202081899,SL2:0.497660235619132,SL2:SL1-ratio:1.11297730414334,upstream in operon
I	.	gene	5648892	5651027	.	+	.	ID=OP89.2;Name=Gene:WBGene00026515;Parent=OP89;Note=SL1:0.110776909483744,SL2:0.385485960924512,SL2:SL1-ratio:3.47984036313163,downstream in operon
I	.	operon	5685695	5690250	.	+	.	ID=OP90;Name=OP90;size=2;genes=Gene:WBGene00026526,Gene:WBGene00026527
I	.	gene	5685695	5686821	.	+	.	ID=OP90.1;Name=Gene:WBGene00026526;Parent=OP90;Note=SL1:0.775438366386209,SL2:0,SL2:SL1-ratio:0,upstream in operon
I	.	gene	5687080	5690250	.	+	.	ID=OP90.2;Name=Gene:WBGene00026527;Parent=OP90;Note=SL1:0,SL2:0.332330728451232,SL2:SL1-ratio:Inf,downstream in operon
I	.	operon	5716767	5718804	.	-	.	ID=OP91;Name=OP91;size=2;genes=Gene:WBGene00026538,Gene:WBGene00026539
I	.	gene	5716767	5717595	.	-	.	ID=OP91.2;Name=Gene:WBGene00026538;Parent=OP91;Note=SL1:0,SL2:0.385485960924512,SL2:SL1-ratio:Inf,downstream in operon
I	.	gene	5717688	5718804	.	-	.	ID=OP91.1;Name=Gene:WBGene00026539;Parent=OP91;Note=SL1:2.56669201290272,SL2:0,SL2:SL1-ratio:0,upstream in operon
I	.	operon	5844332	5853286	.	-	.	ID=OP92;Name=OP92;size=2;genes=Gene:WBGene00042000,Gene:WBGene00042001
I	.	gene	5844332	5846636	.	-	.	ID=OP92.2;Name=Gene:WBGene00042000;Parent=OP92;Note=SL1:0,SL2:0.221553818967488,SL2:SL1-ratio:Inf,downstream in operon
I	.	gene	5846733	5853286	.	-	.	ID=OP92.1;Name=Gene:WBGene00042001;Parent=OP92;Note=SL1:0,SL2:0,SL2:SL1-ratio:NaN,upstream in operon
I	.	operon	5853716	5856639	.	+	.	ID=OP93;Name=OP93;size=2;genes=Gene:WBGene00042002,Gene:WBGene00042003
I	.	gene	5853716	5854818	.	+	.	ID=OP93.1;Name=Gene:WBGene00042002;Parent=OP93;Note=SL1:0.222560423308588,SL2:0,SL2:SL1-ratio:0,upstream in operon
I	.	gene	5854919	5856639	.	+	.	ID=OP93.2;Name=Gene:WBGene00042003;Parent=OP93;Note=SL1:0,SL2:0.445120846617177,SL2:SL1-ratio:Inf,downstream in operon
I	.	operon	5863192	5871317	.	+	.	ID=OP94;Name=OP94;size=2;genes=Gene:WBGene00042006,Gene:WBGene00042007
I	.	gene	5863192	5867801	.	+	.	ID=OP94.1;Name=Gene:WBGene00042006;Parent=OP94;Note=SL1:0.314747969090503,SL2:0.221553818967488,SL2:SL1-ratio:0.703908653033382,upstream in operon
I	.	gene	5867905	5871317	.	+	.	ID=OP94.2;Name=Gene:WBGene00042007;Parent=OP94;Note=SL1:0,SL2:0.18171982468129,SL2:SL1-ratio:Inf,downstream in operon
I	.	operon	5889384	5896953	.	-	.	ID=OP95;Name=OP95;size=2;genes=Gene:WBGene00042011,Gene:WBGene00042012
I	.	gene	5889384	5891510	.	-	.	ID=OP95.2;Name=Gene:WBGene00042011;Parent=OP95;Note=SL1:0,SL2:0.332330728451232,SL2:SL1-ratio:Inf,downstream in operon
I	.	gene	5891605	5896953	.	-	.	ID=OP95.1;Name=Gene:WBGene00042012;Parent=OP95;Note=SL1:0.1490477340273,SL2:0,SL2:SL1-ratio:0,upstream in operon
I	.	operon	5902342	5932175	.	-	.	ID=OP96;Name=OP96;size=2;genes=Gene:WBGene00042014,Gene:WBGene00086727
I	.	gene	5902342	5908133	.	-	.	ID=OP96.2;Name=Gene:WBGene00042014;Parent=OP96;Note=SL1:0,SL2:0.221553818967488,SL2:SL1-ratio:Inf,downstream in operon
I	.	gene	5931596	5932175	.	-	.	ID=OP96.1;Name=Gene:WBGene00086727;Parent=OP96;Note=SL1:0,SL2:0,SL2:SL1-ratio:NaN,upstream in operon
I	.	operon	5998314	6001455	.	-	.	ID=OP97;Name=OP97;size=2;genes=Gene:WBGene00030052,Gene:WBGene00030053
I	.	gene	5998314	5999988	.	-	.	ID=OP97.2;Name=Gene:WBGene00030052;Parent=OP97;Note=SL1:0,SL2:0.553884547418721,SL2:SL1-ratio:Inf,downstream in operon
I	.	gene	6000118	6001455	.	-	.	ID=OP97.1;Name=Gene:WBGene00030053;Parent=OP97;Note=SL1:5.48781835980066,SL2:0,SL2:SL1-ratio:0,upstream in operon
I	.	operon	6009986	6012546	.	-	.	ID=OP98;Name=OP98;size=2;genes=Gene:WBGene00030057,Gene:WBGene00030058
I	.	gene	6009986	6011785	.	-	.	ID=OP98.2;Name=Gene:WBGene00030057;Parent=OP98;Note=SL1:0.574648541999357,SL2:1.28495320308171,SL2:SL1-ratio:2.23606797749979,downstream in operon
I	.	gene	6011938	6012546	.	-	.	ID=OP98.1;Name=Gene:WBGene00030058;Parent=OP98;Note=SL1:0.110776909483744,SL2:0,SL2:SL1-ratio:0,upstream in operon
I	.	operon	6136283	6145710	.	-	.	ID=OP99;Name=OP99;size=2;genes=Gene:WBGene00030077,Gene:WBGene00030078
I	.	gene	6136283	6140144	.	-	.	ID=OP99.2;Name=Gene:WBGene00030077;Parent=OP99;Note=SL1:0,SL2:0.110776909483744,SL2:SL1-ratio:Inf,downstream in operon
I	.	gene	6140419	6145710	.	-	.	ID=OP99.1;Name=Gene:WBGene00030078;Parent=OP99;Note=SL1:0.1490477340273,SL2:0,SL2:SL1-ratio:0,upstream in operon
I	.	operon	6155060	6159556	.	+	.	ID=OP100;Name=OP100;size=2;genes=Gene:WBGene00030080,Gene:WBGene00030082
I	.	gene	6155060	6156569	.	+	.	ID=OP100.1;Name=Gene:WBGene00030080;Parent=OP100;Note=SL1:0.908599123406449,SL2:0,SL2:SL1-ratio:0,upstream in operon
I	.	gene	6157377	6159556	.	+	.	ID=OP100.2;Name=Gene:WBGene00030082;Parent=OP100;Note=SL1:0.110776909483744,SL2:0.588839531759788,SL2:SL1-ratio:5.31554395680443,downstream in operon
I	.	operon	6245624	6251448	.	-	.	ID=OP101;Name=OP101;size=2;genes=Gene:WBGene00270339,Gene:WBGene00030097
I	.	gene	6245624	6246741	.	-	.	ID=OP101.2;Name=Gene:WBGene00270339;Parent=OP101;Note=SL1:0.221553818967488,SL2:0.775438366386209,SL2:SL1-ratio:3.5,downstream in operon
I	.	gene	6246956	6251448	.	-	.	ID=OP101.1;Name=Gene:WBGene00030097;Parent=OP101;Note=SL1:0,SL2:0,SL2:SL1-ratio:NaN,upstream in operon
I	.	operon	6350286	6353905	.	-	.	ID=OP102;Name=OP102;size=2;genes=Gene:WBGene00270866,Gene:WBGene00032052
I	.	gene	6350286	6350722	.	-	.	ID=OP102.2;Name=Gene:WBGene00270866;Parent=OP102;Note=SL1:0,SL2:0.110776909483744,SL2:SL1-ratio:Inf,downstream in operon
I	.	gene	6350862	6353905	.	-	.	ID=OP102.1;Name=Gene:WBGene00032052;Parent=OP102;Note=SL1:0.222560423308588,SL2:0,SL2:SL1-ratio:0,upstream in operon
I	.	operon	6548829	6552348	.	+	.	ID=OP103;Name=OP103;size=2;genes=Gene:WBGene00032085,Gene:WBGene00032086
I	.	gene	6548829	6550479	.	+	.	ID=OP103.1;Name=Gene:WBGene00032085;Parent=OP103;Note=SL1:0,SL2:0,SL2:SL1-ratio:NaN,upstream in operon
I	.	gene	6550591	6552348	.	+	.	ID=OP103.2;Name=Gene:WBGene00032086;Parent=OP103;Note=SL1:0.110776909483744,SL2:0.553884547418721,SL2:SL1-ratio:5,downstream in operon
I	.	operon	6552349	6555823	.	-	.	ID=OP104;Name=OP104;size=2;genes=Gene:WBGene00270398,Gene:WBGene00032087
I	.	gene	6552349	6553417	.	-	.	ID=OP104.2;Name=Gene:WBGene00270398;Parent=OP104;Note=SL1:0,SL2:0.332330728451232,SL2:SL1-ratio:Inf,downstream in operon
I	.	gene	6553779	6555823	.	-	.	ID=OP104.1;Name=Gene:WBGene00032087;Parent=OP104;Note=SL1:0.221553818967488,SL2:0,SL2:SL1-ratio:0,upstream in operon
I	.	operon	6581053	6584656	.	+	.	ID=OP105;Name=OP105;size=2;genes=Gene:WBGene00032097,Gene:WBGene00032098
I	.	gene	6581053	6582934	.	+	.	ID=OP105.1;Name=Gene:WBGene00032097;Parent=OP105;Note=SL1:0.385485960924512,SL2:0,SL2:SL1-ratio:0,upstream in operon
I	.	gene	6583046	6584656	.	+	.	ID=OP105.2;Name=Gene:WBGene00032098;Parent=OP105;Note=SL1:0,SL2:0.332330728451232,SL2:SL1-ratio:Inf,downstream in operon
I	.	operon	6661947	6665431	.	-	.	ID=OP106;Name=OP106;size=2;genes=Gene:WBGene00039470,Gene:WBGene00039469
I	.	gene	6661947	6663389	.	-	.	ID=OP106.2;Name=Gene:WBGene00039470;Parent=OP106;Note=SL1:0,SL2:0.287324270999679,SL2:SL1-ratio:Inf,downstream in operon
I	.	gene	6663495	6665431	.	-	.	ID=OP106.1;Name=Gene:WBGene00039469;Parent=OP106;Note=SL1:0,SL2:0,SL2:SL1-ratio:NaN,upstream in operon
I	.	operon	6697071	6700405	.	-	.	ID=OP107;Name=OP107;size=2;genes=Gene:WBGene00039462,Gene:WBGene00270352
I	.	gene	6697071	6699371	.	-	.	ID=OP107.2;Name=Gene:WBGene00039462;Parent=OP107;Note=SL1:0.1490477340273,SL2:0.553884547418721,SL2:SL1-ratio:3.71615543861453,downstream in operon
I	.	gene	6699453	6700405	.	-	.	ID=OP107.1;Name=Gene:WBGene00270352;Parent=OP107;Note=SL1:0.447143202081899,SL2:0.513981281232682,SL2:SL1-ratio:1.14947801697439,upstream in operon
I	.	operon	6700406	6706896	.	-	.	ID=OP108;Name=OP108;size=2;genes=Gene:WBGene00039461,Gene:WBGene00039459
I	.	gene	6700406	6701240	.	-	.	ID=OP108.2;Name=Gene:WBGene00039461;Parent=OP108;Note=SL1:0.1490477340273,SL2:0.443107637934977,SL2:SL1-ratio:2.97292435089162,downstream in operon
I	.	gene	6701357	6706896	.	-	.	ID=OP108.1;Name=Gene:WBGene00039459;Parent=OP108;Note=SL1:0.298095468054599,SL2:0.221553818967488,SL2:SL1-ratio:0.743231087722905,upstream in operon
I	.	operon	6708660	6709654	.	+	.	ID=OP109;Name=OP109;size=2;genes=Gene:WBGene00270353,Gene:WBGene00270354
I	.	gene	6708660	6709051	.	+	.	ID=OP109.1;Name=Gene:WBGene00270353;Parent=OP109;Note=SL1:0.1490477340273,SL2:0,SL2:SL1-ratio:0,upstream in operon
I	.	gene	6709226	6709654	.	+	.	ID=OP109.2;Name=Gene:WBGene00270354;Parent=OP109;Note=SL1:0,SL2:0.332330728451232,SL2:SL1-ratio:Inf,downstream in operon
I	.	operon	6816956	6821588	.	-	.	ID=OP110;Name=OP110;size=2;genes=Gene:WBGene00040563,Gene:WBGene00040564
I	.	gene	6816956	6819518	.	-	.	ID=OP110.2;Name=Gene:WBGene00040563;Parent=OP110;Note=SL1:0.1490477340273,SL2:1.09031894808774,SL2:SL1-ratio:7.31523330564714,downstream in operon
I	.	gene	6820000	6821588	.	-	.	ID=OP110.1;Name=Gene:WBGene00040564;Parent=OP110;Note=SL1:0,SL2:0,SL2:SL1-ratio:NaN,upstream in operon
I	.	operon	6824440	6828324	.	+	.	ID=OP111;Name=OP111;size=2;genes=Gene:WBGene00040566,Gene:WBGene00040567
I	.	gene	6824440	6826805	.	+	.	ID=OP111.1;Name=Gene:WBGene00040566;Parent=OP111;Note=SL1:0.995320471238264,SL2:0.703797854666367,SL2:SL1-ratio:0.707106781186548,upstream in operon
I	.	gene	6826911	6828324	.	+	.	ID=OP111.2;Name=Gene:WBGene00040567;Parent=OP111;Note=SL1:0.1490477340273,SL2:1.76651859527936,SL2:SL1-ratio:11.852032550564,downstream in operon
I	.	operon	6851765	6857102	.	+	.	ID=OP112;Name=OP112;size=2;genes=Gene:WBGene00040574,Gene:WBGene00040575
I	.	gene	6851765	6856045	.	+	.	ID=OP112.1;Name=Gene:WBGene00040574;Parent=OP112;Note=SL1:0.110776909483744,SL2:0.128495320308171,SL2:SL1-ratio:1.15994678771054,upstream in operon
I	.	gene	6856307	6857102	.	+	.	ID=OP112.2;Name=Gene:WBGene00040575;Parent=OP112;Note=SL1:0.128495320308171,SL2:2.26967988280792,SL2:SL1-ratio:17.6635217326557,downstream in operon
I	.	operon	6905056	6910553	.	+	.	ID=OP113;Name=OP113;size=2;genes=Gene:WBGene00040585,Gene:WBGene00040586
I	.	gene	6905056	6907880	.	+	.	ID=OP113.1;Name=Gene:WBGene00040585;Parent=OP113;Note=SL1:0.314747969090503,SL2:0,SL2:SL1-ratio:0,upstream in operon
I	.	gene	6908628	6910553	.	+	.	ID=OP113.2;Name=Gene:WBGene00040586;Parent=OP113;Note=SL1:0.110776909483744,SL2:0.574648541999357,SL2:SL1-ratio:5.18743973520658,downstream in operon
I	.	operon	6958624	6964962	.	-	.	ID=OP114;Name=OP114;size=2;genes=Gene:WBGene00040597,Gene:WBGene00040598
I	.	gene	6958624	6961191	.	-	.	ID=OP114.2;Name=Gene:WBGene00040597;Parent=OP114;Note=SL1:0.110776909483744,SL2:0.222560423308588,SL2:SL1-ratio:2.00908677039097,downstream in operon
I	.	gene	6961428	6964962	.	-	.	ID=OP114.1;Name=Gene:WBGene00040598;Parent=OP114;Note=SL1:0.298095468054599,SL2:0,SL2:SL1-ratio:0,upstream in operon
I	.	operon	7047119	7048717	.	+	.	ID=OP115;Name=OP115;size=2;genes=Gene:WBGene00032941,Gene:WBGene00032942
I	.	gene	7047119	7047796	.	+	.	ID=OP115.1;Name=Gene:WBGene00032941;Parent=OP115;Note=SL1:2.1347245878903,SL2:0,SL2:SL1-ratio:0,upstream in operon
I	.	gene	7047899	7048717	.	+	.	ID=OP115.2;Name=Gene:WBGene00032942;Parent=OP115;Note=SL1:0.110776909483744,SL2:1.12754185965074,SL2:SL1-ratio:10.1784917534299,downstream in operon
I	.	operon	7293160	7303708	.	-	.	ID=OP116;Name=OP116;size=3;genes=Gene:WBGene00032974,Gene:WBGene00270410,Gene:WBGene00087994
I	.	gene	7293160	7300670	.	-	.	ID=OP116.3;Name=Gene:WBGene00032974;Parent=OP116;Note=SL1:0.110776909483744,SL2:0.443107637934977,SL2:SL1-ratio:4,downstream in operon
I	.	gene	7300750	7301749	.	-	.	ID=OP116.2;Name=Gene:WBGene00270410;Parent=OP116;Note=SL1:0,SL2:0.332330728451232,SL2:SL1-ratio:Inf,downstream in operon
I	.	gene	7301787	7303708	.	-	.	ID=OP116.1;Name=Gene:WBGene00087994;Parent=OP116;Note=SL1:0,SL2:0,SL2:SL1-ratio:NaN,upstream in operon
I	.	operon	7312015	7316369	.	+	.	ID=OP117;Name=OP117;size=2;genes=Gene:WBGene00032978,Gene:WBGene00032979
I	.	gene	7312015	7312824	.	+	.	ID=OP117.1;Name=Gene:WBGene00032978;Parent=OP117;Note=SL1:2.69534057775334,SL2:0,SL2:SL1-ratio:0,upstream in operon
I	.	gene	7312934	7316369	.	+	.	ID=OP117.2;Name=Gene:WBGene00032979;Parent=OP117;Note=SL1:0,SL2:0.363439649362579,SL2:SL1-ratio:Inf,downstream in operon
I	.	operon	7321244	7325610	.	+	.	ID=OP118;Name=OP118;size=2;genes=Gene:WBGene00032982,Gene:WBGene00032983
I	.	gene	7321244	7323087	.	+	.	ID=OP118.1;Name=Gene:WBGene00032982;Parent=OP118;Note=SL1:0.443107637934977,SL2:0,SL2:SL1-ratio:0,upstream in operon
I	.	gene	7323330	7325610	.	+	.	ID=OP118.2;Name=Gene:WBGene00032983;Parent=OP118;Note=SL1:0,SL2:0.664661456902465,SL2:SL1-ratio:Inf,downstream in operon
I	.	operon	7337404	7351992	.	-	.	ID=OP119;Name=OP119;size=3;genes=Gene:WBGene00032988,Gene:WBGene00032987,Gene:WBGene00032989
I	.	gene	7337404	7343065	.	-	.	ID=OP119.3;Name=Gene:WBGene00032988;Parent=OP119;Note=SL1:0,SL2:0.443107637934977,SL2:SL1-ratio:Inf,downstream in operon
I	.	gene	7343415	7349600	.	-	.	ID=OP119.2;Name=Gene:WBGene00032987;Parent=OP119;Note=SL1:0,SL2:0.775438366386209,SL2:SL1-ratio:Inf,downstream in operon
I	.	gene	7350076	7351992	.	-	.	ID=OP119.1;Name=Gene:WBGene00032989;Parent=OP119;Note=SL1:0.642476601540853,SL2:0,SL2:SL1-ratio:0,upstream in operon
I	.	operon	7357183	7361561	.	+	.	ID=OP120;Name=OP120;size=2;genes=Gene:WBGene00032991,Gene:WBGene00032993
I	.	gene	7357183	7359671	.	+	.	ID=OP120.1;Name=Gene:WBGene00032991;Parent=OP120;Note=SL1:4.58820066691744,SL2:0,SL2:SL1-ratio:0,upstream in operon
I	.	gene	7360667	7361561	.	+	.	ID=OP120.2;Name=Gene:WBGene00032993;Parent=OP120;Note=SL1:0.128495320308171,SL2:0.332330728451232,SL2:SL1-ratio:2.58632553819239,downstream in operon
I	.	operon	7359827	7365167	.	-	.	ID=OP121;Name=OP121;size=2;genes=Gene:WBGene00032992,Gene:WBGene00032995
I	.	gene	7359827	7360453	.	-	.	ID=OP121.2;Name=Gene:WBGene00032992;Parent=OP121;Note=SL1:0.128495320308171,SL2:0.332330728451232,SL2:SL1-ratio:2.58632553819239,downstream in operon
I	.	gene	7363768	7365167	.	-	.	ID=OP121.1;Name=Gene:WBGene00032995;Parent=OP121;Note=SL1:0.128495320308171,SL2:0,SL2:SL1-ratio:0,upstream in operon
I	.	operon	7365417	7374991	.	+	.	ID=OP122;Name=OP122;size=2;genes=Gene:WBGene00032996,Gene:WBGene00032997
I	.	gene	7365417	7368519	.	+	.	ID=OP122.1;Name=Gene:WBGene00032996;Parent=OP122;Note=SL1:0.445120846617177,SL2:0,SL2:SL1-ratio:0,upstream in operon
I	.	gene	7368615	7374991	.	+	.	ID=OP122.2;Name=Gene:WBGene00032997;Parent=OP122;Note=SL1:0,SL2:0.221553818967488,SL2:SL1-ratio:Inf,downstream in operon
I	.	operon	7427477	7435328	.	-	.	ID=OP123;Name=OP123;size=2;genes=Gene:WBGene00033012,Gene:WBGene00033013
I	.	gene	7427477	7432103	.	-	.	ID=OP123.2;Name=Gene:WBGene00033012;Parent=OP123;Note=SL1:0.703797854666367,SL2:1.41344852338988,SL2:SL1-ratio:2.00831604418561,downstream in operon
I	.	gene	7433706	7435328	.	-	.	ID=OP123.1;Name=Gene:WBGene00033013;Parent=OP123;Note=SL1:1.03596239177465,SL2:0,SL2:SL1-ratio:0,upstream in operon
I	.	operon	7600968	7609461	.	-	.	ID=OP124;Name=OP124;size=3;genes=Gene:WBGene00088001,Gene:WBGene00033054,Gene:WBGene00033055
I	.	gene	7600968	7603252	.	-	.	ID=OP124.3;Name=Gene:WBGene00088001;Parent=OP124;Note=SL1:0.110776909483744,SL2:0.314747969090503,SL2:SL1-ratio:2.84127775867127,downstream in operon
I	.	gene	7603362	7606707	.	-	.	ID=OP124.2;Name=Gene:WBGene00033054;Parent=OP124;Note=SL1:0.1490477340273,SL2:0.886215275869953,SL2:SL1-ratio:5.94584870178324,downstream in operon
I	.	gene	7606814	7609461	.	-	.	ID=OP124.1;Name=Gene:WBGene00033055;Parent=OP124;Note=SL1:0.298095468054599,SL2:0.18171982468129,SL2:SL1-ratio:0.609602775470595,upstream in operon
I	.	operon	7647011	7650243	.	-	.	ID=OP125;Name=OP125;size=2;genes=Gene:WBGene00033060,Gene:WBGene00033061
I	.	gene	7647011	7648345	.	-	.	ID=OP125.2;Name=Gene:WBGene00033060;Parent=OP125;Note=SL1:0,SL2:0.314747969090503,SL2:SL1-ratio:Inf,downstream in operon
I	.	gene	7648324	7650243	.	-	.	ID=OP125.1;Name=Gene:WBGene00033061;Parent=OP125;Note=SL1:0.890241693234353,SL2:0.314747969090503,SL2:SL1-ratio:0.353553390593274,upstream in operon
I	.	operon	7669994	7674101	.	+	.	ID=OP126;Name=OP126;size=2;genes=Gene:WBGene00033070,Gene:WBGene00033071
I	.	gene	7669994	7671948	.	+	.	ID=OP126.1;Name=Gene:WBGene00033070;Parent=OP126;Note=SL1:0.553884547418721,SL2:0,SL2:SL1-ratio:0,upstream in operon
I	.	gene	7671971	7674101	.	+	.	ID=OP126.2;Name=Gene:WBGene00033071;Parent=OP126;Note=SL1:0,SL2:0.314747969090503,SL2:SL1-ratio:Inf,downstream in operon
I	.	operon	7815424	7817739	.	-	.	ID=OP127;Name=OP127;size=2;genes=Gene:WBGene00033092,Gene:WBGene00033093
I	.	gene	7815424	7816678	.	-	.	ID=OP127.2;Name=Gene:WBGene00033092;Parent=OP127;Note=SL1:0.256990640616341,SL2:0.9615709287939,SL2:SL1-ratio:3.74165738677394,downstream in operon
I	.	gene	7816788	7817739	.	-	.	ID=OP127.1;Name=Gene:WBGene00033093;Parent=OP127;Note=SL1:0.497660235619132,SL2:0,SL2:SL1-ratio:0,upstream in operon
I	.	operon	7822941	7830449	.	+	.	ID=OP128;Name=OP128;size=2;genes=Gene:WBGene00033096,Gene:WBGene00033097
I	.	gene	7822941	7827807	.	+	.	ID=OP128.1;Name=Gene:WBGene00033096;Parent=OP128;Note=SL1:0.18171982468129,SL2:0,SL2:SL1-ratio:0,upstream in operon
I	.	gene	7827983	7830449	.	+	.	ID=OP128.2;Name=Gene:WBGene00033097;Parent=OP128;Note=SL1:0,SL2:0.110776909483744,SL2:SL1-ratio:Inf,downstream in operon
I	.	operon	7832088	7841853	.	+	.	ID=OP129;Name=OP129;size=3;genes=Gene:WBGene00033098,Gene:WBGene00033099,Gene:WBGene00033100
I	.	gene	7832088	7835570	.	+	.	ID=OP129.1;Name=Gene:WBGene00033098;Parent=OP129;Note=SL1:1.32932291380493,SL2:0.110776909483744,SL2:SL1-ratio:0.0833333333333333,upstream in operon
I	.	gene	7835671	7837794	.	+	.	ID=OP129.2;Name=Gene:WBGene00033099;Parent=OP129;Note=SL1:0,SL2:0.886215275869953,SL2:SL1-ratio:Inf,downstream in operon
I	.	gene	7837908	7841853	.	+	.	ID=OP129.3;Name=Gene:WBGene00033100;Parent=OP129;Note=SL1:0,SL2:0.221553818967488,SL2:SL1-ratio:Inf,downstream in operon
I	.	operon	7923670	7933318	.	-	.	ID=OP130;Name=OP130;size=2;genes=Gene:WBGene00040152,Gene:WBGene00040150
I	.	gene	7923670	7925800	.	-	.	ID=OP130.2;Name=Gene:WBGene00040152;Parent=OP130;Note=SL1:0.221553818967488,SL2:0.445120846617177,SL2:SL1-ratio:2.00908677039097,downstream in operon
I	.	gene	7928759	7933318	.	-	.	ID=OP130.1;Name=Gene:WBGene00040150;Parent=OP130;Note=SL1:0.545159474043869,SL2:0,SL2:SL1-ratio:0,upstream in operon
I	.	operon	8036917	8038513	.	+	.	ID=OP131;Name=OP131;size=2;genes=Gene:WBGene00043047,Gene:WBGene00043048
I	.	gene	8036917	8037734	.	+	.	ID=OP131.1;Name=Gene:WBGene00043047;Parent=OP131;Note=SL1:0.110776909483744,SL2:0,SL2:SL1-ratio:0,upstream in operon
I	.	gene	8037844	8038513	.	+	.	ID=OP131.2;Name=Gene:WBGene00043048;Parent=OP131;Note=SL1:0,SL2:0.553884547418721,SL2:SL1-ratio:Inf,downstream in operon
I	.	operon	8042032	8051553	.	+	.	ID=OP132;Name=OP132;size=4;genes=Gene:WBGene00025341,Gene:WBGene00025340,Gene:WBGene00025339,Gene:WBGene00025337
I	.	gene	8042032	8043142	.	+	.	ID=OP132.1;Name=Gene:WBGene00025341;Parent=OP132;Note=SL1:54.5074664862235,SL2:0.128495320308171,SL2:SL1-ratio:0.00235738933748915,upstream in operon
I	.	gene	8043233	8044146	.	+	.	ID=OP132.2;Name=Gene:WBGene00025340;Parent=OP132;Note=SL1:1.22576723240591,SL2:40.1280002365936,SL2:SL1-ratio:32.7370476022852,downstream in operon
I	.	gene	8044210	8045978	.	+	.	ID=OP132.3;Name=Gene:WBGene00025339;Parent=OP132;Note=SL1:0,SL2:0.18171982468129,SL2:SL1-ratio:Inf,downstream in operon
I	.	gene	8046055	8051553	.	+	.	ID=OP132.4;Name=Gene:WBGene00025337;Parent=OP132;Note=SL1:0,SL2:0.110776909483744,SL2:SL1-ratio:Inf,downstream in operon
I	.	operon	8068136	8073460	.	-	.	ID=OP133;Name=OP133;size=2;genes=Gene:WBGene00025330,Gene:WBGene00025329
I	.	gene	8068136	8069985	.	-	.	ID=OP133.2;Name=Gene:WBGene00025330;Parent=OP133;Note=SL1:0,SL2:0.332330728451232,SL2:SL1-ratio:Inf,downstream in operon
I	.	gene	8069964	8073460	.	-	.	ID=OP133.1;Name=Gene:WBGene00025329;Parent=OP133;Note=SL1:0.298095468054599,SL2:0.332330728451232,SL2:SL1-ratio:1.11484663158436,upstream in operon
I	.	operon	8103940	8109176	.	-	.	ID=OP134;Name=OP134;size=2;genes=Gene:WBGene00025321,Gene:WBGene00025320
I	.	gene	8103940	8105180	.	-	.	ID=OP134.2;Name=Gene:WBGene00025321;Parent=OP134;Note=SL1:0,SL2:0.996992185353697,SL2:SL1-ratio:Inf,downstream in operon
I	.	gene	8108108	8109176	.	-	.	ID=OP134.1;Name=Gene:WBGene00025320;Parent=OP134;Note=SL1:3.98796874141479,SL2:0.110776909483744,SL2:SL1-ratio:0.0277777777777778,upstream in operon
I	.	operon	8116550	8121755	.	-	.	ID=OP135;Name=OP135;size=2;genes=Gene:WBGene00025317,Gene:WBGene00025316
I	.	gene	8116550	8118630	.	-	.	ID=OP135.2;Name=Gene:WBGene00025317;Parent=OP135;Note=SL1:0,SL2:0.110776909483744,SL2:SL1-ratio:Inf,downstream in operon
I	.	gene	8120334	8121755	.	-	.	ID=OP135.1;Name=Gene:WBGene00025316;Parent=OP135;Note=SL1:0,SL2:0,SL2:SL1-ratio:NaN,upstream in operon
I	.	operon	8143508	8146817	.	+	.	ID=OP136;Name=OP136;size=3;genes=Gene:WBGene00025310,Gene:WBGene00025309,Gene:WBGene00086701
I	.	gene	8143508	8144402	.	+	.	ID=OP136.1;Name=Gene:WBGene00025310;Parent=OP136;Note=SL1:0.445120846617177,SL2:0,SL2:SL1-ratio:0,upstream in operon
I	.	gene	8144488	8145524	.	+	.	ID=OP136.2;Name=Gene:WBGene00025309;Parent=OP136;Note=SL1:0.1490477340273,SL2:4.73867327254107,SL2:SL1-ratio:31.7929910405289,downstream in operon
I	.	gene	8145626	8146817	.	+	.	ID=OP136.3;Name=Gene:WBGene00086701;Parent=OP136;Note=SL1:0,SL2:0.18171982468129,SL2:SL1-ratio:Inf,downstream in operon
I	.	operon	8163444	8169346	.	+	.	ID=OP137;Name=OP137;size=2;genes=Gene:WBGene00025303,Gene:WBGene00025301
I	.	gene	8163444	8164546	.	+	.	ID=OP137.1;Name=Gene:WBGene00025303;Parent=OP137;Note=SL1:0.1490477340273,SL2:0.222560423308588,SL2:SL1-ratio:1.49321574568738,upstream in operon
I	.	gene	8165385	8169346	.	+	.	ID=OP137.2;Name=Gene:WBGene00025301;Parent=OP137;Note=SL1:0,SL2:0.553884547418721,SL2:SL1-ratio:Inf,downstream in operon
I	.	operon	8170652	8186790	.	+	.	ID=OP138;Name=OP138;size=2;genes=Gene:WBGene00025300,Gene:WBGene00025296
I	.	gene	8170652	8173920	.	+	.	ID=OP138.1;Name=Gene:WBGene00025300;Parent=OP138;Note=SL1:0,SL2:0,SL2:SL1-ratio:NaN,upstream in operon
I	.	gene	8182656	8186790	.	+	.	ID=OP138.2;Name=Gene:WBGene00025296;Parent=OP138;Note=SL1:0.1490477340273,SL2:0.332330728451232,SL2:SL1-ratio:2.22969326316872,downstream in operon
I	.	operon	8173921	8180666	.	-	.	ID=OP139;Name=OP139;size=2;genes=Gene:WBGene00025299,Gene:WBGene00025298
I	.	gene	8173921	8174605	.	-	.	ID=OP139.2;Name=Gene:WBGene00025299;Parent=OP139;Note=SL1:0,SL2:1.88411124362028,SL2:SL1-ratio:Inf,downstream in operon
I	.	gene	8174716	8180666	.	-	.	ID=OP139.1;Name=Gene:WBGene00025298;Parent=OP139;Note=SL1:0.110776909483744,SL2:0,SL2:SL1-ratio:0,upstream in operon
I	.	operon	8239702	8244399	.	-	.	ID=OP140;Name=OP140;size=3;genes=Gene:WBGene00025284,Gene:WBGene00284842,Gene:WBGene00025283
I	.	gene	8239702	8240140	.	-	.	ID=OP140.3;Name=Gene:WBGene00025284;Parent=OP140;Note=SL1:0.128495320308171,SL2:1.22576723240591,SL2:SL1-ratio:9.53939201416946,downstream in operon
I	.	gene	8240325	8240873	.	-	.	ID=OP140.2;Name=Gene:WBGene00284842;Parent=OP140;Note=SL1:0,SL2:0.256990640616341,SL2:SL1-ratio:Inf,downstream in operon
I	.	gene	8240805	8244399	.	-	.	ID=OP140.1;Name=Gene:WBGene00025283;Parent=OP140;Note=SL1:0.18171982468129,SL2:0.256990640616341,SL2:SL1-ratio:1.4142135623731,upstream in operon
I	.	operon	8286830	8298804	.	+	.	ID=OP141;Name=OP141;size=2;genes=Gene:WBGene00033210,Gene:WBGene00033206
I	.	gene	8286830	8287280	.	+	.	ID=OP141.1;Name=Gene:WBGene00033210;Parent=OP141;Note=SL1:0,SL2:0,SL2:SL1-ratio:NaN,upstream in operon
I	.	gene	8296878	8298804	.	+	.	ID=OP141.2;Name=Gene:WBGene00033206;Parent=OP141;Note=SL1:0,SL2:0.443107637934977,SL2:SL1-ratio:Inf,downstream in operon
I	.	operon	8313829	8324056	.	-	.	ID=OP142;Name=OP142;size=2;genes=Gene:WBGene00033199,Gene:WBGene00033198
I	.	gene	8313829	8319235	.	-	.	ID=OP142.2;Name=Gene:WBGene00033199;Parent=OP142;Note=SL1:0,SL2:0.332330728451232,SL2:SL1-ratio:Inf,downstream in operon
I	.	gene	8320050	8324056	.	-	.	ID=OP142.1;Name=Gene:WBGene00033198;Parent=OP142;Note=SL1:0.222560423308588,SL2:0,SL2:SL1-ratio:0,upstream in operon
I	.	operon	8490714	8493644	.	+	.	ID=OP143;Name=OP143;size=2;genes=Gene:WBGene00033172,Gene:WBGene00033171
I	.	gene	8490714	8492728	.	+	.	ID=OP143.1;Name=Gene:WBGene00033172;Parent=OP143;Note=SL1:0.256990640616341,SL2:0.110776909483744,SL2:SL1-ratio:0.431054256365398,upstream in operon
I	.	gene	8492835	8493644	.	+	.	ID=OP143.2;Name=Gene:WBGene00033171;Parent=OP143;Note=SL1:0.1490477340273,SL2:1.25899187636201,SL2:SL1-ratio:8.44690383640058,downstream in operon
I	.	operon	8502404	8507400	.	-	.	ID=OP144;Name=OP144;size=3;genes=Gene:WBGene00033169,Gene:WBGene00033168,Gene:WBGene00270351
I	.	gene	8502404	8503079	.	-	.	ID=OP144.3;Name=Gene:WBGene00033169;Parent=OP144;Note=SL1:0.128495320308171,SL2:0.363439649362579,SL2:SL1-ratio:2.82842712474619,downstream in operon
I	.	gene	8503173	8505475	.	-	.	ID=OP144.2;Name=Gene:WBGene00033168;Parent=OP144;Note=SL1:0,SL2:0.332330728451232,SL2:SL1-ratio:Inf,downstream in operon
I	.	gene	8505578	8507400	.	-	.	ID=OP144.1;Name=Gene:WBGene00270351;Parent=OP144;Note=SL1:0.9615709287939,SL2:0,SL2:SL1-ratio:0,upstream in operon
I	.	operon	8507667	8544229	.	+	.	ID=OP145;Name=OP145;size=2;genes=Gene:WBGene00033167,Gene:WBGene00270365
I	.	gene	8507667	8509981	.	+	.	ID=OP145.1;Name=Gene:WBGene00033167;Parent=OP145;Note=SL1:0,SL2:0,SL2:SL1-ratio:NaN,upstream in operon
I	.	gene	8510077	8544229	.	+	.	ID=OP145.2;Name=Gene:WBGene00270365;Parent=OP145;Note=SL1:0,SL2:0.513981281232682,SL2:SL1-ratio:Inf,downstream in operon
I	.	operon	8520597	8522792	.	+	.	ID=OP146;Name=OP146;size=2;genes=Gene:WBGene00270881,Gene:WBGene00033412
I	.	gene	8520597	8521210	.	+	.	ID=OP146.1;Name=Gene:WBGene00270881;Parent=OP146;Note=SL1:0,SL2:0,SL2:SL1-ratio:NaN,upstream in operon
I	.	gene	8522043	8522792	.	+	.	ID=OP146.2;Name=Gene:WBGene00033412;Parent=OP146;Note=SL1:0.128495320308171,SL2:0.256990640616341,SL2:SL1-ratio:2,downstream in operon
I	.	operon	8527052	8529814	.	-	.	ID=OP147;Name=OP147;size=2;genes=Gene:WBGene00033409,Gene:WBGene00033408
I	.	gene	8527052	8528271	.	-	.	ID=OP147.2;Name=Gene:WBGene00033409;Parent=OP147;Note=SL1:0,SL2:0.339966662171007,SL2:SL1-ratio:Inf,downstream in operon
I	.	gene	8528321	8529814	.	-	.	ID=OP147.1;Name=Gene:WBGene00033408;Parent=OP147;Note=SL1:0.222560423308588,SL2:0,SL2:SL1-ratio:0,upstream in operon
I	.	operon	8535620	8551426	.	-	.	ID=OP148;Name=OP148;size=4;genes=Gene:WBGene00033407,Gene:WBGene00033406,Gene:WBGene00033405,Gene:WBGene00033402
I	.	gene	8535620	8536938	.	-	.	ID=OP148.4;Name=Gene:WBGene00033407;Parent=OP148;Note=SL1:0,SL2:0.110776909483744,SL2:SL1-ratio:Inf,downstream in operon
I	.	gene	8537058	8539007	.	-	.	ID=OP148.3;Name=Gene:WBGene00033406;Parent=OP148;Note=SL1:0.1490477340273,SL2:0.852341529557472,SL2:SL1-ratio:5.71858093059876,downstream in operon
I	.	gene	8539103	8539999	.	-	.	ID=OP148.2;Name=Gene:WBGene00033405;Parent=OP148;Note=SL1:0.1490477340273,SL2:0.832744851876115,SL2:SL1-ratio:5.58710172489834,downstream in operon
I	.	gene	8547117	8551426	.	-	.	ID=OP148.1;Name=Gene:WBGene00033402;Parent=OP148;Note=SL1:0,SL2:0,SL2:SL1-ratio:NaN,upstream in operon
I	.	operon	8586652	8595780	.	+	.	ID=OP149;Name=OP149;size=2;genes=Gene:WBGene00033393,Gene:WBGene00033392
I	.	gene	8586652	8589479	.	+	.	ID=OP149.1;Name=Gene:WBGene00033393;Parent=OP149;Note=SL1:4.77338929176294,SL2:0,SL2:SL1-ratio:0,upstream in operon
I	.	gene	8590158	8595780	.	+	.	ID=OP149.2;Name=Gene:WBGene00033392;Parent=OP149;Note=SL1:0,SL2:0.221553818967488,SL2:SL1-ratio:Inf,downstream in operon
I	.	operon	8629199	8633211	.	+	.	ID=OP150;Name=OP150;size=2;genes=Gene:WBGene00033386,Gene:WBGene00033385
I	.	gene	8629199	8630458	.	+	.	ID=OP150.1;Name=Gene:WBGene00033386;Parent=OP150;Note=SL1:2.42784758598485,SL2:0,SL2:SL1-ratio:0,upstream in operon
I	.	gene	8630590	8633211	.	+	.	ID=OP150.2;Name=Gene:WBGene00033385;Parent=OP150;Note=SL1:0,SL2:0.1490477340273,SL2:SL1-ratio:Inf,downstream in operon
I	.	operon	8640481	8646826	.	+	.	ID=OP151;Name=OP151;size=2;genes=Gene:WBGene00033382,Gene:WBGene00033381
I	.	gene	8640481	8645408	.	+	.	ID=OP151.1;Name=Gene:WBGene00033382;Parent=OP151;Note=SL1:0,SL2:0,SL2:SL1-ratio:NaN,upstream in operon
I	.	gene	8645454	8646826	.	+	.	ID=OP151.2;Name=Gene:WBGene00033381;Parent=OP151;Note=SL1:0,SL2:0.256990640616341,SL2:SL1-ratio:Inf,downstream in operon
I	.	operon	8693645	8702824	.	+	.	ID=OP152;Name=OP152;size=2;genes=Gene:WBGene00033370,Gene:WBGene00033369
I	.	gene	8693645	8698430	.	+	.	ID=OP152.1;Name=Gene:WBGene00033370;Parent=OP152;Note=SL1:0,SL2:0,SL2:SL1-ratio:NaN,upstream in operon
I	.	gene	8698986	8702824	.	+	.	ID=OP152.2;Name=Gene:WBGene00033369;Parent=OP152;Note=SL1:0,SL2:0.221553818967488,SL2:SL1-ratio:Inf,downstream in operon
I	.	operon	8796035	8810761	.	+	.	ID=OP153;Name=OP153;size=2;genes=Gene:WBGene00033347,Gene:WBGene00033346
I	.	gene	8796035	8807168	.	+	.	ID=OP153.1;Name=Gene:WBGene00033347;Parent=OP153;Note=SL1:0.110776909483744,SL2:0,SL2:SL1-ratio:0,upstream in operon
I	.	gene	8807155	8810761	.	+	.	ID=OP153.2;Name=Gene:WBGene00033346;Parent=OP153;Note=SL1:0.128495320308171,SL2:0.332330728451232,SL2:SL1-ratio:2.58632553819239,downstream in operon
I	.	operon	8886845	8892253	.	+	.	ID=OP154;Name=OP154;size=2;genes=Gene:WBGene00033330,Gene:WBGene00033329
I	.	gene	8886845	8889978	.	+	.	ID=OP154.1;Name=Gene:WBGene00033330;Parent=OP154;Note=SL1:0.18171982468129,SL2:0,SL2:SL1-ratio:0,upstream in operon
I	.	gene	8890088	8892253	.	+	.	ID=OP154.2;Name=Gene:WBGene00033329;Parent=OP154;Note=SL1:0,SL2:0.339966662171007,SL2:SL1-ratio:Inf,downstream in operon
I	.	operon	9006133	9010116	.	+	.	ID=OP155;Name=OP155;size=2;genes=Gene:WBGene00033302,Gene:WBGene00033301
I	.	gene	9006133	9007767	.	+	.	ID=OP155.1;Name=Gene:WBGene00033302;Parent=OP155;Note=SL1:0.553884547418721,SL2:0,SL2:SL1-ratio:0,upstream in operon
I	.	gene	9007864	9010116	.	+	.	ID=OP155.2;Name=Gene:WBGene00033301;Parent=OP155;Note=SL1:0,SL2:0.256990640616341,SL2:SL1-ratio:Inf,downstream in operon
I	.	operon	9032427	9034297	.	-	.	ID=OP156;Name=OP156;size=2;genes=Gene:WBGene00033298,Gene:WBGene00033297
I	.	gene	9032427	9033104	.	-	.	ID=OP156.2;Name=Gene:WBGene00033298;Parent=OP156;Note=SL1:0,SL2:0.629495938181005,SL2:SL1-ratio:Inf,downstream in operon
I	.	gene	9033198	9034297	.	-	.	ID=OP156.1;Name=Gene:WBGene00033297;Parent=OP156;Note=SL1:0,SL2:0,SL2:SL1-ratio:NaN,upstream in operon
I	.	operon	9126218	9132646	.	-	.	ID=OP157;Name=OP157;size=2;genes=Gene:WBGene00033276,Gene:WBGene00033275
I	.	gene	9126218	9131632	.	-	.	ID=OP157.2;Name=Gene:WBGene00033276;Parent=OP157;Note=SL1:0,SL2:0.513981281232682,SL2:SL1-ratio:Inf,downstream in operon
I	.	gene	9131674	9132646	.	-	.	ID=OP157.1;Name=Gene:WBGene00033275;Parent=OP157;Note=SL1:12.5241746131409,SL2:0,SL2:SL1-ratio:0,upstream in operon
I	.	operon	9162111	9167281	.	+	.	ID=OP158;Name=OP158;size=2;genes=Gene:WBGene00033424,Gene:WBGene00086754
I	.	gene	9162111	9163088	.	+	.	ID=OP158.1;Name=Gene:WBGene00033424;Parent=OP158;Note=SL1:75.4204046033265,SL2:0.128495320308171,SL2:SL1-ratio:0.00170372090926841,upstream in operon
I	.	gene	9163201	9167281	.	+	.	ID=OP158.2;Name=Gene:WBGene00086754;Parent=OP158;Note=SL1:0,SL2:0.128495320308171,SL2:SL1-ratio:Inf,downstream in operon
I	.	operon	9193260	9198211	.	+	.	ID=OP159;Name=OP159;size=3;genes=Gene:WBGene00033430,Gene:WBGene00270396,Gene:WBGene00086755
I	.	gene	9193260	9195217	.	+	.	ID=OP159.1;Name=Gene:WBGene00033430;Parent=OP159;Note=SL1:0.332330728451232,SL2:0,SL2:SL1-ratio:0,upstream in operon
I	.	gene	9195454	9197139	.	+	.	ID=OP159.2;Name=Gene:WBGene00270396;Parent=OP159;Note=SL1:0,SL2:0.775438366386209,SL2:SL1-ratio:Inf,downstream in operon
I	.	gene	9197144	9198211	.	+	.	ID=OP159.3;Name=Gene:WBGene00086755;Parent=OP159;Note=SL1:0,SL2:0.110776909483744,SL2:SL1-ratio:Inf,downstream in operon
I	.	operon	9222455	9230597	.	-	.	ID=OP160;Name=OP160;size=2;genes=Gene:WBGene00033437,Gene:WBGene00033439
I	.	gene	9222455	9226157	.	-	.	ID=OP160.2;Name=Gene:WBGene00033437;Parent=OP160;Note=SL1:0.110776909483744,SL2:0.314747969090503,SL2:SL1-ratio:2.84127775867127,downstream in operon
I	.	gene	9227507	9230597	.	-	.	ID=OP160.1;Name=Gene:WBGene00033439;Parent=OP160;Note=SL1:0,SL2:0,SL2:SL1-ratio:NaN,upstream in operon
I	.	operon	9246656	9251145	.	+	.	ID=OP161;Name=OP161;size=2;genes=Gene:WBGene00033444,Gene:WBGene00033445
I	.	gene	9246656	9248032	.	+	.	ID=OP161.1;Name=Gene:WBGene00033444;Parent=OP161;Note=SL1:0.48078546439695,SL2:0,SL2:SL1-ratio:0,upstream in operon
I	.	gene	9248553	9251145	.	+	.	ID=OP161.2;Name=Gene:WBGene00033445;Parent=OP161;Note=SL1:0,SL2:0.256990640616341,SL2:SL1-ratio:Inf,downstream in operon
I	.	operon	9255248	9258592	.	-	.	ID=OP162;Name=OP162;size=2;genes=Gene:WBGene00033449,Gene:WBGene00033450
I	.	gene	9255248	9257802	.	-	.	ID=OP162.2;Name=Gene:WBGene00033449;Parent=OP162;Note=SL1:0,SL2:0.128495320308171,SL2:SL1-ratio:Inf,downstream in operon
I	.	gene	9257882	9258592	.	-	.	ID=OP162.1;Name=Gene:WBGene00033450;Parent=OP162;Note=SL1:1.21901364254012,SL2:1.44009982328867,SL2:SL1-ratio:1.18136481252815,upstream in operon
I	.	operon	9263292	9272392	.	-	.	ID=OP163;Name=OP163;size=5;genes=Gene:WBGene00033451,Gene:WBGene00033452,Gene:WBGene00033453,Gene:WBGene00033454,Gene:WBGene00033455
I	.	gene	9263292	9265563	.	-	.	ID=OP163.5;Name=Gene:WBGene00033451;Parent=OP163;Note=SL1:0,SL2:0.221553818967488,SL2:SL1-ratio:Inf,downstream in operon
I	.	gene	9265652	9267430	.	-	.	ID=OP163.4;Name=Gene:WBGene00033452;Parent=OP163;Note=SL1:0.128495320308171,SL2:0.832744851876115,SL2:SL1-ratio:6.48074069840786,downstream in operon
I	.	gene	9267515	9270088	.	-	.	ID=OP163.3;Name=Gene:WBGene00033453;Parent=OP163;Note=SL1:0,SL2:0.363439649362579,SL2:SL1-ratio:Inf,downstream in operon
I	.	gene	9270120	9270901	.	-	.	ID=OP163.2;Name=Gene:WBGene00033454;Parent=OP163;Note=SL1:0.222560423308588,SL2:1.05959955605632,SL2:SL1-ratio:4.76095228569523,downstream in operon
I	.	gene	9270933	9272392	.	-	.	ID=OP163.1;Name=Gene:WBGene00033455;Parent=OP163;Note=SL1:2.42784758598485,SL2:0.221553818967488,SL2:SL1-ratio:0.0912552419873654,upstream in operon
I	.	operon	9327783	9331641	.	+	.	ID=OP164;Name=OP164;size=2;genes=Gene:WBGene00033463,Gene:WBGene00033464
I	.	gene	9327783	9329579	.	+	.	ID=OP164.1;Name=Gene:WBGene00033463;Parent=OP164;Note=SL1:0,SL2:0,SL2:SL1-ratio:NaN,upstream in operon
I	.	gene	9329568	9331641	.	+	.	ID=OP164.2;Name=Gene:WBGene00033464;Parent=OP164;Note=SL1:0.222560423308588,SL2:0.48078546439695,SL2:SL1-ratio:2.16024689946929,downstream in operon
I	.	operon	9441737	9450489	.	+	.	ID=OP165;Name=OP165;size=2;genes=Gene:WBGene00033485,Gene:WBGene00033486
I	.	gene	9441737	9444794	.	+	.	ID=OP165.1;Name=Gene:WBGene00033485;Parent=OP165;Note=SL1:0.332330728451232,SL2:0.18171982468129,SL2:SL1-ratio:0.546804159603785,upstream in operon
I	.	gene	9444907	9450489	.	+	.	ID=OP165.2;Name=Gene:WBGene00033486;Parent=OP165;Note=SL1:0,SL2:0.221553818967488,SL2:SL1-ratio:Inf,downstream in operon
I	.	operon	9469631	9473678	.	-	.	ID=OP166;Name=OP166;size=2;genes=Gene:WBGene00033494,Gene:WBGene00033495
I	.	gene	9469631	9470259	.	-	.	ID=OP166.2;Name=Gene:WBGene00033494;Parent=OP166;Note=SL1:0.1490477340273,SL2:1.25241746131409,SL2:SL1-ratio:8.40279437649619,downstream in operon
I	.	gene	9470352	9473678	.	-	.	ID=OP166.1;Name=Gene:WBGene00033495;Parent=OP166;Note=SL1:1.99891807149419,SL2:0,SL2:SL1-ratio:0,upstream in operon
I	.	operon	9505467	9509781	.	+	.	ID=OP167;Name=OP167;size=3;genes=Gene:WBGene00033504,Gene:WBGene00033505,Gene:WBGene00033506
I	.	gene	9505467	9505973	.	+	.	ID=OP167.1;Name=Gene:WBGene00033504;Parent=OP167;Note=SL1:0.110776909483744,SL2:0,SL2:SL1-ratio:0,upstream in operon
I	.	gene	9506013	9507371	.	+	.	ID=OP167.2;Name=Gene:WBGene00033505;Parent=OP167;Note=SL1:0,SL2:0.775438366386209,SL2:SL1-ratio:Inf,downstream in operon
I	.	gene	9507415	9509781	.	+	.	ID=OP167.3;Name=Gene:WBGene00033506;Parent=OP167;Note=SL1:0,SL2:0.513981281232682,SL2:SL1-ratio:Inf,downstream in operon
I	.	operon	9594083	9598045	.	+	.	ID=OP168;Name=OP168;size=2;genes=Gene:WBGene00033522,Gene:WBGene00033523
I	.	gene	9594083	9596471	.	+	.	ID=OP168.1;Name=Gene:WBGene00033522;Parent=OP168;Note=SL1:0.775438366386209,SL2:0,SL2:SL1-ratio:0,upstream in operon
I	.	gene	9596613	9598045	.	+	.	ID=OP168.2;Name=Gene:WBGene00033523;Parent=OP168;Note=SL1:0,SL2:0.553884547418721,SL2:SL1-ratio:Inf,downstream in operon
I	.	operon	9739308	9742265	.	-	.	ID=OP169;Name=OP169;size=2;genes=Gene:WBGene00033559,Gene:WBGene00033560
I	.	gene	9739308	9741165	.	-	.	ID=OP169.2;Name=Gene:WBGene00033559;Parent=OP169;Note=SL1:0,SL2:0.703797854666367,SL2:SL1-ratio:Inf,downstream in operon
I	.	gene	9741334	9742265	.	-	.	ID=OP169.1;Name=Gene:WBGene00033560;Parent=OP169;Note=SL1:0,SL2:0,SL2:SL1-ratio:NaN,upstream in operon
I	.	operon	9796665	9802705	.	-	.	ID=OP170;Name=OP170;size=2;genes=Gene:WBGene00033574,Gene:WBGene00033575
I	.	gene	9796665	9799464	.	-	.	ID=OP170.2;Name=Gene:WBGene00033574;Parent=OP170;Note=SL1:0,SL2:0.110776909483744,SL2:SL1-ratio:Inf,downstream in operon
I	.	gene	9799506	9802705	.	-	.	ID=OP170.1;Name=Gene:WBGene00033575;Parent=OP170;Note=SL1:0,SL2:0,SL2:SL1-ratio:NaN,upstream in operon
I	.	operon	9803263	9804354	.	+	.	ID=OP171;Name=OP171;size=2;genes=Gene:WBGene00033576,Gene:WBGene00270889
I	.	gene	9803263	9803813	.	+	.	ID=OP171.1;Name=Gene:WBGene00033576;Parent=OP171;Note=SL1:2.24775009428904,SL2:0.110776909483744,SL2:SL1-ratio:0.0492834633908814,upstream in operon
I	.	gene	9803910	9804354	.	+	.	ID=OP171.2;Name=Gene:WBGene00270889;Parent=OP171;Note=SL1:0.222560423308588,SL2:6.5758978844215,SL2:SL1-ratio:29.5465734053883,downstream in operon
I	.	operon	9804355	9807912	.	+	.	ID=OP172;Name=OP172;size=2;genes=Gene:WBGene00033577,Gene:WBGene00033578
I	.	gene	9804355	9806538	.	+	.	ID=OP172.1;Name=Gene:WBGene00033577;Parent=OP172;Note=SL1:0,SL2:0,SL2:SL1-ratio:NaN,upstream in operon
I	.	gene	9806631	9807912	.	+	.	ID=OP172.2;Name=Gene:WBGene00033578;Parent=OP172;Note=SL1:0,SL2:0.497660235619132,SL2:SL1-ratio:Inf,downstream in operon
I	.	operon	9811275	9814787	.	-	.	ID=OP173;Name=OP173;size=2;genes=Gene:WBGene00033580,Gene:WBGene00033581
I	.	gene	9811275	9813115	.	-	.	ID=OP173.2;Name=Gene:WBGene00033580;Parent=OP173;Note=SL1:0,SL2:0.110776909483744,SL2:SL1-ratio:Inf,downstream in operon
I	.	gene	9813345	9814787	.	-	.	ID=OP173.1;Name=Gene:WBGene00033581;Parent=OP173;Note=SL1:0,SL2:0,SL2:SL1-ratio:NaN,upstream in operon
I	.	operon	9828795	9830598	.	+	.	ID=OP174;Name=OP174;size=2;genes=Gene:WBGene00033585,Gene:WBGene00271619
I	.	gene	9828795	9829920	.	+	.	ID=OP174.1;Name=Gene:WBGene00033585;Parent=OP174;Note=SL1:16.0614010490161,SL2:0,SL2:SL1-ratio:0,upstream in operon
I	.	gene	9830118	9830598	.	+	.	ID=OP174.2;Name=Gene:WBGene00271619;Parent=OP174;Note=SL1:0,SL2:0.110776909483744,SL2:SL1-ratio:Inf,downstream in operon
I	.	operon	9850994	9854276	.	+	.	ID=OP175;Name=OP175;size=2;genes=Gene:WBGene00033590,Gene:WBGene00033591
I	.	gene	9850994	9852913	.	+	.	ID=OP175.1;Name=Gene:WBGene00033590;Parent=OP175;Note=SL1:0,SL2:0,SL2:SL1-ratio:NaN,upstream in operon
I	.	gene	9853156	9854276	.	+	.	ID=OP175.2;Name=Gene:WBGene00033591;Parent=OP175;Note=SL1:0,SL2:3.54486110347981,SL2:SL1-ratio:Inf,downstream in operon
I	.	operon	9870413	9874846	.	+	.	ID=OP176;Name=OP176;size=2;genes=Gene:WBGene00033594,Gene:WBGene00086774
I	.	gene	9870413	9871761	.	+	.	ID=OP176.1;Name=Gene:WBGene00033594;Parent=OP176;Note=SL1:1.40759570933273,SL2:0,SL2:SL1-ratio:0,upstream in operon
I	.	gene	9873257	9874846	.	+	.	ID=OP176.2;Name=Gene:WBGene00086774;Parent=OP176;Note=SL1:0,SL2:1.77243055173991,SL2:SL1-ratio:Inf,downstream in operon
I	.	operon	10075862	10086592	.	+	.	ID=OP177;Name=OP177;size=2;genes=Gene:WBGene00033627,Gene:WBGene00033628
I	.	gene	10075862	10078865	.	+	.	ID=OP177.1;Name=Gene:WBGene00033627;Parent=OP177;Note=SL1:0.314747969090503,SL2:0,SL2:SL1-ratio:0,upstream in operon
I	.	gene	10080909	10086592	.	+	.	ID=OP177.2;Name=Gene:WBGene00033628;Parent=OP177;Note=SL1:0,SL2:0.128495320308171,SL2:SL1-ratio:Inf,downstream in operon
I	.	operon	10093001	10098367	.	+	.	ID=OP178;Name=OP178;size=2;genes=Gene:WBGene00033630,Gene:WBGene00033631
I	.	gene	10093001	10095795	.	+	.	ID=OP178.1;Name=Gene:WBGene00033630;Parent=OP178;Note=SL1:0.812675761693416,SL2:0,SL2:SL1-ratio:0,upstream in operon
I	.	gene	10095906	10098367	.	+	.	ID=OP178.2;Name=Gene:WBGene00033631;Parent=OP178;Note=SL1:0,SL2:0.110776909483744,SL2:SL1-ratio:Inf,downstream in operon
I	.	operon	10182903	10186590	.	+	.	ID=OP179;Name=OP179;size=2;genes=Gene:WBGene00033647,Gene:WBGene00033648
I	.	gene	10182903	10183831	.	+	.	ID=OP179.1;Name=Gene:WBGene00033647;Parent=OP179;Note=SL1:2.20323578363352,SL2:0,SL2:SL1-ratio:0,upstream in operon
I	.	gene	10183893	10186590	.	+	.	ID=OP179.2;Name=Gene:WBGene00033648;Parent=OP179;Note=SL1:0,SL2:0.314747969090503,SL2:SL1-ratio:Inf,downstream in operon
I	.	operon	10294346	10296952	.	+	.	ID=OP180;Name=OP180;size=2;genes=Gene:WBGene00033668,Gene:WBGene00270898
I	.	gene	10294346	10295508	.	+	.	ID=OP180.1;Name=Gene:WBGene00033668;Parent=OP180;Note=SL1:0.443107637934977,SL2:0,SL2:SL1-ratio:0,upstream in operon
I	.	gene	10295561	10296952	.	+	.	ID=OP180.2;Name=Gene:WBGene00270898;Parent=OP180;Note=SL1:0.110776909483744,SL2:0.553884547418721,SL2:SL1-ratio:5,downstream in operon
I	.	operon	10404610	10413864	.	-	.	ID=OP181;Name=OP181;size=3;genes=Gene:WBGene00033693,Gene:WBGene00033694,Gene:WBGene00033695
I	.	gene	10404610	10405590	.	-	.	ID=OP181.3;Name=Gene:WBGene00033693;Parent=OP181;Note=SL1:0.1490477340273,SL2:0.363439649362579,SL2:SL1-ratio:2.43841110188238,downstream in operon
I	.	gene	10405849	10413054	.	-	.	ID=OP181.2;Name=Gene:WBGene00033694;Parent=OP181;Note=SL1:0,SL2:0.18171982468129,SL2:SL1-ratio:Inf,downstream in operon
I	.	gene	10413147	10413864	.	-	.	ID=OP181.1;Name=Gene:WBGene00033695;Parent=OP181;Note=SL1:1.58939933408448,SL2:0.553884547418721,SL2:SL1-ratio:0.348486711640512,upstream in operon
I	.	operon	10472982	10476835	.	-	.	ID=OP182;Name=OP182;size=3;genes=Gene:WBGene00033707,Gene:WBGene00033709,Gene:WBGene00033710
I	.	gene	10472982	10473754	.	-	.	ID=OP182.3;Name=Gene:WBGene00033707;Parent=OP182;Note=SL1:0.128495320308171,SL2:0.443107637934977,SL2:SL1-ratio:3.44843405092318,downstream in operon
I	.	gene	10474157	10475527	.	-	.	ID=OP182.2;Name=Gene:WBGene00033709;Parent=OP182;Note=SL1:0.18171982468129,SL2:2.52126024565558,SL2:SL1-ratio:13.8744369255116,downstream in operon
I	.	gene	10475663	10476835	.	-	.	ID=OP182.1;Name=Gene:WBGene00033710;Parent=OP182;Note=SL1:0.385485960924512,SL2:0,SL2:SL1-ratio:0,upstream in operon
I	.	operon	10663106	10672039	.	+	.	ID=OP183;Name=OP183;size=2;genes=Gene:WBGene00086791,Gene:WBGene00033730
I	.	gene	10663106	10666934	.	+	.	ID=OP183.1;Name=Gene:WBGene00086791;Parent=OP183;Note=SL1:0,SL2:0,SL2:SL1-ratio:NaN,upstream in operon
I	.	gene	10667036	10672039	.	+	.	ID=OP183.2;Name=Gene:WBGene00033730;Parent=OP183;Note=SL1:0,SL2:0.332330728451232,SL2:SL1-ratio:Inf,downstream in operon
I	.	operon	10696062	10708163	.	-	.	ID=OP184;Name=OP184;size=3;genes=Gene:WBGene00033735,Gene:WBGene00033736,Gene:WBGene00033737
I	.	gene	10696062	10703036	.	-	.	ID=OP184.3;Name=Gene:WBGene00033735;Parent=OP184;Note=SL1:0,SL2:0.221553818967488,SL2:SL1-ratio:Inf,downstream in operon
I	.	gene	10703122	10706085	.	-	.	ID=OP184.2;Name=Gene:WBGene00033736;Parent=OP184;Note=SL1:0,SL2:0.332330728451232,SL2:SL1-ratio:Inf,downstream in operon
I	.	gene	10706822	10708163	.	-	.	ID=OP184.1;Name=Gene:WBGene00033737;Parent=OP184;Note=SL1:0.332330728451232,SL2:0.222560423308588,SL2:SL1-ratio:0.669695590130323,upstream in operon
I	.	operon	10856345	10868532	.	+	.	ID=OP185;Name=OP185;size=2;genes=Gene:WBGene00088727,Gene:WBGene00270355
I	.	gene	10856345	10861666	.	+	.	ID=OP185.1;Name=Gene:WBGene00088727;Parent=OP185;Note=SL1:0.110776909483744,SL2:0.221553818967488,SL2:SL1-ratio:2,upstream in operon
I	.	gene	10864025	10868532	.	+	.	ID=OP185.2;Name=Gene:WBGene00270355;Parent=OP185;Note=SL1:0,SL2:0.221553818967488,SL2:SL1-ratio:Inf,downstream in operon
I	.	operon	10868974	10876604	.	+	.	ID=OP186;Name=OP186;size=2;genes=Gene:WBGene00033764,Gene:WBGene00033765
I	.	gene	10868974	10872471	.	+	.	ID=OP186.1;Name=Gene:WBGene00033764;Parent=OP186;Note=SL1:0.1490477340273,SL2:0,SL2:SL1-ratio:0,upstream in operon
I	.	gene	10872569	10876604	.	+	.	ID=OP186.2;Name=Gene:WBGene00033765;Parent=OP186;Note=SL1:0,SL2:0.110776909483744,SL2:SL1-ratio:Inf,downstream in operon
I	.	operon	11055742	11066813	.	-	.	ID=OP187;Name=OP187;size=2;genes=Gene:WBGene00039279,Gene:WBGene00039278
I	.	gene	11055742	11057069	.	-	.	ID=OP187.2;Name=Gene:WBGene00039279;Parent=OP187;Note=SL1:0,SL2:0.703797854666367,SL2:SL1-ratio:Inf,downstream in operon
I	.	gene	11057184	11066813	.	-	.	ID=OP187.1;Name=Gene:WBGene00039278;Parent=OP187;Note=SL1:0.18171982468129,SL2:0,SL2:SL1-ratio:0,upstream in operon
I	.	operon	11266300	11279718	.	+	.	ID=OP188;Name=OP188;size=2;genes=Gene:WBGene00030276,Gene:WBGene00030275
I	.	gene	11266300	11272877	.	+	.	ID=OP188.1;Name=Gene:WBGene00030276;Parent=OP188;Note=SL1:0.545159474043869,SL2:0,SL2:SL1-ratio:0,upstream in operon
I	.	gene	11272974	11279718	.	+	.	ID=OP188.2;Name=Gene:WBGene00030275;Parent=OP188;Note=SL1:0.1490477340273,SL2:0.545159474043869,SL2:SL1-ratio:3.65761665282357,downstream in operon
I	.	operon	11279744	11305419	.	+	.	ID=OP189;Name=OP189;size=2;genes=Gene:WBGene00030270,Gene:WBGene00030269
I	.	gene	11279744	11303560	.	+	.	ID=OP189.1;Name=Gene:WBGene00030270;Parent=OP189;Note=SL1:0.1490477340273,SL2:0.221553818967488,SL2:SL1-ratio:1.48646217544581,upstream in operon
I	.	gene	11303663	11305419	.	+	.	ID=OP189.2;Name=Gene:WBGene00030269;Parent=OP189;Note=SL1:0,SL2:0.298095468054599,SL2:SL1-ratio:Inf,downstream in operon
I	.	operon	11371611	11388356	.	+	.	ID=OP190;Name=OP190;size=3;genes=Gene:WBGene00030252,Gene:WBGene00030251,Gene:WBGene00030247
I	.	gene	11371611	11375792	.	+	.	ID=OP190.1;Name=Gene:WBGene00030252;Parent=OP190;Note=SL1:0.18171982468129,SL2:0,SL2:SL1-ratio:0,upstream in operon
I	.	gene	11376185	11377665	.	+	.	ID=OP190.2;Name=Gene:WBGene00030251;Parent=OP190;Note=SL1:0,SL2:0.385485960924512,SL2:SL1-ratio:Inf,downstream in operon
I	.	gene	11386508	11388356	.	+	.	ID=OP190.3;Name=Gene:WBGene00030247;Parent=OP190;Note=SL1:0,SL2:0.110776909483744,SL2:SL1-ratio:Inf,downstream in operon
I	.	operon	11460351	11468605	.	-	.	ID=OP191;Name=OP191;size=3;genes=Gene:WBGene00030231,Gene:WBGene00030230,Gene:WBGene00303433
I	.	gene	11460351	11464271	.	-	.	ID=OP191.3;Name=Gene:WBGene00030231;Parent=OP191;Note=SL1:0,SL2:0.110776909483744,SL2:SL1-ratio:Inf,downstream in operon
I	.	gene	11464306	11466178	.	-	.	ID=OP191.2;Name=Gene:WBGene00030230;Parent=OP191;Note=SL1:0,SL2:0.110776909483744,SL2:SL1-ratio:Inf,downstream in operon
I	.	gene	11466291	11468605	.	-	.	ID=OP191.1;Name=Gene:WBGene00303433;Parent=OP191;Note=SL1:0,SL2:0,SL2:SL1-ratio:NaN,upstream in operon
I	.	operon	11547518	11553469	.	-	.	ID=OP192;Name=OP192;size=2;genes=Gene:WBGene00034345,Gene:WBGene00034346
I	.	gene	11547518	11549386	.	-	.	ID=OP192.2;Name=Gene:WBGene00034345;Parent=OP192;Note=SL1:0.1490477340273,SL2:0.445120846617177,SL2:SL1-ratio:2.98643149137476,downstream in operon
I	.	gene	11549500	11553469	.	-	.	ID=OP192.1;Name=Gene:WBGene00034346;Parent=OP192;Note=SL1:0.314747969090503,SL2:0,SL2:SL1-ratio:0,upstream in operon
I	.	operon	11636884	11651100	.	-	.	ID=OP193;Name=OP193;size=2;genes=Gene:WBGene00034361,Gene:WBGene00034362
I	.	gene	11636884	11645878	.	-	.	ID=OP193.2;Name=Gene:WBGene00034361;Parent=OP193;Note=SL1:0,SL2:0.110776909483744,SL2:SL1-ratio:Inf,downstream in operon
I	.	gene	11646971	11651100	.	-	.	ID=OP193.1;Name=Gene:WBGene00034362;Parent=OP193;Note=SL1:0.314747969090503,SL2:0,SL2:SL1-ratio:0,upstream in operon
I	.	operon	11675924	11679769	.	+	.	ID=OP194;Name=OP194;size=2;genes=Gene:WBGene00034368,Gene:WBGene00034369
I	.	gene	11675924	11678225	.	+	.	ID=OP194.1;Name=Gene:WBGene00034368;Parent=OP194;Note=SL1:0,SL2:0,SL2:SL1-ratio:NaN,upstream in operon
I	.	gene	11678791	11679769	.	+	.	ID=OP194.2;Name=Gene:WBGene00034369;Parent=OP194;Note=SL1:0.128495320308171,SL2:0.664661456902465,SL2:SL1-ratio:5.17265107638478,downstream in operon
I	.	operon	11697820	11704373	.	+	.	ID=OP195;Name=OP195;size=2;genes=Gene:WBGene00195066,Gene:WBGene00034373
I	.	gene	11697820	11700942	.	+	.	ID=OP195.1;Name=Gene:WBGene00195066;Parent=OP195;Note=SL1:0,SL2:0,SL2:SL1-ratio:NaN,upstream in operon
I	.	gene	11703384	11704373	.	+	.	ID=OP195.2;Name=Gene:WBGene00034373;Parent=OP195;Note=SL1:0.497660235619132,SL2:1.52037713339615,SL2:SL1-ratio:3.05505046330389,downstream in operon
I	.	operon	11714996	11734359	.	-	.	ID=OP196;Name=OP196;size=2;genes=Gene:WBGene00034375,Gene:WBGene00034377
I	.	gene	11714996	11729549	.	-	.	ID=OP196.2;Name=Gene:WBGene00034375;Parent=OP196;Note=SL1:0,SL2:0.110776909483744,SL2:SL1-ratio:Inf,downstream in operon
I	.	gene	11730266	11734359	.	-	.	ID=OP196.1;Name=Gene:WBGene00034377;Parent=OP196;Note=SL1:0.110776909483744,SL2:0,SL2:SL1-ratio:0,upstream in operon
I	.	operon	11734866	11750780	.	+	.	ID=OP197;Name=OP197;size=2;genes=Gene:WBGene00034378,Gene:WBGene00270345
I	.	gene	11734866	11745039	.	+	.	ID=OP197.1;Name=Gene:WBGene00034378;Parent=OP197;Note=SL1:0,SL2:0,SL2:SL1-ratio:NaN,upstream in operon
I	.	gene	11745424	11750780	.	+	.	ID=OP197.2;Name=Gene:WBGene00270345;Parent=OP197;Note=SL1:0,SL2:0.222560423308588,SL2:SL1-ratio:Inf,downstream in operon
I	.	operon	11889039	11891608	.	-	.	ID=OP198;Name=OP198;size=2;genes=Gene:WBGene00038070,Gene:WBGene00038069
I	.	gene	11889039	11890517	.	-	.	ID=OP198.2;Name=Gene:WBGene00038070;Parent=OP198;Note=SL1:0,SL2:0.553884547418721,SL2:SL1-ratio:Inf,downstream in operon
I	.	gene	11890620	11891608	.	-	.	ID=OP198.1;Name=Gene:WBGene00038069;Parent=OP198;Note=SL1:0,SL2:0,SL2:SL1-ratio:NaN,upstream in operon
I	.	operon	11899838	11906489	.	-	.	ID=OP199;Name=OP199;size=2;genes=Gene:WBGene00038065,Gene:WBGene00038064
I	.	gene	11899838	11902392	.	-	.	ID=OP199.2;Name=Gene:WBGene00038065;Parent=OP199;Note=SL1:0,SL2:0.110776909483744,SL2:SL1-ratio:Inf,downstream in operon
I	.	gene	11902928	11906489	.	-	.	ID=OP199.1;Name=Gene:WBGene00038064;Parent=OP199;Note=SL1:0.1490477340273,SL2:0,SL2:SL1-ratio:0,upstream in operon
I	.	operon	12126161	12133830	.	+	.	ID=OP200;Name=OP200;size=2;genes=Gene:WBGene00039355,Gene:WBGene00039357
I	.	gene	12126161	12130437	.	+	.	ID=OP200.1;Name=Gene:WBGene00039355;Parent=OP200;Note=SL1:0.110776909483744,SL2:0.110776909483744,SL2:SL1-ratio:1,upstream in operon
I	.	gene	12131523	12133830	.	+	.	ID=OP200.2;Name=Gene:WBGene00039357;Parent=OP200;Note=SL1:0,SL2:0.1490477340273,SL2:SL1-ratio:Inf,downstream in operon
I	.	operon	12202248	12225117	.	+	.	ID=OP201;Name=OP201;size=3;genes=Gene:WBGene00039366,Gene:WBGene00039367,Gene:WBGene00039368
I	.	gene	12202248	12203043	.	+	.	ID=OP201.1;Name=Gene:WBGene00039366;Parent=OP201;Note=SL1:4.07959994605208,SL2:0.110776909483744,SL2:SL1-ratio:0.0271538658075887,upstream in operon
I	.	gene	12203153	12208609	.	+	.	ID=OP201.2;Name=Gene:WBGene00039367;Parent=OP201;Note=SL1:0,SL2:2.51798375272402,SL2:SL1-ratio:Inf,downstream in operon
I	.	gene	12208811	12225117	.	+	.	ID=OP201.3;Name=Gene:WBGene00039368;Parent=OP201;Note=SL1:0,SL2:0.1490477340273,SL2:SL1-ratio:Inf,downstream in operon
I	.	operon	12227649	12237982	.	-	.	ID=OP202;Name=OP202;size=2;genes=Gene:WBGene00088039,Gene:WBGene00039370
I	.	gene	12227649	12231424	.	-	.	ID=OP202.2;Name=Gene:WBGene00088039;Parent=OP202;Note=SL1:0,SL2:0.110776909483744,SL2:SL1-ratio:Inf,downstream in operon
I	.	gene	12231562	12237982	.	-	.	ID=OP202.1;Name=Gene:WBGene00039370;Parent=OP202;Note=SL1:0,SL2:0,SL2:SL1-ratio:NaN,upstream in operon
I	.	operon	12334690	12344954	.	-	.	ID=OP203;Name=OP203;size=2;genes=Gene:WBGene00039383,Gene:WBGene00039384
I	.	gene	12334690	12341606	.	-	.	ID=OP203.2;Name=Gene:WBGene00039383;Parent=OP203;Note=SL1:0.1490477340273,SL2:0.443107637934977,SL2:SL1-ratio:2.97292435089162,downstream in operon
I	.	gene	12341765	12344954	.	-	.	ID=OP203.1;Name=Gene:WBGene00039384;Parent=OP203;Note=SL1:0,SL2:0,SL2:SL1-ratio:NaN,upstream in operon
I	.	operon	12381160	12395819	.	-	.	ID=OP204;Name=OP204;size=2;genes=Gene:WBGene00039391,Gene:WBGene00270342
I	.	gene	12381160	12392202	.	-	.	ID=OP204.2;Name=Gene:WBGene00039391;Parent=OP204;Note=SL1:0,SL2:0.221553818967488,SL2:SL1-ratio:Inf,downstream in operon
I	.	gene	12392615	12395819	.	-	.	ID=OP204.1;Name=Gene:WBGene00270342;Parent=OP204;Note=SL1:0.256990640616341,SL2:0,SL2:SL1-ratio:0,upstream in operon
I	.	operon	12396973	12409214	.	+	.	ID=OP205;Name=OP205;size=3;genes=Gene:WBGene00039392,Gene:WBGene00039393,Gene:WBGene00039394
I	.	gene	12396973	12403783	.	+	.	ID=OP205.1;Name=Gene:WBGene00039392;Parent=OP205;Note=SL1:0.363439649362579,SL2:0,SL2:SL1-ratio:0,upstream in operon
I	.	gene	12404111	12407953	.	+	.	ID=OP205.2;Name=Gene:WBGene00039393;Parent=OP205;Note=SL1:0,SL2:0.221553818967488,SL2:SL1-ratio:Inf,downstream in operon
I	.	gene	12408019	12409214	.	+	.	ID=OP205.3;Name=Gene:WBGene00039394;Parent=OP205;Note=SL1:0.1490477340273,SL2:0.445120846617177,SL2:SL1-ratio:2.98643149137476,downstream in operon
I	.	operon	12414119	12419508	.	-	.	ID=OP206;Name=OP206;size=2;genes=Gene:WBGene00039397,Gene:WBGene00039398
I	.	gene	12414119	12415037	.	-	.	ID=OP206.2;Name=Gene:WBGene00039397;Parent=OP206;Note=SL1:0,SL2:0.221553818967488,SL2:SL1-ratio:Inf,downstream in operon
I	.	gene	12416390	12419508	.	-	.	ID=OP206.1;Name=Gene:WBGene00039398;Parent=OP206;Note=SL1:1.27851229433621,SL2:0,SL2:SL1-ratio:0,upstream in operon
I	.	operon	12495543	12500720	.	+	.	ID=OP207;Name=OP207;size=2;genes=Gene:WBGene00039414,Gene:WBGene00270337
I	.	gene	12495543	12499235	.	+	.	ID=OP207.1;Name=Gene:WBGene00039414;Parent=OP207;Note=SL1:0.298095468054599,SL2:0,SL2:SL1-ratio:0,upstream in operon
I	.	gene	12499336	12500720	.	+	.	ID=OP207.2;Name=Gene:WBGene00270337;Parent=OP207;Note=SL1:0,SL2:0.18171982468129,SL2:SL1-ratio:Inf,downstream in operon
I	.	operon	12768050	12785129	.	-	.	ID=OP208;Name=OP208;size=2;genes=Gene:WBGene00038164,Gene:WBGene00038165
I	.	gene	12768050	12776798	.	-	.	ID=OP208.2;Name=Gene:WBGene00038164;Parent=OP208;Note=SL1:0,SL2:0.110776909483744,SL2:SL1-ratio:Inf,downstream in operon
I	.	gene	12777848	12785129	.	-	.	ID=OP208.1;Name=Gene:WBGene00038165;Parent=OP208;Note=SL1:0,SL2:0,SL2:SL1-ratio:NaN,upstream in operon
I	.	operon	13706552	13760375	.	-	.	ID=OP209;Name=OP209;size=2;genes=Gene:WBGene00035674,Gene:WBGene00027051
I	.	gene	13706552	13708554	.	-	.	ID=OP209.2;Name=Gene:WBGene00035674;Parent=OP209;Note=SL1:0.110776909483744,SL2:0.256990640616341,SL2:SL1-ratio:2.31989357542108,downstream in operon
I	.	gene	13735170	13760375	.	-	.	ID=OP209.1;Name=Gene:WBGene00027051;Parent=OP209;Note=SL1:0.1490477340273,SL2:0,SL2:SL1-ratio:0,upstream in operon
I	.	operon	13975037	13978998	.	-	.	ID=OP210;Name=OP210;size=2;genes=Gene:WBGene00029820,Gene:WBGene00029821
I	.	gene	13975037	13976088	.	-	.	ID=OP210.2;Name=Gene:WBGene00029820;Parent=OP210;Note=SL1:0.110776909483744,SL2:0.664661456902465,SL2:SL1-ratio:6,downstream in operon
I	.	gene	13976203	13978998	.	-	.	ID=OP210.1;Name=Gene:WBGene00029821;Parent=OP210;Note=SL1:0,SL2:0,SL2:SL1-ratio:NaN,upstream in operon
I	.	operon	13989653	13995173	.	+	.	ID=OP211;Name=OP211;size=2;genes=Gene:WBGene00029826,Gene:WBGene00029827
I	.	gene	13989653	13992037	.	+	.	ID=OP211.1;Name=Gene:WBGene00029826;Parent=OP211;Note=SL1:9.40564679613318,SL2:0,SL2:SL1-ratio:0,upstream in operon
I	.	gene	13992028	13995173	.	+	.	ID=OP211.2;Name=Gene:WBGene00029827;Parent=OP211;Note=SL1:0,SL2:0.553884547418721,SL2:SL1-ratio:Inf,downstream in operon
I	.	operon	14040400	14049817	.	-	.	ID=OP212;Name=OP212;size=2;genes=Gene:WBGene00029838,Gene:WBGene00270340
I	.	gene	14040400	14044210	.	-	.	ID=OP212.2;Name=Gene:WBGene00029838;Parent=OP212;Note=SL1:0,SL2:0.110776909483744,SL2:SL1-ratio:Inf,downstream in operon
I	.	gene	14044881	14049817	.	-	.	ID=OP212.1;Name=Gene:WBGene00270340;Parent=OP212;Note=SL1:0,SL2:0,SL2:SL1-ratio:NaN,upstream in operon
I	.	operon	14061827	14067359	.	-	.	ID=OP213;Name=OP213;size=2;genes=Gene:WBGene00029841,Gene:WBGene00029842
I	.	gene	14061827	14063897	.	-	.	ID=OP213.2;Name=Gene:WBGene00029841;Parent=OP213;Note=SL1:0,SL2:0.443107637934977,SL2:SL1-ratio:Inf,downstream in operon
I	.	gene	14064010	14067359	.	-	.	ID=OP213.1;Name=Gene:WBGene00029842;Parent=OP213;Note=SL1:0.18171982468129,SL2:0,SL2:SL1-ratio:0,upstream in operon
I	.	operon	14335028	14340874	.	+	.	ID=OP214;Name=OP214;size=2;genes=Gene:WBGene00029868,Gene:WBGene00029869
I	.	gene	14335028	14335669	.	+	.	ID=OP214.1;Name=Gene:WBGene00029868;Parent=OP214;Note=SL1:0,SL2:0,SL2:SL1-ratio:NaN,upstream in operon
I	.	gene	14339494	14340874	.	+	.	ID=OP214.2;Name=Gene:WBGene00029869;Parent=OP214;Note=SL1:0,SL2:0.110776909483744,SL2:SL1-ratio:Inf,downstream in operon
I	.	operon	14534873	14540783	.	-	.	ID=OP215;Name=OP215;size=2;genes=Gene:WBGene00029904,Gene:WBGene00029905
I	.	gene	14534873	14536134	.	-	.	ID=OP215.2;Name=Gene:WBGene00029904;Parent=OP215;Note=SL1:0.596190936109198,SL2:2.40735905438426,SL2:SL1-ratio:4.03789945230453,downstream in operon
I	.	gene	14536228	14540783	.	-	.	ID=OP215.1;Name=Gene:WBGene00029905;Parent=OP215;Note=SL1:0.314747969090503,SL2:0,SL2:SL1-ratio:0,upstream in operon
I	.	operon	14557085	14566239	.	-	.	ID=OP216;Name=OP216;size=2;genes=Gene:WBGene00029910,Gene:WBGene00029912
I	.	gene	14557085	14563310	.	-	.	ID=OP216.2;Name=Gene:WBGene00029910;Parent=OP216;Note=SL1:0,SL2:0.128495320308171,SL2:SL1-ratio:Inf,downstream in operon
I	.	gene	14563365	14566239	.	-	.	ID=OP216.1;Name=Gene:WBGene00029912;Parent=OP216;Note=SL1:0,SL2:0,SL2:SL1-ratio:NaN,upstream in operon
I	.	operon	14612429	14637390	.	-	.	ID=OP217;Name=OP217;size=2;genes=Gene:WBGene00038877,Gene:WBGene00038880
I	.	gene	14612429	14614011	.	-	.	ID=OP217.2;Name=Gene:WBGene00038877;Parent=OP217;Note=SL1:0.110776909483744,SL2:0.602696475437003,SL2:SL1-ratio:5.44063269363409,downstream in operon
I	.	gene	14624469	14637390	.	-	.	ID=OP217.1;Name=Gene:WBGene00038880;Parent=OP217;Note=SL1:0.110776909483744,SL2:0,SL2:SL1-ratio:0,upstream in operon
I	.	operon	14664730	14669252	.	+	.	ID=OP218;Name=OP218;size=2;genes=Gene:WBGene00038886,Gene:WBGene00038887
I	.	gene	14664730	14667704	.	+	.	ID=OP218.1;Name=Gene:WBGene00038886;Parent=OP218;Note=SL1:0.1490477340273,SL2:0.256990640616341,SL2:SL1-ratio:1.72421702546159,upstream in operon
I	.	gene	14667739	14669252	.	+	.	ID=OP218.2;Name=Gene:WBGene00038887;Parent=OP218;Note=SL1:0,SL2:0.1490477340273,SL2:SL1-ratio:Inf,downstream in operon
I	.	operon	14783453	14811560	.	-	.	ID=OP219;Name=OP219;size=2;genes=Gene:WBGene00038907,Gene:WBGene00038908
I	.	gene	14783453	14808824	.	-	.	ID=OP219.2;Name=Gene:WBGene00038907;Parent=OP219;Note=SL1:0,SL2:0.110776909483744,SL2:SL1-ratio:Inf,downstream in operon
I	.	gene	14808928	14811560	.	-	.	ID=OP219.1;Name=Gene:WBGene00038908;Parent=OP219;Note=SL1:0.287324270999679,SL2:0,SL2:SL1-ratio:0,upstream in operon
I	.	operon	14828158	14838194	.	-	.	ID=OP220;Name=OP220;size=2;genes=Gene:WBGene00038911,Gene:WBGene00038913
I	.	gene	14828158	14829190	.	-	.	ID=OP220.2;Name=Gene:WBGene00038911;Parent=OP220;Note=SL1:0.110776909483744,SL2:2.76190221977316,SL2:SL1-ratio:24.9321111470297,downstream in operon
I	.	gene	14833580	14838194	.	-	.	ID=OP220.1;Name=Gene:WBGene00038913;Parent=OP220;Note=SL1:0,SL2:0,SL2:SL1-ratio:NaN,upstream in operon
I	.	operon	14839045	14852356	.	-	.	ID=OP221;Name=OP221;size=3;genes=Gene:WBGene00038914,Gene:WBGene00038915,Gene:WBGene00038916
I	.	gene	14839045	14845691	.	-	.	ID=OP221.3;Name=Gene:WBGene00038914;Parent=OP221;Note=SL1:0,SL2:0.110776909483744,SL2:SL1-ratio:Inf,downstream in operon
I	.	gene	14845815	14850990	.	-	.	ID=OP221.2;Name=Gene:WBGene00038915;Parent=OP221;Note=SL1:0,SL2:0.886215275869953,SL2:SL1-ratio:Inf,downstream in operon
I	.	gene	14851086	14852356	.	-	.	ID=OP221.1;Name=Gene:WBGene00038916;Parent=OP221;Note=SL1:0.629495938181005,SL2:0,SL2:SL1-ratio:0,upstream in operon
I	.	operon	14863781	14871274	.	+	.	ID=OP222;Name=OP222;size=2;genes=Gene:WBGene00038920,Gene:WBGene00038921
I	.	gene	14863781	14865629	.	+	.	ID=OP222.1;Name=Gene:WBGene00038920;Parent=OP222;Note=SL1:1.25241746131409,SL2:0,SL2:SL1-ratio:0,upstream in operon
I	.	gene	14867556	14871274	.	+	.	ID=OP222.2;Name=Gene:WBGene00038921;Parent=OP222;Note=SL1:0,SL2:0.222560423308588,SL2:SL1-ratio:Inf,downstream in operon
I	.	operon	14946607	14964053	.	+	.	ID=OP223;Name=OP223;size=2;genes=Gene:WBGene00038926,Gene:WBGene00038928
I	.	gene	14946607	14962523	.	+	.	ID=OP223.1;Name=Gene:WBGene00038926;Parent=OP223;Note=SL1:0,SL2:0,SL2:SL1-ratio:NaN,upstream in operon
I	.	gene	14962690	14964053	.	+	.	ID=OP223.2;Name=Gene:WBGene00038928;Parent=OP223;Note=SL1:0,SL2:0.18171982468129,SL2:SL1-ratio:Inf,downstream in operon
I	.	operon	14983157	14989661	.	+	.	ID=OP224;Name=OP224;size=2;genes=Gene:WBGene00038933,Gene:WBGene00038934
I	.	gene	14983157	14985901	.	+	.	ID=OP224.1;Name=Gene:WBGene00038933;Parent=OP224;Note=SL1:0,SL2:0,SL2:SL1-ratio:NaN,upstream in operon
I	.	gene	14986937	14989661	.	+	.	ID=OP224.2;Name=Gene:WBGene00038934;Parent=OP224;Note=SL1:0.110776909483744,SL2:0.287324270999679,SL2:SL1-ratio:2.59371986760329,downstream in operon
I	.	operon	15027650	15048512	.	+	.	ID=OP225;Name=OP225;size=4;genes=Gene:WBGene00038944,Gene:WBGene00038945,Gene:WBGene00038946,Gene:WBGene00038947
I	.	gene	15027650	15037221	.	+	.	ID=OP225.1;Name=Gene:WBGene00038944;Parent=OP225;Note=SL1:0.128495320308171,SL2:0,SL2:SL1-ratio:0,upstream in operon
I	.	gene	15037307	15041132	.	+	.	ID=OP225.2;Name=Gene:WBGene00038945;Parent=OP225;Note=SL1:0,SL2:0.363439649362579,SL2:SL1-ratio:Inf,downstream in operon
I	.	gene	15041181	15045818	.	+	.	ID=OP225.3;Name=Gene:WBGene00038946;Parent=OP225;Note=SL1:0,SL2:0.553884547418721,SL2:SL1-ratio:Inf,downstream in operon
I	.	gene	15045924	15048512	.	+	.	ID=OP225.4;Name=Gene:WBGene00038947;Parent=OP225;Note=SL1:0.110776909483744,SL2:0.545159474043869,SL2:SL1-ratio:4.92123743643406,downstream in operon
I	.	operon	15083052	15114009	.	-	.	ID=OP226;Name=OP226;size=2;genes=Gene:WBGene00038953,Gene:WBGene00038954
I	.	gene	15083052	15090488	.	-	.	ID=OP226.2;Name=Gene:WBGene00038953;Parent=OP226;Note=SL1:0,SL2:0.110776909483744,SL2:SL1-ratio:Inf,downstream in operon
I	.	gene	15090604	15114009	.	-	.	ID=OP226.1;Name=Gene:WBGene00038954;Parent=OP226;Note=SL1:0.298095468054599,SL2:0,SL2:SL1-ratio:0,upstream in operon
I	.	operon	15132774	15140773	.	+	.	ID=OP227;Name=OP227;size=4;genes=Gene:WBGene00038961,Gene:WBGene00038962,Gene:WBGene00038963,Gene:WBGene00086843
I	.	gene	15132774	15135430	.	+	.	ID=OP227.1;Name=Gene:WBGene00038961;Parent=OP227;Note=SL1:0.703797854666367,SL2:0,SL2:SL1-ratio:0,upstream in operon
I	.	gene	15135432	15138721	.	+	.	ID=OP227.2;Name=Gene:WBGene00038962;Parent=OP227;Note=SL1:0,SL2:0.314747969090503,SL2:SL1-ratio:Inf,downstream in operon
I	.	gene	15138722	15140062	.	+	.	ID=OP227.3;Name=Gene:WBGene00038963;Parent=OP227;Note=SL1:0,SL2:0.221553818967488,SL2:SL1-ratio:Inf,downstream in operon
I	.	gene	15140336	15140773	.	+	.	ID=OP227.4;Name=Gene:WBGene00086843;Parent=OP227;Note=SL1:0.18171982468129,SL2:0.574648541999357,SL2:SL1-ratio:3.16227766016838,downstream in operon
I	.	operon	15312898	15325029	.	-	.	ID=OP228;Name=OP228;size=3;genes=Gene:WBGene00030467,Gene:WBGene00030468,Gene:WBGene00086837
I	.	gene	15312898	15318805	.	-	.	ID=OP228.3;Name=Gene:WBGene00030467;Parent=OP228;Note=SL1:0,SL2:0.128495320308171,SL2:SL1-ratio:Inf,downstream in operon
I	.	gene	15318913	15321126	.	-	.	ID=OP228.2;Name=Gene:WBGene00030468;Parent=OP228;Note=SL1:0,SL2:0.443107637934977,SL2:SL1-ratio:Inf,downstream in operon
I	.	gene	15324552	15325029	.	-	.	ID=OP228.1;Name=Gene:WBGene00086837;Parent=OP228;Note=SL1:0,SL2:0,SL2:SL1-ratio:NaN,upstream in operon
I	.	operon	15378790	15387982	.	+	.	ID=OP229;Name=OP229;size=3;genes=Gene:WBGene00030486,Gene:WBGene00030487,Gene:WBGene00030488
I	.	gene	15378790	15382163	.	+	.	ID=OP229.1;Name=Gene:WBGene00030486;Parent=OP229;Note=SL1:0.574648541999357,SL2:0,SL2:SL1-ratio:0,upstream in operon
I	.	gene	15383423	15387110	.	+	.	ID=OP229.2;Name=Gene:WBGene00030487;Parent=OP229;Note=SL1:0,SL2:0.1490477340273,SL2:SL1-ratio:Inf,downstream in operon
I	.	gene	15387136	15387982	.	+	.	ID=OP229.3;Name=Gene:WBGene00030488;Parent=OP229;Note=SL1:0,SL2:0.314747969090503,SL2:SL1-ratio:Inf,downstream in operon
II	.	operon	3604	7295	.	+	.	ID=OP230;Name=OP230;size=2;genes=Gene:WBGene00024356,Gene:WBGene00024355
II	.	gene	3604	5501	.	+	.	ID=OP230.1;Name=Gene:WBGene00024356;Parent=OP230;Note=SL1:0.363439649362579,SL2:0,SL2:SL1-ratio:0,upstream in operon
II	.	gene	5572	7295	.	+	.	ID=OP230.2;Name=Gene:WBGene00024355;Parent=OP230;Note=SL1:0.110776909483744,SL2:0.426170764778736,SL2:SL1-ratio:3.8471082716139,downstream in operon
II	.	operon	18230	24820	.	-	.	ID=OP231;Name=OP231;size=3;genes=Gene:WBGene00024350,Gene:WBGene00024349,Gene:WBGene00024348
II	.	gene	18230	20109	.	-	.	ID=OP231.3;Name=Gene:WBGene00024350;Parent=OP231;Note=SL1:0,SL2:0.222560423308588,SL2:SL1-ratio:Inf,downstream in operon
II	.	gene	20699	21990	.	-	.	ID=OP231.2;Name=Gene:WBGene00024349;Parent=OP231;Note=SL1:0,SL2:0.332330728451232,SL2:SL1-ratio:Inf,downstream in operon
II	.	gene	22761	24820	.	-	.	ID=OP231.1;Name=Gene:WBGene00024348;Parent=OP231;Note=SL1:0.221553818967488,SL2:0,SL2:SL1-ratio:0,upstream in operon
II	.	operon	77728	83903	.	-	.	ID=OP232;Name=OP232;size=2;genes=Gene:WBGene00024334,Gene:WBGene00024333
II	.	gene	77728	81080	.	-	.	ID=OP232.2;Name=Gene:WBGene00024334;Parent=OP232;Note=SL1:0.128495320308171,SL2:3.78570853237201,SL2:SL1-ratio:29.4618397253125,downstream in operon
II	.	gene	81170	83903	.	-	.	ID=OP232.1;Name=Gene:WBGene00024333;Parent=OP232;Note=SL1:0.222560423308588,SL2:0,SL2:SL1-ratio:0,upstream in operon
II	.	operon	251128	259581	.	+	.	ID=OP233;Name=OP233;size=2;genes=Gene:WBGene00024295,Gene:WBGene00024294
II	.	gene	251128	255697	.	+	.	ID=OP233.1;Name=Gene:WBGene00024295;Parent=OP233;Note=SL1:1.11280211654294,SL2:0,SL2:SL1-ratio:0,upstream in operon
II	.	gene	255797	259581	.	+	.	ID=OP233.2;Name=Gene:WBGene00024294;Parent=OP233;Note=SL1:0,SL2:0.18171982468129,SL2:SL1-ratio:Inf,downstream in operon
II	.	operon	435647	439870	.	-	.	ID=OP234;Name=OP234;size=2;genes=Gene:WBGene00024266,Gene:WBGene00024265
II	.	gene	435647	437966	.	-	.	ID=OP234.2;Name=Gene:WBGene00024266;Parent=OP234;Note=SL1:0,SL2:0.221553818967488,SL2:SL1-ratio:Inf,downstream in operon
II	.	gene	438001	439870	.	-	.	ID=OP234.1;Name=Gene:WBGene00024265;Parent=OP234;Note=SL1:0,SL2:0,SL2:SL1-ratio:NaN,upstream in operon
II	.	operon	442699	453266	.	+	.	ID=OP235;Name=OP235;size=4;genes=Gene:WBGene00024263,Gene:WBGene00024262,Gene:WBGene00024261,Gene:WBGene00024260
II	.	gene	442699	447185	.	+	.	ID=OP235.1;Name=Gene:WBGene00024263;Parent=OP235;Note=SL1:0.1490477340273,SL2:0.256990640616341,SL2:SL1-ratio:1.72421702546159,upstream in operon
II	.	gene	447283	450087	.	+	.	ID=OP235.2;Name=Gene:WBGene00024262;Parent=OP235;Note=SL1:0,SL2:0.497660235619132,SL2:SL1-ratio:Inf,downstream in operon
II	.	gene	450209	452227	.	+	.	ID=OP235.3;Name=Gene:WBGene00024261;Parent=OP235;Note=SL1:0.110776909483744,SL2:0.812675761693416,SL2:SL1-ratio:7.33614762752224,downstream in operon
II	.	gene	452333	453266	.	+	.	ID=OP235.4;Name=Gene:WBGene00024260;Parent=OP235;Note=SL1:0,SL2:0.679933324342013,SL2:SL1-ratio:Inf,downstream in operon
II	.	operon	577431	642350	.	-	.	ID=OP236;Name=OP236;size=3;genes=Gene:WBGene00024245,Gene:WBGene00024244,Gene:WBGene00024236
II	.	gene	577431	579965	.	-	.	ID=OP236.3;Name=Gene:WBGene00024245;Parent=OP236;Note=SL1:0,SL2:0.110776909483744,SL2:SL1-ratio:Inf,downstream in operon
II	.	gene	586468	589400	.	-	.	ID=OP236.2;Name=Gene:WBGene00024244;Parent=OP236;Note=SL1:0,SL2:0.629495938181005,SL2:SL1-ratio:Inf,downstream in operon
II	.	gene	599620	642350	.	-	.	ID=OP236.1;Name=Gene:WBGene00024236;Parent=OP236;Note=SL1:0.18171982468129,SL2:0,SL2:SL1-ratio:0,upstream in operon
II	.	operon	889123	901735	.	-	.	ID=OP237;Name=OP237;size=2;genes=Gene:WBGene00024207,Gene:WBGene00024205
II	.	gene	889123	892482	.	-	.	ID=OP237.2;Name=Gene:WBGene00024207;Parent=OP237;Note=SL1:0,SL2:0.110776909483744,SL2:SL1-ratio:Inf,downstream in operon
II	.	gene	898988	901735	.	-	.	ID=OP237.1;Name=Gene:WBGene00024205;Parent=OP237;Note=SL1:0.445120846617177,SL2:0,SL2:SL1-ratio:0,upstream in operon
II	.	operon	1155807	1158769	.	-	.	ID=OP238;Name=OP238;size=2;genes=Gene:WBGene00024182,Gene:WBGene00185422
II	.	gene	1155807	1158769	.	-	.	ID=OP238.2;Name=Gene:WBGene00024182;Parent=OP238;Note=SL1:0.110776909483744,SL2:0.629495938181005,SL2:SL1-ratio:5.68255551734254,downstream in operon
II	.	gene	1158134	1158205	.	-	.	ID=OP238.1;Name=Gene:WBGene00185422;Parent=OP238;Note=SL1:0,SL2:0,SL2:SL1-ratio:NaN,upstream in operon
II	.	operon	1239570	1257581	.	+	.	ID=OP239;Name=OP239;size=2;genes=Gene:WBGene00039256,Gene:WBGene00039257
II	.	gene	1239570	1254372	.	+	.	ID=OP239.1;Name=Gene:WBGene00039256;Parent=OP239;Note=SL1:0,SL2:0,SL2:SL1-ratio:NaN,upstream in operon
II	.	gene	1255458	1257581	.	+	.	ID=OP239.2;Name=Gene:WBGene00039257;Parent=OP239;Note=SL1:0.298095468054599,SL2:0.9615709287939,SL2:SL1-ratio:3.22571468485988,downstream in operon
II	.	operon	1778248	1780869	.	+	.	ID=OP240;Name=OP240;size=2;genes=Gene:WBGene00270447,Gene:WBGene00270945
II	.	gene	1778248	1779181	.	+	.	ID=OP240.1;Name=Gene:WBGene00270447;Parent=OP240;Note=SL1:0,SL2:0,SL2:SL1-ratio:NaN,upstream in operon
II	.	gene	1780623	1780869	.	+	.	ID=OP240.2;Name=Gene:WBGene00270945;Parent=OP240;Note=SL1:0,SL2:0.629495938181005,SL2:SL1-ratio:Inf,downstream in operon
II	.	operon	1841438	1857415	.	+	.	ID=OP241;Name=OP241;size=2;genes=Gene:WBGene00037870,Gene:WBGene00271668
II	.	gene	1841438	1855727	.	+	.	ID=OP241.1;Name=Gene:WBGene00037870;Parent=OP241;Note=SL1:0.110776909483744,SL2:0,SL2:SL1-ratio:0,upstream in operon
II	.	gene	1857169	1857415	.	+	.	ID=OP241.2;Name=Gene:WBGene00271668;Parent=OP241;Note=SL1:0,SL2:0.314747969090503,SL2:SL1-ratio:Inf,downstream in operon
II	.	operon	2255561	2264961	.	-	.	ID=OP242;Name=OP242;size=2;genes=Gene:WBGene00026468,Gene:WBGene00026469
II	.	gene	2255561	2261928	.	-	.	ID=OP242.2;Name=Gene:WBGene00026468;Parent=OP242;Note=SL1:0,SL2:0.222560423308588,SL2:SL1-ratio:Inf,downstream in operon
II	.	gene	2262563	2264961	.	-	.	ID=OP242.1;Name=Gene:WBGene00026469;Parent=OP242;Note=SL1:0.703797854666367,SL2:0.298095468054599,SL2:SL1-ratio:0.42355268075648,upstream in operon
II	.	operon	2317088	2331909	.	-	.	ID=OP243;Name=OP243;size=2;genes=Gene:WBGene00026476,Gene:WBGene00026477
II	.	gene	2317088	2318948	.	-	.	ID=OP243.2;Name=Gene:WBGene00026476;Parent=OP243;Note=SL1:0,SL2:0.128495320308171,SL2:SL1-ratio:Inf,downstream in operon
II	.	gene	2319772	2331909	.	-	.	ID=OP243.1;Name=Gene:WBGene00026477;Parent=OP243;Note=SL1:0.1490477340273,SL2:0,SL2:SL1-ratio:0,upstream in operon
II	.	operon	2332034	2355735	.	-	.	ID=OP244;Name=OP244;size=5;genes=Gene:WBGene00270444,Gene:WBGene00026478,Gene:WBGene00026479,Gene:WBGene00026480,Gene:WBGene00026481
II	.	gene	2332034	2338617	.	-	.	ID=OP244.5;Name=Gene:WBGene00270444;Parent=OP244;Note=SL1:0,SL2:0.221553818967488,SL2:SL1-ratio:Inf,downstream in operon
II	.	gene	2338720	2350037	.	-	.	ID=OP244.4;Name=Gene:WBGene00026478;Parent=OP244;Note=SL1:0,SL2:0.18171982468129,SL2:SL1-ratio:Inf,downstream in operon
II	.	gene	2350142	2351815	.	-	.	ID=OP244.3;Name=Gene:WBGene00026479;Parent=OP244;Note=SL1:0.1490477340273,SL2:0.314747969090503,SL2:SL1-ratio:2.11172595910015,downstream in operon
II	.	gene	2352380	2354456	.	-	.	ID=OP244.2;Name=Gene:WBGene00026480;Parent=OP244;Note=SL1:0.287324270999679,SL2:0.770971921849023,SL2:SL1-ratio:2.68328157299975,downstream in operon
II	.	gene	2354907	2355735	.	-	.	ID=OP244.1;Name=Gene:WBGene00026481;Parent=OP244;Note=SL1:0.664661456902465,SL2:0,SL2:SL1-ratio:0,upstream in operon
II	.	operon	2776898	2792614	.	-	.	ID=OP245;Name=OP245;size=2;genes=Gene:WBGene00034208,Gene:WBGene00034207
II	.	gene	2776898	2790584	.	-	.	ID=OP245.2;Name=Gene:WBGene00034208;Parent=OP245;Note=SL1:0,SL2:0.1490477340273,SL2:SL1-ratio:Inf,downstream in operon
II	.	gene	2791326	2792614	.	-	.	ID=OP245.1;Name=Gene:WBGene00034207;Parent=OP245;Note=SL1:0.629495938181005,SL2:0,SL2:SL1-ratio:0,upstream in operon
II	.	operon	2897026	2912682	.	-	.	ID=OP246;Name=OP246;size=2;genes=Gene:WBGene00034190,Gene:WBGene00270948
II	.	gene	2897026	2899270	.	-	.	ID=OP246.2;Name=Gene:WBGene00034190;Parent=OP246;Note=SL1:0,SL2:0.222560423308588,SL2:SL1-ratio:Inf,downstream in operon
II	.	gene	2910044	2912682	.	-	.	ID=OP246.1;Name=Gene:WBGene00270948;Parent=OP246;Note=SL1:0.110776909483744,SL2:0,SL2:SL1-ratio:0,upstream in operon
II	.	operon	3226958	3234938	.	-	.	ID=OP247;Name=OP247;size=2;genes=Gene:WBGene00034131,Gene:WBGene00034130
II	.	gene	3226958	3228898	.	-	.	ID=OP247.2;Name=Gene:WBGene00034131;Parent=OP247;Note=SL1:0,SL2:0.443107637934977,SL2:SL1-ratio:Inf,downstream in operon
II	.	gene	3229002	3234938	.	-	.	ID=OP247.1;Name=Gene:WBGene00034130;Parent=OP247;Note=SL1:0.221553818967488,SL2:0,SL2:SL1-ratio:0,upstream in operon
II	.	operon	3246832	3253285	.	-	.	ID=OP248;Name=OP248;size=4;genes=Gene:WBGene00034128,Gene:WBGene00034127,Gene:WBGene00034126,Gene:WBGene00034125
II	.	gene	3246832	3248311	.	-	.	ID=OP248.4;Name=Gene:WBGene00034128;Parent=OP248;Note=SL1:0,SL2:0.314747969090503,SL2:SL1-ratio:Inf,downstream in operon
II	.	gene	3248611	3250293	.	-	.	ID=OP248.3;Name=Gene:WBGene00034127;Parent=OP248;Note=SL1:0,SL2:0.445120846617177,SL2:SL1-ratio:Inf,downstream in operon
II	.	gene	3250922	3252006	.	-	.	ID=OP248.2;Name=Gene:WBGene00034126;Parent=OP248;Note=SL1:0,SL2:0.48078546439695,SL2:SL1-ratio:Inf,downstream in operon
II	.	gene	3251786	3253285	.	-	.	ID=OP248.1;Name=Gene:WBGene00034125;Parent=OP248;Note=SL1:1.73349664438097,SL2:0.48078546439695,SL2:SL1-ratio:0.277350098112615,upstream in operon
II	.	operon	3357533	3365145	.	+	.	ID=OP249;Name=OP249;size=2;genes=Gene:WBGene00024087,Gene:WBGene00024086
II	.	gene	3357533	3358321	.	+	.	ID=OP249.1;Name=Gene:WBGene00024087;Parent=OP249;Note=SL1:106.134956665419,SL2:0.222560423308588,SL2:SL1-ratio:0.00209695683967904,upstream in operon
II	.	gene	3358423	3365145	.	+	.	ID=OP249.2;Name=Gene:WBGene00024086;Parent=OP249;Note=SL1:0,SL2:0.128495320308171,SL2:SL1-ratio:Inf,downstream in operon
II	.	operon	3400826	3407355	.	+	.	ID=OP250;Name=OP250;size=2;genes=Gene:WBGene00024078,Gene:WBGene00303236
II	.	gene	3400826	3403138	.	+	.	ID=OP250.1;Name=Gene:WBGene00024078;Parent=OP250;Note=SL1:0.629495938181005,SL2:0,SL2:SL1-ratio:0,upstream in operon
II	.	gene	3403180	3407355	.	+	.	ID=OP250.2;Name=Gene:WBGene00303236;Parent=OP250;Note=SL1:0,SL2:0.110776909483744,SL2:SL1-ratio:Inf,downstream in operon
II	.	operon	3907606	3914318	.	-	.	ID=OP251;Name=OP251;size=3;genes=Gene:WBGene00023992,Gene:WBGene00023991,Gene:WBGene00023990
II	.	gene	3907606	3910245	.	-	.	ID=OP251.3;Name=Gene:WBGene00023992;Parent=OP251;Note=SL1:0,SL2:0.222560423308588,SL2:SL1-ratio:Inf,downstream in operon
II	.	gene	3910359	3912106	.	-	.	ID=OP251.2;Name=Gene:WBGene00023991;Parent=OP251;Note=SL1:0.128495320308171,SL2:0.726879298725159,SL2:SL1-ratio:5.65685424949238,downstream in operon
II	.	gene	3912218	3914318	.	-	.	ID=OP251.1;Name=Gene:WBGene00023990;Parent=OP251;Note=SL1:0.667681269925765,SL2:0.443107637934977,SL2:SL1-ratio:0.663651442527724,upstream in operon
II	.	operon	4000171	4017061	.	-	.	ID=OP252;Name=OP252;size=2;genes=Gene:WBGene00023888,Gene:WBGene00023889
II	.	gene	4000171	4009138	.	-	.	ID=OP252.2;Name=Gene:WBGene00023888;Parent=OP252;Note=SL1:0,SL2:0.298095468054599,SL2:SL1-ratio:Inf,downstream in operon
II	.	gene	4009587	4017061	.	-	.	ID=OP252.1;Name=Gene:WBGene00023889;Parent=OP252;Note=SL1:0.596190936109198,SL2:0,SL2:SL1-ratio:0,upstream in operon
II	.	operon	4171799	4179634	.	-	.	ID=OP253;Name=OP253;size=2;genes=Gene:WBGene00023921,Gene:WBGene00023922
II	.	gene	4171799	4173900	.	-	.	ID=OP253.2;Name=Gene:WBGene00023921;Parent=OP253;Note=SL1:0,SL2:0.770971921849023,SL2:SL1-ratio:Inf,downstream in operon
II	.	gene	4174868	4179634	.	-	.	ID=OP253.1;Name=Gene:WBGene00023922;Parent=OP253;Note=SL1:0.18171982468129,SL2:0,SL2:SL1-ratio:0,upstream in operon
II	.	operon	4222617	4229622	.	-	.	ID=OP254;Name=OP254;size=2;genes=Gene:WBGene00023934,Gene:WBGene00023935
II	.	gene	4222617	4227350	.	-	.	ID=OP254.2;Name=Gene:WBGene00023934;Parent=OP254;Note=SL1:0,SL2:0.110776909483744,SL2:SL1-ratio:Inf,downstream in operon
II	.	gene	4227375	4229622	.	-	.	ID=OP254.1;Name=Gene:WBGene00023935;Parent=OP254;Note=SL1:0.221553818967488,SL2:0.110776909483744,SL2:SL1-ratio:0.5,upstream in operon
II	.	operon	4590478	4595640	.	-	.	ID=OP255;Name=OP255;size=2;genes=Gene:WBGene00032282,Gene:WBGene00270434
II	.	gene	4590478	4591789	.	-	.	ID=OP255.2;Name=Gene:WBGene00032282;Parent=OP255;Note=SL1:0,SL2:0.18171982468129,SL2:SL1-ratio:Inf,downstream in operon
II	.	gene	4594769	4595640	.	-	.	ID=OP255.1;Name=Gene:WBGene00270434;Parent=OP255;Note=SL1:0.574648541999357,SL2:0.332330728451232,SL2:SL1-ratio:0.578319971534191,upstream in operon
II	.	operon	4862980	4868084	.	+	.	ID=OP256;Name=OP256;size=2;genes=Gene:WBGene00026971,Gene:WBGene00026972
II	.	gene	4862980	4865068	.	+	.	ID=OP256.1;Name=Gene:WBGene00026971;Parent=OP256;Note=SL1:0.679933324342013,SL2:0,SL2:SL1-ratio:0,upstream in operon
II	.	gene	4865584	4868084	.	+	.	ID=OP256.2;Name=Gene:WBGene00026972;Parent=OP256;Note=SL1:0,SL2:0.314747969090503,SL2:SL1-ratio:Inf,downstream in operon
II	.	operon	5043052	5050834	.	-	.	ID=OP257;Name=OP257;size=2;genes=Gene:WBGene00026999,Gene:WBGene00027000
II	.	gene	5043052	5047450	.	-	.	ID=OP257.2;Name=Gene:WBGene00026999;Parent=OP257;Note=SL1:0,SL2:0.775438366386209,SL2:SL1-ratio:Inf,downstream in operon
II	.	gene	5047554	5050834	.	-	.	ID=OP257.1;Name=Gene:WBGene00027000;Parent=OP257;Note=SL1:1.11280211654294,SL2:0,SL2:SL1-ratio:0,upstream in operon
II	.	operon	5058045	5065809	.	+	.	ID=OP258;Name=OP258;size=2;genes=Gene:WBGene00027003,Gene:WBGene00027004
II	.	gene	5058045	5060639	.	+	.	ID=OP258.1;Name=Gene:WBGene00027003;Parent=OP258;Note=SL1:0.445120846617177,SL2:0,SL2:SL1-ratio:0,upstream in operon
II	.	gene	5060745	5065809	.	+	.	ID=OP258.2;Name=Gene:WBGene00027004;Parent=OP258;Note=SL1:0.110776909483744,SL2:0.995320471238264,SL2:SL1-ratio:8.98490918257944,downstream in operon
II	.	operon	5078906	5085305	.	-	.	ID=OP259;Name=OP259;size=2;genes=Gene:WBGene00086934,Gene:WBGene00027007
II	.	gene	5078906	5079884	.	-	.	ID=OP259.2;Name=Gene:WBGene00086934;Parent=OP259;Note=SL1:0,SL2:0.513981281232682,SL2:SL1-ratio:Inf,downstream in operon
II	.	gene	5080111	5085305	.	-	.	ID=OP259.1;Name=Gene:WBGene00027007;Parent=OP259;Note=SL1:0,SL2:0,SL2:SL1-ratio:NaN,upstream in operon
II	.	operon	5295402	5308209	.	+	.	ID=OP260;Name=OP260;size=3;genes=Gene:WBGene00032382,Gene:WBGene00032379,Gene:WBGene00270964
II	.	gene	5295402	5296317	.	+	.	ID=OP260.1;Name=Gene:WBGene00032382;Parent=OP260;Note=SL1:0,SL2:0,SL2:SL1-ratio:NaN,upstream in operon
II	.	gene	5302526	5303265	.	+	.	ID=OP260.2;Name=Gene:WBGene00032379;Parent=OP260;Note=SL1:0,SL2:0.726879298725159,SL2:SL1-ratio:Inf,downstream in operon
II	.	gene	5303524	5308209	.	+	.	ID=OP260.3;Name=Gene:WBGene00270964;Parent=OP260;Note=SL1:0.110776909483744,SL2:0.332330728451232,SL2:SL1-ratio:3,downstream in operon
II	.	operon	5308575	5317508	.	+	.	ID=OP261;Name=OP261;size=3;genes=Gene:WBGene00032305,Gene:WBGene00032306,Gene:WBGene00032307
II	.	gene	5308575	5311501	.	+	.	ID=OP261.1;Name=Gene:WBGene00032305;Parent=OP261;Note=SL1:0,SL2:0,SL2:SL1-ratio:NaN,upstream in operon
II	.	gene	5313930	5315458	.	+	.	ID=OP261.2;Name=Gene:WBGene00032306;Parent=OP261;Note=SL1:0,SL2:0.110776909483744,SL2:SL1-ratio:Inf,downstream in operon
II	.	gene	5315567	5317508	.	+	.	ID=OP261.3;Name=Gene:WBGene00032307;Parent=OP261;Note=SL1:0.110776909483744,SL2:0.48078546439695,SL2:SL1-ratio:4.34012346650185,downstream in operon
II	.	operon	5543731	5547808	.	+	.	ID=OP262;Name=OP262;size=2;genes=Gene:WBGene00032343,Gene:WBGene00032344
II	.	gene	5543731	5546888	.	+	.	ID=OP262.1;Name=Gene:WBGene00032343;Parent=OP262;Note=SL1:0.445120846617177,SL2:0,SL2:SL1-ratio:0,upstream in operon
II	.	gene	5546889	5547808	.	+	.	ID=OP262.2;Name=Gene:WBGene00032344;Parent=OP262;Note=SL1:0.221553818967488,SL2:0.602696475437003,SL2:SL1-ratio:2.72031634681704,downstream in operon
II	.	operon	5609485	5626590	.	-	.	ID=OP263;Name=OP263;size=2;genes=Gene:WBGene00032357,Gene:WBGene00270968
II	.	gene	5609485	5624115	.	-	.	ID=OP263.2;Name=Gene:WBGene00032357;Parent=OP263;Note=SL1:0,SL2:0.221553818967488,SL2:SL1-ratio:Inf,downstream in operon
II	.	gene	5624223	5626590	.	-	.	ID=OP263.1;Name=Gene:WBGene00270968;Parent=OP263;Note=SL1:0.314747969090503,SL2:0,SL2:SL1-ratio:0,upstream in operon
II	.	operon	5705374	5709271	.	+	.	ID=OP264;Name=OP264;size=3;genes=Gene:WBGene00032372,Gene:WBGene00270471,Gene:WBGene00032373
II	.	gene	5705374	5706761	.	+	.	ID=OP264.1;Name=Gene:WBGene00032372;Parent=OP264;Note=SL1:0.629495938181005,SL2:0,SL2:SL1-ratio:0,upstream in operon
II	.	gene	5706768	5707906	.	+	.	ID=OP264.2;Name=Gene:WBGene00270471;Parent=OP264;Note=SL1:0.110776909483744,SL2:0.996992185353697,SL2:SL1-ratio:9,downstream in operon
II	.	gene	5707885	5709271	.	+	.	ID=OP264.3;Name=Gene:WBGene00032373;Parent=OP264;Note=SL1:0.110776909483744,SL2:0.553884547418721,SL2:SL1-ratio:5,downstream in operon
II	.	operon	5718081	5720361	.	+	.	ID=OP265;Name=OP265;size=2;genes=Gene:WBGene00270969,Gene:WBGene00032375
II	.	gene	5718081	5718957	.	+	.	ID=OP265.1;Name=Gene:WBGene00270969;Parent=OP265;Note=SL1:0.574648541999357,SL2:0,SL2:SL1-ratio:0,upstream in operon
II	.	gene	5719055	5720361	.	+	.	ID=OP265.2;Name=Gene:WBGene00032375;Parent=OP265;Note=SL1:0,SL2:0.445120846617177,SL2:SL1-ratio:Inf,downstream in operon
II	.	operon	5726810	5745152	.	+	.	ID=OP266;Name=OP266;size=2;genes=Gene:WBGene00032377,Gene:WBGene00042784
II	.	gene	5726810	5729338	.	+	.	ID=OP266.1;Name=Gene:WBGene00032377;Parent=OP266;Note=SL1:0.110776909483744,SL2:0,SL2:SL1-ratio:0,upstream in operon
II	.	gene	5739196	5745152	.	+	.	ID=OP266.2;Name=Gene:WBGene00042784;Parent=OP266;Note=SL1:0,SL2:0.110776909483744,SL2:SL1-ratio:Inf,downstream in operon
II	.	operon	5751854	5757232	.	-	.	ID=OP267;Name=OP267;size=2;genes=Gene:WBGene00033893,Gene:WBGene00033894
II	.	gene	5751854	5753507	.	-	.	ID=OP267.2;Name=Gene:WBGene00033893;Parent=OP267;Note=SL1:0,SL2:0.679933324342013,SL2:SL1-ratio:Inf,downstream in operon
II	.	gene	5753508	5757232	.	-	.	ID=OP267.1;Name=Gene:WBGene00033894;Parent=OP267;Note=SL1:0.513981281232682,SL2:0,SL2:SL1-ratio:0,upstream in operon
II	.	operon	5767149	5768808	.	+	.	ID=OP268;Name=OP268;size=2;genes=Gene:WBGene00033897,Gene:WBGene00033898
II	.	gene	5767149	5768063	.	+	.	ID=OP268.1;Name=Gene:WBGene00033897;Parent=OP268;Note=SL1:1.44235639319085,SL2:0.110776909483744,SL2:SL1-ratio:0.0768027305919019,upstream in operon
II	.	gene	5768161	5768808	.	+	.	ID=OP268.2;Name=Gene:WBGene00033898;Parent=OP268;Note=SL1:0.110776909483744,SL2:0.332330728451232,SL2:SL1-ratio:3,downstream in operon
II	.	operon	6090314	6093118	.	+	.	ID=OP269;Name=OP269;size=2;genes=Gene:WBGene00033960,Gene:WBGene00033961
II	.	gene	6090314	6091051	.	+	.	ID=OP269.1;Name=Gene:WBGene00033960;Parent=OP269;Note=SL1:3.18916998012291,SL2:0,SL2:SL1-ratio:0,upstream in operon
II	.	gene	6091139	6093118	.	+	.	ID=OP269.2;Name=Gene:WBGene00033961;Parent=OP269;Note=SL1:0,SL2:0.287324270999679,SL2:SL1-ratio:Inf,downstream in operon
II	.	operon	6238591	6248801	.	+	.	ID=OP270;Name=OP270;size=2;genes=Gene:WBGene00033873,Gene:WBGene00033871
II	.	gene	6238591	6239700	.	+	.	ID=OP270.1;Name=Gene:WBGene00033873;Parent=OP270;Note=SL1:0,SL2:0,SL2:SL1-ratio:NaN,upstream in operon
II	.	gene	6245672	6248801	.	+	.	ID=OP270.2;Name=Gene:WBGene00033871;Parent=OP270;Note=SL1:0,SL2:0.36343964936258,SL2:SL1-ratio:Inf,downstream in operon
II	.	operon	6258884	6271325	.	-	.	ID=OP271;Name=OP271;size=2;genes=Gene:WBGene00033867,Gene:WBGene00033866
II	.	gene	6258884	6261132	.	-	.	ID=OP271.2;Name=Gene:WBGene00033867;Parent=OP271;Note=SL1:0,SL2:1.02796256246536,SL2:SL1-ratio:Inf,downstream in operon
II	.	gene	6261253	6271325	.	-	.	ID=OP271.1;Name=Gene:WBGene00033866;Parent=OP271;Note=SL1:0.36343964936258,SL2:0.385485960924512,SL2:SL1-ratio:1.06066017177982,upstream in operon
II	.	operon	6432581	6435789	.	-	.	ID=OP272;Name=OP272;size=2;genes=Gene:WBGene00033832,Gene:WBGene00033831
II	.	gene	6432581	6434550	.	-	.	ID=OP272.2;Name=Gene:WBGene00033832;Parent=OP272;Note=SL1:0,SL2:0.738149417297256,SL2:SL1-ratio:Inf,downstream in operon
II	.	gene	6434652	6435789	.	-	.	ID=OP272.1;Name=Gene:WBGene00033831;Parent=OP272;Note=SL1:0,SL2:0,SL2:SL1-ratio:NaN,upstream in operon
II	.	operon	6528595	6530483	.	+	.	ID=OP273;Name=OP273;size=2;genes=Gene:WBGene00033811,Gene:WBGene00033810
II	.	gene	6528595	6529385	.	+	.	ID=OP273.1;Name=Gene:WBGene00033811;Parent=OP273;Note=SL1:1.02796256246536,SL2:0.221553818967488,SL2:SL1-ratio:0.215527128182699,upstream in operon
II	.	gene	6529536	6530483	.	+	.	ID=OP273.2;Name=Gene:WBGene00033810;Parent=OP273;Note=SL1:0.128495320308171,SL2:0.574648541999357,SL2:SL1-ratio:4.47213595499958,downstream in operon
II	.	operon	6611450	6615664	.	-	.	ID=OP274;Name=OP274;size=4;genes=Gene:WBGene00026191,Gene:WBGene00026190,Gene:WBGene00026189,Gene:WBGene00026188
II	.	gene	6611450	6612339	.	-	.	ID=OP274.4;Name=Gene:WBGene00026191;Parent=OP274;Note=SL1:0.110776909483744,SL2:1.78048338646871,SL2:SL1-ratio:16.0726941631278,downstream in operon
II	.	gene	6612427	6613221	.	-	.	ID=OP274.3;Name=Gene:WBGene00026190;Parent=OP274;Note=SL1:0,SL2:0.574648541999357,SL2:SL1-ratio:Inf,downstream in operon
II	.	gene	6613262	6613838	.	-	.	ID=OP274.2;Name=Gene:WBGene00026189;Parent=OP274;Note=SL1:0,SL2:1.52037713339615,SL2:SL1-ratio:Inf,downstream in operon
II	.	gene	6614348	6615664	.	-	.	ID=OP274.1;Name=Gene:WBGene00026188;Parent=OP274;Note=SL1:0,SL2:0,SL2:SL1-ratio:NaN,upstream in operon
II	.	operon	6615798	6617929	.	+	.	ID=OP275;Name=OP275;size=2;genes=Gene:WBGene00026187,Gene:WBGene00026186
II	.	gene	6615798	6616488	.	+	.	ID=OP275.1;Name=Gene:WBGene00026187;Parent=OP275;Note=SL1:0.890241693234353,SL2:0,SL2:SL1-ratio:0,upstream in operon
II	.	gene	6616590	6617929	.	+	.	ID=OP275.2;Name=Gene:WBGene00026186;Parent=OP275;Note=SL1:0.221553818967488,SL2:1.57373984545251,SL2:SL1-ratio:7.10319439667817,downstream in operon
II	.	operon	6653015	6663944	.	+	.	ID=OP276;Name=OP276;size=2;genes=Gene:WBGene00026178,Gene:WBGene00026177
II	.	gene	6653015	6660112	.	+	.	ID=OP276.1;Name=Gene:WBGene00026178;Parent=OP276;Note=SL1:0,SL2:0,SL2:SL1-ratio:NaN,upstream in operon
II	.	gene	6660307	6663944	.	+	.	ID=OP276.2;Name=Gene:WBGene00026177;Parent=OP276;Note=SL1:0,SL2:0.1490477340273,SL2:SL1-ratio:Inf,downstream in operon
II	.	operon	6799892	6802126	.	+	.	ID=OP277;Name=OP277;size=2;genes=Gene:WBGene00026157,Gene:WBGene00026156
II	.	gene	6799892	6801537	.	+	.	ID=OP277.1;Name=Gene:WBGene00026157;Parent=OP277;Note=SL1:0.445120846617177,SL2:0,SL2:SL1-ratio:0,upstream in operon
II	.	gene	6801710	6802126	.	+	.	ID=OP277.2;Name=Gene:WBGene00026156;Parent=OP277;Note=SL1:0.363439649362579,SL2:1.23916399347392,SL2:SL1-ratio:3.40954542424646,downstream in operon
II	.	operon	6848616	6862588	.	+	.	ID=OP278;Name=OP278;size=2;genes=Gene:WBGene00026145,Gene:WBGene00026144
II	.	gene	6848616	6860037	.	+	.	ID=OP278.1;Name=Gene:WBGene00026145;Parent=OP278;Note=SL1:0.18171982468129,SL2:0,SL2:SL1-ratio:0,upstream in operon
II	.	gene	6860211	6862588	.	+	.	ID=OP278.2;Name=Gene:WBGene00026144;Parent=OP278;Note=SL1:0.18171982468129,SL2:0.664661456902465,SL2:SL1-ratio:3.65761665282357,downstream in operon
II	.	operon	6913287	6916403	.	-	.	ID=OP279;Name=OP279;size=2;genes=Gene:WBGene00026134,Gene:WBGene00026133
II	.	gene	6913287	6914820	.	-	.	ID=OP279.2;Name=Gene:WBGene00026134;Parent=OP279;Note=SL1:0,SL2:0.664661456902465,SL2:SL1-ratio:Inf,downstream in operon
II	.	gene	6914931	6916403	.	-	.	ID=OP279.1;Name=Gene:WBGene00026133;Parent=OP279;Note=SL1:0.886215275869953,SL2:0,SL2:SL1-ratio:0,upstream in operon
II	.	operon	6978563	6985667	.	-	.	ID=OP280;Name=OP280;size=2;genes=Gene:WBGene00026117,Gene:WBGene00026116
II	.	gene	6978563	6983644	.	-	.	ID=OP280.2;Name=Gene:WBGene00026117;Parent=OP280;Note=SL1:0.128495320308171,SL2:0.443107637934977,SL2:SL1-ratio:3.44843405092318,downstream in operon
II	.	gene	6984060	6985667	.	-	.	ID=OP280.1;Name=Gene:WBGene00026116;Parent=OP280;Note=SL1:5.86028825822473,SL2:0,SL2:SL1-ratio:0,upstream in operon
II	.	operon	6987795	6991053	.	-	.	ID=OP281;Name=OP281;size=2;genes=Gene:WBGene00026115,Gene:WBGene00026114
II	.	gene	6987795	6988914	.	-	.	ID=OP281.2;Name=Gene:WBGene00026115;Parent=OP281;Note=SL1:0,SL2:1.37195458995016,SL2:SL1-ratio:Inf,downstream in operon
II	.	gene	6988892	6991053	.	-	.	ID=OP281.1;Name=Gene:WBGene00026114;Parent=OP281;Note=SL1:3.38262557895222,SL2:1.58419670364734,SL2:SL1-ratio:0.468333448876139,upstream in operon
II	.	operon	7032711	7039208	.	+	.	ID=OP282;Name=OP282;size=2;genes=Gene:WBGene00270467,Gene:WBGene00026109
II	.	gene	7032711	7034391	.	+	.	ID=OP282.1;Name=Gene:WBGene00270467;Parent=OP282;Note=SL1:0.770971921849023,SL2:0,SL2:SL1-ratio:0,upstream in operon
II	.	gene	7034490	7039208	.	+	.	ID=OP282.2;Name=Gene:WBGene00026109;Parent=OP282;Note=SL1:0,SL2:0.1490477340273,SL2:SL1-ratio:Inf,downstream in operon
II	.	operon	7186388	7188578	.	-	.	ID=OP283;Name=OP283;size=2;genes=Gene:WBGene00026080,Gene:WBGene00026079
II	.	gene	7186388	7187335	.	-	.	ID=OP283.2;Name=Gene:WBGene00026080;Parent=OP283;Note=SL1:0.18171982468129,SL2:0.406337880846708,SL2:SL1-ratio:2.23606797749979,downstream in operon
II	.	gene	7187433	7188578	.	-	.	ID=OP283.1;Name=Gene:WBGene00026079;Parent=OP283;Note=SL1:0.861972812999035,SL2:0,SL2:SL1-ratio:0,upstream in operon
II	.	operon	7247504	7259327	.	+	.	ID=OP284;Name=OP284;size=2;genes=Gene:WBGene00026065,Gene:WBGene00026063
II	.	gene	7247504	7253580	.	+	.	ID=OP284.1;Name=Gene:WBGene00026065;Parent=OP284;Note=SL1:0.18171982468129,SL2:0,SL2:SL1-ratio:0,upstream in operon
II	.	gene	7253728	7259327	.	+	.	ID=OP284.2;Name=Gene:WBGene00026063;Parent=OP284;Note=SL1:0,SL2:0.443107637934977,SL2:SL1-ratio:Inf,downstream in operon
II	.	operon	7313111	7316937	.	-	.	ID=OP285;Name=OP285;size=2;genes=Gene:WBGene00026052,Gene:WBGene00026051
II	.	gene	7313111	7313487	.	-	.	ID=OP285.2;Name=Gene:WBGene00026052;Parent=OP285;Note=SL1:0.995320471238264,SL2:22.6596679193122,SL2:SL1-ratio:22.7662030211452,downstream in operon
II	.	gene	7313590	7316937	.	-	.	ID=OP285.1;Name=Gene:WBGene00026051;Parent=OP285;Note=SL1:0.812675761693416,SL2:0,SL2:SL1-ratio:0,upstream in operon
II	.	operon	7341487	7344853	.	-	.	ID=OP286;Name=OP286;size=2;genes=Gene:WBGene00270979,Gene:WBGene00086974
II	.	gene	7341487	7341947	.	-	.	ID=OP286.2;Name=Gene:WBGene00270979;Parent=OP286;Note=SL1:0,SL2:0.110776909483744,SL2:SL1-ratio:Inf,downstream in operon
II	.	gene	7343197	7344853	.	-	.	ID=OP286.1;Name=Gene:WBGene00086974;Parent=OP286;Note=SL1:0.128495320308171,SL2:0,SL2:SL1-ratio:0,upstream in operon
II	.	operon	7384042	7387584	.	+	.	ID=OP287;Name=OP287;size=2;genes=Gene:WBGene00270487,Gene:WBGene00026043
II	.	gene	7384042	7385434	.	+	.	ID=OP287.1;Name=Gene:WBGene00270487;Parent=OP287;Note=SL1:0.1490477340273,SL2:0,SL2:SL1-ratio:0,upstream in operon
II	.	gene	7385551	7387584	.	+	.	ID=OP287.2;Name=Gene:WBGene00026043;Parent=OP287;Note=SL1:0,SL2:0.553884547418721,SL2:SL1-ratio:Inf,downstream in operon
II	.	operon	7541333	7546611	.	-	.	ID=OP288;Name=OP288;size=2;genes=Gene:WBGene00026013,Gene:WBGene00026011
II	.	gene	7541333	7543510	.	-	.	ID=OP288.2;Name=Gene:WBGene00026013;Parent=OP288;Note=SL1:0,SL2:0.314747969090503,SL2:SL1-ratio:Inf,downstream in operon
II	.	gene	7544660	7546611	.	-	.	ID=OP288.1;Name=Gene:WBGene00026011;Parent=OP288;Note=SL1:0.445120846617177,SL2:0,SL2:SL1-ratio:0,upstream in operon
II	.	operon	7582283	7584937	.	-	.	ID=OP289;Name=OP289;size=2;genes=Gene:WBGene00026005,Gene:WBGene00026004
II	.	gene	7582283	7583453	.	-	.	ID=OP289.2;Name=Gene:WBGene00026005;Parent=OP289;Note=SL1:0.298095468054599,SL2:1.44009982328867,SL2:SL1-ratio:4.83100207019888,downstream in operon
II	.	gene	7583864	7584937	.	-	.	ID=OP289.1;Name=Gene:WBGene00026004;Parent=OP289;Note=SL1:1.60490603625617,SL2:0,SL2:SL1-ratio:0,upstream in operon
II	.	operon	7586666	7598976	.	+	.	ID=OP290;Name=OP290;size=6;genes=Gene:WBGene00086985,Gene:WBGene00026002,Gene:WBGene00086986,Gene:WBGene00026001,Gene:WBGene00086987,Gene:WBGene00026000
II	.	gene	7586666	7587696	.	+	.	ID=OP290.1;Name=Gene:WBGene00086985;Parent=OP290;Note=SL1:0,SL2:0,SL2:SL1-ratio:NaN,upstream in operon
II	.	gene	7587859	7589215	.	+	.	ID=OP290.2;Name=Gene:WBGene00026002;Parent=OP290;Note=SL1:0,SL2:1.05959955605632,SL2:SL1-ratio:Inf,downstream in operon
II	.	gene	7589316	7590714	.	+	.	ID=OP290.3;Name=Gene:WBGene00086986;Parent=OP290;Note=SL1:0,SL2:0.560098115941205,SL2:SL1-ratio:Inf,downstream in operon
II	.	gene	7590822	7593558	.	+	.	ID=OP290.4;Name=Gene:WBGene00026001;Parent=OP290;Note=SL1:0,SL2:0.48078546439695,SL2:SL1-ratio:Inf,downstream in operon
II	.	gene	7593535	7595977	.	+	.	ID=OP290.5;Name=Gene:WBGene00086987;Parent=OP290;Note=SL1:0,SL2:0.664661456902465,SL2:SL1-ratio:Inf,downstream in operon
II	.	gene	7596099	7598976	.	+	.	ID=OP290.6;Name=Gene:WBGene00026000;Parent=OP290;Note=SL1:0,SL2:0.363439649362579,SL2:SL1-ratio:Inf,downstream in operon
II	.	operon	7627762	7629692	.	+	.	ID=OP291;Name=OP291;size=2;genes=Gene:WBGene00025991,Gene:WBGene00025990
II	.	gene	7627762	7629064	.	+	.	ID=OP291.1;Name=Gene:WBGene00025991;Parent=OP291;Note=SL1:2.45153446481182,SL2:0,SL2:SL1-ratio:0,upstream in operon
II	.	gene	7629116	7629692	.	+	.	ID=OP291.2;Name=Gene:WBGene00025990;Parent=OP291;Note=SL1:0.332330728451232,SL2:1.27851229433621,SL2:SL1-ratio:3.8471082716139,downstream in operon
II	.	operon	7647966	7651703	.	-	.	ID=OP292;Name=OP292;size=2;genes=Gene:WBGene00025983,Gene:WBGene00025982
II	.	gene	7647966	7651033	.	-	.	ID=OP292.2;Name=Gene:WBGene00025983;Parent=OP292;Note=SL1:0,SL2:0.443107637934977,SL2:SL1-ratio:Inf,downstream in operon
II	.	gene	7651121	7651703	.	-	.	ID=OP292.1;Name=Gene:WBGene00025982;Parent=OP292;Note=SL1:0,SL2:0,SL2:SL1-ratio:NaN,upstream in operon
II	.	operon	7750817	7758744	.	+	.	ID=OP293;Name=OP293;size=3;genes=Gene:WBGene00025963,Gene:WBGene00025962,Gene:WBGene00025961
II	.	gene	7750817	7752415	.	+	.	ID=OP293.1;Name=Gene:WBGene00025963;Parent=OP293;Note=SL1:1.1923818722184,SL2:0,SL2:SL1-ratio:0,upstream in operon
II	.	gene	7752612	7755385	.	+	.	ID=OP293.2;Name=Gene:WBGene00025962;Parent=OP293;Note=SL1:0.110776909483744,SL2:0.314747969090503,SL2:SL1-ratio:2.84127775867127,downstream in operon
II	.	gene	7755482	7758744	.	+	.	ID=OP293.3;Name=Gene:WBGene00025961;Parent=OP293;Note=SL1:0,SL2:0.222560423308588,SL2:SL1-ratio:Inf,downstream in operon
II	.	operon	7821480	7830121	.	-	.	ID=OP294;Name=OP294;size=4;genes=Gene:WBGene00025952,Gene:WBGene00025951,Gene:WBGene00025950,Gene:WBGene00025949
II	.	gene	7821480	7822519	.	-	.	ID=OP294.4;Name=Gene:WBGene00025952;Parent=OP294;Note=SL1:0.110776909483744,SL2:0.314747969090503,SL2:SL1-ratio:2.84127775867127,downstream in operon
II	.	gene	7822628	7826181	.	-	.	ID=OP294.3;Name=Gene:WBGene00025951;Parent=OP294;Note=SL1:0,SL2:0.110776909483744,SL2:SL1-ratio:Inf,downstream in operon
II	.	gene	7826277	7828000	.	-	.	ID=OP294.2;Name=Gene:WBGene00025950;Parent=OP294;Note=SL1:0,SL2:0.497660235619132,SL2:SL1-ratio:Inf,downstream in operon
II	.	gene	7828095	7830121	.	-	.	ID=OP294.1;Name=Gene:WBGene00025949;Parent=OP294;Note=SL1:0.553884547418721,SL2:0.443107637934977,SL2:SL1-ratio:0.8,upstream in operon
II	.	operon	7839963	7843233	.	+	.	ID=OP295;Name=OP295;size=2;genes=Gene:WBGene00270423,Gene:WBGene00025945
II	.	gene	7839963	7840646	.	+	.	ID=OP295.1;Name=Gene:WBGene00270423;Parent=OP295;Note=SL1:0,SL2:0,SL2:SL1-ratio:NaN,upstream in operon
II	.	gene	7840923	7843233	.	+	.	ID=OP295.2;Name=Gene:WBGene00025945;Parent=OP295;Note=SL1:0,SL2:0.443107637934977,SL2:SL1-ratio:Inf,downstream in operon
II	.	operon	7933807	7938029	.	-	.	ID=OP296;Name=OP296;size=2;genes=Gene:WBGene00025933,Gene:WBGene00025932
II	.	gene	7933807	7936237	.	-	.	ID=OP296.2;Name=Gene:WBGene00025933;Parent=OP296;Note=SL1:0,SL2:0.443107637934977,SL2:SL1-ratio:Inf,downstream in operon
II	.	gene	7936293	7938029	.	-	.	ID=OP296.1;Name=Gene:WBGene00025932;Parent=OP296;Note=SL1:2.83273172181452,SL2:0,SL2:SL1-ratio:0,upstream in operon
II	.	operon	7976384	7979770	.	-	.	ID=OP297;Name=OP297;size=2;genes=Gene:WBGene00086991,Gene:WBGene00025927
II	.	gene	7976384	7978320	.	-	.	ID=OP297.2;Name=Gene:WBGene00086991;Parent=OP297;Note=SL1:0,SL2:0.314747969090503,SL2:SL1-ratio:Inf,downstream in operon
II	.	gene	7977940	7979770	.	-	.	ID=OP297.1;Name=Gene:WBGene00025927;Parent=OP297;Note=SL1:141.900960794366,SL2:0.726879298725159,SL2:SL1-ratio:0.00512244099445179,upstream in operon
II	.	operon	8004742	8006484	.	+	.	ID=OP298;Name=OP298;size=2;genes=Gene:WBGene00025918,Gene:WBGene00025917
II	.	gene	8004742	8005882	.	+	.	ID=OP298.1;Name=Gene:WBGene00025918;Parent=OP298;Note=SL1:0,SL2:0,SL2:SL1-ratio:NaN,upstream in operon
II	.	gene	8005908	8006484	.	+	.	ID=OP298.2;Name=Gene:WBGene00025917;Parent=OP298;Note=SL1:0,SL2:0.574648541999357,SL2:SL1-ratio:Inf,downstream in operon
II	.	operon	8096262	8098506	.	-	.	ID=OP299;Name=OP299;size=2;genes=Gene:WBGene00025901,Gene:WBGene00025900
II	.	gene	8096262	8096937	.	-	.	ID=OP299.2;Name=Gene:WBGene00025901;Parent=OP299;Note=SL1:0,SL2:0.770971921849023,SL2:SL1-ratio:Inf,downstream in operon
II	.	gene	8097059	8098506	.	-	.	ID=OP299.1;Name=Gene:WBGene00025900;Parent=OP299;Note=SL1:2.12309112478012,SL2:0,SL2:SL1-ratio:0,upstream in operon
II	.	operon	8145565	8150049	.	-	.	ID=OP300;Name=OP300;size=2;genes=Gene:WBGene00025894,Gene:WBGene00025893
II	.	gene	8145565	8147344	.	-	.	ID=OP300.2;Name=Gene:WBGene00025894;Parent=OP300;Note=SL1:0,SL2:0.222560423308588,SL2:SL1-ratio:Inf,downstream in operon
II	.	gene	8147440	8150049	.	-	.	ID=OP300.1;Name=Gene:WBGene00025893;Parent=OP300;Note=SL1:0,SL2:0,SL2:SL1-ratio:NaN,upstream in operon
II	.	operon	8150335	8157809	.	+	.	ID=OP301;Name=OP301;size=3;genes=Gene:WBGene00025892,Gene:WBGene00025891,Gene:WBGene00025890
II	.	gene	8150335	8154001	.	+	.	ID=OP301.1;Name=Gene:WBGene00025892;Parent=OP301;Note=SL1:0.852341529557472,SL2:0,SL2:SL1-ratio:0,upstream in operon
II	.	gene	8154090	8155527	.	+	.	ID=OP301.2;Name=Gene:WBGene00025891;Parent=OP301;Note=SL1:0.385485960924512,SL2:1.49850006285936,SL2:SL1-ratio:3.8873012632302,downstream in operon
II	.	gene	8155633	8157809	.	+	.	ID=OP301.3;Name=Gene:WBGene00025890;Parent=OP301;Note=SL1:0.110776909483744,SL2:0.443107637934977,SL2:SL1-ratio:4,downstream in operon
II	.	operon	8198211	8201119	.	+	.	ID=OP302;Name=OP302;size=2;genes=Gene:WBGene00025878,Gene:WBGene00025877
II	.	gene	8198211	8199713	.	+	.	ID=OP302.1;Name=Gene:WBGene00025878;Parent=OP302;Note=SL1:0.298095468054599,SL2:0,SL2:SL1-ratio:0,upstream in operon
II	.	gene	8199949	8201119	.	+	.	ID=OP302.2;Name=Gene:WBGene00025877;Parent=OP302;Note=SL1:0,SL2:0.287324270999679,SL2:SL1-ratio:Inf,downstream in operon
II	.	operon	8329745	8332507	.	-	.	ID=OP303;Name=OP303;size=2;genes=Gene:WBGene00025852,Gene:WBGene00025851
II	.	gene	8329745	8330841	.	-	.	ID=OP303.2;Name=Gene:WBGene00025852;Parent=OP303;Note=SL1:0,SL2:0.886215275869953,SL2:SL1-ratio:Inf,downstream in operon
II	.	gene	8330957	8332507	.	-	.	ID=OP303.1;Name=Gene:WBGene00025851;Parent=OP303;Note=SL1:0.760188566698077,SL2:0,SL2:SL1-ratio:0,upstream in operon
II	.	operon	8372666	8375037	.	-	.	ID=OP304;Name=OP304;size=2;genes=Gene:WBGene00194889,Gene:WBGene00087000
II	.	gene	8372666	8374425	.	-	.	ID=OP304.2;Name=Gene:WBGene00194889;Parent=OP304;Note=SL1:0,SL2:0.339966662171007,SL2:SL1-ratio:Inf,downstream in operon
II	.	gene	8374571	8375037	.	-	.	ID=OP304.1;Name=Gene:WBGene00087000;Parent=OP304;Note=SL1:0.256990640616341,SL2:0,SL2:SL1-ratio:0,upstream in operon
II	.	operon	8378403	8388127	.	+	.	ID=OP305;Name=OP305;size=2;genes=Gene:WBGene00250321,Gene:WBGene00025831
II	.	gene	8378403	8378502	.	+	.	ID=OP305.1;Name=Gene:WBGene00250321;Parent=OP305;Note=SL1:0,SL2:0,SL2:SL1-ratio:NaN,upstream in operon
II	.	gene	8386354	8388127	.	+	.	ID=OP305.2;Name=Gene:WBGene00025831;Parent=OP305;Note=SL1:0.18171982468129,SL2:1.21854600432119,SL2:SL1-ratio:6.70563053017654,downstream in operon
II	.	operon	8380774	8386374	.	-	.	ID=OP306;Name=OP306;size=2;genes=Gene:WBGene00025834,Gene:WBGene00025833
II	.	gene	8380774	8382017	.	-	.	ID=OP306.2;Name=Gene:WBGene00025834;Parent=OP306;Note=SL1:0,SL2:0.664661456902465,SL2:SL1-ratio:Inf,downstream in operon
II	.	gene	8382151	8386374	.	-	.	ID=OP306.1;Name=Gene:WBGene00025833;Parent=OP306;Note=SL1:0,SL2:0,SL2:SL1-ratio:NaN,upstream in operon
II	.	operon	8406813	8414238	.	+	.	ID=OP307;Name=OP307;size=2;genes=Gene:WBGene00025824,Gene:WBGene00025823
II	.	gene	8406813	8410923	.	+	.	ID=OP307.1;Name=Gene:WBGene00025824;Parent=OP307;Note=SL1:0,SL2:0,SL2:SL1-ratio:NaN,upstream in operon
II	.	gene	8411034	8414238	.	+	.	ID=OP307.2;Name=Gene:WBGene00025823;Parent=OP307;Note=SL1:0,SL2:0.553884547418721,SL2:SL1-ratio:Inf,downstream in operon
II	.	operon	8585639	8592165	.	-	.	ID=OP308;Name=OP308;size=2;genes=Gene:WBGene00025798,Gene:WBGene00025797
II	.	gene	8585639	8586364	.	-	.	ID=OP308.2;Name=Gene:WBGene00025798;Parent=OP308;Note=SL1:0,SL2:0.944243907271508,SL2:SL1-ratio:Inf,downstream in operon
II	.	gene	8586475	8592165	.	-	.	ID=OP308.1;Name=Gene:WBGene00025797;Parent=OP308;Note=SL1:0,SL2:0,SL2:SL1-ratio:NaN,upstream in operon
II	.	operon	8663732	8676245	.	+	.	ID=OP309;Name=OP309;size=2;genes=Gene:WBGene00025780,Gene:WBGene00303298
II	.	gene	8663732	8675549	.	+	.	ID=OP309.1;Name=Gene:WBGene00025780;Parent=OP309;Note=SL1:0.222560423308588,SL2:0,SL2:SL1-ratio:0,upstream in operon
II	.	gene	8674532	8676245	.	+	.	ID=OP309.2;Name=Gene:WBGene00303298;Parent=OP309;Note=SL1:0,SL2:0.1490477340273,SL2:SL1-ratio:Inf,downstream in operon
II	.	operon	8824565	8826409	.	+	.	ID=OP310;Name=OP310;size=2;genes=Gene:WBGene00270984,Gene:WBGene00270985
II	.	gene	8824565	8826012	.	+	.	ID=OP310.1;Name=Gene:WBGene00270984;Parent=OP310;Note=SL1:0,SL2:0,SL2:SL1-ratio:NaN,upstream in operon
II	.	gene	8826124	8826409	.	+	.	ID=OP310.2;Name=Gene:WBGene00270985;Parent=OP310;Note=SL1:0,SL2:0.1490477340273,SL2:SL1-ratio:Inf,downstream in operon
II	.	operon	8972274	8979671	.	+	.	ID=OP311;Name=OP311;size=2;genes=Gene:WBGene00025732,Gene:WBGene00025730
II	.	gene	8972274	8975729	.	+	.	ID=OP311.1;Name=Gene:WBGene00025732;Parent=OP311;Note=SL1:0.110776909483744,SL2:0,SL2:SL1-ratio:0,upstream in operon
II	.	gene	8977139	8979671	.	+	.	ID=OP311.2;Name=Gene:WBGene00025730;Parent=OP311;Note=SL1:0.1490477340273,SL2:0.314747969090503,SL2:SL1-ratio:2.11172595910015,downstream in operon
II	.	operon	9172450	9191888	.	-	.	ID=OP312;Name=OP312;size=2;genes=Gene:WBGene00025698,Gene:WBGene00025697
II	.	gene	9172450	9176215	.	-	.	ID=OP312.2;Name=Gene:WBGene00025698;Parent=OP312;Note=SL1:0,SL2:0.221553818967488,SL2:SL1-ratio:Inf,downstream in operon
II	.	gene	9176298	9191888	.	-	.	ID=OP312.1;Name=Gene:WBGene00025697;Parent=OP312;Note=SL1:0.332330728451232,SL2:0,SL2:SL1-ratio:0,upstream in operon
II	.	operon	9383481	9390033	.	+	.	ID=OP313;Name=OP313;size=2;genes=Gene:WBGene00025654,Gene:WBGene00025653
II	.	gene	9383481	9386808	.	+	.	ID=OP313.1;Name=Gene:WBGene00025654;Parent=OP313;Note=SL1:0.406337880846708,SL2:0,SL2:SL1-ratio:0,upstream in operon
II	.	gene	9387375	9390033	.	+	.	ID=OP313.2;Name=Gene:WBGene00025653;Parent=OP313;Note=SL1:0,SL2:0.406337880846708,SL2:SL1-ratio:Inf,downstream in operon
II	.	operon	9487445	9490898	.	-	.	ID=OP314;Name=OP314;size=2;genes=Gene:WBGene00025626,Gene:WBGene00250021
II	.	gene	9487445	9490898	.	-	.	ID=OP314.2;Name=Gene:WBGene00025626;Parent=OP314;Note=SL1:0,SL2:0.36343964936258,SL2:SL1-ratio:Inf,downstream in operon
II	.	gene	9489401	9489540	.	-	.	ID=OP314.1;Name=Gene:WBGene00250021;Parent=OP314;Note=SL1:0,SL2:0,SL2:SL1-ratio:NaN,upstream in operon
II	.	operon	9490994	9492781	.	-	.	ID=OP315;Name=OP315;size=2;genes=Gene:WBGene00025625,Gene:WBGene00025624
II	.	gene	9490994	9491889	.	-	.	ID=OP315.2;Name=Gene:WBGene00025625;Parent=OP315;Note=SL1:0,SL2:0.861972812999035,SL2:SL1-ratio:Inf,downstream in operon
II	.	gene	9492006	9492781	.	-	.	ID=OP315.1;Name=Gene:WBGene00025624;Parent=OP315;Note=SL1:1.44235639319085,SL2:0,SL2:SL1-ratio:0,upstream in operon
II	.	operon	9620946	9625391	.	-	.	ID=OP316;Name=OP316;size=2;genes=Gene:WBGene00025605,Gene:WBGene00025604
II	.	gene	9620946	9623619	.	-	.	ID=OP316.2;Name=Gene:WBGene00025605;Parent=OP316;Note=SL1:0,SL2:0.110776909483744,SL2:SL1-ratio:Inf,downstream in operon
II	.	gene	9623694	9625391	.	-	.	ID=OP316.1;Name=Gene:WBGene00025604;Parent=OP316;Note=SL1:2.43802728508025,SL2:0,SL2:SL1-ratio:0,upstream in operon
II	.	operon	9845330	9854500	.	+	.	ID=OP317;Name=OP317;size=2;genes=Gene:WBGene00025569,Gene:WBGene00025568
II	.	gene	9845330	9846873	.	+	.	ID=OP317.1;Name=Gene:WBGene00025569;Parent=OP317;Note=SL1:0,SL2:0,SL2:SL1-ratio:NaN,upstream in operon
II	.	gene	9847403	9854500	.	+	.	ID=OP317.2;Name=Gene:WBGene00025568;Parent=OP317;Note=SL1:0,SL2:0.1490477340273,SL2:SL1-ratio:Inf,downstream in operon
II	.	operon	9886427	9888901	.	+	.	ID=OP318;Name=OP318;size=2;genes=Gene:WBGene00025559,Gene:WBGene00025558
II	.	gene	9886427	9887275	.	+	.	ID=OP318.1;Name=Gene:WBGene00025559;Parent=OP318;Note=SL1:0,SL2:0,SL2:SL1-ratio:NaN,upstream in operon
II	.	gene	9887344	9888901	.	+	.	ID=OP318.2;Name=Gene:WBGene00025558;Parent=OP318;Note=SL1:0,SL2:0.339966662171007,SL2:SL1-ratio:Inf,downstream in operon
II	.	operon	9890284	9901306	.	+	.	ID=OP319;Name=OP319;size=3;genes=Gene:WBGene00025557,Gene:WBGene00025553,Gene:WBGene00025552
II	.	gene	9890284	9893522	.	+	.	ID=OP319.1;Name=Gene:WBGene00025557;Parent=OP319;Note=SL1:0.553884547418721,SL2:0,SL2:SL1-ratio:0,upstream in operon
II	.	gene	9893622	9900048	.	+	.	ID=OP319.2;Name=Gene:WBGene00025553;Parent=OP319;Note=SL1:0,SL2:0.314747969090503,SL2:SL1-ratio:Inf,downstream in operon
II	.	gene	9900219	9901306	.	+	.	ID=OP319.3;Name=Gene:WBGene00025552;Parent=OP319;Note=SL1:0.128495320308171,SL2:0.667681269925765,SL2:SL1-ratio:5.19615242270663,downstream in operon
II	.	operon	9997402	10009165	.	-	.	ID=OP320;Name=OP320;size=4;genes=Gene:WBGene00025533,Gene:WBGene00025532,Gene:WBGene00025531,Gene:WBGene00025529
II	.	gene	9997402	9998758	.	-	.	ID=OP320.4;Name=Gene:WBGene00025533;Parent=OP320;Note=SL1:0,SL2:0.110776909483744,SL2:SL1-ratio:Inf,downstream in operon
II	.	gene	9998781	10000409	.	-	.	ID=OP320.3;Name=Gene:WBGene00025532;Parent=OP320;Note=SL1:0,SL2:0.48078546439695,SL2:SL1-ratio:Inf,downstream in operon
II	.	gene	10000504	10003046	.	-	.	ID=OP320.2;Name=Gene:WBGene00025531;Parent=OP320;Note=SL1:0,SL2:0.339966662171007,SL2:SL1-ratio:Inf,downstream in operon
II	.	gene	10005263	10009165	.	-	.	ID=OP320.1;Name=Gene:WBGene00025529;Parent=OP320;Note=SL1:0.363439649362579,SL2:0,SL2:SL1-ratio:0,upstream in operon
II	.	operon	10023695	10026436	.	-	.	ID=OP321;Name=OP321;size=2;genes=Gene:WBGene00025527,Gene:WBGene00025526
II	.	gene	10023695	10024329	.	-	.	ID=OP321.2;Name=Gene:WBGene00025527;Parent=OP321;Note=SL1:0,SL2:0.890241693234353,SL2:SL1-ratio:Inf,downstream in operon
II	.	gene	10024421	10026436	.	-	.	ID=OP321.1;Name=Gene:WBGene00025526;Parent=OP321;Note=SL1:0.110776909483744,SL2:0,SL2:SL1-ratio:0,upstream in operon
II	.	operon	10028876	10048199	.	+	.	ID=OP322;Name=OP322;size=2;genes=Gene:WBGene00025522,Gene:WBGene00087050
II	.	gene	10028876	10044828	.	+	.	ID=OP322.1;Name=Gene:WBGene00025522;Parent=OP322;Note=SL1:0,SL2:0,SL2:SL1-ratio:NaN,upstream in operon
II	.	gene	10045321	10048199	.	+	.	ID=OP322.2;Name=Gene:WBGene00087050;Parent=OP322;Note=SL1:0.1490477340273,SL2:1.04390091699958,SL2:SL1-ratio:7.00380266638858,downstream in operon
II	.	operon	10061761	10064504	.	+	.	ID=OP323;Name=OP323;size=2;genes=Gene:WBGene00025515,Gene:WBGene00025514
II	.	gene	10061761	10062620	.	+	.	ID=OP323.1;Name=Gene:WBGene00025515;Parent=OP323;Note=SL1:0.128495320308171,SL2:0,SL2:SL1-ratio:0,upstream in operon
II	.	gene	10062789	10064504	.	+	.	ID=OP323.2;Name=Gene:WBGene00025514;Parent=OP323;Note=SL1:0,SL2:0.443107637934977,SL2:SL1-ratio:Inf,downstream in operon
II	.	operon	10067322	10074700	.	-	.	ID=OP324;Name=OP324;size=2;genes=Gene:WBGene00025512,Gene:WBGene00025510
II	.	gene	10067322	10070371	.	-	.	ID=OP324.2;Name=Gene:WBGene00025512;Parent=OP324;Note=SL1:0,SL2:0.256990640616341,SL2:SL1-ratio:Inf,downstream in operon
II	.	gene	10070471	10074700	.	-	.	ID=OP324.1;Name=Gene:WBGene00025510;Parent=OP324;Note=SL1:0.332330728451232,SL2:0,SL2:SL1-ratio:0,upstream in operon
II	.	operon	10071868	10083853	.	+	.	ID=OP325;Name=OP325;size=3;genes=Gene:WBGene00025511,Gene:WBGene00025508,Gene:WBGene00025507
II	.	gene	10071868	10072963	.	+	.	ID=OP325.1;Name=Gene:WBGene00025511;Parent=OP325;Note=SL1:0,SL2:0,SL2:SL1-ratio:NaN,upstream in operon
II	.	gene	10076757	10077468	.	+	.	ID=OP325.2;Name=Gene:WBGene00025508;Parent=OP325;Note=SL1:0.1490477340273,SL2:0.48078546439695,SL2:SL1-ratio:3.22571468485988,downstream in operon
II	.	gene	10077657	10083853	.	+	.	ID=OP325.3;Name=Gene:WBGene00025507;Parent=OP325;Note=SL1:0,SL2:0.110776909483744,SL2:SL1-ratio:Inf,downstream in operon
II	.	operon	10107361	10128576	.	-	.	ID=OP326;Name=OP326;size=2;genes=Gene:WBGene00025502,Gene:WBGene00025498
II	.	gene	10107361	10109208	.	-	.	ID=OP326.2;Name=Gene:WBGene00025502;Parent=OP326;Note=SL1:0,SL2:0.287324270999679,SL2:SL1-ratio:Inf,downstream in operon
II	.	gene	10118235	10128576	.	-	.	ID=OP326.1;Name=Gene:WBGene00025498;Parent=OP326;Note=SL1:3.08388768739609,SL2:0,SL2:SL1-ratio:0,upstream in operon
II	.	operon	10216204	10220372	.	-	.	ID=OP327;Name=OP327;size=2;genes=Gene:WBGene00025477,Gene:WBGene00025476
II	.	gene	10216204	10218032	.	-	.	ID=OP327.2;Name=Gene:WBGene00025477;Parent=OP327;Note=SL1:0,SL2:0.128495320308171,SL2:SL1-ratio:Inf,downstream in operon
II	.	gene	10218182	10220372	.	-	.	ID=OP327.1;Name=Gene:WBGene00025476;Parent=OP327;Note=SL1:0.497660235619132,SL2:0,SL2:SL1-ratio:0,upstream in operon
II	.	operon	10238332	10244129	.	-	.	ID=OP328;Name=OP328;size=3;genes=Gene:WBGene00025468,Gene:WBGene00025467,Gene:WBGene00025466
II	.	gene	10238332	10240101	.	-	.	ID=OP328.3;Name=Gene:WBGene00025468;Parent=OP328;Note=SL1:0.110776909483744,SL2:0.664661456902465,SL2:SL1-ratio:6,downstream in operon
II	.	gene	10240405	10242882	.	-	.	ID=OP328.2;Name=Gene:WBGene00025467;Parent=OP328;Note=SL1:0,SL2:0.332330728451232,SL2:SL1-ratio:Inf,downstream in operon
II	.	gene	10242994	10244129	.	-	.	ID=OP328.1;Name=Gene:WBGene00025466;Parent=OP328;Note=SL1:0,SL2:0,SL2:SL1-ratio:NaN,upstream in operon
II	.	operon	10311041	10325402	.	+	.	ID=OP329;Name=OP329;size=4;genes=Gene:WBGene00025450,Gene:WBGene00025448,Gene:WBGene00270481,Gene:WBGene00025447
II	.	gene	10311041	10312321	.	+	.	ID=OP329.1;Name=Gene:WBGene00025450;Parent=OP329;Note=SL1:0,SL2:0,SL2:SL1-ratio:NaN,upstream in operon
II	.	gene	10317024	10320622	.	+	.	ID=OP329.2;Name=Gene:WBGene00025448;Parent=OP329;Note=SL1:0.314747969090503,SL2:0.655200145656717,SL2:SL1-ratio:2.08166599946613,downstream in operon
II	.	gene	10320601	10323035	.	+	.	ID=OP329.3;Name=Gene:WBGene00270481;Parent=OP329;Note=SL1:0,SL2:0.655200145656717,SL2:SL1-ratio:Inf,downstream in operon
II	.	gene	10323073	10325402	.	+	.	ID=OP329.4;Name=Gene:WBGene00025447;Parent=OP329;Note=SL1:0,SL2:0.443107637934977,SL2:SL1-ratio:Inf,downstream in operon
II	.	operon	10339530	10342564	.	-	.	ID=OP330;Name=OP330;size=2;genes=Gene:WBGene00025442,Gene:WBGene00025441
II	.	gene	10339530	10340988	.	-	.	ID=OP330.2;Name=Gene:WBGene00025442;Parent=OP330;Note=SL1:0,SL2:1.10776909483744,SL2:SL1-ratio:Inf,downstream in operon
II	.	gene	10341080	10342564	.	-	.	ID=OP330.1;Name=Gene:WBGene00025441;Parent=OP330;Note=SL1:3.67730169721772,SL2:0,SL2:SL1-ratio:0,upstream in operon
II	.	operon	10344400	10357538	.	-	.	ID=OP331;Name=OP331;size=2;genes=Gene:WBGene00025439,Gene:WBGene00025437
II	.	gene	10344400	10354140	.	-	.	ID=OP331.2;Name=Gene:WBGene00025439;Parent=OP331;Note=SL1:0.110776909483744,SL2:0.664661456902465,SL2:SL1-ratio:6,downstream in operon
II	.	gene	10356224	10357538	.	-	.	ID=OP331.1;Name=Gene:WBGene00025437;Parent=OP331;Note=SL1:0,SL2:0,SL2:SL1-ratio:NaN,upstream in operon
II	.	operon	10596418	10605302	.	+	.	ID=OP332;Name=OP332;size=2;genes=Gene:WBGene00025393,Gene:WBGene00025392
II	.	gene	10596418	10602613	.	+	.	ID=OP332.1;Name=Gene:WBGene00025393;Parent=OP332;Note=SL1:0,SL2:0,SL2:SL1-ratio:NaN,upstream in operon
II	.	gene	10603064	10605302	.	+	.	ID=OP332.2;Name=Gene:WBGene00025392;Parent=OP332;Note=SL1:0,SL2:0.497660235619132,SL2:SL1-ratio:Inf,downstream in operon
II	.	operon	10655535	10664701	.	+	.	ID=OP333;Name=OP333;size=4;genes=Gene:WBGene00025380,Gene:WBGene00025379,Gene:WBGene00025378,Gene:WBGene00025377
II	.	gene	10655535	10658807	.	+	.	ID=OP333.1;Name=Gene:WBGene00025380;Parent=OP333;Note=SL1:0,SL2:0,SL2:SL1-ratio:NaN,upstream in operon
II	.	gene	10659285	10661507	.	+	.	ID=OP333.2;Name=Gene:WBGene00025379;Parent=OP333;Note=SL1:0.110776909483744,SL2:0.443107637934977,SL2:SL1-ratio:4,downstream in operon
II	.	gene	10661601	10663456	.	+	.	ID=OP333.3;Name=Gene:WBGene00025378;Parent=OP333;Note=SL1:0,SL2:0.256990640616341,SL2:SL1-ratio:Inf,downstream in operon
II	.	gene	10663548	10664701	.	+	.	ID=OP333.4;Name=Gene:WBGene00025377;Parent=OP333;Note=SL1:0,SL2:0.443107637934977,SL2:SL1-ratio:Inf,downstream in operon
II	.	operon	10720806	10728730	.	-	.	ID=OP334;Name=OP334;size=3;genes=Gene:WBGene00025366,Gene:WBGene00025365,Gene:WBGene00025363
II	.	gene	10720806	10721616	.	-	.	ID=OP334.3;Name=Gene:WBGene00025366;Parent=OP334;Note=SL1:0,SL2:0.775438366386209,SL2:SL1-ratio:Inf,downstream in operon
II	.	gene	10721721	10725334	.	-	.	ID=OP334.2;Name=Gene:WBGene00025365;Parent=OP334;Note=SL1:0.110776909483744,SL2:0.553884547418721,SL2:SL1-ratio:5,downstream in operon
II	.	gene	10726493	10728730	.	-	.	ID=OP334.1;Name=Gene:WBGene00025363;Parent=OP334;Note=SL1:1.01989998651302,SL2:0,SL2:SL1-ratio:0,upstream in operon
II	.	operon	10728963	10732907	.	+	.	ID=OP335;Name=OP335;size=2;genes=Gene:WBGene00025362,Gene:WBGene00025360
II	.	gene	10728963	10731206	.	+	.	ID=OP335.1;Name=Gene:WBGene00025362;Parent=OP335;Note=SL1:0.513981281232682,SL2:0,SL2:SL1-ratio:0,upstream in operon
II	.	gene	10731300	10732907	.	+	.	ID=OP335.2;Name=Gene:WBGene00025360;Parent=OP335;Note=SL1:0,SL2:0.832744851876115,SL2:SL1-ratio:Inf,downstream in operon
II	.	operon	10839414	10844457	.	-	.	ID=OP336;Name=OP336;size=2;genes=Gene:WBGene00039557,Gene:WBGene00039558
II	.	gene	10839414	10840665	.	-	.	ID=OP336.2;Name=Gene:WBGene00039557;Parent=OP336;Note=SL1:0,SL2:0.339966662171007,SL2:SL1-ratio:Inf,downstream in operon
II	.	gene	10840763	10844457	.	-	.	ID=OP336.1;Name=Gene:WBGene00039558;Parent=OP336;Note=SL1:0.18171982468129,SL2:0,SL2:SL1-ratio:0,upstream in operon
II	.	operon	11023710	11028730	.	-	.	ID=OP337;Name=OP337;size=2;genes=Gene:WBGene00039599,Gene:WBGene00087079
II	.	gene	11023710	11025286	.	-	.	ID=OP337.2;Name=Gene:WBGene00039599;Parent=OP337;Note=SL1:0,SL2:0.221553818967488,SL2:SL1-ratio:Inf,downstream in operon
II	.	gene	11025394	11028730	.	-	.	ID=OP337.1;Name=Gene:WBGene00087079;Parent=OP337;Note=SL1:0.574648541999357,SL2:0.110776909483744,SL2:SL1-ratio:0.19277332384473,upstream in operon
II	.	operon	11084157	11091174	.	-	.	ID=OP338;Name=OP338;size=3;genes=Gene:WBGene00039615,Gene:WBGene00039616,Gene:WBGene00039617
II	.	gene	11084157	11085921	.	-	.	ID=OP338.3;Name=Gene:WBGene00039615;Parent=OP338;Note=SL1:0.221553818967488,SL2:0.443107637934977,SL2:SL1-ratio:2,downstream in operon
II	.	gene	11086013	11089380	.	-	.	ID=OP338.2;Name=Gene:WBGene00039616;Parent=OP338;Note=SL1:0,SL2:0.222560423308588,SL2:SL1-ratio:Inf,downstream in operon
II	.	gene	11089481	11091174	.	-	.	ID=OP338.1;Name=Gene:WBGene00039617;Parent=OP338;Note=SL1:4.10984202007141,SL2:0,SL2:SL1-ratio:0,upstream in operon
II	.	operon	11168129	11170032	.	-	.	ID=OP339;Name=OP339;size=2;genes=Gene:WBGene00039631,Gene:WBGene00039632
II	.	gene	11168129	11168550	.	-	.	ID=OP339.2;Name=Gene:WBGene00039631;Parent=OP339;Note=SL1:0,SL2:0.642476601540853,SL2:SL1-ratio:Inf,downstream in operon
II	.	gene	11168599	11170032	.	-	.	ID=OP339.1;Name=Gene:WBGene00039632;Parent=OP339;Note=SL1:1.17767906351958,SL2:0,SL2:SL1-ratio:0,upstream in operon
II	.	operon	11286251	11292656	.	+	.	ID=OP340;Name=OP340;size=2;genes=Gene:WBGene00039683,Gene:WBGene00039684
II	.	gene	11286251	11288339	.	+	.	ID=OP340.1;Name=Gene:WBGene00039683;Parent=OP340;Note=SL1:1.13483994140396,SL2:0,SL2:SL1-ratio:0,upstream in operon
II	.	gene	11288443	11292656	.	+	.	ID=OP340.2;Name=Gene:WBGene00039684;Parent=OP340;Note=SL1:0,SL2:0.445120846617177,SL2:SL1-ratio:Inf,downstream in operon
II	.	operon	11289209	11303760	.	+	.	ID=OP341;Name=OP341;size=4;genes=Gene:WBGene00039685,Gene:WBGene00039686,Gene:WBGene00303001,Gene:WBGene00039688
II	.	gene	11289209	11291327	.	+	.	ID=OP341.1;Name=Gene:WBGene00039685;Parent=OP341;Note=SL1:0,SL2:0,SL2:SL1-ratio:NaN,upstream in operon
II	.	gene	11292756	11295129	.	+	.	ID=OP341.2;Name=Gene:WBGene00039686;Parent=OP341;Note=SL1:0,SL2:0.332330728451232,SL2:SL1-ratio:Inf,downstream in operon
II	.	gene	11295434	11296520	.	+	.	ID=OP341.3;Name=Gene:WBGene00303001;Parent=OP341;Note=SL1:0,SL2:0.128495320308171,SL2:SL1-ratio:Inf,downstream in operon
II	.	gene	11300328	11303760	.	+	.	ID=OP341.4;Name=Gene:WBGene00039688;Parent=OP341;Note=SL1:0,SL2:0.222560423308588,SL2:SL1-ratio:Inf,downstream in operon
II	.	operon	11333565	11337276	.	+	.	ID=OP342;Name=OP342;size=3;genes=Gene:WBGene00039695,Gene:WBGene00039696,Gene:WBGene00039697
II	.	gene	11333565	11334850	.	+	.	ID=OP342.1;Name=Gene:WBGene00039695;Parent=OP342;Note=SL1:4.34610609145907,SL2:0.314747969090503,SL2:SL1-ratio:0.0724206824377902,upstream in operon
II	.	gene	11334888	11335339	.	+	.	ID=OP342.2;Name=Gene:WBGene00039696;Parent=OP342;Note=SL1:1.02796256246536,SL2:6.56458936722391,SL2:SL1-ratio:6.3860198872224,downstream in operon
II	.	gene	11335432	11337276	.	+	.	ID=OP342.3;Name=Gene:WBGene00039697;Parent=OP342;Note=SL1:0,SL2:0.996992185353697,SL2:SL1-ratio:Inf,downstream in operon
II	.	operon	11358469	11362336	.	+	.	ID=OP343;Name=OP343;size=2;genes=Gene:WBGene00039701,Gene:WBGene00039702
II	.	gene	11358469	11361027	.	+	.	ID=OP343.1;Name=Gene:WBGene00039701;Parent=OP343;Note=SL1:0.447143202081899,SL2:0,SL2:SL1-ratio:0,upstream in operon
II	.	gene	11361289	11362336	.	+	.	ID=OP343.2;Name=Gene:WBGene00039702;Parent=OP343;Note=SL1:0.1490477340273,SL2:1.04390091699958,SL2:SL1-ratio:7.00380266638858,downstream in operon
II	.	operon	11362337	11376231	.	-	.	ID=OP344;Name=OP344;size=5;genes=Gene:WBGene00039703,Gene:WBGene00039704,Gene:WBGene00039705,Gene:WBGene00039706,Gene:WBGene00271676
II	.	gene	11362337	11364080	.	-	.	ID=OP344.5;Name=Gene:WBGene00039703;Parent=OP344;Note=SL1:0,SL2:0.443107637934977,SL2:SL1-ratio:Inf,downstream in operon
II	.	gene	11364191	11368833	.	-	.	ID=OP344.4;Name=Gene:WBGene00039704;Parent=OP344;Note=SL1:0,SL2:0.513981281232682,SL2:SL1-ratio:Inf,downstream in operon
II	.	gene	11368928	11369770	.	-	.	ID=OP344.3;Name=Gene:WBGene00039705;Parent=OP344;Note=SL1:0,SL2:0.287324270999679,SL2:SL1-ratio:Inf,downstream in operon
II	.	gene	11371089	11372629	.	-	.	ID=OP344.2;Name=Gene:WBGene00039706;Parent=OP344;Note=SL1:0,SL2:0.128495320308171,SL2:SL1-ratio:Inf,downstream in operon
II	.	gene	11373295	11376231	.	-	.	ID=OP344.1;Name=Gene:WBGene00271676;Parent=OP344;Note=SL1:0,SL2:0,SL2:SL1-ratio:NaN,upstream in operon
II	.	operon	11376351	11380865	.	-	.	ID=OP345;Name=OP345;size=2;genes=Gene:WBGene00039709,Gene:WBGene00039710
II	.	gene	11376351	11378602	.	-	.	ID=OP345.2;Name=Gene:WBGene00039709;Parent=OP345;Note=SL1:0.110776909483744,SL2:0.332330728451232,SL2:SL1-ratio:3,downstream in operon
II	.	gene	11379131	11380865	.	-	.	ID=OP345.1;Name=Gene:WBGene00039710;Parent=OP345;Note=SL1:0.314747969090503,SL2:0,SL2:SL1-ratio:0,upstream in operon
II	.	operon	11386481	11409246	.	-	.	ID=OP346;Name=OP346;size=2;genes=Gene:WBGene00039712,Gene:WBGene00039715
II	.	gene	11386481	11388535	.	-	.	ID=OP346.2;Name=Gene:WBGene00039712;Parent=OP346;Note=SL1:0.221553818967488,SL2:0.664661456902465,SL2:SL1-ratio:3,downstream in operon
II	.	gene	11408343	11409246	.	-	.	ID=OP346.1;Name=Gene:WBGene00039715;Parent=OP346;Note=SL1:1.09031894808774,SL2:0,SL2:SL1-ratio:0,upstream in operon
II	.	operon	11400664	11420071	.	+	.	ID=OP347;Name=OP347;size=3;genes=Gene:WBGene00039714,Gene:WBGene00039716,Gene:WBGene00039717
II	.	gene	11400664	11408345	.	+	.	ID=OP347.1;Name=Gene:WBGene00039714;Parent=OP347;Note=SL1:0,SL2:0,SL2:SL1-ratio:NaN,upstream in operon
II	.	gene	11410411	11415844	.	+	.	ID=OP347.2;Name=Gene:WBGene00039716;Parent=OP347;Note=SL1:0,SL2:0.1490477340273,SL2:SL1-ratio:Inf,downstream in operon
II	.	gene	11415952	11420071	.	+	.	ID=OP347.3;Name=Gene:WBGene00039717;Parent=OP347;Note=SL1:0,SL2:0.664661456902465,SL2:SL1-ratio:Inf,downstream in operon
II	.	operon	11545791	11582601	.	+	.	ID=OP348;Name=OP348;size=2;genes=Gene:WBGene00039745,Gene:WBGene00039748
II	.	gene	11545791	11550168	.	+	.	ID=OP348.1;Name=Gene:WBGene00039745;Parent=OP348;Note=SL1:0,SL2:0,SL2:SL1-ratio:NaN,upstream in operon
II	.	gene	11581680	11582601	.	+	.	ID=OP348.2;Name=Gene:WBGene00039748;Parent=OP348;Note=SL1:0,SL2:0.443107637934977,SL2:SL1-ratio:Inf,downstream in operon
II	.	operon	11631108	11637585	.	-	.	ID=OP349;Name=OP349;size=2;genes=Gene:WBGene00039760,Gene:WBGene00039763
II	.	gene	11631108	11632297	.	-	.	ID=OP349.2;Name=Gene:WBGene00039760;Parent=OP349;Note=SL1:0,SL2:0.128495320308171,SL2:SL1-ratio:Inf,downstream in operon
II	.	gene	11635981	11637585	.	-	.	ID=OP349.1;Name=Gene:WBGene00039763;Parent=OP349;Note=SL1:1.55087673277242,SL2:0,SL2:SL1-ratio:0,upstream in operon
II	.	operon	11638550	11641503	.	+	.	ID=OP350;Name=OP350;size=2;genes=Gene:WBGene00039764,Gene:WBGene00039765
II	.	gene	11638550	11639911	.	+	.	ID=OP350.1;Name=Gene:WBGene00039764;Parent=OP350;Note=SL1:1.15645788277353,SL2:0,SL2:SL1-ratio:0,upstream in operon
II	.	gene	11640023	11641503	.	+	.	ID=OP350.2;Name=Gene:WBGene00039765;Parent=OP350;Note=SL1:0.222560423308588,SL2:3.14747969090503,SL2:SL1-ratio:14.1421356237309,downstream in operon
II	.	operon	11697814	11699974	.	-	.	ID=OP351;Name=OP351;size=2;genes=Gene:WBGene00039776,Gene:WBGene00303222
II	.	gene	11697814	11699224	.	-	.	ID=OP351.2;Name=Gene:WBGene00039776;Parent=OP351;Note=SL1:0,SL2:0.332330728451232,SL2:SL1-ratio:Inf,downstream in operon
II	.	gene	11699596	11699974	.	-	.	ID=OP351.1;Name=Gene:WBGene00303222;Parent=OP351;Note=SL1:0,SL2:0,SL2:SL1-ratio:NaN,upstream in operon
II	.	operon	11733157	11737098	.	+	.	ID=OP352;Name=OP352;size=2;genes=Gene:WBGene00039782,Gene:WBGene00039783
II	.	gene	11733157	11736463	.	+	.	ID=OP352.1;Name=Gene:WBGene00039782;Parent=OP352;Note=SL1:0.256990640616341,SL2:0,SL2:SL1-ratio:0,upstream in operon
II	.	gene	11736566	11737098	.	+	.	ID=OP352.2;Name=Gene:WBGene00039783;Parent=OP352;Note=SL1:0.256990640616341,SL2:1.34767028887667,SL2:SL1-ratio:5.24404424085076,downstream in operon
II	.	operon	11754809	11759879	.	+	.	ID=OP353;Name=OP353;size=2;genes=Gene:WBGene00039790,Gene:WBGene00039791
II	.	gene	11754809	11755614	.	+	.	ID=OP353.1;Name=Gene:WBGene00039790;Parent=OP353;Note=SL1:1.12754185965074,SL2:0.36343964936258,SL2:SL1-ratio:0.322329185610152,upstream in operon
II	.	gene	11755777	11759879	.	+	.	ID=OP353.2;Name=Gene:WBGene00039791;Parent=OP353;Note=SL1:0,SL2:0.18171982468129,SL2:SL1-ratio:Inf,downstream in operon
II	.	operon	11866929	11871181	.	-	.	ID=OP354;Name=OP354;size=2;genes=Gene:WBGene00039805,Gene:WBGene00039806
II	.	gene	11866929	11870690	.	-	.	ID=OP354.2;Name=Gene:WBGene00039805;Parent=OP354;Note=SL1:0.1490477340273,SL2:0.314747969090503,SL2:SL1-ratio:2.11172595910015,downstream in operon
II	.	gene	11870884	11871181	.	-	.	ID=OP354.1;Name=Gene:WBGene00039806;Parent=OP354;Note=SL1:38.4198858964245,SL2:0,SL2:SL1-ratio:0,upstream in operon
II	.	operon	11888166	11898958	.	+	.	ID=OP355;Name=OP355;size=4;genes=Gene:WBGene00039810,Gene:WBGene00039811,Gene:WBGene00039812,Gene:WBGene00039813
II	.	gene	11888166	11891146	.	+	.	ID=OP355.1;Name=Gene:WBGene00039810;Parent=OP355;Note=SL1:0,SL2:0,SL2:SL1-ratio:NaN,upstream in operon
II	.	gene	11891402	11891803	.	+	.	ID=OP355.2;Name=Gene:WBGene00039811;Parent=OP355;Note=SL1:0,SL2:0.256990640616341,SL2:SL1-ratio:Inf,downstream in operon
II	.	gene	11895429	11895861	.	+	.	ID=OP355.3;Name=Gene:WBGene00039812;Parent=OP355;Note=SL1:0,SL2:0.726879298725159,SL2:SL1-ratio:Inf,downstream in operon
II	.	gene	11895925	11898958	.	+	.	ID=OP355.4;Name=Gene:WBGene00039813;Parent=OP355;Note=SL1:0.128495320308171,SL2:0.406337880846708,SL2:SL1-ratio:3.16227766016838,downstream in operon
II	.	operon	11947061	11957451	.	-	.	ID=OP356;Name=OP356;size=2;genes=Gene:WBGene00039821,Gene:WBGene00039824
II	.	gene	11947061	11948496	.	-	.	ID=OP356.2;Name=Gene:WBGene00039821;Parent=OP356;Note=SL1:0,SL2:0.545159474043869,SL2:SL1-ratio:Inf,downstream in operon
II	.	gene	11951430	11957451	.	-	.	ID=OP356.1;Name=Gene:WBGene00039824;Parent=OP356;Note=SL1:0.18171982468129,SL2:0,SL2:SL1-ratio:0,upstream in operon
II	.	operon	11983157	11990473	.	+	.	ID=OP357;Name=OP357;size=2;genes=Gene:WBGene00039831,Gene:WBGene00039832
II	.	gene	11983157	11986524	.	+	.	ID=OP357.1;Name=Gene:WBGene00039831;Parent=OP357;Note=SL1:0.596190936109198,SL2:0,SL2:SL1-ratio:0,upstream in operon
II	.	gene	11986672	11990473	.	+	.	ID=OP357.2;Name=Gene:WBGene00039832;Parent=OP357;Note=SL1:0,SL2:0.406337880846708,SL2:SL1-ratio:Inf,downstream in operon
II	.	operon	11992517	12006551	.	+	.	ID=OP358;Name=OP358;size=2;genes=Gene:WBGene00039835,Gene:WBGene00039836
II	.	gene	11992517	12001703	.	+	.	ID=OP358.1;Name=Gene:WBGene00039835;Parent=OP358;Note=SL1:0.385485960924512,SL2:0,SL2:SL1-ratio:0,upstream in operon
II	.	gene	12001852	12006551	.	+	.	ID=OP358.2;Name=Gene:WBGene00039836;Parent=OP358;Note=SL1:0,SL2:0.221553818967488,SL2:SL1-ratio:Inf,downstream in operon
II	.	operon	11992644	11996879	.	-	.	ID=OP359;Name=OP359;size=2;genes=Gene:WBGene00039833,Gene:WBGene00039834
II	.	gene	11992644	11994508	.	-	.	ID=OP359.2;Name=Gene:WBGene00039833;Parent=OP359;Note=SL1:0,SL2:0.332330728451232,SL2:SL1-ratio:Inf,downstream in operon
II	.	gene	11994517	11996879	.	-	.	ID=OP359.1;Name=Gene:WBGene00039834;Parent=OP359;Note=SL1:0.497660235619132,SL2:0.221553818967488,SL2:SL1-ratio:0.445190921657336,upstream in operon
II	.	operon	12116281	12118322	.	-	.	ID=OP360;Name=OP360;size=2;genes=Gene:WBGene00039850,Gene:WBGene00039851
II	.	gene	12116281	12117569	.	-	.	ID=OP360.2;Name=Gene:WBGene00039850;Parent=OP360;Note=SL1:0,SL2:0.287324270999679,SL2:SL1-ratio:Inf,downstream in operon
II	.	gene	12117664	12118322	.	-	.	ID=OP360.1;Name=Gene:WBGene00039851;Parent=OP360;Note=SL1:0.574648541999357,SL2:0,SL2:SL1-ratio:0,upstream in operon
II	.	operon	12158143	12162627	.	-	.	ID=OP361;Name=OP361;size=2;genes=Gene:WBGene00039859,Gene:WBGene00039861
II	.	gene	12158143	12159837	.	-	.	ID=OP361.2;Name=Gene:WBGene00039859;Parent=OP361;Note=SL1:0,SL2:0.221553818967488,SL2:SL1-ratio:Inf,downstream in operon
II	.	gene	12159824	12162627	.	-	.	ID=OP361.1;Name=Gene:WBGene00039861;Parent=OP361;Note=SL1:1.83528026676698,SL2:0,SL2:SL1-ratio:0,upstream in operon
II	.	operon	12197958	12201876	.	+	.	ID=OP362;Name=OP362;size=2;genes=Gene:WBGene00271008,Gene:WBGene00087100
II	.	gene	12197958	12199864	.	+	.	ID=OP362.1;Name=Gene:WBGene00271008;Parent=OP362;Note=SL1:0.332330728451232,SL2:0,SL2:SL1-ratio:0,upstream in operon
II	.	gene	12200032	12201876	.	+	.	ID=OP362.2;Name=Gene:WBGene00087100;Parent=OP362;Note=SL1:0,SL2:0.886215275869953,SL2:SL1-ratio:Inf,downstream in operon
II	.	operon	12269127	12281406	.	-	.	ID=OP363;Name=OP363;size=2;genes=Gene:WBGene00039888,Gene:WBGene00039889
II	.	gene	12269127	12277030	.	-	.	ID=OP363.2;Name=Gene:WBGene00039888;Parent=OP363;Note=SL1:0,SL2:0.513981281232682,SL2:SL1-ratio:Inf,downstream in operon
II	.	gene	12277140	12281406	.	-	.	ID=OP363.1;Name=Gene:WBGene00039889;Parent=OP363;Note=SL1:0,SL2:0,SL2:SL1-ratio:NaN,upstream in operon
II	.	operon	12380486	12392404	.	-	.	ID=OP364;Name=OP364;size=3;genes=Gene:WBGene00039909,Gene:WBGene00039910,Gene:WBGene00039911
II	.	gene	12380486	12384744	.	-	.	ID=OP364.3;Name=Gene:WBGene00039909;Parent=OP364;Note=SL1:0.128495320308171,SL2:0.406337880846708,SL2:SL1-ratio:3.16227766016838,downstream in operon
II	.	gene	12386357	12388945	.	-	.	ID=OP364.2;Name=Gene:WBGene00039910;Parent=OP364;Note=SL1:0.1490477340273,SL2:0.775438366386209,SL2:SL1-ratio:5.20261761406034,downstream in operon
II	.	gene	12389835	12392404	.	-	.	ID=OP364.1;Name=Gene:WBGene00039911;Parent=OP364;Note=SL1:0,SL2:0,SL2:SL1-ratio:NaN,upstream in operon
II	.	operon	12392873	12397953	.	+	.	ID=OP365;Name=OP365;size=2;genes=Gene:WBGene00039912,Gene:WBGene00270468
II	.	gene	12392873	12394641	.	+	.	ID=OP365.1;Name=Gene:WBGene00039912;Parent=OP365;Note=SL1:4.1358729484087,SL2:0,SL2:SL1-ratio:0,upstream in operon
II	.	gene	12394748	12397953	.	+	.	ID=OP365.2;Name=Gene:WBGene00270468;Parent=OP365;Note=SL1:0,SL2:0.832744851876115,SL2:SL1-ratio:Inf,downstream in operon
II	.	operon	12455507	12458372	.	+	.	ID=OP366;Name=OP366;size=2;genes=Gene:WBGene00038823,Gene:WBGene00038822
II	.	gene	12455507	12456988	.	+	.	ID=OP366.1;Name=Gene:WBGene00038823;Parent=OP366;Note=SL1:0.1490477340273,SL2:0.110776909483744,SL2:SL1-ratio:0.743231087722905,upstream in operon
II	.	gene	12457271	12458372	.	+	.	ID=OP366.2;Name=Gene:WBGene00038822;Parent=OP366;Note=SL1:0,SL2:0.221553818967488,SL2:SL1-ratio:Inf,downstream in operon
II	.	operon	12485092	12489984	.	+	.	ID=OP367;Name=OP367;size=2;genes=Gene:WBGene00038815,Gene:WBGene00038814
II	.	gene	12485092	12487612	.	+	.	ID=OP367.1;Name=Gene:WBGene00038815;Parent=OP367;Note=SL1:0.18171982468129,SL2:0,SL2:SL1-ratio:0,upstream in operon
II	.	gene	12487613	12489984	.	+	.	ID=OP367.2;Name=Gene:WBGene00038814;Parent=OP367;Note=SL1:0,SL2:0.770971921849023,SL2:SL1-ratio:Inf,downstream in operon
II	.	operon	12552434	12575274	.	+	.	ID=OP368;Name=OP368;size=6;genes=Gene:WBGene00270489,Gene:WBGene00038802,Gene:WBGene00270495,Gene:WBGene00038801,Gene:WBGene00038800,Gene:WBGene00038799
II	.	gene	12552434	12555447	.	+	.	ID=OP368.1;Name=Gene:WBGene00270489;Parent=OP368;Note=SL1:0.221553818967488,SL2:0,SL2:SL1-ratio:0,upstream in operon
II	.	gene	12555568	12560095	.	+	.	ID=OP368.2;Name=Gene:WBGene00038802;Parent=OP368;Note=SL1:0,SL2:0.222560423308588,SL2:SL1-ratio:Inf,downstream in operon
II	.	gene	12559828	12562145	.	+	.	ID=OP368.3;Name=Gene:WBGene00270495;Parent=OP368;Note=SL1:0.1490477340273,SL2:1.14929708399871,SL2:SL1-ratio:7.71093295378921,downstream in operon
II	.	gene	12562158	12564492	.	+	.	ID=OP368.4;Name=Gene:WBGene00038801;Parent=OP368;Note=SL1:0,SL2:0.221553818967488,SL2:SL1-ratio:Inf,downstream in operon
II	.	gene	12564526	12566280	.	+	.	ID=OP368.5;Name=Gene:WBGene00038800;Parent=OP368;Note=SL1:0.222560423308588,SL2:1.17767906351958,SL2:SL1-ratio:5.29150262212918,downstream in operon
II	.	gene	12566381	12575274	.	+	.	ID=OP368.6;Name=Gene:WBGene00038799;Parent=OP368;Note=SL1:0,SL2:0.18171982468129,SL2:SL1-ratio:Inf,downstream in operon
II	.	operon	12905352	12907020	.	+	.	ID=OP369;Name=OP369;size=2;genes=Gene:WBGene00304757,Gene:WBGene00304758
II	.	gene	12905352	12906263	.	+	.	ID=OP369.1;Name=Gene:WBGene00304757;Parent=OP369;Note=SL1:0,SL2:0,SL2:SL1-ratio:NaN,upstream in operon
II	.	gene	12906448	12907020	.	+	.	ID=OP369.2;Name=Gene:WBGene00304758;Parent=OP369;Note=SL1:0,SL2:0.221553818967488,SL2:SL1-ratio:Inf,downstream in operon
II	.	operon	13144376	13147809	.	-	.	ID=OP370;Name=OP370;size=2;genes=Gene:WBGene00086936,Gene:WBGene00250226
II	.	gene	13144376	13146520	.	-	.	ID=OP370.2;Name=Gene:WBGene00086936;Parent=OP370;Note=SL1:0,SL2:0.110776909483744,SL2:SL1-ratio:Inf,downstream in operon
II	.	gene	13147697	13147809	.	-	.	ID=OP370.1;Name=Gene:WBGene00250226;Parent=OP370;Note=SL1:0,SL2:0,SL2:SL1-ratio:NaN,upstream in operon
II	.	operon	13334810	13338744	.	-	.	ID=OP371;Name=OP371;size=2;genes=Gene:WBGene00037307,Gene:WBGene00037306
II	.	gene	13334810	13337287	.	-	.	ID=OP371.2;Name=Gene:WBGene00037307;Parent=OP371;Note=SL1:0,SL2:0.332330728451232,SL2:SL1-ratio:Inf,downstream in operon
II	.	gene	13337379	13338744	.	-	.	ID=OP371.1;Name=Gene:WBGene00037306;Parent=OP371;Note=SL1:0.298095468054599,SL2:0,SL2:SL1-ratio:0,upstream in operon
II	.	operon	13464386	13471059	.	+	.	ID=OP372;Name=OP372;size=2;genes=Gene:WBGene00270485,Gene:WBGene00087597
II	.	gene	13464386	13469230	.	+	.	ID=OP372.1;Name=Gene:WBGene00270485;Parent=OP372;Note=SL1:0.222560423308588,SL2:0,SL2:SL1-ratio:0,upstream in operon
II	.	gene	13469323	13471059	.	+	.	ID=OP372.2;Name=Gene:WBGene00087597;Parent=OP372;Note=SL1:0,SL2:0.221553818967488,SL2:SL1-ratio:Inf,downstream in operon
II	.	operon	13471155	13475297	.	+	.	ID=OP373;Name=OP373;size=3;genes=Gene:WBGene00040171,Gene:WBGene00040172,Gene:WBGene00040173
II	.	gene	13471155	13472663	.	+	.	ID=OP373.1;Name=Gene:WBGene00040171;Parent=OP373;Note=SL1:0,SL2:0,SL2:SL1-ratio:NaN,upstream in operon
II	.	gene	13472784	13474014	.	+	.	ID=OP373.2;Name=Gene:WBGene00040172;Parent=OP373;Note=SL1:0,SL2:0.298095468054599,SL2:SL1-ratio:Inf,downstream in operon
II	.	gene	13474115	13475297	.	+	.	ID=OP373.3;Name=Gene:WBGene00040173;Parent=OP373;Note=SL1:0,SL2:0.221553818967488,SL2:SL1-ratio:Inf,downstream in operon
II	.	operon	13501445	13503447	.	+	.	ID=OP374;Name=OP374;size=2;genes=Gene:WBGene00087602,Gene:WBGene00087603
II	.	gene	13501445	13502389	.	+	.	ID=OP374.1;Name=Gene:WBGene00087602;Parent=OP374;Note=SL1:0,SL2:0,SL2:SL1-ratio:NaN,upstream in operon
II	.	gene	13502516	13503447	.	+	.	ID=OP374.2;Name=Gene:WBGene00087603;Parent=OP374;Note=SL1:0,SL2:0.110776909483744,SL2:SL1-ratio:Inf,downstream in operon
II	.	operon	14038427	14044935	.	-	.	ID=OP375;Name=OP375;size=2;genes=Gene:WBGene00029791,Gene:WBGene00029792
II	.	gene	14038427	14040058	.	-	.	ID=OP375.2;Name=Gene:WBGene00029791;Parent=OP375;Note=SL1:0,SL2:0.332330728451232,SL2:SL1-ratio:Inf,downstream in operon
II	.	gene	14040142	14044935	.	-	.	ID=OP375.1;Name=Gene:WBGene00029792;Parent=OP375;Note=SL1:0.497660235619132,SL2:0.1490477340273,SL2:SL1-ratio:0.299496972752648,upstream in operon
II	.	operon	14050069	14060234	.	-	.	ID=OP376;Name=OP376;size=2;genes=Gene:WBGene00029793,Gene:WBGene00087135
II	.	gene	14050069	14052345	.	-	.	ID=OP376.2;Name=Gene:WBGene00029793;Parent=OP376;Note=SL1:0,SL2:0.110776909483744,SL2:SL1-ratio:Inf,downstream in operon
II	.	gene	14058885	14060234	.	-	.	ID=OP376.1;Name=Gene:WBGene00087135;Parent=OP376;Note=SL1:0,SL2:0,SL2:SL1-ratio:NaN,upstream in operon
II	.	operon	14113268	14142990	.	+	.	ID=OP377;Name=OP377;size=2;genes=Gene:WBGene00029800,Gene:WBGene00029804
II	.	gene	14113268	14116955	.	+	.	ID=OP377.1;Name=Gene:WBGene00029800;Parent=OP377;Note=SL1:0.629495938181005,SL2:0,SL2:SL1-ratio:0,upstream in operon
II	.	gene	14128447	14142990	.	+	.	ID=OP377.2;Name=Gene:WBGene00029804;Parent=OP377;Note=SL1:0,SL2:0.222560423308588,SL2:SL1-ratio:Inf,downstream in operon
II	.	operon	14544048	14548675	.	-	.	ID=OP378;Name=OP378;size=2;genes=Gene:WBGene00303129,Gene:WBGene00042315
II	.	gene	14544048	14545636	.	-	.	ID=OP378.2;Name=Gene:WBGene00303129;Parent=OP378;Note=SL1:0,SL2:0.332330728451232,SL2:SL1-ratio:Inf,downstream in operon
II	.	gene	14545890	14548675	.	-	.	ID=OP378.1;Name=Gene:WBGene00042315;Parent=OP378;Note=SL1:0.332330728451232,SL2:0,SL2:SL1-ratio:0,upstream in operon
II	.	operon	14873106	14889680	.	-	.	ID=OP379;Name=OP379;size=2;genes=Gene:WBGene00040223,Gene:WBGene00040224
II	.	gene	14873106	14883359	.	-	.	ID=OP379.2;Name=Gene:WBGene00040223;Parent=OP379;Note=SL1:0,SL2:0.110776909483744,SL2:SL1-ratio:Inf,downstream in operon
II	.	gene	14883457	14889680	.	-	.	ID=OP379.1;Name=Gene:WBGene00040224;Parent=OP379;Note=SL1:1.79893448431439,SL2:0,SL2:SL1-ratio:0,upstream in operon
II	.	operon	15122565	15129530	.	-	.	ID=OP380;Name=OP380;size=2;genes=Gene:WBGene00036820,Gene:WBGene00036819
II	.	gene	15122565	15123718	.	-	.	ID=OP380.2;Name=Gene:WBGene00036820;Parent=OP380;Note=SL1:0.110776909483744,SL2:3.67954600728153,SL2:SL1-ratio:33.2158210987235,downstream in operon
II	.	gene	15123829	15129530	.	-	.	ID=OP380.1;Name=Gene:WBGene00036819;Parent=OP380;Note=SL1:0,SL2:0,SL2:SL1-ratio:NaN,upstream in operon
II	.	operon	15336662	15347744	.	+	.	ID=OP381;Name=OP381;size=2;genes=Gene:WBGene00042438,Gene:WBGene00042439
II	.	gene	15336662	15341789	.	+	.	ID=OP381.1;Name=Gene:WBGene00042438;Parent=OP381;Note=SL1:0.128495320308171,SL2:0,SL2:SL1-ratio:0,upstream in operon
II	.	gene	15342807	15347744	.	+	.	ID=OP381.2;Name=Gene:WBGene00042439;Parent=OP381;Note=SL1:0,SL2:0.1490477340273,SL2:SL1-ratio:Inf,downstream in operon
II	.	operon	15379569	15384914	.	+	.	ID=OP382;Name=OP382;size=2;genes=Gene:WBGene00042534,Gene:WBGene00042535
II	.	gene	15379569	15382571	.	+	.	ID=OP382.1;Name=Gene:WBGene00042534;Parent=OP382;Note=SL1:0.110776909483744,SL2:0,SL2:SL1-ratio:0,upstream in operon
II	.	gene	15382870	15384914	.	+	.	ID=OP382.2;Name=Gene:WBGene00042535;Parent=OP382;Note=SL1:0,SL2:0.128495320308171,SL2:SL1-ratio:Inf,downstream in operon
II	.	operon	15426477	15439492	.	-	.	ID=OP383;Name=OP383;size=2;genes=Gene:WBGene00042380,Gene:WBGene00042381
II	.	gene	15426477	15430102	.	-	.	ID=OP383.2;Name=Gene:WBGene00042380;Parent=OP383;Note=SL1:0,SL2:0.128495320308171,SL2:SL1-ratio:Inf,downstream in operon
II	.	gene	15430216	15439492	.	-	.	ID=OP383.1;Name=Gene:WBGene00042381;Parent=OP383;Note=SL1:0.1490477340273,SL2:0,SL2:SL1-ratio:0,upstream in operon
II	.	operon	16014992	16020352	.	-	.	ID=OP384;Name=OP384;size=2;genes=Gene:WBGene00029271,Gene:WBGene00029270
II	.	gene	16014992	16017420	.	-	.	ID=OP384.2;Name=Gene:WBGene00029271;Parent=OP384;Note=SL1:0.221553818967488,SL2:1.59458499006146,SL2:SL1-ratio:7.19728054110163,downstream in operon
II	.	gene	16017510	16020352	.	-	.	ID=OP384.1;Name=Gene:WBGene00029270;Parent=OP384;Note=SL1:0.363439649362579,SL2:0,SL2:SL1-ratio:0,upstream in operon
II	.	operon	16253070	16262436	.	-	.	ID=OP385;Name=OP385;size=4;genes=Gene:WBGene00029236,Gene:WBGene00029235,Gene:WBGene00029234,Gene:WBGene00029233
II	.	gene	16253070	16254675	.	-	.	ID=OP385.4;Name=Gene:WBGene00029236;Parent=OP385;Note=SL1:0,SL2:0.664661456902465,SL2:SL1-ratio:Inf,downstream in operon
II	.	gene	16254677	16259211	.	-	.	ID=OP385.3;Name=Gene:WBGene00029235;Parent=OP385;Note=SL1:0,SL2:0.128495320308171,SL2:SL1-ratio:Inf,downstream in operon
II	.	gene	16259221	16259988	.	-	.	ID=OP385.2;Name=Gene:WBGene00029234;Parent=OP385;Note=SL1:0.1490477340273,SL2:4.04301086663001,SL2:SL1-ratio:27.1256110870461,downstream in operon
II	.	gene	16260087	16262436	.	-	.	ID=OP385.1;Name=Gene:WBGene00029233;Parent=OP385;Note=SL1:0.256990640616341,SL2:0,SL2:SL1-ratio:0,upstream in operon
II	.	operon	16392501	16406809	.	-	.	ID=OP386;Name=OP386;size=3;genes=Gene:WBGene00029204,Gene:WBGene00029203,Gene:WBGene00029202
II	.	gene	16392501	16396053	.	-	.	ID=OP386.3;Name=Gene:WBGene00029204;Parent=OP386;Note=SL1:0,SL2:0.775438366386209,SL2:SL1-ratio:Inf,downstream in operon
II	.	gene	16396986	16398533	.	-	.	ID=OP386.2;Name=Gene:WBGene00029203;Parent=OP386;Note=SL1:0.1490477340273,SL2:0.545159474043869,SL2:SL1-ratio:3.65761665282357,downstream in operon
II	.	gene	16398824	16406809	.	-	.	ID=OP386.1;Name=Gene:WBGene00029202;Parent=OP386;Note=SL1:0,SL2:0,SL2:SL1-ratio:NaN,upstream in operon
II	.	operon	16422696	16425064	.	-	.	ID=OP387;Name=OP387;size=2;genes=Gene:WBGene00029195,Gene:WBGene00029194
II	.	gene	16422696	16423456	.	-	.	ID=OP387.2;Name=Gene:WBGene00029195;Parent=OP387;Note=SL1:0,SL2:0.332330728451232,SL2:SL1-ratio:Inf,downstream in operon
II	.	gene	16423550	16425064	.	-	.	ID=OP387.1;Name=Gene:WBGene00029194;Parent=OP387;Note=SL1:0.664661456902465,SL2:0,SL2:SL1-ratio:0,upstream in operon
II	.	operon	16425431	16428326	.	+	.	ID=OP388;Name=OP388;size=3;genes=Gene:WBGene00029193,Gene:WBGene00029192,Gene:WBGene00029191
II	.	gene	16425431	16426647	.	+	.	ID=OP388.1;Name=Gene:WBGene00029193;Parent=OP388;Note=SL1:2.33423341218542,SL2:0,SL2:SL1-ratio:0,upstream in operon
II	.	gene	16426676	16427485	.	+	.	ID=OP388.2;Name=Gene:WBGene00029192;Parent=OP388;Note=SL1:0.1490477340273,SL2:0.908599123406449,SL2:SL1-ratio:6.09602775470595,downstream in operon
II	.	gene	16427574	16428326	.	+	.	ID=OP388.3;Name=Gene:WBGene00029191;Parent=OP388;Note=SL1:0,SL2:0.48078546439695,SL2:SL1-ratio:Inf,downstream in operon
II	.	operon	16450852	16462324	.	-	.	ID=OP389;Name=OP389;size=2;genes=Gene:WBGene00029180,Gene:WBGene00029175
II	.	gene	16450852	16451605	.	-	.	ID=OP389.2;Name=Gene:WBGene00029180;Parent=OP389;Note=SL1:0,SL2:0.426170764778736,SL2:SL1-ratio:Inf,downstream in operon
II	.	gene	16459820	16462324	.	-	.	ID=OP389.1;Name=Gene:WBGene00029175;Parent=OP389;Note=SL1:0.1490477340273,SL2:0,SL2:SL1-ratio:0,upstream in operon
II	.	operon	16453406	16458178	.	+	.	ID=OP390;Name=OP390;size=3;genes=Gene:WBGene00029178,Gene:WBGene00029177,Gene:WBGene00029176
II	.	gene	16453406	16454690	.	+	.	ID=OP390.1;Name=Gene:WBGene00029178;Parent=OP390;Note=SL1:0,SL2:0,SL2:SL1-ratio:NaN,upstream in operon
II	.	gene	16454793	16456703	.	+	.	ID=OP390.2;Name=Gene:WBGene00029177;Parent=OP390;Note=SL1:0,SL2:0.110776909483744,SL2:SL1-ratio:Inf,downstream in operon
II	.	gene	16456872	16458178	.	+	.	ID=OP390.3;Name=Gene:WBGene00029176;Parent=OP390;Note=SL1:0,SL2:1.32932291380493,SL2:SL1-ratio:Inf,downstream in operon
II	.	operon	16458809	16465476	.	+	.	ID=OP391;Name=OP391;size=2;genes=Gene:WBGene00029174,Gene:WBGene00029173
II	.	gene	16458809	16463924	.	+	.	ID=OP391.1;Name=Gene:WBGene00029174;Parent=OP391;Note=SL1:0.497660235619132,SL2:0.406337880846708,SL2:SL1-ratio:0.816496580927726,upstream in operon
II	.	gene	16463925	16465476	.	+	.	ID=OP391.2;Name=Gene:WBGene00029173;Parent=OP391;Note=SL1:0,SL2:0.256990640616341,SL2:SL1-ratio:Inf,downstream in operon
II	.	operon	16497098	16502928	.	-	.	ID=OP392;Name=OP392;size=3;genes=Gene:WBGene00270473,Gene:WBGene00029167,Gene:WBGene00029166
II	.	gene	16497098	16498918	.	-	.	ID=OP392.3;Name=Gene:WBGene00270473;Parent=OP392;Note=SL1:0,SL2:0.553884547418721,SL2:SL1-ratio:Inf,downstream in operon
II	.	gene	16499003	16501148	.	-	.	ID=OP392.2;Name=Gene:WBGene00029167;Parent=OP392;Note=SL1:0,SL2:0.256990640616341,SL2:SL1-ratio:Inf,downstream in operon
II	.	gene	16501236	16502928	.	-	.	ID=OP392.1;Name=Gene:WBGene00029166;Parent=OP392;Note=SL1:0.445120846617177,SL2:0,SL2:SL1-ratio:0,upstream in operon
II	.	operon	16580281	16583398	.	-	.	ID=OP393;Name=OP393;size=2;genes=Gene:WBGene00029145,Gene:WBGene00029144
II	.	gene	16580281	16581862	.	-	.	ID=OP393.2;Name=Gene:WBGene00029145;Parent=OP393;Note=SL1:0.363439649362579,SL2:1.04390091699958,SL2:SL1-ratio:2.87228132326901,downstream in operon
II	.	gene	16581876	16583398	.	-	.	ID=OP393.1;Name=Gene:WBGene00029144;Parent=OP393;Note=SL1:0,SL2:0,SL2:SL1-ratio:NaN,upstream in operon
III	.	operon	1924	13692	.	-	.	ID=OP394;Name=OP394;size=2;genes=Gene:WBGene00035601,Gene:WBGene00035600
III	.	gene	1924	13020	.	-	.	ID=OP394.2;Name=Gene:WBGene00035601;Parent=OP394;Note=SL1:0,SL2:0.18171982468129,SL2:SL1-ratio:Inf,downstream in operon
III	.	gene	13081	13692	.	-	.	ID=OP394.1;Name=Gene:WBGene00035600;Parent=OP394;Note=SL1:57.5092286667824,SL2:0.110776909483744,SL2:SL1-ratio:0.00192624578788221,upstream in operon
III	.	operon	111716	118323	.	-	.	ID=OP395;Name=OP395;size=2;genes=Gene:WBGene00035583,Gene:WBGene00035582
III	.	gene	111716	114036	.	-	.	ID=OP395.2;Name=Gene:WBGene00035583;Parent=OP395;Note=SL1:0,SL2:0.222560423308588,SL2:SL1-ratio:Inf,downstream in operon
III	.	gene	114119	118323	.	-	.	ID=OP395.1;Name=Gene:WBGene00035582;Parent=OP395;Note=SL1:0,SL2:0,SL2:SL1-ratio:NaN,upstream in operon
III	.	operon	144854	151633	.	+	.	ID=OP396;Name=OP396;size=2;genes=Gene:WBGene00035573,Gene:WBGene00035571
III	.	gene	144854	147898	.	+	.	ID=OP396.1;Name=Gene:WBGene00035573;Parent=OP396;Note=SL1:0.363439649362579,SL2:0,SL2:SL1-ratio:0,upstream in operon
III	.	gene	151364	151633	.	+	.	ID=OP396.2;Name=Gene:WBGene00035571;Parent=OP396;Note=SL1:0,SL2:1.85763529636195,SL2:SL1-ratio:Inf,downstream in operon
III	.	operon	165938	169140	.	-	.	ID=OP397;Name=OP397;size=2;genes=Gene:WBGene00035567,Gene:WBGene00035566
III	.	gene	165938	167758	.	-	.	ID=OP397.2;Name=Gene:WBGene00035567;Parent=OP397;Note=SL1:0.110776909483744,SL2:0.385485960924512,SL2:SL1-ratio:3.47984036313163,downstream in operon
III	.	gene	167857	169140	.	-	.	ID=OP397.1;Name=Gene:WBGene00035566;Parent=OP397;Note=SL1:0.445120846617177,SL2:0,SL2:SL1-ratio:0,upstream in operon
III	.	operon	168847	171195	.	+	.	ID=OP398;Name=OP398;size=2;genes=Gene:WBGene00035565,Gene:WBGene00035564
III	.	gene	168847	170147	.	+	.	ID=OP398.1;Name=Gene:WBGene00035565;Parent=OP398;Note=SL1:0.406337880846708,SL2:0,SL2:SL1-ratio:0,upstream in operon
III	.	gene	170243	171195	.	+	.	ID=OP398.2;Name=Gene:WBGene00035564;Parent=OP398;Note=SL1:0,SL2:0.703797854666367,SL2:SL1-ratio:Inf,downstream in operon
III	.	operon	219687	222227	.	+	.	ID=OP399;Name=OP399;size=2;genes=Gene:WBGene00035552,Gene:WBGene00087494
III	.	gene	219687	222056	.	+	.	ID=OP399.1;Name=Gene:WBGene00035552;Parent=OP399;Note=SL1:0.221553818967488,SL2:0,SL2:SL1-ratio:0,upstream in operon
III	.	gene	221777	222227	.	+	.	ID=OP399.2;Name=Gene:WBGene00087494;Parent=OP399;Note=SL1:0,SL2:0.110776909483744,SL2:SL1-ratio:Inf,downstream in operon
III	.	operon	294940	310130	.	-	.	ID=OP400;Name=OP400;size=2;genes=Gene:WBGene00035541,Gene:WBGene00035535
III	.	gene	294940	298387	.	-	.	ID=OP400.2;Name=Gene:WBGene00035541;Parent=OP400;Note=SL1:0,SL2:0.110776909483744,SL2:SL1-ratio:Inf,downstream in operon
III	.	gene	308964	310130	.	-	.	ID=OP400.1;Name=Gene:WBGene00035535;Parent=OP400;Note=SL1:0.679933324342013,SL2:0,SL2:SL1-ratio:0,upstream in operon
III	.	operon	320720	332276	.	+	.	ID=OP401;Name=OP401;size=2;genes=Gene:WBGene00035533,Gene:WBGene00035532
III	.	gene	320720	328252	.	+	.	ID=OP401.1;Name=Gene:WBGene00035533;Parent=OP401;Note=SL1:0.110776909483744,SL2:0,SL2:SL1-ratio:0,upstream in operon
III	.	gene	328446	332276	.	+	.	ID=OP401.2;Name=Gene:WBGene00035532;Parent=OP401;Note=SL1:0,SL2:0.1490477340273,SL2:SL1-ratio:Inf,downstream in operon
III	.	operon	452453	463299	.	-	.	ID=OP402;Name=OP402;size=3;genes=Gene:WBGene00035511,Gene:WBGene00035509,Gene:WBGene00035508
III	.	gene	452453	453890	.	-	.	ID=OP402.3;Name=Gene:WBGene00035511;Parent=OP402;Note=SL1:0.110776909483744,SL2:0.553884547418721,SL2:SL1-ratio:5,downstream in operon
III	.	gene	454045	462807	.	-	.	ID=OP402.2;Name=Gene:WBGene00035509;Parent=OP402;Note=SL1:0,SL2:0.18171982468129,SL2:SL1-ratio:Inf,downstream in operon
III	.	gene	462838	463299	.	-	.	ID=OP402.1;Name=Gene:WBGene00035508;Parent=OP402;Note=SL1:3.87621633560363,SL2:0,SL2:SL1-ratio:0,upstream in operon
III	.	operon	518082	520835	.	-	.	ID=OP403;Name=OP403;size=2;genes=Gene:WBGene00035496,Gene:WBGene00035495
III	.	gene	518082	520177	.	-	.	ID=OP403.2;Name=Gene:WBGene00035496;Parent=OP403;Note=SL1:0,SL2:0.664661456902465,SL2:SL1-ratio:Inf,downstream in operon
III	.	gene	520254	520835	.	-	.	ID=OP403.1;Name=Gene:WBGene00035495;Parent=OP403;Note=SL1:14.1974246235062,SL2:0.110776909483744,SL2:SL1-ratio:0.00780260592476289,upstream in operon
III	.	operon	601690	607223	.	-	.	ID=OP404;Name=OP404;size=2;genes=Gene:WBGene00035482,Gene:WBGene00270317
III	.	gene	601690	607223	.	-	.	ID=OP404.2;Name=Gene:WBGene00035482;Parent=OP404;Note=SL1:0,SL2:0.110776909483744,SL2:SL1-ratio:Inf,downstream in operon
III	.	gene	604302	605691	.	-	.	ID=OP404.1;Name=Gene:WBGene00270317;Parent=OP404;Note=SL1:0.18171982468129,SL2:0,SL2:SL1-ratio:0,upstream in operon
III	.	operon	607825	611421	.	+	.	ID=OP405;Name=OP405;size=2;genes=Gene:WBGene00035481,Gene:WBGene00035480
III	.	gene	607825	609028	.	+	.	ID=OP405.1;Name=Gene:WBGene00035481;Parent=OP405;Note=SL1:1.46507206455618,SL2:0,SL2:SL1-ratio:0,upstream in operon
III	.	gene	609061	611421	.	+	.	ID=OP405.2;Name=Gene:WBGene00035480;Parent=OP405;Note=SL1:0.110776909483744,SL2:1.83077650472229,SL2:SL1-ratio:16.5266977861568,downstream in operon
III	.	operon	634796	642624	.	+	.	ID=OP406;Name=OP406;size=3;genes=Gene:WBGene00035474,Gene:WBGene00035473,Gene:WBGene00035472
III	.	gene	634796	636154	.	+	.	ID=OP406.1;Name=Gene:WBGene00035474;Parent=OP406;Note=SL1:0.760188566698077,SL2:0,SL2:SL1-ratio:0,upstream in operon
III	.	gene	636263	636877	.	+	.	ID=OP406.2;Name=Gene:WBGene00035473;Parent=OP406;Note=SL1:0.18171982468129,SL2:3.49781161295954,SL2:SL1-ratio:19.2483765549202,downstream in operon
III	.	gene	636980	642624	.	+	.	ID=OP406.3;Name=Gene:WBGene00035472;Parent=OP406;Note=SL1:0,SL2:0.18171982468129,SL2:SL1-ratio:Inf,downstream in operon
III	.	operon	685622	695271	.	+	.	ID=OP407;Name=OP407;size=2;genes=Gene:WBGene00035464,Gene:WBGene00035463
III	.	gene	685622	689526	.	+	.	ID=OP407.1;Name=Gene:WBGene00035464;Parent=OP407;Note=SL1:0.298095468054599,SL2:0.110776909483744,SL2:SL1-ratio:0.371615543861453,upstream in operon
III	.	gene	689642	695271	.	+	.	ID=OP407.2;Name=Gene:WBGene00035463;Parent=OP407;Note=SL1:0,SL2:0.18171982468129,SL2:SL1-ratio:Inf,downstream in operon
III	.	operon	935787	942240	.	-	.	ID=OP408;Name=OP408;size=2;genes=Gene:WBGene00035817,Gene:WBGene00035818
III	.	gene	935787	939358	.	-	.	ID=OP408.2;Name=Gene:WBGene00035817;Parent=OP408;Note=SL1:0.110776909483744,SL2:1.07506898098538,SL2:SL1-ratio:9.70481110184018,downstream in operon
III	.	gene	939479	942240	.	-	.	ID=OP408.1;Name=Gene:WBGene00035818;Parent=OP408;Note=SL1:0.406337880846708,SL2:0,SL2:SL1-ratio:0,upstream in operon
III	.	operon	947352	956555	.	-	.	ID=OP409;Name=OP409;size=2;genes=Gene:WBGene00035820,Gene:WBGene00035821
III	.	gene	947352	948819	.	-	.	ID=OP409.2;Name=Gene:WBGene00035820;Parent=OP409;Note=SL1:0.110776909483744,SL2:0.775438366386209,SL2:SL1-ratio:7,downstream in operon
III	.	gene	949904	956555	.	-	.	ID=OP409.1;Name=Gene:WBGene00035821;Parent=OP409;Note=SL1:0,SL2:0,SL2:SL1-ratio:NaN,upstream in operon
III	.	operon	1040522	1044509	.	+	.	ID=OP410;Name=OP410;size=2;genes=Gene:WBGene00035835,Gene:WBGene00035836
III	.	gene	1040522	1041782	.	+	.	ID=OP410.1;Name=Gene:WBGene00035835;Parent=OP410;Note=SL1:0.18171982468129,SL2:0,SL2:SL1-ratio:0,upstream in operon
III	.	gene	1042210	1044509	.	+	.	ID=OP410.2;Name=Gene:WBGene00035836;Parent=OP410;Note=SL1:0.110776909483744,SL2:0.664661456902465,SL2:SL1-ratio:6,downstream in operon
III	.	operon	1188621	1218679	.	+	.	ID=OP411;Name=OP411;size=5;genes=Gene:WBGene00035856,Gene:WBGene00035857,Gene:WBGene00035859,Gene:WBGene00035863,Gene:WBGene00035864
III	.	gene	1188621	1192908	.	+	.	ID=OP411.1;Name=Gene:WBGene00035856;Parent=OP411;Note=SL1:0.18171982468129,SL2:0.110776909483744,SL2:SL1-ratio:0.609602775470595,upstream in operon
III	.	gene	1193019	1196177	.	+	.	ID=OP411.2;Name=Gene:WBGene00035857;Parent=OP411;Note=SL1:0.221553818967488,SL2:0.664661456902465,SL2:SL1-ratio:3,downstream in operon
III	.	gene	1197083	1200966	.	+	.	ID=OP411.3;Name=Gene:WBGene00035859;Parent=OP411;Note=SL1:0,SL2:0.110776909483744,SL2:SL1-ratio:Inf,downstream in operon
III	.	gene	1204356	1217297	.	+	.	ID=OP411.4;Name=Gene:WBGene00035863;Parent=OP411;Note=SL1:0,SL2:0.128495320308171,SL2:SL1-ratio:Inf,downstream in operon
III	.	gene	1217459	1218679	.	+	.	ID=OP411.5;Name=Gene:WBGene00035864;Parent=OP411;Note=SL1:0.287324270999679,SL2:0.812675761693416,SL2:SL1-ratio:2.82842712474619,downstream in operon
III	.	operon	1247987	1250278	.	-	.	ID=OP412;Name=OP412;size=2;genes=Gene:WBGene00035870,Gene:WBGene00035871
III	.	gene	1247987	1248856	.	-	.	ID=OP412.2;Name=Gene:WBGene00035870;Parent=OP412;Note=SL1:0.443107637934977,SL2:1.15645788277353,SL2:SL1-ratio:2.60988027234872,downstream in operon
III	.	gene	1248884	1250278	.	-	.	ID=OP412.1;Name=Gene:WBGene00035871;Parent=OP412;Note=SL1:2.62709303005804,SL2:0,SL2:SL1-ratio:0,upstream in operon
III	.	operon	1415274	1421261	.	+	.	ID=OP413;Name=OP413;size=2;genes=Gene:WBGene00035890,Gene:WBGene00035891
III	.	gene	1415274	1418777	.	+	.	ID=OP413.1;Name=Gene:WBGene00035890;Parent=OP413;Note=SL1:0.664661456902465,SL2:0,SL2:SL1-ratio:0,upstream in operon
III	.	gene	1419243	1421261	.	+	.	ID=OP413.2;Name=Gene:WBGene00035891;Parent=OP413;Note=SL1:0.256990640616341,SL2:0.574648541999357,SL2:SL1-ratio:2.23606797749979,downstream in operon
III	.	operon	1548984	1551825	.	-	.	ID=OP414;Name=OP414;size=2;genes=Gene:WBGene00035914,Gene:WBGene00035915
III	.	gene	1548984	1551227	.	-	.	ID=OP414.2;Name=Gene:WBGene00035914;Parent=OP414;Note=SL1:0,SL2:0.332330728451232,SL2:SL1-ratio:Inf,downstream in operon
III	.	gene	1551306	1551825	.	-	.	ID=OP414.1;Name=Gene:WBGene00035915;Parent=OP414;Note=SL1:122.078399018146,SL2:0.287324270999679,SL2:SL1-ratio:0.00235360451407107,upstream in operon
III	.	operon	1669324	1675988	.	-	.	ID=OP415;Name=OP415;size=2;genes=Gene:WBGene00023846,Gene:WBGene00023847
III	.	gene	1669324	1670370	.	-	.	ID=OP415.2;Name=Gene:WBGene00023846;Parent=OP415;Note=SL1:0,SL2:0.629495938181005,SL2:SL1-ratio:Inf,downstream in operon
III	.	gene	1670410	1675988	.	-	.	ID=OP415.1;Name=Gene:WBGene00023847;Parent=OP415;Note=SL1:0,SL2:0,SL2:SL1-ratio:NaN,upstream in operon
III	.	operon	1754403	1757275	.	+	.	ID=OP416;Name=OP416;size=2;genes=Gene:WBGene00270515,Gene:WBGene00270516
III	.	gene	1754403	1755022	.	+	.	ID=OP416.1;Name=Gene:WBGene00270515;Parent=OP416;Note=SL1:0,SL2:0,SL2:SL1-ratio:NaN,upstream in operon
III	.	gene	1755262	1757275	.	+	.	ID=OP416.2;Name=Gene:WBGene00270516;Parent=OP416;Note=SL1:0,SL2:0.1490477340273,SL2:SL1-ratio:Inf,downstream in operon
III	.	operon	1779492	1783051	.	-	.	ID=OP417;Name=OP417;size=3;genes=Gene:WBGene00023865,Gene:WBGene00023866,Gene:WBGene00023868
III	.	gene	1779492	1780892	.	-	.	ID=OP417.3;Name=Gene:WBGene00023865;Parent=OP417;Note=SL1:0,SL2:0.553884547418721,SL2:SL1-ratio:Inf,downstream in operon
III	.	gene	1781023	1781915	.	-	.	ID=OP417.2;Name=Gene:WBGene00023866;Parent=OP417;Note=SL1:0,SL2:0.770971921849023,SL2:SL1-ratio:Inf,downstream in operon
III	.	gene	1782442	1783051	.	-	.	ID=OP417.1;Name=Gene:WBGene00023868;Parent=OP417;Note=SL1:0,SL2:0,SL2:SL1-ratio:NaN,upstream in operon
III	.	operon	1931401	1935721	.	+	.	ID=OP418;Name=OP418;size=2;genes=Gene:WBGene00271055,Gene:WBGene00270543
III	.	gene	1931401	1932991	.	+	.	ID=OP418.1;Name=Gene:WBGene00271055;Parent=OP418;Note=SL1:0.221553818967488,SL2:0,SL2:SL1-ratio:0,upstream in operon
III	.	gene	1933804	1935721	.	+	.	ID=OP418.2;Name=Gene:WBGene00270543;Parent=OP418;Note=SL1:0,SL2:0.110776909483744,SL2:SL1-ratio:Inf,downstream in operon
III	.	operon	2161179	2162481	.	+	.	ID=OP419;Name=OP419;size=2;genes=Gene:WBGene00032819,Gene:WBGene00032818
III	.	gene	2161179	2161925	.	+	.	ID=OP419.1;Name=Gene:WBGene00032819;Parent=OP419;Note=SL1:39.0414375547434,SL2:0.314747969090503,SL2:SL1-ratio:0.00806189497118715,upstream in operon
III	.	gene	2162034	2162481	.	+	.	ID=OP419.2;Name=Gene:WBGene00032818;Parent=OP419;Note=SL1:0,SL2:0.221553818967488,SL2:SL1-ratio:Inf,downstream in operon
III	.	operon	2276910	2303188	.	+	.	ID=OP420;Name=OP420;size=2;genes=Gene:WBGene00032802,Gene:WBGene00032801
III	.	gene	2276910	2289746	.	+	.	ID=OP420.1;Name=Gene:WBGene00032802;Parent=OP420;Note=SL1:0,SL2:0,SL2:SL1-ratio:NaN,upstream in operon
III	.	gene	2289848	2303188	.	+	.	ID=OP420.2;Name=Gene:WBGene00032801;Parent=OP420;Note=SL1:0,SL2:0.339966662171007,SL2:SL1-ratio:Inf,downstream in operon
III	.	operon	2310608	2329984	.	+	.	ID=OP421;Name=OP421;size=2;genes=Gene:WBGene00032799,Gene:WBGene00032798
III	.	gene	2310608	2324636	.	+	.	ID=OP421.1;Name=Gene:WBGene00032799;Parent=OP421;Note=SL1:0.128495320308171,SL2:0,SL2:SL1-ratio:0,upstream in operon
III	.	gene	2325096	2329984	.	+	.	ID=OP421.2;Name=Gene:WBGene00032798;Parent=OP421;Note=SL1:0.128495320308171,SL2:0.588839531759788,SL2:SL1-ratio:4.58257569495584,downstream in operon
III	.	operon	2440276	2448422	.	-	.	ID=OP422;Name=OP422;size=2;genes=Gene:WBGene00032779,Gene:WBGene00032778
III	.	gene	2440276	2441159	.	-	.	ID=OP422.2;Name=Gene:WBGene00032779;Parent=OP422;Note=SL1:0,SL2:0.1490477340273,SL2:SL1-ratio:Inf,downstream in operon
III	.	gene	2442012	2448422	.	-	.	ID=OP422.1;Name=Gene:WBGene00032778;Parent=OP422;Note=SL1:0.1490477340273,SL2:0,SL2:SL1-ratio:0,upstream in operon
III	.	operon	2751500	2767797	.	+	.	ID=OP423;Name=OP423;size=2;genes=Gene:WBGene00041020,Gene:WBGene00041021
III	.	gene	2751500	2762792	.	+	.	ID=OP423.1;Name=Gene:WBGene00041020;Parent=OP423;Note=SL1:0,SL2:0,SL2:SL1-ratio:NaN,upstream in operon
III	.	gene	2762959	2767797	.	+	.	ID=OP423.2;Name=Gene:WBGene00041021;Parent=OP423;Note=SL1:0,SL2:0.363439649362579,SL2:SL1-ratio:Inf,downstream in operon
III	.	operon	2800363	2812688	.	-	.	ID=OP424;Name=OP424;size=2;genes=Gene:WBGene00087240,Gene:WBGene00041026
III	.	gene	2800363	2801923	.	-	.	ID=OP424.2;Name=Gene:WBGene00087240;Parent=OP424;Note=SL1:0,SL2:0.832744851876115,SL2:SL1-ratio:Inf,downstream in operon
III	.	gene	2802803	2812688	.	-	.	ID=OP424.1;Name=Gene:WBGene00041026;Parent=OP424;Note=SL1:0.1490477340273,SL2:0,SL2:SL1-ratio:0,upstream in operon
III	.	operon	3042628	3055375	.	-	.	ID=OP425;Name=OP425;size=2;genes=Gene:WBGene00042442,Gene:WBGene00042443
III	.	gene	3042628	3045670	.	-	.	ID=OP425.2;Name=Gene:WBGene00042442;Parent=OP425;Note=SL1:0,SL2:0.110776909483744,SL2:SL1-ratio:Inf,downstream in operon
III	.	gene	3046004	3055375	.	-	.	ID=OP425.1;Name=Gene:WBGene00042443;Parent=OP425;Note=SL1:0,SL2:0,SL2:SL1-ratio:NaN,upstream in operon
III	.	operon	3509896	3521337	.	-	.	ID=OP426;Name=OP426;size=2;genes=Gene:WBGene00270514,Gene:WBGene00037095
III	.	gene	3509896	3515489	.	-	.	ID=OP426.2;Name=Gene:WBGene00270514;Parent=OP426;Note=SL1:0,SL2:0.287324270999679,SL2:SL1-ratio:Inf,downstream in operon
III	.	gene	3515615	3521337	.	-	.	ID=OP426.1;Name=Gene:WBGene00037095;Parent=OP426;Note=SL1:0,SL2:0,SL2:SL1-ratio:NaN,upstream in operon
III	.	operon	3718637	3724288	.	-	.	ID=OP427;Name=OP427;size=3;genes=Gene:WBGene00038866,Gene:WBGene00038865,Gene:WBGene00038864
III	.	gene	3718637	3721732	.	-	.	ID=OP427.3;Name=Gene:WBGene00038866;Parent=OP427;Note=SL1:0,SL2:1.09031894808774,SL2:SL1-ratio:Inf,downstream in operon
III	.	gene	3721836	3722987	.	-	.	ID=OP427.2;Name=Gene:WBGene00038865;Parent=OP427;Note=SL1:0.314747969090503,SL2:6.04337957756351,SL2:SL1-ratio:19.2006944318862,downstream in operon
III	.	gene	3723085	3724288	.	-	.	ID=OP427.1;Name=Gene:WBGene00038864;Parent=OP427;Note=SL1:0.629495938181005,SL2:0.445120846617177,SL2:SL1-ratio:0.707106781186548,upstream in operon
III	.	operon	3737608	3745276	.	-	.	ID=OP428;Name=OP428;size=2;genes=Gene:WBGene00038859,Gene:WBGene00038858
III	.	gene	3737608	3743382	.	-	.	ID=OP428.2;Name=Gene:WBGene00038859;Parent=OP428;Note=SL1:0,SL2:0.443107637934977,SL2:SL1-ratio:Inf,downstream in operon
III	.	gene	3743477	3745276	.	-	.	ID=OP428.1;Name=Gene:WBGene00038858;Parent=OP428;Note=SL1:0.222560423308588,SL2:0,SL2:SL1-ratio:0,upstream in operon
III	.	operon	3746083	3748213	.	+	.	ID=OP429;Name=OP429;size=2;genes=Gene:WBGene00038857,Gene:WBGene00038856
III	.	gene	3746083	3747544	.	+	.	ID=OP429.1;Name=Gene:WBGene00038857;Parent=OP429;Note=SL1:12.7722021488098,SL2:0.110776909483744,SL2:SL1-ratio:0.00867328188147,upstream in operon
III	.	gene	3747630	3748213	.	+	.	ID=OP429.2;Name=Gene:WBGene00038856;Parent=OP429;Note=SL1:0.110776909483744,SL2:0.899467242157194,SL2:SL1-ratio:8.11962751397379,downstream in operon
III	.	operon	3748214	3756331	.	-	.	ID=OP430;Name=OP430;size=2;genes=Gene:WBGene00038855,Gene:WBGene00038854
III	.	gene	3748214	3750403	.	-	.	ID=OP430.2;Name=Gene:WBGene00038855;Parent=OP430;Note=SL1:0,SL2:0.445120846617177,SL2:SL1-ratio:Inf,downstream in operon
III	.	gene	3751402	3756331	.	-	.	ID=OP430.1;Name=Gene:WBGene00038854;Parent=OP430;Note=SL1:0.128495320308171,SL2:0.110776909483744,SL2:SL1-ratio:0.862108512730796,upstream in operon
III	.	operon	3757338	3760873	.	+	.	ID=OP431;Name=OP431;size=2;genes=Gene:WBGene00038853,Gene:WBGene00038852
III	.	gene	3757338	3758332	.	+	.	ID=OP431.1;Name=Gene:WBGene00038853;Parent=OP431;Note=SL1:0.513981281232682,SL2:0,SL2:SL1-ratio:0,upstream in operon
III	.	gene	3758425	3760873	.	+	.	ID=OP431.2;Name=Gene:WBGene00038852;Parent=OP431;Note=SL1:0,SL2:0.18171982468129,SL2:SL1-ratio:Inf,downstream in operon
III	.	operon	3772487	3780392	.	-	.	ID=OP432;Name=OP432;size=3;genes=Gene:WBGene00038847,Gene:WBGene00038846,Gene:WBGene00038845
III	.	gene	3772487	3775669	.	-	.	ID=OP432.3;Name=Gene:WBGene00038847;Parent=OP432;Note=SL1:0,SL2:0.775438366386209,SL2:SL1-ratio:Inf,downstream in operon
III	.	gene	3776265	3779456	.	-	.	ID=OP432.2;Name=Gene:WBGene00038846;Parent=OP432;Note=SL1:0,SL2:0.256990640616341,SL2:SL1-ratio:Inf,downstream in operon
III	.	gene	3779438	3780392	.	-	.	ID=OP432.1;Name=Gene:WBGene00038845;Parent=OP432;Note=SL1:2.11919911211264,SL2:0.256990640616341,SL2:SL1-ratio:0.121267812518166,upstream in operon
III	.	operon	3780764	3791572	.	+	.	ID=OP433;Name=OP433;size=3;genes=Gene:WBGene00038844,Gene:WBGene00038843,Gene:WBGene00038842
III	.	gene	3780764	3781455	.	+	.	ID=OP433.1;Name=Gene:WBGene00038844;Parent=OP433;Note=SL1:0.256990640616341,SL2:0,SL2:SL1-ratio:0,upstream in operon
III	.	gene	3781559	3785429	.	+	.	ID=OP433.2;Name=Gene:WBGene00038843;Parent=OP433;Note=SL1:0,SL2:0.287324270999679,SL2:SL1-ratio:Inf,downstream in operon
III	.	gene	3785535	3791572	.	+	.	ID=OP433.3;Name=Gene:WBGene00038842;Parent=OP433;Note=SL1:0,SL2:0.128495320308171,SL2:SL1-ratio:Inf,downstream in operon
III	.	operon	3847315	3857292	.	-	.	ID=OP434;Name=OP434;size=2;genes=Gene:WBGene00030774,Gene:WBGene00030772
III	.	gene	3847315	3850077	.	-	.	ID=OP434.2;Name=Gene:WBGene00030774;Parent=OP434;Note=SL1:0,SL2:0.513981281232682,SL2:SL1-ratio:Inf,downstream in operon
III	.	gene	3851684	3857292	.	-	.	ID=OP434.1;Name=Gene:WBGene00030772;Parent=OP434;Note=SL1:0.128495320308171,SL2:0,SL2:SL1-ratio:0,upstream in operon
III	.	operon	4043175	4045664	.	-	.	ID=OP435;Name=OP435;size=2;genes=Gene:WBGene00087252,Gene:WBGene00087253
III	.	gene	4043175	4044409	.	-	.	ID=OP435.2;Name=Gene:WBGene00087252;Parent=OP435;Note=SL1:0,SL2:0.574648541999357,SL2:SL1-ratio:Inf,downstream in operon
III	.	gene	4044773	4045664	.	-	.	ID=OP435.1;Name=Gene:WBGene00087253;Parent=OP435;Note=SL1:0,SL2:0,SL2:SL1-ratio:NaN,upstream in operon
III	.	operon	4073910	4076619	.	-	.	ID=OP436;Name=OP436;size=2;genes=Gene:WBGene00030733,Gene:WBGene00030732
III	.	gene	4073910	4075690	.	-	.	ID=OP436.2;Name=Gene:WBGene00030733;Parent=OP436;Note=SL1:0,SL2:0.443107637934977,SL2:SL1-ratio:Inf,downstream in operon
III	.	gene	4075756	4076619	.	-	.	ID=OP436.1;Name=Gene:WBGene00030732;Parent=OP436;Note=SL1:1.6395250743003,SL2:1.92742980462256,SL2:SL1-ratio:1.17560251736018,upstream in operon
III	.	operon	4086559	4089940	.	-	.	ID=OP437;Name=OP437;size=2;genes=Gene:WBGene00030727,Gene:WBGene00030726
III	.	gene	4086559	4088168	.	-	.	ID=OP437.2;Name=Gene:WBGene00030727;Parent=OP437;Note=SL1:0,SL2:0.110776909483744,SL2:SL1-ratio:Inf,downstream in operon
III	.	gene	4088267	4089940	.	-	.	ID=OP437.1;Name=Gene:WBGene00030726;Parent=OP437;Note=SL1:0.110776909483744,SL2:0,SL2:SL1-ratio:0,upstream in operon
III	.	operon	4089956	4094215	.	+	.	ID=OP438;Name=OP438;size=2;genes=Gene:WBGene00030725,Gene:WBGene00030724
III	.	gene	4089956	4090674	.	+	.	ID=OP438.1;Name=Gene:WBGene00030725;Parent=OP438;Note=SL1:0.770971921849023,SL2:0,SL2:SL1-ratio:0,upstream in operon
III	.	gene	4090896	4094215	.	+	.	ID=OP438.2;Name=Gene:WBGene00030724;Parent=OP438;Note=SL1:0,SL2:0.110776909483744,SL2:SL1-ratio:Inf,downstream in operon
III	.	operon	4134646	4142115	.	-	.	ID=OP439;Name=OP439;size=2;genes=Gene:WBGene00030712,Gene:WBGene00030711
III	.	gene	4134646	4140818	.	-	.	ID=OP439.2;Name=Gene:WBGene00030712;Parent=OP439;Note=SL1:0,SL2:0.996992185353697,SL2:SL1-ratio:Inf,downstream in operon
III	.	gene	4140932	4142115	.	-	.	ID=OP439.1;Name=Gene:WBGene00030711;Parent=OP439;Note=SL1:3.53303719055873,SL2:0,SL2:SL1-ratio:0,upstream in operon
III	.	operon	4347421	4351631	.	+	.	ID=OP440;Name=OP440;size=2;genes=Gene:WBGene00030674,Gene:WBGene00030673
III	.	gene	4347421	4347999	.	+	.	ID=OP440.1;Name=Gene:WBGene00030674;Parent=OP440;Note=SL1:1.44235639319085,SL2:0,SL2:SL1-ratio:0,upstream in operon
III	.	gene	4348094	4351631	.	+	.	ID=OP440.2;Name=Gene:WBGene00030673;Parent=OP440;Note=SL1:0,SL2:0.406337880846708,SL2:SL1-ratio:Inf,downstream in operon
III	.	operon	4351632	4353270	.	-	.	ID=OP441;Name=OP441;size=2;genes=Gene:WBGene00030672,Gene:WBGene00030671
III	.	gene	4351632	4352249	.	-	.	ID=OP441.2;Name=Gene:WBGene00030672;Parent=OP441;Note=SL1:0,SL2:0.812675761693416,SL2:SL1-ratio:Inf,downstream in operon
III	.	gene	4352373	4353270	.	-	.	ID=OP441.1;Name=Gene:WBGene00030671;Parent=OP441;Note=SL1:0.110776909483744,SL2:0,SL2:SL1-ratio:0,upstream in operon
III	.	operon	4362948	4366002	.	-	.	ID=OP442;Name=OP442;size=2;genes=Gene:WBGene00030668,Gene:WBGene00030667
III	.	gene	4362948	4364461	.	-	.	ID=OP442.2;Name=Gene:WBGene00030668;Parent=OP442;Note=SL1:0.110776909483744,SL2:0.287324270999679,SL2:SL1-ratio:2.59371986760329,downstream in operon
III	.	gene	4365111	4366002	.	-	.	ID=OP442.1;Name=Gene:WBGene00030667;Parent=OP442;Note=SL1:31.0961329996429,SL2:0.110776909483744,SL2:SL1-ratio:0.00356240145631665,upstream in operon
III	.	operon	4366297	4377849	.	+	.	ID=OP443;Name=OP443;size=2;genes=Gene:WBGene00030666,Gene:WBGene00030665
III	.	gene	4366297	4367392	.	+	.	ID=OP443.1;Name=Gene:WBGene00030666;Parent=OP443;Note=SL1:0.726879298725159,SL2:0,SL2:SL1-ratio:0,upstream in operon
III	.	gene	4367480	4377849	.	+	.	ID=OP443.2;Name=Gene:WBGene00030665;Parent=OP443;Note=SL1:0.1490477340273,SL2:0.970118394033771,SL2:SL1-ratio:6.50877653635501,downstream in operon
III	.	operon	4418931	4423812	.	-	.	ID=OP444;Name=OP444;size=2;genes=Gene:WBGene00030652,Gene:WBGene00030651
III	.	gene	4418931	4420529	.	-	.	ID=OP444.2;Name=Gene:WBGene00030652;Parent=OP444;Note=SL1:0,SL2:0.553884547418721,SL2:SL1-ratio:Inf,downstream in operon
III	.	gene	4420646	4423812	.	-	.	ID=OP444.1;Name=Gene:WBGene00030651;Parent=OP444;Note=SL1:0.443107637934977,SL2:0.110776909483744,SL2:SL1-ratio:0.25,upstream in operon
III	.	operon	4568167	4572382	.	+	.	ID=OP445;Name=OP445;size=2;genes=Gene:WBGene00027716,Gene:WBGene00027715
III	.	gene	4568167	4569484	.	+	.	ID=OP445.1;Name=Gene:WBGene00027716;Parent=OP445;Note=SL1:0.332330728451232,SL2:0,SL2:SL1-ratio:0,upstream in operon
III	.	gene	4569830	4572382	.	+	.	ID=OP445.2;Name=Gene:WBGene00027715;Parent=OP445;Note=SL1:0.18171982468129,SL2:0.553884547418721,SL2:SL1-ratio:3.04801387735297,downstream in operon
III	.	operon	4598465	4606551	.	-	.	ID=OP446;Name=OP446;size=3;genes=Gene:WBGene00027706,Gene:WBGene00027705,Gene:WBGene00027704
III	.	gene	4598465	4600459	.	-	.	ID=OP446.3;Name=Gene:WBGene00027706;Parent=OP446;Note=SL1:0,SL2:0.588839531759788,SL2:SL1-ratio:Inf,downstream in operon
III	.	gene	4600455	4603972	.	-	.	ID=OP446.2;Name=Gene:WBGene00027705;Parent=OP446;Note=SL1:0,SL2:0.629495938181005,SL2:SL1-ratio:Inf,downstream in operon
III	.	gene	4604081	4606551	.	-	.	ID=OP446.1;Name=Gene:WBGene00027704;Parent=OP446;Note=SL1:1.31040029131343,SL2:0,SL2:SL1-ratio:0,upstream in operon
III	.	operon	4672787	4691929	.	+	.	ID=OP447;Name=OP447;size=3;genes=Gene:WBGene00027686,Gene:WBGene00027685,Gene:WBGene00027684
III	.	gene	4672787	4688198	.	+	.	ID=OP447.1;Name=Gene:WBGene00027686;Parent=OP447;Note=SL1:0,SL2:0,SL2:SL1-ratio:NaN,upstream in operon
III	.	gene	4688504	4690801	.	+	.	ID=OP447.2;Name=Gene:WBGene00027685;Parent=OP447;Note=SL1:0,SL2:0.363439649362579,SL2:SL1-ratio:Inf,downstream in operon
III	.	gene	4690695	4691929	.	+	.	ID=OP447.3;Name=Gene:WBGene00027684;Parent=OP447;Note=SL1:0,SL2:0.110776909483744,SL2:SL1-ratio:Inf,downstream in operon
III	.	operon	4726397	4742555	.	+	.	ID=OP448;Name=OP448;size=3;genes=Gene:WBGene00042730,Gene:WBGene00088150,Gene:WBGene00042731
III	.	gene	4726397	4734625	.	+	.	ID=OP448.1;Name=Gene:WBGene00042730;Parent=OP448;Note=SL1:0.314747969090503,SL2:0,SL2:SL1-ratio:0,upstream in operon
III	.	gene	4734725	4736569	.	+	.	ID=OP448.2;Name=Gene:WBGene00088150;Parent=OP448;Note=SL1:0,SL2:0.588839531759788,SL2:SL1-ratio:Inf,downstream in operon
III	.	gene	4736556	4742555	.	+	.	ID=OP448.3;Name=Gene:WBGene00042731;Parent=OP448;Note=SL1:0,SL2:0.110776909483744,SL2:SL1-ratio:Inf,downstream in operon
III	.	operon	4755230	4757999	.	+	.	ID=OP449;Name=OP449;size=2;genes=Gene:WBGene00042734,Gene:WBGene00042735
III	.	gene	4755230	4757372	.	+	.	ID=OP449.1;Name=Gene:WBGene00042734;Parent=OP449;Note=SL1:0.664661456902465,SL2:0,SL2:SL1-ratio:0,upstream in operon
III	.	gene	4757466	4757999	.	+	.	ID=OP449.2;Name=Gene:WBGene00042735;Parent=OP449;Note=SL1:0,SL2:1.58419670364734,SL2:SL1-ratio:Inf,downstream in operon
III	.	operon	4853437	4864094	.	-	.	ID=OP450;Name=OP450;size=2;genes=Gene:WBGene00042682,Gene:WBGene00042679
III	.	gene	4853437	4854816	.	-	.	ID=OP450.2;Name=Gene:WBGene00042682;Parent=OP450;Note=SL1:0,SL2:0.513981281232682,SL2:SL1-ratio:Inf,downstream in operon
III	.	gene	4860766	4864094	.	-	.	ID=OP450.1;Name=Gene:WBGene00042679;Parent=OP450;Note=SL1:2.08780183399915,SL2:0,SL2:SL1-ratio:0,upstream in operon
III	.	operon	4944197	4949335	.	-	.	ID=OP451;Name=OP451;size=2;genes=Gene:WBGene00037830,Gene:WBGene00037829
III	.	gene	4944197	4947140	.	-	.	ID=OP451.2;Name=Gene:WBGene00037830;Parent=OP451;Note=SL1:0,SL2:0.110776909483744,SL2:SL1-ratio:Inf,downstream in operon
III	.	gene	4947141	4949335	.	-	.	ID=OP451.1;Name=Gene:WBGene00037829;Parent=OP451;Note=SL1:0.18171982468129,SL2:0,SL2:SL1-ratio:0,upstream in operon
III	.	operon	4956508	4962414	.	-	.	ID=OP452;Name=OP452;size=3;genes=Gene:WBGene00037826,Gene:WBGene00037825,Gene:WBGene00250068
III	.	gene	4956508	4957659	.	-	.	ID=OP452.3;Name=Gene:WBGene00037826;Parent=OP452;Note=SL1:0,SL2:0.128495320308171,SL2:SL1-ratio:Inf,downstream in operon
III	.	gene	4957721	4960311	.	-	.	ID=OP452.2;Name=Gene:WBGene00037825;Parent=OP452;Note=SL1:0,SL2:0.497660235619132,SL2:SL1-ratio:Inf,downstream in operon
III	.	gene	4962285	4962414	.	-	.	ID=OP452.1;Name=Gene:WBGene00250068;Parent=OP452;Note=SL1:0,SL2:0,SL2:SL1-ratio:NaN,upstream in operon
III	.	operon	5027879	5030931	.	-	.	ID=OP453;Name=OP453;size=2;genes=Gene:WBGene00037810,Gene:WBGene00037809
III	.	gene	5027879	5029397	.	-	.	ID=OP453.2;Name=Gene:WBGene00037810;Parent=OP453;Note=SL1:0,SL2:0.588839531759788,SL2:SL1-ratio:Inf,downstream in operon
III	.	gene	5029492	5030931	.	-	.	ID=OP453.1;Name=Gene:WBGene00037809;Parent=OP453;Note=SL1:0.513981281232682,SL2:0,SL2:SL1-ratio:0,upstream in operon
III	.	operon	5110370	5113097	.	-	.	ID=OP454;Name=OP454;size=2;genes=Gene:WBGene00037796,Gene:WBGene00037795
III	.	gene	5110370	5111262	.	-	.	ID=OP454.2;Name=Gene:WBGene00037796;Parent=OP454;Note=SL1:0.48078546439695,SL2:1.22576723240591,SL2:SL1-ratio:2.54950975679639,downstream in operon
III	.	gene	5111661	5113097	.	-	.	ID=OP454.1;Name=Gene:WBGene00037795;Parent=OP454;Note=SL1:0.545159474043869,SL2:0,SL2:SL1-ratio:0,upstream in operon
III	.	operon	5162215	5167548	.	-	.	ID=OP455;Name=OP455;size=3;genes=Gene:WBGene00037781,Gene:WBGene00037779,Gene:WBGene00037778
III	.	gene	5162215	5163091	.	-	.	ID=OP455.3;Name=Gene:WBGene00037781;Parent=OP455;Note=SL1:0,SL2:0.445120846617177,SL2:SL1-ratio:Inf,downstream in operon
III	.	gene	5163127	5164941	.	-	.	ID=OP455.2;Name=Gene:WBGene00037779;Parent=OP455;Note=SL1:0,SL2:0.256990640616341,SL2:SL1-ratio:Inf,downstream in operon
III	.	gene	5165034	5167548	.	-	.	ID=OP455.1;Name=Gene:WBGene00037778;Parent=OP455;Note=SL1:0.18171982468129,SL2:0,SL2:SL1-ratio:0,upstream in operon
III	.	operon	5218078	5220845	.	-	.	ID=OP456;Name=OP456;size=2;genes=Gene:WBGene00037764,Gene:WBGene00037763
III	.	gene	5218078	5218583	.	-	.	ID=OP456.2;Name=Gene:WBGene00037764;Parent=OP456;Note=SL1:0.574648541999357,SL2:3.002504262818,SL2:SL1-ratio:5.22494019104525,downstream in operon
III	.	gene	5219156	5220845	.	-	.	ID=OP456.1;Name=Gene:WBGene00037763;Parent=OP456;Note=SL1:3.51429415546597,SL2:0.128495320308171,SL2:SL1-ratio:0.0365636212063565,upstream in operon
III	.	operon	5234786	5243590	.	+	.	ID=OP457;Name=OP457;size=2;genes=Gene:WBGene00037757,Gene:WBGene00087413
III	.	gene	5234786	5237574	.	+	.	ID=OP457.1;Name=Gene:WBGene00037757;Parent=OP457;Note=SL1:0.760188566698077,SL2:0,SL2:SL1-ratio:0,upstream in operon
III	.	gene	5237683	5243590	.	+	.	ID=OP457.2;Name=Gene:WBGene00087413;Parent=OP457;Note=SL1:0.1490477340273,SL2:0.443107637934977,SL2:SL1-ratio:2.97292435089162,downstream in operon
III	.	operon	5311586	5317183	.	+	.	ID=OP458;Name=OP458;size=2;genes=Gene:WBGene00087412,Gene:WBGene00037746
III	.	gene	5311586	5312021	.	+	.	ID=OP458.1;Name=Gene:WBGene00087412;Parent=OP458;Note=SL1:0.110776909483744,SL2:0,SL2:SL1-ratio:0,upstream in operon
III	.	gene	5312167	5317183	.	+	.	ID=OP458.2;Name=Gene:WBGene00037746;Parent=OP458;Note=SL1:0,SL2:0.256990640616341,SL2:SL1-ratio:Inf,downstream in operon
III	.	operon	5328851	5335916	.	+	.	ID=OP459;Name=OP459;size=2;genes=Gene:WBGene00037740,Gene:WBGene00037739
III	.	gene	5328851	5333028	.	+	.	ID=OP459.1;Name=Gene:WBGene00037740;Parent=OP459;Note=SL1:0.332330728451232,SL2:0,SL2:SL1-ratio:0,upstream in operon
III	.	gene	5333453	5335916	.	+	.	ID=OP459.2;Name=Gene:WBGene00037739;Parent=OP459;Note=SL1:0,SL2:0.221553818967488,SL2:SL1-ratio:Inf,downstream in operon
III	.	operon	5434353	5443017	.	+	.	ID=OP460;Name=OP460;size=4;genes=Gene:WBGene00037725,Gene:WBGene00037724,Gene:WBGene00037723,Gene:WBGene00037722
III	.	gene	5434353	5435556	.	+	.	ID=OP460.1;Name=Gene:WBGene00037725;Parent=OP460;Note=SL1:0.667681269925765,SL2:0,SL2:SL1-ratio:0,upstream in operon
III	.	gene	5435603	5436954	.	+	.	ID=OP460.2;Name=Gene:WBGene00037724;Parent=OP460;Note=SL1:0.221553818967488,SL2:0.48078546439695,SL2:SL1-ratio:2.17006173325093,downstream in operon
III	.	gene	5437059	5440983	.	+	.	ID=OP460.3;Name=Gene:WBGene00037723;Parent=OP460;Note=SL1:0,SL2:0.256990640616341,SL2:SL1-ratio:Inf,downstream in operon
III	.	gene	5441083	5443017	.	+	.	ID=OP460.4;Name=Gene:WBGene00037722;Parent=OP460;Note=SL1:0,SL2:0.339966662171007,SL2:SL1-ratio:Inf,downstream in operon
III	.	operon	5481696	5485110	.	+	.	ID=OP461;Name=OP461;size=2;genes=Gene:WBGene00037713,Gene:WBGene00037712
III	.	gene	5481696	5483234	.	+	.	ID=OP461.1;Name=Gene:WBGene00037713;Parent=OP461;Note=SL1:0.18171982468129,SL2:0,SL2:SL1-ratio:0,upstream in operon
III	.	gene	5483326	5485110	.	+	.	ID=OP461.2;Name=Gene:WBGene00037712;Parent=OP461;Note=SL1:0,SL2:0.256990640616341,SL2:SL1-ratio:Inf,downstream in operon
III	.	operon	5525557	5528194	.	+	.	ID=OP462;Name=OP462;size=2;genes=Gene:WBGene00037703,Gene:WBGene00037702
III	.	gene	5525557	5526801	.	+	.	ID=OP462.1;Name=Gene:WBGene00037703;Parent=OP462;Note=SL1:5.95253791201696,SL2:0.1490477340273,SL2:SL1-ratio:0.0250393590482478,upstream in operon
III	.	gene	5526789	5528194	.	+	.	ID=OP462.2;Name=Gene:WBGene00037702;Parent=OP462;Note=SL1:0.110776909483744,SL2:0.287324270999679,SL2:SL1-ratio:2.59371986760329,downstream in operon
III	.	operon	5598877	5601566	.	+	.	ID=OP463;Name=OP463;size=2;genes=Gene:WBGene00037685,Gene:WBGene00037684
III	.	gene	5598877	5599660	.	+	.	ID=OP463.1;Name=Gene:WBGene00037685;Parent=OP463;Note=SL1:2.81519141866547,SL2:0,SL2:SL1-ratio:0,upstream in operon
III	.	gene	5599695	5601566	.	+	.	ID=OP463.2;Name=Gene:WBGene00037684;Parent=OP463;Note=SL1:0.110776909483744,SL2:0.497660235619132,SL2:SL1-ratio:4.49245459128972,downstream in operon
III	.	operon	5681464	5685736	.	+	.	ID=OP464;Name=OP464;size=3;genes=Gene:WBGene00037667,Gene:WBGene00037666,Gene:WBGene00037665
III	.	gene	5681464	5682731	.	+	.	ID=OP464.1;Name=Gene:WBGene00037667;Parent=OP464;Note=SL1:0,SL2:0,SL2:SL1-ratio:NaN,upstream in operon
III	.	gene	5683039	5684413	.	+	.	ID=OP464.2;Name=Gene:WBGene00037666;Parent=OP464;Note=SL1:0.110776909483744,SL2:0.560098115941205,SL2:SL1-ratio:5.05609082751488,downstream in operon
III	.	gene	5684499	5685736	.	+	.	ID=OP464.3;Name=Gene:WBGene00037665;Parent=OP464;Note=SL1:0,SL2:0.287324270999679,SL2:SL1-ratio:Inf,downstream in operon
III	.	operon	5695433	5704956	.	-	.	ID=OP465;Name=OP465;size=3;genes=Gene:WBGene00037662,Gene:WBGene00037661,Gene:WBGene00037660
III	.	gene	5695433	5699941	.	-	.	ID=OP465.3;Name=Gene:WBGene00037662;Parent=OP465;Note=SL1:0.110776909483744,SL2:1.44235639319085,SL2:SL1-ratio:13.0203703995056,downstream in operon
III	.	gene	5700047	5703022	.	-	.	ID=OP465.2;Name=Gene:WBGene00037661;Parent=OP465;Note=SL1:0,SL2:0.332330728451232,SL2:SL1-ratio:Inf,downstream in operon
III	.	gene	5703122	5704956	.	-	.	ID=OP465.1;Name=Gene:WBGene00037660;Parent=OP465;Note=SL1:0.908599123406449,SL2:0.314747969090503,SL2:SL1-ratio:0.346410161513776,upstream in operon
III	.	operon	5709747	5723876	.	+	.	ID=OP466;Name=OP466;size=3;genes=Gene:WBGene00037657,Gene:WBGene00037656,Gene:WBGene00037655
III	.	gene	5709747	5716020	.	+	.	ID=OP466.1;Name=Gene:WBGene00037657;Parent=OP466;Note=SL1:0,SL2:0,SL2:SL1-ratio:NaN,upstream in operon
III	.	gene	5717470	5721696	.	+	.	ID=OP466.2;Name=Gene:WBGene00037656;Parent=OP466;Note=SL1:0.1490477340273,SL2:0.588839531759788,SL2:SL1-ratio:3.95067751685467,downstream in operon
III	.	gene	5721794	5723876	.	+	.	ID=OP466.3;Name=Gene:WBGene00037655;Parent=OP466;Note=SL1:0,SL2:0.995320471238264,SL2:SL1-ratio:Inf,downstream in operon
III	.	operon	5724217	5728411	.	+	.	ID=OP467;Name=OP467;size=2;genes=Gene:WBGene00037654,Gene:WBGene00037653
III	.	gene	5724217	5724884	.	+	.	ID=OP467.1;Name=Gene:WBGene00037654;Parent=OP467;Note=SL1:2.51798375272402,SL2:0.1490477340273,SL2:SL1-ratio:0.0591932866389848,upstream in operon
III	.	gene	5724885	5728411	.	+	.	ID=OP467.2;Name=Gene:WBGene00037653;Parent=OP467;Note=SL1:0,SL2:1.78048338646871,SL2:SL1-ratio:Inf,downstream in operon
III	.	operon	5730060	5733427	.	+	.	ID=OP468;Name=OP468;size=2;genes=Gene:WBGene00037650,Gene:WBGene00037649
III	.	gene	5730060	5732393	.	+	.	ID=OP468.1;Name=Gene:WBGene00037650;Parent=OP468;Note=SL1:0,SL2:0,SL2:SL1-ratio:NaN,upstream in operon
III	.	gene	5732494	5733427	.	+	.	ID=OP468.2;Name=Gene:WBGene00037649;Parent=OP468;Note=SL1:0,SL2:0.545159474043869,SL2:SL1-ratio:Inf,downstream in operon
III	.	operon	5735800	5738555	.	+	.	ID=OP469;Name=OP469;size=2;genes=Gene:WBGene00270498,Gene:WBGene00037646
III	.	gene	5735800	5737631	.	+	.	ID=OP469.1;Name=Gene:WBGene00270498;Parent=OP469;Note=SL1:0.1490477340273,SL2:0,SL2:SL1-ratio:0,upstream in operon
III	.	gene	5737735	5738555	.	+	.	ID=OP469.2;Name=Gene:WBGene00037646;Parent=OP469;Note=SL1:0,SL2:0.48078546439695,SL2:SL1-ratio:Inf,downstream in operon
III	.	operon	5752706	5762782	.	+	.	ID=OP470;Name=OP470;size=3;genes=Gene:WBGene00087266,Gene:WBGene00033971,Gene:WBGene00033972
III	.	gene	5752706	5755024	.	+	.	ID=OP470.1;Name=Gene:WBGene00087266;Parent=OP470;Note=SL1:0,SL2:0,SL2:SL1-ratio:NaN,upstream in operon
III	.	gene	5755432	5759328	.	+	.	ID=OP470.2;Name=Gene:WBGene00033971;Parent=OP470;Note=SL1:0,SL2:0.222560423308588,SL2:SL1-ratio:Inf,downstream in operon
III	.	gene	5759338	5762782	.	+	.	ID=OP470.3;Name=Gene:WBGene00033972;Parent=OP470;Note=SL1:0,SL2:0.110776909483744,SL2:SL1-ratio:Inf,downstream in operon
III	.	operon	5817283	5822813	.	-	.	ID=OP471;Name=OP471;size=2;genes=Gene:WBGene00033982,Gene:WBGene00033983
III	.	gene	5817283	5820928	.	-	.	ID=OP471.2;Name=Gene:WBGene00033982;Parent=OP471;Note=SL1:0.1490477340273,SL2:0.332330728451232,SL2:SL1-ratio:2.22969326316872,downstream in operon
III	.	gene	5821290	5822813	.	-	.	ID=OP471.1;Name=Gene:WBGene00033983;Parent=OP471;Note=SL1:0.221553818967488,SL2:0,SL2:SL1-ratio:0,upstream in operon
III	.	operon	5823101	5830892	.	+	.	ID=OP472;Name=OP472;size=2;genes=Gene:WBGene00033984,Gene:WBGene00033985
III	.	gene	5823101	5828291	.	+	.	ID=OP472.1;Name=Gene:WBGene00033984;Parent=OP472;Note=SL1:0,SL2:0,SL2:SL1-ratio:NaN,upstream in operon
III	.	gene	5828384	5830892	.	+	.	ID=OP472.2;Name=Gene:WBGene00033985;Parent=OP472;Note=SL1:0,SL2:0.287324270999679,SL2:SL1-ratio:Inf,downstream in operon
III	.	operon	5943010	5947274	.	+	.	ID=OP473;Name=OP473;size=2;genes=Gene:WBGene00033999,Gene:WBGene00034000
III	.	gene	5943010	5944744	.	+	.	ID=OP473.1;Name=Gene:WBGene00033999;Parent=OP473;Note=SL1:0.18171982468129,SL2:0,SL2:SL1-ratio:0,upstream in operon
III	.	gene	5945066	5947274	.	+	.	ID=OP473.2;Name=Gene:WBGene00034000;Parent=OP473;Note=SL1:0.110776909483744,SL2:1.11280211654294,SL2:SL1-ratio:10.0454338519548,downstream in operon
III	.	operon	5963891	5967216	.	+	.	ID=OP474;Name=OP474;size=2;genes=Gene:WBGene00034003,Gene:WBGene00034004
III	.	gene	5963891	5966099	.	+	.	ID=OP474.1;Name=Gene:WBGene00034003;Parent=OP474;Note=SL1:0.596190936109198,SL2:0,SL2:SL1-ratio:0,upstream in operon
III	.	gene	5966486	5967216	.	+	.	ID=OP474.2;Name=Gene:WBGene00034004;Parent=OP474;Note=SL1:0.363439649362579,SL2:1.13483994140396,SL2:SL1-ratio:3.1224989991992,downstream in operon
III	.	operon	6004315	6006519	.	-	.	ID=OP475;Name=OP475;size=3;genes=Gene:WBGene00271074,Gene:WBGene00034013,Gene:WBGene00034014
III	.	gene	6004315	6004727	.	-	.	ID=OP475.3;Name=Gene:WBGene00271074;Parent=OP475;Note=SL1:0,SL2:0.738149417297256,SL2:SL1-ratio:Inf,downstream in operon
III	.	gene	6004888	6005329	.	-	.	ID=OP475.2;Name=Gene:WBGene00034013;Parent=OP475;Note=SL1:0,SL2:0.679933324342013,SL2:SL1-ratio:Inf,downstream in operon
III	.	gene	6005454	6006519	.	-	.	ID=OP475.1;Name=Gene:WBGene00034014;Parent=OP475;Note=SL1:0.287324270999679,SL2:0,SL2:SL1-ratio:0,upstream in operon
III	.	operon	6028263	6031978	.	+	.	ID=OP476;Name=OP476;size=2;genes=Gene:WBGene00034018,Gene:WBGene00034019
III	.	gene	6028263	6029227	.	+	.	ID=OP476.1;Name=Gene:WBGene00034018;Parent=OP476;Note=SL1:4.15181086083021,SL2:0,SL2:SL1-ratio:0,upstream in operon
III	.	gene	6031221	6031978	.	+	.	ID=OP476.2;Name=Gene:WBGene00034019;Parent=OP476;Note=SL1:0,SL2:0.1490477340273,SL2:SL1-ratio:Inf,downstream in operon
III	.	operon	6055391	6058426	.	+	.	ID=OP477;Name=OP477;size=2;genes=Gene:WBGene00034027,Gene:WBGene00034028
III	.	gene	6055391	6056039	.	+	.	ID=OP477.1;Name=Gene:WBGene00034027;Parent=OP477;Note=SL1:1.47629883459451,SL2:0,SL2:SL1-ratio:0,upstream in operon
III	.	gene	6056142	6058426	.	+	.	ID=OP477.2;Name=Gene:WBGene00034028;Parent=OP477;Note=SL1:0,SL2:0.332330728451232,SL2:SL1-ratio:Inf,downstream in operon
III	.	operon	6125660	6128931	.	-	.	ID=OP478;Name=OP478;size=3;genes=Gene:WBGene00034045,Gene:WBGene00034046,Gene:WBGene00034047
III	.	gene	6125660	6126493	.	-	.	ID=OP478.3;Name=Gene:WBGene00034045;Parent=OP478;Note=SL1:0,SL2:0.944243907271508,SL2:SL1-ratio:Inf,downstream in operon
III	.	gene	6126590	6127723	.	-	.	ID=OP478.2;Name=Gene:WBGene00034046;Parent=OP478;Note=SL1:0.332330728451232,SL2:1.86207409670799,SL2:SL1-ratio:5.6030753020819,downstream in operon
III	.	gene	6127826	6128931	.	-	.	ID=OP478.1;Name=Gene:WBGene00034047;Parent=OP478;Note=SL1:0,SL2:0,SL2:SL1-ratio:NaN,upstream in operon
III	.	operon	6181406	6188638	.	+	.	ID=OP479;Name=OP479;size=4;genes=Gene:WBGene00034057,Gene:WBGene00034058,Gene:WBGene00034060,Gene:WBGene00034061
III	.	gene	6181406	6182391	.	+	.	ID=OP479.1;Name=Gene:WBGene00034057;Parent=OP479;Note=SL1:0.908599123406449,SL2:0,SL2:SL1-ratio:0,upstream in operon
III	.	gene	6182407	6182832	.	+	.	ID=OP479.2;Name=Gene:WBGene00034058;Parent=OP479;Note=SL1:0.128495320308171,SL2:1.62535152338683,SL2:SL1-ratio:12.6491106406735,downstream in operon
III	.	gene	6182920	6187801	.	+	.	ID=OP479.3;Name=Gene:WBGene00034060;Parent=OP479;Note=SL1:0,SL2:0.18171982468129,SL2:SL1-ratio:Inf,downstream in operon
III	.	gene	6187902	6188638	.	+	.	ID=OP479.4;Name=Gene:WBGene00034061;Parent=OP479;Note=SL1:0.110776909483744,SL2:0.36343964936258,SL2:SL1-ratio:3.28082495762271,downstream in operon
III	.	operon	6313382	6317666	.	-	.	ID=OP480;Name=OP480;size=2;genes=Gene:WBGene00034082,Gene:WBGene00034083
III	.	gene	6313382	6315487	.	-	.	ID=OP480.2;Name=Gene:WBGene00034082;Parent=OP480;Note=SL1:0,SL2:0.513981281232682,SL2:SL1-ratio:Inf,downstream in operon
III	.	gene	6315602	6317666	.	-	.	ID=OP480.1;Name=Gene:WBGene00034083;Parent=OP480;Note=SL1:0.256990640616341,SL2:0,SL2:SL1-ratio:0,upstream in operon
III	.	operon	6338205	6342166	.	-	.	ID=OP481;Name=OP481;size=2;genes=Gene:WBGene00034087,Gene:WBGene00034088
III	.	gene	6338205	6339226	.	-	.	ID=OP481.2;Name=Gene:WBGene00034087;Parent=OP481;Note=SL1:0.221553818967488,SL2:0.445120846617177,SL2:SL1-ratio:2.00908677039097,downstream in operon
III	.	gene	6339540	6342166	.	-	.	ID=OP481.1;Name=Gene:WBGene00034088;Parent=OP481;Note=SL1:0,SL2:0,SL2:SL1-ratio:NaN,upstream in operon
III	.	operon	6343514	6350893	.	-	.	ID=OP482;Name=OP482;size=3;genes=Gene:WBGene00034089,Gene:WBGene00034090,Gene:WBGene00034091
III	.	gene	6343514	6346157	.	-	.	ID=OP482.3;Name=Gene:WBGene00034089;Parent=OP482;Note=SL1:0.1490477340273,SL2:0.443107637934977,SL2:SL1-ratio:2.97292435089162,downstream in operon
III	.	gene	6347446	6349789	.	-	.	ID=OP482.2;Name=Gene:WBGene00034090;Parent=OP482;Note=SL1:0.110776909483744,SL2:1.10776909483744,SL2:SL1-ratio:10,downstream in operon
III	.	gene	6349912	6350893	.	-	.	ID=OP482.1;Name=Gene:WBGene00034091;Parent=OP482;Note=SL1:6.23169185264047,SL2:0,SL2:SL1-ratio:0,upstream in operon
III	.	operon	6355818	6373054	.	+	.	ID=OP483;Name=OP483;size=3;genes=Gene:WBGene00034095,Gene:WBGene00034097,Gene:WBGene00034102
III	.	gene	6355818	6356994	.	+	.	ID=OP483.1;Name=Gene:WBGene00034095;Parent=OP483;Note=SL1:11.3774606637078,SL2:0,SL2:SL1-ratio:0,upstream in operon
III	.	gene	6358515	6365670	.	+	.	ID=OP483.2;Name=Gene:WBGene00034097;Parent=OP483;Note=SL1:0,SL2:0.363439649362579,SL2:SL1-ratio:Inf,downstream in operon
III	.	gene	6371286	6373054	.	+	.	ID=OP483.3;Name=Gene:WBGene00034102;Parent=OP483;Note=SL1:0,SL2:0.18171982468129,SL2:SL1-ratio:Inf,downstream in operon
III	.	operon	6373082	6382924	.	-	.	ID=OP484;Name=OP484;size=2;genes=Gene:WBGene00034103,Gene:WBGene00034104
III	.	gene	6373082	6374482	.	-	.	ID=OP484.2;Name=Gene:WBGene00034103;Parent=OP484;Note=SL1:0,SL2:0.256990640616341,SL2:SL1-ratio:Inf,downstream in operon
III	.	gene	6374461	6382924	.	-	.	ID=OP484.1;Name=Gene:WBGene00034104;Parent=OP484;Note=SL1:0.545159474043869,SL2:0.256990640616341,SL2:SL1-ratio:0.471404520791032,upstream in operon
III	.	operon	6427249	6437371	.	-	.	ID=OP485;Name=OP485;size=2;genes=Gene:WBGene00037641,Gene:WBGene00037640
III	.	gene	6427249	6435241	.	-	.	ID=OP485.2;Name=Gene:WBGene00037641;Parent=OP485;Note=SL1:0,SL2:0.128495320308171,SL2:SL1-ratio:Inf,downstream in operon
III	.	gene	6435319	6437371	.	-	.	ID=OP485.1;Name=Gene:WBGene00037640;Parent=OP485;Note=SL1:1.07506898098538,SL2:0,SL2:SL1-ratio:0,upstream in operon
III	.	operon	6464382	6469955	.	-	.	ID=OP486;Name=OP486;size=2;genes=Gene:WBGene00271079,Gene:WBGene00037634
III	.	gene	6464382	6464856	.	-	.	ID=OP486.2;Name=Gene:WBGene00271079;Parent=OP486;Note=SL1:0.110776909483744,SL2:2.15013796197077,SL2:SL1-ratio:19.4096222036804,downstream in operon
III	.	gene	6464830	6469955	.	-	.	ID=OP486.1;Name=Gene:WBGene00037634;Parent=OP486;Note=SL1:0.726879298725159,SL2:0,SL2:SL1-ratio:0,upstream in operon
III	.	operon	6490589	6503730	.	+	.	ID=OP487;Name=OP487;size=3;genes=Gene:WBGene00037629,Gene:WBGene00037628,Gene:WBGene00037627
III	.	gene	6490589	6493553	.	+	.	ID=OP487.1;Name=Gene:WBGene00037629;Parent=OP487;Note=SL1:0.36343964936258,SL2:0,SL2:SL1-ratio:0,upstream in operon
III	.	gene	6493639	6497868	.	+	.	ID=OP487.2;Name=Gene:WBGene00037628;Parent=OP487;Note=SL1:0,SL2:0.314747969090503,SL2:SL1-ratio:Inf,downstream in operon
III	.	gene	6498314	6503730	.	+	.	ID=OP487.3;Name=Gene:WBGene00037627;Parent=OP487;Note=SL1:0,SL2:0.110776909483744,SL2:SL1-ratio:Inf,downstream in operon
III	.	operon	6525852	6529561	.	-	.	ID=OP488;Name=OP488;size=2;genes=Gene:WBGene00037618,Gene:WBGene00037617
III	.	gene	6525852	6527825	.	-	.	ID=OP488.2;Name=Gene:WBGene00037618;Parent=OP488;Note=SL1:0,SL2:0.443107637934977,SL2:SL1-ratio:Inf,downstream in operon
III	.	gene	6527837	6529561	.	-	.	ID=OP488.1;Name=Gene:WBGene00037617;Parent=OP488;Note=SL1:0.9615709287939,SL2:0,SL2:SL1-ratio:0,upstream in operon
III	.	operon	6529958	6534156	.	+	.	ID=OP489;Name=OP489;size=2;genes=Gene:WBGene00037616,Gene:WBGene00037615
III	.	gene	6529958	6532559	.	+	.	ID=OP489.1;Name=Gene:WBGene00037616;Parent=OP489;Note=SL1:0.545159474043869,SL2:0,SL2:SL1-ratio:0,upstream in operon
III	.	gene	6532655	6534156	.	+	.	ID=OP489.2;Name=Gene:WBGene00037615;Parent=OP489;Note=SL1:0.110776909483744,SL2:0.497660235619132,SL2:SL1-ratio:4.49245459128972,downstream in operon
III	.	operon	6577446	6579909	.	-	.	ID=OP490;Name=OP490;size=2;genes=Gene:WBGene00037609,Gene:WBGene00037608
III	.	gene	6577446	6578245	.	-	.	ID=OP490.2;Name=Gene:WBGene00037609;Parent=OP490;Note=SL1:0.221553818967488,SL2:0.679933324342013,SL2:SL1-ratio:3.06893073435033,downstream in operon
III	.	gene	6578367	6579909	.	-	.	ID=OP490.1;Name=Gene:WBGene00037608;Parent=OP490;Note=SL1:0.9615709287939,SL2:0.18171982468129,SL2:SL1-ratio:0.188982236504614,upstream in operon
III	.	operon	6754934	6762055	.	+	.	ID=OP491;Name=OP491;size=2;genes=Gene:WBGene00037582,Gene:WBGene00037581
III	.	gene	6754934	6756902	.	+	.	ID=OP491.1;Name=Gene:WBGene00037582;Parent=OP491;Note=SL1:0.861972812999035,SL2:0,SL2:SL1-ratio:0,upstream in operon
III	.	gene	6757689	6762055	.	+	.	ID=OP491.2;Name=Gene:WBGene00037581;Parent=OP491;Note=SL1:0,SL2:0.363439649362579,SL2:SL1-ratio:Inf,downstream in operon
III	.	operon	6789009	6793761	.	+	.	ID=OP492;Name=OP492;size=2;genes=Gene:WBGene00037577,Gene:WBGene00037576
III	.	gene	6789009	6791108	.	+	.	ID=OP492.1;Name=Gene:WBGene00037577;Parent=OP492;Note=SL1:0.406337880846708,SL2:0.222560423308588,SL2:SL1-ratio:0.547722557505166,upstream in operon
III	.	gene	6791109	6793761	.	+	.	ID=OP492.2;Name=Gene:WBGene00037576;Parent=OP492;Note=SL1:0,SL2:0.385485960924512,SL2:SL1-ratio:Inf,downstream in operon
III	.	operon	6804732	6812423	.	+	.	ID=OP493;Name=OP493;size=2;genes=Gene:WBGene00087384,Gene:WBGene00037572
III	.	gene	6804732	6810314	.	+	.	ID=OP493.1;Name=Gene:WBGene00087384;Parent=OP493;Note=SL1:0,SL2:0,SL2:SL1-ratio:NaN,upstream in operon
III	.	gene	6810455	6812423	.	+	.	ID=OP493.2;Name=Gene:WBGene00037572;Parent=OP493;Note=SL1:0,SL2:0.1490477340273,SL2:SL1-ratio:Inf,downstream in operon
III	.	operon	6831423	6833250	.	+	.	ID=OP494;Name=OP494;size=2;genes=Gene:WBGene00037565,Gene:WBGene00037564
III	.	gene	6831423	6832310	.	+	.	ID=OP494.1;Name=Gene:WBGene00037565;Parent=OP494;Note=SL1:3.14222951261957,SL2:0,SL2:SL1-ratio:0,upstream in operon
III	.	gene	6832415	6833250	.	+	.	ID=OP494.2;Name=Gene:WBGene00037564;Parent=OP494;Note=SL1:0.298095468054599,SL2:1.84872572319627,SL2:SL1-ratio:6.20179077280589,downstream in operon
III	.	operon	6843776	6845671	.	-	.	ID=OP495;Name=OP495;size=2;genes=Gene:WBGene00270551,Gene:WBGene00037558
III	.	gene	6843776	6844616	.	-	.	ID=OP495.2;Name=Gene:WBGene00270551;Parent=OP495;Note=SL1:0.110776909483744,SL2:2.08780183399915,SL2:SL1-ratio:18.8469045013891,downstream in operon
III	.	gene	6844617	6845671	.	-	.	ID=OP495.1;Name=Gene:WBGene00037558;Parent=OP495;Note=SL1:1.8171982468129,SL2:0,SL2:SL1-ratio:0,upstream in operon
III	.	operon	7013555	7016298	.	-	.	ID=OP496;Name=OP496;size=2;genes=Gene:WBGene00037529,Gene:WBGene00037528
III	.	gene	7013555	7014735	.	-	.	ID=OP496.2;Name=Gene:WBGene00037529;Parent=OP496;Note=SL1:0.110776909483744,SL2:0.703797854666367,SL2:SL1-ratio:6.3532902113472,downstream in operon
III	.	gene	7014827	7016298	.	-	.	ID=OP496.1;Name=Gene:WBGene00037528;Parent=OP496;Note=SL1:0.852341529557472,SL2:0.314747969090503,SL2:SL1-ratio:0.369274472937998,upstream in operon
III	.	operon	7104090	7109230	.	+	.	ID=OP497;Name=OP497;size=3;genes=Gene:WBGene00037509,Gene:WBGene00037508,Gene:WBGene00037507
III	.	gene	7104090	7105399	.	+	.	ID=OP497.1;Name=Gene:WBGene00037509;Parent=OP497;Note=SL1:1.55087673277242,SL2:0,SL2:SL1-ratio:0,upstream in operon
III	.	gene	7105519	7108052	.	+	.	ID=OP497.2;Name=Gene:WBGene00037508;Parent=OP497;Note=SL1:0,SL2:0.852341529557472,SL2:SL1-ratio:Inf,downstream in operon
III	.	gene	7108165	7109230	.	+	.	ID=OP497.3;Name=Gene:WBGene00037507;Parent=OP497;Note=SL1:0,SL2:0.256990640616341,SL2:SL1-ratio:Inf,downstream in operon
III	.	operon	7109231	7113285	.	-	.	ID=OP498;Name=OP498;size=2;genes=Gene:WBGene00037506,Gene:WBGene00037505
III	.	gene	7109231	7110109	.	-	.	ID=OP498.2;Name=Gene:WBGene00037506;Parent=OP498;Note=SL1:0.110776909483744,SL2:0.314747969090503,SL2:SL1-ratio:2.84127775867127,downstream in operon
III	.	gene	7110231	7113285	.	-	.	ID=OP498.1;Name=Gene:WBGene00037505;Parent=OP498;Note=SL1:0.775438366386209,SL2:0,SL2:SL1-ratio:0,upstream in operon
III	.	operon	7114375	7116613	.	+	.	ID=OP499;Name=OP499;size=2;genes=Gene:WBGene00037504,Gene:WBGene00037503
III	.	gene	7114375	7115426	.	+	.	ID=OP499.1;Name=Gene:WBGene00037504;Parent=OP499;Note=SL1:1.54194384369805,SL2:0,SL2:SL1-ratio:0,upstream in operon
III	.	gene	7115515	7116613	.	+	.	ID=OP499.2;Name=Gene:WBGene00037503;Parent=OP499;Note=SL1:0,SL2:0.629495938181005,SL2:SL1-ratio:Inf,downstream in operon
III	.	operon	7187660	7192658	.	-	.	ID=OP500;Name=OP500;size=2;genes=Gene:WBGene00270544,Gene:WBGene00037486
III	.	gene	7187660	7190577	.	-	.	ID=OP500.2;Name=Gene:WBGene00270544;Parent=OP500;Note=SL1:0,SL2:0.110776909483744,SL2:SL1-ratio:Inf,downstream in operon
III	.	gene	7191003	7192658	.	-	.	ID=OP500.1;Name=Gene:WBGene00037486;Parent=OP500;Note=SL1:0.443107637934977,SL2:0,SL2:SL1-ratio:0,upstream in operon
III	.	operon	7211704	7217183	.	+	.	ID=OP501;Name=OP501;size=2;genes=Gene:WBGene00037482,Gene:WBGene00037481
III	.	gene	7211704	7215792	.	+	.	ID=OP501.1;Name=Gene:WBGene00037482;Parent=OP501;Note=SL1:0.128495320308171,SL2:0,SL2:SL1-ratio:0,upstream in operon
III	.	gene	7215833	7217183	.	+	.	ID=OP501.2;Name=Gene:WBGene00037481;Parent=OP501;Note=SL1:0,SL2:0.18171982468129,SL2:SL1-ratio:Inf,downstream in operon
III	.	operon	7273466	7278066	.	+	.	ID=OP502;Name=OP502;size=2;genes=Gene:WBGene00037465,Gene:WBGene00037464
III	.	gene	7273466	7274915	.	+	.	ID=OP502.1;Name=Gene:WBGene00037465;Parent=OP502;Note=SL1:0,SL2:0,SL2:SL1-ratio:NaN,upstream in operon
III	.	gene	7275012	7278066	.	+	.	ID=OP502.2;Name=Gene:WBGene00037464;Parent=OP502;Note=SL1:0,SL2:0.553884547418721,SL2:SL1-ratio:Inf,downstream in operon
III	.	operon	7278112	7283439	.	+	.	ID=OP503;Name=OP503;size=3;genes=Gene:WBGene00037463,Gene:WBGene00037462,Gene:WBGene00037461
III	.	gene	7278112	7278900	.	+	.	ID=OP503.1;Name=Gene:WBGene00037463;Parent=OP503;Note=SL1:0.222560423308588,SL2:0.221553818967488,SL2:SL1-ratio:0.995477163791586,upstream in operon
III	.	gene	7279072	7281062	.	+	.	ID=OP503.2;Name=Gene:WBGene00037462;Parent=OP503;Note=SL1:0,SL2:0.332330728451232,SL2:SL1-ratio:Inf,downstream in operon
III	.	gene	7281063	7283439	.	+	.	ID=OP503.3;Name=Gene:WBGene00037461;Parent=OP503;Note=SL1:0,SL2:0.406337880846708,SL2:SL1-ratio:Inf,downstream in operon
III	.	operon	7284886	7288066	.	+	.	ID=OP504;Name=OP504;size=2;genes=Gene:WBGene00037458,Gene:WBGene00271083
III	.	gene	7284886	7287594	.	+	.	ID=OP504.1;Name=Gene:WBGene00037458;Parent=OP504;Note=SL1:0.128495320308171,SL2:0,SL2:SL1-ratio:0,upstream in operon
III	.	gene	7287654	7288066	.	+	.	ID=OP504.2;Name=Gene:WBGene00271083;Parent=OP504;Note=SL1:0.110776909483744,SL2:1.88320746122365,SL2:SL1-ratio:17,downstream in operon
III	.	operon	7305606	7308143	.	+	.	ID=OP505;Name=OP505;size=2;genes=Gene:WBGene00037451,Gene:WBGene00037450
III	.	gene	7305606	7306721	.	+	.	ID=OP505.1;Name=Gene:WBGene00037451;Parent=OP505;Note=SL1:1.52037713339615,SL2:0,SL2:SL1-ratio:0,upstream in operon
III	.	gene	7306937	7308143	.	+	.	ID=OP505.2;Name=Gene:WBGene00037450;Parent=OP505;Note=SL1:0.287324270999679,SL2:1.84872572319627,SL2:SL1-ratio:6.43428317685816,downstream in operon
III	.	operon	7312214	7324381	.	-	.	ID=OP506;Name=OP506;size=3;genes=Gene:WBGene00037449,Gene:WBGene00037448,Gene:WBGene00037447
III	.	gene	7312214	7314547	.	-	.	ID=OP506.3;Name=Gene:WBGene00037449;Parent=OP506;Note=SL1:0.298095468054599,SL2:0.996992185353697,SL2:SL1-ratio:3.34453989475307,downstream in operon
III	.	gene	7314526	7316592	.	-	.	ID=OP506.2;Name=Gene:WBGene00037448;Parent=OP506;Note=SL1:0.298095468054599,SL2:1.32932291380493,SL2:SL1-ratio:4.45938652633743,downstream in operon
III	.	gene	7318202	7324381	.	-	.	ID=OP506.1;Name=Gene:WBGene00037447;Parent=OP506;Note=SL1:0.447143202081899,SL2:0,SL2:SL1-ratio:0,upstream in operon
III	.	operon	7351797	7360425	.	+	.	ID=OP507;Name=OP507;size=3;genes=Gene:WBGene00036400,Gene:WBGene00036401,Gene:WBGene00036403
III	.	gene	7351797	7353536	.	+	.	ID=OP507.1;Name=Gene:WBGene00036400;Parent=OP507;Note=SL1:6.99208203448695,SL2:0,SL2:SL1-ratio:0,upstream in operon
III	.	gene	7353512	7358013	.	+	.	ID=OP507.2;Name=Gene:WBGene00036401;Parent=OP507;Note=SL1:0,SL2:1.01989998651302,SL2:SL1-ratio:Inf,downstream in operon
III	.	gene	7358105	7360425	.	+	.	ID=OP507.3;Name=Gene:WBGene00036403;Parent=OP507;Note=SL1:0,SL2:0.445120846617177,SL2:SL1-ratio:Inf,downstream in operon
III	.	operon	7497710	7501285	.	-	.	ID=OP508;Name=OP508;size=2;genes=Gene:WBGene00036428,Gene:WBGene00036429
III	.	gene	7497710	7499989	.	-	.	ID=OP508.2;Name=Gene:WBGene00036428;Parent=OP508;Note=SL1:0.110776909483744,SL2:0.602696475437003,SL2:SL1-ratio:5.44063269363409,downstream in operon
III	.	gene	7499999	7501285	.	-	.	ID=OP508.1;Name=Gene:WBGene00036429;Parent=OP508;Note=SL1:0.588839531759788,SL2:0,SL2:SL1-ratio:0,upstream in operon
III	.	operon	7508194	7514764	.	-	.	ID=OP509;Name=OP509;size=2;genes=Gene:WBGene00036432,Gene:WBGene00036433
III	.	gene	7508194	7511952	.	-	.	ID=OP509.2;Name=Gene:WBGene00036432;Parent=OP509;Note=SL1:0,SL2:1.44009982328867,SL2:SL1-ratio:Inf,downstream in operon
III	.	gene	7512354	7514764	.	-	.	ID=OP509.1;Name=Gene:WBGene00036433;Parent=OP509;Note=SL1:0.256990640616341,SL2:0,SL2:SL1-ratio:0,upstream in operon
III	.	operon	7527351	7539993	.	+	.	ID=OP510;Name=OP510;size=3;genes=Gene:WBGene00036439,Gene:WBGene00036440,Gene:WBGene00270534
III	.	gene	7527351	7535622	.	+	.	ID=OP510.1;Name=Gene:WBGene00036439;Parent=OP510;Note=SL1:0.629495938181005,SL2:0.110776909483744,SL2:SL1-ratio:0.175977163258346,upstream in operon
III	.	gene	7536292	7538384	.	+	.	ID=OP510.2;Name=Gene:WBGene00036440;Parent=OP510;Note=SL1:0,SL2:0.775438366386209,SL2:SL1-ratio:Inf,downstream in operon
III	.	gene	7538501	7539993	.	+	.	ID=OP510.3;Name=Gene:WBGene00270534;Parent=OP510;Note=SL1:0,SL2:0.256990640616341,SL2:SL1-ratio:Inf,downstream in operon
III	.	operon	7737311	7740128	.	-	.	ID=OP511;Name=OP511;size=2;genes=Gene:WBGene00036468,Gene:WBGene00036469
III	.	gene	7737311	7739290	.	-	.	ID=OP511.2;Name=Gene:WBGene00036468;Parent=OP511;Note=SL1:0,SL2:0.812675761693416,SL2:SL1-ratio:Inf,downstream in operon
III	.	gene	7739441	7740128	.	-	.	ID=OP511.1;Name=Gene:WBGene00036469;Parent=OP511;Note=SL1:0.363439649362579,SL2:0,SL2:SL1-ratio:0,upstream in operon
III	.	operon	7906456	7910667	.	-	.	ID=OP512;Name=OP512;size=2;genes=Gene:WBGene00036498,Gene:WBGene00036499
III	.	gene	7906456	7908317	.	-	.	ID=OP512.2;Name=Gene:WBGene00036498;Parent=OP512;Note=SL1:0.1490477340273,SL2:3.49072384151644,SL2:SL1-ratio:23.4201738409326,downstream in operon
III	.	gene	7908423	7910667	.	-	.	ID=OP512.1;Name=Gene:WBGene00036499;Parent=OP512;Note=SL1:0.445120846617177,SL2:0,SL2:SL1-ratio:0,upstream in operon
III	.	operon	7938497	7941196	.	-	.	ID=OP513;Name=OP513;size=2;genes=Gene:WBGene00036506,Gene:WBGene00036507
III	.	gene	7938497	7940330	.	-	.	ID=OP513.2;Name=Gene:WBGene00036506;Parent=OP513;Note=SL1:0,SL2:0.222560423308588,SL2:SL1-ratio:Inf,downstream in operon
III	.	gene	7940449	7941196	.	-	.	ID=OP513.1;Name=Gene:WBGene00036507;Parent=OP513;Note=SL1:4.42143416233484,SL2:0,SL2:SL1-ratio:0,upstream in operon
III	.	operon	7970833	7975278	.	+	.	ID=OP514;Name=OP514;size=2;genes=Gene:WBGene00270546,Gene:WBGene00036514
III	.	gene	7970833	7971652	.	+	.	ID=OP514.1;Name=Gene:WBGene00270546;Parent=OP514;Note=SL1:0.703797854666367,SL2:0,SL2:SL1-ratio:0,upstream in operon
III	.	gene	7971741	7975278	.	+	.	ID=OP514.2;Name=Gene:WBGene00036514;Parent=OP514;Note=SL1:0.110776909483744,SL2:0.629495938181005,SL2:SL1-ratio:5.68255551734254,downstream in operon
III	.	operon	7975279	7976583	.	-	.	ID=OP515;Name=OP515;size=2;genes=Gene:WBGene00087351,Gene:WBGene00036516
III	.	gene	7975279	7975686	.	-	.	ID=OP515.2;Name=Gene:WBGene00087351;Parent=OP515;Note=SL1:0,SL2:0.1490477340273,SL2:SL1-ratio:Inf,downstream in operon
III	.	gene	7975848	7976583	.	-	.	ID=OP515.1;Name=Gene:WBGene00036516;Parent=OP515;Note=SL1:0,SL2:0,SL2:SL1-ratio:NaN,upstream in operon
III	.	operon	8000001	8001934	.	-	.	ID=OP516;Name=OP516;size=2;genes=Gene:WBGene00036523,Gene:WBGene00087356
III	.	gene	8000001	8001033	.	-	.	ID=OP516.2;Name=Gene:WBGene00036523;Parent=OP516;Note=SL1:0.298095468054599,SL2:0.760188566698077,SL2:SL1-ratio:2.55015137150237,downstream in operon
III	.	gene	8001129	8001934	.	-	.	ID=OP516.1;Name=Gene:WBGene00087356;Parent=OP516;Note=SL1:0.298095468054599,SL2:0,SL2:SL1-ratio:0,upstream in operon
III	.	operon	8070006	8074382	.	-	.	ID=OP517;Name=OP517;size=2;genes=Gene:WBGene00036538,Gene:WBGene00036539
III	.	gene	8070006	8071795	.	-	.	ID=OP517.2;Name=Gene:WBGene00036538;Parent=OP517;Note=SL1:0.221553818967488,SL2:0.443107637934977,SL2:SL1-ratio:2,downstream in operon
III	.	gene	8071839	8074382	.	-	.	ID=OP517.1;Name=Gene:WBGene00036539;Parent=OP517;Note=SL1:0.545159474043869,SL2:0,SL2:SL1-ratio:0,upstream in operon
III	.	operon	8076389	8079047	.	-	.	ID=OP518;Name=OP518;size=2;genes=Gene:WBGene00036540,Gene:WBGene00036541
III	.	gene	8076389	8077311	.	-	.	ID=OP518.2;Name=Gene:WBGene00036540;Parent=OP518;Note=SL1:0,SL2:0.128495320308171,SL2:SL1-ratio:Inf,downstream in operon
III	.	gene	8077855	8079047	.	-	.	ID=OP518.1;Name=Gene:WBGene00036541;Parent=OP518;Note=SL1:1.37195458995016,SL2:0,SL2:SL1-ratio:0,upstream in operon
III	.	operon	8108703	8118393	.	-	.	ID=OP519;Name=OP519;size=2;genes=Gene:WBGene00036547,Gene:WBGene00036548
III	.	gene	8108703	8110643	.	-	.	ID=OP519.2;Name=Gene:WBGene00036547;Parent=OP519;Note=SL1:0.221553818967488,SL2:0.553884547418721,SL2:SL1-ratio:2.5,downstream in operon
III	.	gene	8110629	8118393	.	-	.	ID=OP519.1;Name=Gene:WBGene00036548;Parent=OP519;Note=SL1:0,SL2:0,SL2:SL1-ratio:NaN,upstream in operon
III	.	operon	8138990	8144305	.	+	.	ID=OP520;Name=OP520;size=2;genes=Gene:WBGene00036551,Gene:WBGene00036552
III	.	gene	8138990	8141470	.	+	.	ID=OP520.1;Name=Gene:WBGene00036551;Parent=OP520;Note=SL1:0.812675761693416,SL2:0,SL2:SL1-ratio:0,upstream in operon
III	.	gene	8141574	8144305	.	+	.	ID=OP520.2;Name=Gene:WBGene00036552;Parent=OP520;Note=SL1:0.110776909483744,SL2:0.886215275869953,SL2:SL1-ratio:8,downstream in operon
III	.	operon	8304382	8306492	.	+	.	ID=OP521;Name=OP521;size=2;genes=Gene:WBGene00030841,Gene:WBGene00271409
III	.	gene	8304382	8305790	.	+	.	ID=OP521.1;Name=Gene:WBGene00030841;Parent=OP521;Note=SL1:0.443107637934977,SL2:0,SL2:SL1-ratio:0,upstream in operon
III	.	gene	8305887	8306492	.	+	.	ID=OP521.2;Name=Gene:WBGene00271409;Parent=OP521;Note=SL1:0.1490477340273,SL2:0.775438366386209,SL2:SL1-ratio:5.20261761406034,downstream in operon
III	.	operon	8320916	8326463	.	-	.	ID=OP522;Name=OP522;size=3;genes=Gene:WBGene00087374,Gene:WBGene00030837,Gene:WBGene00030836
III	.	gene	8320916	8323153	.	-	.	ID=OP522.3;Name=Gene:WBGene00087374;Parent=OP522;Note=SL1:0.110776909483744,SL2:0.332330728451232,SL2:SL1-ratio:3,downstream in operon
III	.	gene	8323252	8324914	.	-	.	ID=OP522.2;Name=Gene:WBGene00030837;Parent=OP522;Note=SL1:0,SL2:0.497660235619132,SL2:SL1-ratio:Inf,downstream in operon
III	.	gene	8324999	8326463	.	-	.	ID=OP522.1;Name=Gene:WBGene00030836;Parent=OP522;Note=SL1:0.745238670136498,SL2:0,SL2:SL1-ratio:0,upstream in operon
III	.	operon	8330344	8334267	.	+	.	ID=OP523;Name=OP523;size=2;genes=Gene:WBGene00030833,Gene:WBGene00030832
III	.	gene	8330344	8332889	.	+	.	ID=OP523.1;Name=Gene:WBGene00030833;Parent=OP523;Note=SL1:5.94698775891079,SL2:0,SL2:SL1-ratio:0,upstream in operon
III	.	gene	8332973	8334267	.	+	.	ID=OP523.2;Name=Gene:WBGene00030832;Parent=OP523;Note=SL1:0.110776909483744,SL2:0.314747969090503,SL2:SL1-ratio:2.84127775867127,downstream in operon
III	.	operon	8373930	8377851	.	-	.	ID=OP524;Name=OP524;size=2;genes=Gene:WBGene00031282,Gene:WBGene00031283
III	.	gene	8373930	8374872	.	-	.	ID=OP524.2;Name=Gene:WBGene00031282;Parent=OP524;Note=SL1:0,SL2:0.406337880846708,SL2:SL1-ratio:Inf,downstream in operon
III	.	gene	8375024	8377851	.	-	.	ID=OP524.1;Name=Gene:WBGene00031283;Parent=OP524;Note=SL1:1.86207409670799,SL2:0,SL2:SL1-ratio:0,upstream in operon
III	.	operon	8478698	8484259	.	-	.	ID=OP525;Name=OP525;size=2;genes=Gene:WBGene00031297,Gene:WBGene00031298
III	.	gene	8478698	8481108	.	-	.	ID=OP525.2;Name=Gene:WBGene00031297;Parent=OP525;Note=SL1:0,SL2:0.48078546439695,SL2:SL1-ratio:Inf,downstream in operon
III	.	gene	8481322	8484259	.	-	.	ID=OP525.1;Name=Gene:WBGene00031298;Parent=OP525;Note=SL1:0.497660235619132,SL2:0,SL2:SL1-ratio:0,upstream in operon
III	.	operon	8499995	8502218	.	+	.	ID=OP526;Name=OP526;size=2;genes=Gene:WBGene00031303,Gene:WBGene00031304
III	.	gene	8499995	8500756	.	+	.	ID=OP526.1;Name=Gene:WBGene00031303;Parent=OP526;Note=SL1:57.4524979278406,SL2:7.89383890545715,SL2:SL1-ratio:0.137397662245629,upstream in operon
III	.	gene	8500854	8502218	.	+	.	ID=OP526.2;Name=Gene:WBGene00031304;Parent=OP526;Note=SL1:0.110776909483744,SL2:0.287324270999679,SL2:SL1-ratio:2.59371986760329,downstream in operon
III	.	operon	8546245	8549248	.	-	.	ID=OP527;Name=OP527;size=2;genes=Gene:WBGene00031314,Gene:WBGene00031315
III	.	gene	8546245	8547945	.	-	.	ID=OP527.2;Name=Gene:WBGene00031314;Parent=OP527;Note=SL1:0.110776909483744,SL2:0.602696475437003,SL2:SL1-ratio:5.44063269363409,downstream in operon
III	.	gene	8548033	8549248	.	-	.	ID=OP527.1;Name=Gene:WBGene00031315;Parent=OP527;Note=SL1:1.33536253985153,SL2:0.110776909483744,SL2:SL1-ratio:0.0829564303159655,upstream in operon
III	.	operon	8607353	8614452	.	+	.	ID=OP528;Name=OP528;size=2;genes=Gene:WBGene00031326,Gene:WBGene00031327
III	.	gene	8607353	8613604	.	+	.	ID=OP528.1;Name=Gene:WBGene00031326;Parent=OP528;Note=SL1:0.363439649362579,SL2:0.110776909483744,SL2:SL1-ratio:0.304801387735298,upstream in operon
III	.	gene	8613708	8614452	.	+	.	ID=OP528.2;Name=Gene:WBGene00031327;Parent=OP528;Note=SL1:0.110776909483744,SL2:0.36343964936258,SL2:SL1-ratio:3.28082495762271,downstream in operon
III	.	operon	8614440	8619630	.	-	.	ID=OP529;Name=OP529;size=2;genes=Gene:WBGene00031328,Gene:WBGene00031330
III	.	gene	8614440	8615125	.	-	.	ID=OP529.2;Name=Gene:WBGene00031328;Parent=OP529;Note=SL1:0.110776909483744,SL2:0.406337880846708,SL2:SL1-ratio:3.66807381376112,downstream in operon
III	.	gene	8617183	8619630	.	-	.	ID=OP529.1;Name=Gene:WBGene00031330;Parent=OP529;Note=SL1:6.89578250399229,SL2:2.51798375272402,SL2:SL1-ratio:0.365148371670111,upstream in operon
III	.	operon	8648480	8653047	.	+	.	ID=OP530;Name=OP530;size=2;genes=Gene:WBGene00031338,Gene:WBGene00031340
III	.	gene	8648480	8649870	.	+	.	ID=OP530.1;Name=Gene:WBGene00031338;Parent=OP530;Note=SL1:16.678672777018,SL2:0,SL2:SL1-ratio:0,upstream in operon
III	.	gene	8650474	8653047	.	+	.	ID=OP530.2;Name=Gene:WBGene00031340;Parent=OP530;Note=SL1:0,SL2:0.703797854666367,SL2:SL1-ratio:Inf,downstream in operon
III	.	operon	8665337	8668054	.	+	.	ID=OP531;Name=OP531;size=2;genes=Gene:WBGene00031345,Gene:WBGene00031346
III	.	gene	8665337	8666477	.	+	.	ID=OP531.1;Name=Gene:WBGene00031345;Parent=OP531;Note=SL1:0.545159474043869,SL2:0,SL2:SL1-ratio:0,upstream in operon
III	.	gene	8666568	8668054	.	+	.	ID=OP531.2;Name=Gene:WBGene00031346;Parent=OP531;Note=SL1:0.221553818967488,SL2:0.602696475437003,SL2:SL1-ratio:2.72031634681704,downstream in operon
III	.	operon	8746747	8749804	.	+	.	ID=OP532;Name=OP532;size=2;genes=Gene:WBGene00031360,Gene:WBGene00031361
III	.	gene	8746747	8748436	.	+	.	ID=OP532.1;Name=Gene:WBGene00031360;Parent=OP532;Note=SL1:0.952946800068327,SL2:0,SL2:SL1-ratio:0,upstream in operon
III	.	gene	8748489	8749804	.	+	.	ID=OP532.2;Name=Gene:WBGene00031361;Parent=OP532;Note=SL1:0.110776909483744,SL2:0.385485960924512,SL2:SL1-ratio:3.47984036313163,downstream in operon
III	.	operon	8763101	8772961	.	-	.	ID=OP533;Name=OP533;size=2;genes=Gene:WBGene00031365,Gene:WBGene00031366
III	.	gene	8763101	8771379	.	-	.	ID=OP533.2;Name=Gene:WBGene00031365;Parent=OP533;Note=SL1:0.110776909483744,SL2:1.32932291380493,SL2:SL1-ratio:12,downstream in operon
III	.	gene	8771499	8772961	.	-	.	ID=OP533.1;Name=Gene:WBGene00031366;Parent=OP533;Note=SL1:4.54299561703224,SL2:0.332330728451232,SL2:SL1-ratio:0.0731523330564714,upstream in operon
III	.	operon	8842355	8845308	.	+	.	ID=OP534;Name=OP534;size=2;genes=Gene:WBGene00031377,Gene:WBGene00031378
III	.	gene	8842355	8843423	.	+	.	ID=OP534.1;Name=Gene:WBGene00031377;Parent=OP534;Note=SL1:1.80808942631101,SL2:0,SL2:SL1-ratio:0,upstream in operon
III	.	gene	8843595	8845308	.	+	.	ID=OP534.2;Name=Gene:WBGene00031378;Parent=OP534;Note=SL1:0.221553818967488,SL2:0.664661456902465,SL2:SL1-ratio:3,downstream in operon
III	.	operon	8850762	8860273	.	+	.	ID=OP535;Name=OP535;size=3;genes=Gene:WBGene00031380,Gene:WBGene00031381,Gene:WBGene00031383
III	.	gene	8850762	8851392	.	+	.	ID=OP535.1;Name=Gene:WBGene00031380;Parent=OP535;Note=SL1:1.40171845731974,SL2:0,SL2:SL1-ratio:0,upstream in operon
III	.	gene	8851480	8858889	.	+	.	ID=OP535.2;Name=Gene:WBGene00031381;Parent=OP535;Note=SL1:0,SL2:0.18171982468129,SL2:SL1-ratio:Inf,downstream in operon
III	.	gene	8859337	8860273	.	+	.	ID=OP535.3;Name=Gene:WBGene00031383;Parent=OP535;Note=SL1:0.110776909483744,SL2:0.363439649362579,SL2:SL1-ratio:3.28082495762271,downstream in operon
III	.	operon	8887079	8893437	.	+	.	ID=OP536;Name=OP536;size=2;genes=Gene:WBGene00031387,Gene:WBGene00031388
III	.	gene	8887079	8889242	.	+	.	ID=OP536.1;Name=Gene:WBGene00031387;Parent=OP536;Note=SL1:0.545159474043869,SL2:0,SL2:SL1-ratio:0,upstream in operon
III	.	gene	8889507	8893437	.	+	.	ID=OP536.2;Name=Gene:WBGene00031388;Parent=OP536;Note=SL1:0.18171982468129,SL2:0.497660235619132,SL2:SL1-ratio:2.73861278752583,downstream in operon
III	.	operon	8924825	8927505	.	+	.	ID=OP537;Name=OP537;size=2;genes=Gene:WBGene00031393,Gene:WBGene00031394
III	.	gene	8924825	8926504	.	+	.	ID=OP537.1;Name=Gene:WBGene00031393;Parent=OP537;Note=SL1:0.287324270999679,SL2:0,SL2:SL1-ratio:0,upstream in operon
III	.	gene	8926563	8927505	.	+	.	ID=OP537.2;Name=Gene:WBGene00031394;Parent=OP537;Note=SL1:0.18171982468129,SL2:0.738149417297256,SL2:SL1-ratio:4.06201920231798,downstream in operon
III	.	operon	8952059	8955653	.	+	.	ID=OP538;Name=OP538;size=2;genes=Gene:WBGene00031399,Gene:WBGene00031400
III	.	gene	8952059	8953966	.	+	.	ID=OP538.1;Name=Gene:WBGene00031399;Parent=OP538;Note=SL1:0.385485960924512,SL2:0,SL2:SL1-ratio:0,upstream in operon
III	.	gene	8954013	8955653	.	+	.	ID=OP538.2;Name=Gene:WBGene00031400;Parent=OP538;Note=SL1:0,SL2:0.513981281232682,SL2:SL1-ratio:Inf,downstream in operon
III	.	operon	8972659	8980675	.	-	.	ID=OP539;Name=OP539;size=2;genes=Gene:WBGene00031406,Gene:WBGene00031407
III	.	gene	8972659	8976685	.	-	.	ID=OP539.2;Name=Gene:WBGene00031406;Parent=OP539;Note=SL1:0,SL2:0.332330728451232,SL2:SL1-ratio:Inf,downstream in operon
III	.	gene	8976771	8980675	.	-	.	ID=OP539.1;Name=Gene:WBGene00031407;Parent=OP539;Note=SL1:0,SL2:0,SL2:SL1-ratio:NaN,upstream in operon
III	.	operon	9208273	9214009	.	-	.	ID=OP540;Name=OP540;size=2;genes=Gene:WBGene00031458,Gene:WBGene00303391
III	.	gene	9208273	9211311	.	-	.	ID=OP540.2;Name=Gene:WBGene00031458;Parent=OP540;Note=SL1:0,SL2:0.221553818967488,SL2:SL1-ratio:Inf,downstream in operon
III	.	gene	9211316	9214009	.	-	.	ID=OP540.1;Name=Gene:WBGene00303391;Parent=OP540;Note=SL1:0,SL2:0,SL2:SL1-ratio:NaN,upstream in operon
III	.	operon	9214125	9220689	.	-	.	ID=OP541;Name=OP541;size=2;genes=Gene:WBGene00031460,Gene:WBGene00031462
III	.	gene	9214125	9214858	.	-	.	ID=OP541.2;Name=Gene:WBGene00031460;Parent=OP541;Note=SL1:0.256990640616341,SL2:0.588839531759788,SL2:SL1-ratio:2.29128784747792,downstream in operon
III	.	gene	9219158	9220689	.	-	.	ID=OP541.1;Name=Gene:WBGene00031462;Parent=OP541;Note=SL1:0.128495320308171,SL2:0,SL2:SL1-ratio:0,upstream in operon
III	.	operon	9225068	9248862	.	+	.	ID=OP542;Name=OP542;size=3;genes=Gene:WBGene00031463,Gene:WBGene00031465,Gene:WBGene00031467
III	.	gene	9225068	9226724	.	+	.	ID=OP542.1;Name=Gene:WBGene00031463;Parent=OP542;Note=SL1:0,SL2:0,SL2:SL1-ratio:NaN,upstream in operon
III	.	gene	9241891	9245983	.	+	.	ID=OP542.2;Name=Gene:WBGene00031465;Parent=OP542;Note=SL1:0.128495320308171,SL2:1.10776909483744,SL2:SL1-ratio:8.62108512730796,downstream in operon
III	.	gene	9245962	9248862	.	+	.	ID=OP542.3;Name=Gene:WBGene00031467;Parent=OP542;Note=SL1:0,SL2:1.10776909483744,SL2:SL1-ratio:Inf,downstream in operon
III	.	operon	9256304	9258451	.	+	.	ID=OP543;Name=OP543;size=2;genes=Gene:WBGene00031472,Gene:WBGene00031473
III	.	gene	9256304	9257673	.	+	.	ID=OP543.1;Name=Gene:WBGene00031472;Parent=OP543;Note=SL1:4.82157180349602,SL2:0.970118394033771,SL2:SL1-ratio:0.201203763745747,upstream in operon
III	.	gene	9257790	9258451	.	+	.	ID=OP543.2;Name=Gene:WBGene00031473;Parent=OP543;Note=SL1:0,SL2:1.21854600432119,SL2:SL1-ratio:Inf,downstream in operon
III	.	operon	9258452	9262687	.	-	.	ID=OP544;Name=OP544;size=2;genes=Gene:WBGene00031474,Gene:WBGene00031475
III	.	gene	9258452	9259495	.	-	.	ID=OP544.2;Name=Gene:WBGene00031474;Parent=OP544;Note=SL1:0.1490477340273,SL2:0.339966662171007,SL2:SL1-ratio:2.28092472783745,downstream in operon
III	.	gene	9259740	9262687	.	-	.	ID=OP544.1;Name=Gene:WBGene00031475;Parent=OP544;Note=SL1:0.18171982468129,SL2:0,SL2:SL1-ratio:0,upstream in operon
III	.	operon	9267113	9278189	.	-	.	ID=OP545;Name=OP545;size=2;genes=Gene:WBGene00031477,Gene:WBGene00031481
III	.	gene	9267113	9267962	.	-	.	ID=OP545.2;Name=Gene:WBGene00031477;Parent=OP545;Note=SL1:0.1490477340273,SL2:0.426170764778736,SL2:SL1-ratio:2.85929046529938,downstream in operon
III	.	gene	9276128	9278189	.	-	.	ID=OP545.1;Name=Gene:WBGene00031481;Parent=OP545;Note=SL1:0,SL2:0,SL2:SL1-ratio:NaN,upstream in operon
III	.	operon	9278300	9285157	.	-	.	ID=OP546;Name=OP546;size=2;genes=Gene:WBGene00031482,Gene:WBGene00031483
III	.	gene	9278300	9280749	.	-	.	ID=OP546.2;Name=Gene:WBGene00031482;Parent=OP546;Note=SL1:0,SL2:0.332330728451232,SL2:SL1-ratio:Inf,downstream in operon
III	.	gene	9280891	9285157	.	-	.	ID=OP546.1;Name=Gene:WBGene00031483;Parent=OP546;Note=SL1:0.287324270999679,SL2:0,SL2:SL1-ratio:0,upstream in operon
III	.	operon	9297303	9308921	.	+	.	ID=OP547;Name=OP547;size=2;genes=Gene:WBGene00031486,Gene:WBGene00031490
III	.	gene	9297303	9302290	.	+	.	ID=OP547.1;Name=Gene:WBGene00031486;Parent=OP547;Note=SL1:0.128495320308171,SL2:0,SL2:SL1-ratio:0,upstream in operon
III	.	gene	9306565	9308921	.	+	.	ID=OP547.2;Name=Gene:WBGene00031490;Parent=OP547;Note=SL1:0,SL2:0.553884547418721,SL2:SL1-ratio:Inf,downstream in operon
III	.	operon	9300599	9304648	.	-	.	ID=OP548;Name=OP548;size=3;genes=Gene:WBGene00031487,Gene:WBGene00031488,Gene:WBGene00031489
III	.	gene	9300599	9302290	.	-	.	ID=OP548.3;Name=Gene:WBGene00031487;Parent=OP548;Note=SL1:0,SL2:0.287324270999679,SL2:SL1-ratio:Inf,downstream in operon
III	.	gene	9302383	9303428	.	-	.	ID=OP548.2;Name=Gene:WBGene00031488;Parent=OP548;Note=SL1:2.54407754553806,SL2:8.99100037715617,SL2:SL1-ratio:3.53409053624371,downstream in operon
III	.	gene	9303528	9304648	.	-	.	ID=OP548.1;Name=Gene:WBGene00031489;Parent=OP548;Note=SL1:9.69948182892179,SL2:0,SL2:SL1-ratio:0,upstream in operon
III	.	operon	9364091	9366851	.	+	.	ID=OP549;Name=OP549;size=2;genes=Gene:WBGene00031505,Gene:WBGene00031506
III	.	gene	9364091	9364970	.	+	.	ID=OP549.1;Name=Gene:WBGene00031505;Parent=OP549;Note=SL1:1.21901364254012,SL2:0,SL2:SL1-ratio:0,upstream in operon
III	.	gene	9365066	9366851	.	+	.	ID=OP549.2;Name=Gene:WBGene00031506;Parent=OP549;Note=SL1:0.110776909483744,SL2:0.332330728451232,SL2:SL1-ratio:3,downstream in operon
III	.	operon	9425955	9429794	.	-	.	ID=OP550;Name=OP550;size=3;genes=Gene:WBGene00031519,Gene:WBGene00031520,Gene:WBGene00031521
III	.	gene	9425955	9427669	.	-	.	ID=OP550.3;Name=Gene:WBGene00031519;Parent=OP550;Note=SL1:0,SL2:0.574648541999357,SL2:SL1-ratio:Inf,downstream in operon
III	.	gene	9427776	9428480	.	-	.	ID=OP550.2;Name=Gene:WBGene00031520;Parent=OP550;Note=SL1:0.1490477340273,SL2:0.629495938181005,SL2:SL1-ratio:4.22345191820029,downstream in operon
III	.	gene	9428761	9429794	.	-	.	ID=OP550.1;Name=Gene:WBGene00031521;Parent=OP550;Note=SL1:3.05969995953906,SL2:0.314747969090503,SL2:SL1-ratio:0.102868899974728,upstream in operon
III	.	operon	9474231	9477192	.	+	.	ID=OP551;Name=OP551;size=2;genes=Gene:WBGene00031529,Gene:WBGene00031530
III	.	gene	9474231	9475728	.	+	.	ID=OP551.1;Name=Gene:WBGene00031529;Parent=OP551;Note=SL1:0.339966662171007,SL2:0,SL2:SL1-ratio:0,upstream in operon
III	.	gene	9475826	9477192	.	+	.	ID=OP551.2;Name=Gene:WBGene00031530;Parent=OP551;Note=SL1:0,SL2:1.21854600432119,SL2:SL1-ratio:Inf,downstream in operon
III	.	operon	9477186	9482190	.	+	.	ID=OP552;Name=OP552;size=3;genes=Gene:WBGene00031531,Gene:WBGene00031532,Gene:WBGene00304180
III	.	gene	9477186	9477898	.	+	.	ID=OP552.1;Name=Gene:WBGene00031531;Parent=OP552;Note=SL1:0,SL2:0,SL2:SL1-ratio:NaN,upstream in operon
III	.	gene	9480507	9481402	.	+	.	ID=OP552.2;Name=Gene:WBGene00031532;Parent=OP552;Note=SL1:0,SL2:0.221553818967488,SL2:SL1-ratio:Inf,downstream in operon
III	.	gene	9481495	9482190	.	+	.	ID=OP552.3;Name=Gene:WBGene00304180;Parent=OP552;Note=SL1:0.110776909483744,SL2:0.664661456902465,SL2:SL1-ratio:6,downstream in operon
III	.	operon	9486591	9488876	.	+	.	ID=OP553;Name=OP553;size=2;genes=Gene:WBGene00031533,Gene:WBGene00087321
III	.	gene	9486591	9487339	.	+	.	ID=OP553.1;Name=Gene:WBGene00031533;Parent=OP553;Note=SL1:0.602696475437003,SL2:0,SL2:SL1-ratio:0,upstream in operon
III	.	gene	9487456	9488876	.	+	.	ID=OP553.2;Name=Gene:WBGene00087321;Parent=OP553;Note=SL1:0.110776909483744,SL2:0.664661456902465,SL2:SL1-ratio:6,downstream in operon
III	.	operon	9492082	9500959	.	-	.	ID=OP554;Name=OP554;size=2;genes=Gene:WBGene00031534,Gene:WBGene00031535
III	.	gene	9492082	9492538	.	-	.	ID=OP554.2;Name=Gene:WBGene00031534;Parent=OP554;Note=SL1:0,SL2:0.545159474043869,SL2:SL1-ratio:Inf,downstream in operon
III	.	gene	9492978	9500959	.	-	.	ID=OP554.1;Name=Gene:WBGene00031535;Parent=OP554;Note=SL1:0.385485960924512,SL2:0,SL2:SL1-ratio:0,upstream in operon
III	.	operon	9504181	9511826	.	+	.	ID=OP555;Name=OP555;size=2;genes=Gene:WBGene00031539,Gene:WBGene00031540
III	.	gene	9504181	9509611	.	+	.	ID=OP555.1;Name=Gene:WBGene00031539;Parent=OP555;Note=SL1:0.314747969090503,SL2:0,SL2:SL1-ratio:0,upstream in operon
III	.	gene	9509783	9511826	.	+	.	ID=OP555.2;Name=Gene:WBGene00031540;Parent=OP555;Note=SL1:0.110776909483744,SL2:0.222560423308588,SL2:SL1-ratio:2.00908677039097,downstream in operon
III	.	operon	9511805	9516417	.	+	.	ID=OP556;Name=OP556;size=2;genes=Gene:WBGene00031541,Gene:WBGene00031542
III	.	gene	9511805	9514392	.	+	.	ID=OP556.1;Name=Gene:WBGene00031541;Parent=OP556;Note=SL1:0.110776909483744,SL2:0,SL2:SL1-ratio:0,upstream in operon
III	.	gene	9514867	9516417	.	+	.	ID=OP556.2;Name=Gene:WBGene00031542;Parent=OP556;Note=SL1:0.128495320308171,SL2:0.443107637934977,SL2:SL1-ratio:3.44843405092318,downstream in operon
III	.	operon	9519808	9524285	.	-	.	ID=OP557;Name=OP557;size=2;genes=Gene:WBGene00031543,Gene:WBGene00031544
III	.	gene	9519808	9520561	.	-	.	ID=OP557.2;Name=Gene:WBGene00031543;Parent=OP557;Note=SL1:0,SL2:0.332330728451232,SL2:SL1-ratio:Inf,downstream in operon
III	.	gene	9520675	9524285	.	-	.	ID=OP557.1;Name=Gene:WBGene00031544;Parent=OP557;Note=SL1:0.497660235619132,SL2:0,SL2:SL1-ratio:0,upstream in operon
III	.	operon	9530019	9537168	.	+	.	ID=OP558;Name=OP558;size=2;genes=Gene:WBGene00031546,Gene:WBGene00031547
III	.	gene	9530019	9534748	.	+	.	ID=OP558.1;Name=Gene:WBGene00031546;Parent=OP558;Note=SL1:0.497660235619132,SL2:0,SL2:SL1-ratio:0,upstream in operon
III	.	gene	9534843	9537168	.	+	.	ID=OP558.2;Name=Gene:WBGene00031547;Parent=OP558;Note=SL1:0,SL2:0.775438366386209,SL2:SL1-ratio:Inf,downstream in operon
III	.	operon	9614012	9617822	.	+	.	ID=OP559;Name=OP559;size=2;genes=Gene:WBGene00031568,Gene:WBGene00031569
III	.	gene	9614012	9615589	.	+	.	ID=OP559.1;Name=Gene:WBGene00031568;Parent=OP559;Note=SL1:0,SL2:0,SL2:SL1-ratio:NaN,upstream in operon
III	.	gene	9616128	9617822	.	+	.	ID=OP559.2;Name=Gene:WBGene00031569;Parent=OP559;Note=SL1:0,SL2:0.110776909483744,SL2:SL1-ratio:Inf,downstream in operon
III	.	operon	9625386	9633051	.	+	.	ID=OP560;Name=OP560;size=2;genes=Gene:WBGene00270511,Gene:WBGene00031572
III	.	gene	9625386	9627428	.	+	.	ID=OP560.1;Name=Gene:WBGene00270511;Parent=OP560;Note=SL1:0,SL2:0,SL2:SL1-ratio:NaN,upstream in operon
III	.	gene	9627522	9633051	.	+	.	ID=OP560.2;Name=Gene:WBGene00031572;Parent=OP560;Note=SL1:0,SL2:0.553884547418721,SL2:SL1-ratio:Inf,downstream in operon
III	.	operon	9909941	9914312	.	+	.	ID=OP561;Name=OP561;size=2;genes=Gene:WBGene00031617,Gene:WBGene00031618
III	.	gene	9909941	9912835	.	+	.	ID=OP561.1;Name=Gene:WBGene00031617;Parent=OP561;Note=SL1:0.363439649362579,SL2:0,SL2:SL1-ratio:0,upstream in operon
III	.	gene	9913175	9914312	.	+	.	ID=OP561.2;Name=Gene:WBGene00031618;Parent=OP561;Note=SL1:0.1490477340273,SL2:0.664661456902465,SL2:SL1-ratio:4.45938652633743,downstream in operon
III	.	operon	10130432	10138166	.	+	.	ID=OP562;Name=OP562;size=3;genes=Gene:WBGene00029104,Gene:WBGene00029103,Gene:WBGene00029102
III	.	gene	10130432	10131538	.	+	.	ID=OP562.1;Name=Gene:WBGene00029104;Parent=OP562;Note=SL1:4.32134175260223,SL2:0.812675761693416,SL2:SL1-ratio:0.188060979255815,upstream in operon
III	.	gene	10131518	10135093	.	+	.	ID=OP562.2;Name=Gene:WBGene00029103;Parent=OP562;Note=SL1:0.385485960924512,SL2:2.51798375272402,SL2:SL1-ratio:6.53197264742181,downstream in operon
III	.	gene	10135072	10138166	.	+	.	ID=OP562.3;Name=Gene:WBGene00029102;Parent=OP562;Note=SL1:0,SL2:1.69496968626323,SL2:SL1-ratio:Inf,downstream in operon
III	.	operon	10182392	10186616	.	+	.	ID=OP563;Name=OP563;size=2;genes=Gene:WBGene00029094,Gene:WBGene00029093
III	.	gene	10182392	10184108	.	+	.	ID=OP563.1;Name=Gene:WBGene00029094;Parent=OP563;Note=SL1:0.128495320308171,SL2:0.110776909483744,SL2:SL1-ratio:0.862108512730796,upstream in operon
III	.	gene	10184139	10186616	.	+	.	ID=OP563.2;Name=Gene:WBGene00029093;Parent=OP563;Note=SL1:0,SL2:0.222560423308588,SL2:SL1-ratio:Inf,downstream in operon
III	.	operon	10195548	10214049	.	-	.	ID=OP564;Name=OP564;size=2;genes=Gene:WBGene00029086,Gene:WBGene00029085
III	.	gene	10195548	10212328	.	-	.	ID=OP564.2;Name=Gene:WBGene00029086;Parent=OP564;Note=SL1:0.332330728451232,SL2:0.886215275869953,SL2:SL1-ratio:2.66666666666667,downstream in operon
III	.	gene	10212436	10214049	.	-	.	ID=OP564.1;Name=Gene:WBGene00029085;Parent=OP564;Note=SL1:1.07506898098538,SL2:0,SL2:SL1-ratio:0,upstream in operon
III	.	operon	10255446	10259052	.	-	.	ID=OP565;Name=OP565;size=2;genes=Gene:WBGene00029078,Gene:WBGene00029077
III	.	gene	10255446	10257238	.	-	.	ID=OP565.2;Name=Gene:WBGene00029078;Parent=OP565;Note=SL1:0,SL2:0.332330728451232,SL2:SL1-ratio:Inf,downstream in operon
III	.	gene	10257328	10259052	.	-	.	ID=OP565.1;Name=Gene:WBGene00029077;Parent=OP565;Note=SL1:0.110776909483744,SL2:0.110776909483744,SL2:SL1-ratio:1,upstream in operon
III	.	operon	10366568	10372502	.	+	.	ID=OP566;Name=OP566;size=2;genes=Gene:WBGene00029055,Gene:WBGene00029054
III	.	gene	10366568	10369735	.	+	.	ID=OP566.1;Name=Gene:WBGene00029055;Parent=OP566;Note=SL1:0.1490477340273,SL2:0.110776909483744,SL2:SL1-ratio:0.743231087722905,upstream in operon
III	.	gene	10369849	10372502	.	+	.	ID=OP566.2;Name=Gene:WBGene00029054;Parent=OP566;Note=SL1:0.1490477340273,SL2:0.738149417297256,SL2:SL1-ratio:4.95243635949578,downstream in operon
III	.	operon	10404989	10407982	.	-	.	ID=OP567;Name=OP567;size=2;genes=Gene:WBGene00029050,Gene:WBGene00029049
III	.	gene	10404989	10405974	.	-	.	ID=OP567.2;Name=Gene:WBGene00029050;Parent=OP567;Note=SL1:0.221553818967488,SL2:0.886215275869953,SL2:SL1-ratio:4,downstream in operon
III	.	gene	10406123	10407982	.	-	.	ID=OP567.1;Name=Gene:WBGene00029049;Parent=OP567;Note=SL1:0,SL2:0,SL2:SL1-ratio:NaN,upstream in operon
III	.	operon	10492527	10501697	.	+	.	ID=OP568;Name=OP568;size=2;genes=Gene:WBGene00029032,Gene:WBGene00029031
III	.	gene	10492527	10498905	.	+	.	ID=OP568.1;Name=Gene:WBGene00029032;Parent=OP568;Note=SL1:0.256990640616341,SL2:0.18171982468129,SL2:SL1-ratio:0.707106781186547,upstream in operon
III	.	gene	10498905	10501697	.	+	.	ID=OP568.2;Name=Gene:WBGene00029031;Parent=OP568;Note=SL1:0,SL2:0.110776909483744,SL2:SL1-ratio:Inf,downstream in operon
III	.	operon	10902070	10908029	.	+	.	ID=OP569;Name=OP569;size=2;genes=Gene:WBGene00026406,Gene:WBGene00026407
III	.	gene	10902070	10904431	.	+	.	ID=OP569.1;Name=Gene:WBGene00026406;Parent=OP569;Note=SL1:0,SL2:0,SL2:SL1-ratio:NaN,upstream in operon
III	.	gene	10904819	10908029	.	+	.	ID=OP569.2;Name=Gene:WBGene00026407;Parent=OP569;Note=SL1:0,SL2:0.221553818967488,SL2:SL1-ratio:Inf,downstream in operon
III	.	operon	10964955	10972987	.	-	.	ID=OP570;Name=OP570;size=2;genes=Gene:WBGene00026416,Gene:WBGene00270547
III	.	gene	10964955	10970494	.	-	.	ID=OP570.2;Name=Gene:WBGene00026416;Parent=OP570;Note=SL1:0,SL2:0.588839531759788,SL2:SL1-ratio:Inf,downstream in operon
III	.	gene	10970586	10972987	.	-	.	ID=OP570.1;Name=Gene:WBGene00270547;Parent=OP570;Note=SL1:0,SL2:0,SL2:SL1-ratio:NaN,upstream in operon
III	.	operon	11653759	11663118	.	+	.	ID=OP571;Name=OP571;size=3;genes=Gene:WBGene00039208,Gene:WBGene00039207,Gene:WBGene00039206
III	.	gene	11653759	11655686	.	+	.	ID=OP571.1;Name=Gene:WBGene00039208;Parent=OP571;Note=SL1:0.1490477340273,SL2:0.18171982468129,SL2:SL1-ratio:1.21920555094119,upstream in operon
III	.	gene	11655783	11660193	.	+	.	ID=OP571.2;Name=Gene:WBGene00039207;Parent=OP571;Note=SL1:0,SL2:0.256990640616341,SL2:SL1-ratio:Inf,downstream in operon
III	.	gene	11660326	11663118	.	+	.	ID=OP571.3;Name=Gene:WBGene00039206;Parent=OP571;Note=SL1:0,SL2:0.110776909483744,SL2:SL1-ratio:Inf,downstream in operon
III	.	operon	11746535	11754961	.	-	.	ID=OP572;Name=OP572;size=2;genes=Gene:WBGene00030786,Gene:WBGene00030787
III	.	gene	11746535	11749466	.	-	.	ID=OP572.2;Name=Gene:WBGene00030786;Parent=OP572;Note=SL1:0.1490477340273,SL2:1.14929708399871,SL2:SL1-ratio:7.71093295378921,downstream in operon
III	.	gene	11749463	11754961	.	-	.	ID=OP572.1;Name=Gene:WBGene00030787;Parent=OP572;Note=SL1:0.1490477340273,SL2:0,SL2:SL1-ratio:0,upstream in operon
III	.	operon	11755446	11781110	.	+	.	ID=OP573;Name=OP573;size=4;genes=Gene:WBGene00030788,Gene:WBGene00271626,Gene:WBGene00030789,Gene:WBGene00030790
III	.	gene	11755446	11759249	.	+	.	ID=OP573.1;Name=Gene:WBGene00030788;Parent=OP573;Note=SL1:0.221553818967488,SL2:0,SL2:SL1-ratio:0,upstream in operon
III	.	gene	11759402	11763446	.	+	.	ID=OP573.2;Name=Gene:WBGene00271626;Parent=OP573;Note=SL1:0,SL2:0.886215275869953,SL2:SL1-ratio:Inf,downstream in operon
III	.	gene	11766166	11771212	.	+	.	ID=OP573.3;Name=Gene:WBGene00030789;Parent=OP573;Note=SL1:0,SL2:0.443107637934977,SL2:SL1-ratio:Inf,downstream in operon
III	.	gene	11771256	11781110	.	+	.	ID=OP573.4;Name=Gene:WBGene00030790;Parent=OP573;Note=SL1:0,SL2:0.222560423308588,SL2:SL1-ratio:Inf,downstream in operon
III	.	operon	12014926	12019743	.	-	.	ID=OP574;Name=OP574;size=2;genes=Gene:WBGene00030818,Gene:WBGene00030819
III	.	gene	12014926	12017319	.	-	.	ID=OP574.2;Name=Gene:WBGene00030818;Parent=OP574;Note=SL1:0.110776909483744,SL2:0.760188566698077,SL2:SL1-ratio:6.86233774024568,downstream in operon
III	.	gene	12017356	12019743	.	-	.	ID=OP574.1;Name=Gene:WBGene00030819;Parent=OP574;Note=SL1:0.110776909483744,SL2:0,SL2:SL1-ratio:0,upstream in operon
III	.	operon	12269854	12288535	.	+	.	ID=OP575;Name=OP575;size=2;genes=Gene:WBGene00023539,Gene:WBGene00023541
III	.	gene	12269854	12281720	.	+	.	ID=OP575.1;Name=Gene:WBGene00023539;Parent=OP575;Note=SL1:0.110776909483744,SL2:0,SL2:SL1-ratio:0,upstream in operon
III	.	gene	12286423	12288535	.	+	.	ID=OP575.2;Name=Gene:WBGene00023541;Parent=OP575;Note=SL1:0.128495320308171,SL2:2.24775009428904,SL2:SL1-ratio:17.4928556845359,downstream in operon
III	.	operon	12292055	12301453	.	+	.	ID=OP576;Name=OP576;size=2;genes=Gene:WBGene00023542,Gene:WBGene00023543
III	.	gene	12292055	12297456	.	+	.	ID=OP576.1;Name=Gene:WBGene00023542;Parent=OP576;Note=SL1:0.1490477340273,SL2:0,SL2:SL1-ratio:0,upstream in operon
III	.	gene	12298627	12301453	.	+	.	ID=OP576.2;Name=Gene:WBGene00023543;Parent=OP576;Note=SL1:0.18171982468129,SL2:0.9615709287939,SL2:SL1-ratio:5.29150262212918,downstream in operon
III	.	operon	12439678	12440974	.	-	.	ID=OP577;Name=OP577;size=2;genes=Gene:WBGene00033228,Gene:WBGene00033229
III	.	gene	12439678	12440294	.	-	.	ID=OP577.2;Name=Gene:WBGene00033228;Parent=OP577;Note=SL1:0.447143202081899,SL2:1.29773912200879,SL2:SL1-ratio:2.90228972724289,downstream in operon
III	.	gene	12440383	12440974	.	-	.	ID=OP577.1;Name=Gene:WBGene00033229;Parent=OP577;Note=SL1:2.21444825189177,SL2:0,SL2:SL1-ratio:0,upstream in operon
III	.	operon	12498865	12515606	.	+	.	ID=OP578;Name=OP578;size=2;genes=Gene:WBGene00033238,Gene:WBGene00033239
III	.	gene	12498865	12513272	.	+	.	ID=OP578.1;Name=Gene:WBGene00033238;Parent=OP578;Note=SL1:0.298095468054599,SL2:0,SL2:SL1-ratio:0,upstream in operon
III	.	gene	12513339	12515606	.	+	.	ID=OP578.2;Name=Gene:WBGene00033239;Parent=OP578;Note=SL1:0,SL2:0.553884547418721,SL2:SL1-ratio:Inf,downstream in operon
III	.	operon	12598217	12627532	.	-	.	ID=OP579;Name=OP579;size=2;genes=Gene:WBGene00033254,Gene:WBGene00033256
III	.	gene	12598217	12610524	.	-	.	ID=OP579.2;Name=Gene:WBGene00033254;Parent=OP579;Note=SL1:0,SL2:0.332330728451232,SL2:SL1-ratio:Inf,downstream in operon
III	.	gene	12611983	12627532	.	-	.	ID=OP579.1;Name=Gene:WBGene00033256;Parent=OP579;Note=SL1:0.447143202081899,SL2:0,SL2:SL1-ratio:0,upstream in operon
III	.	operon	12638146	12656530	.	+	.	ID=OP580;Name=OP580;size=2;genes=Gene:WBGene00033258,Gene:WBGene00033260
III	.	gene	12638146	12648395	.	+	.	ID=OP580.1;Name=Gene:WBGene00033258;Parent=OP580;Note=SL1:0.222560423308588,SL2:0,SL2:SL1-ratio:0,upstream in operon
III	.	gene	12649166	12656530	.	+	.	ID=OP580.2;Name=Gene:WBGene00033260;Parent=OP580;Note=SL1:0,SL2:0.588839531759788,SL2:SL1-ratio:Inf,downstream in operon
III	.	operon	12991492	13008829	.	-	.	ID=OP581;Name=OP581;size=4;genes=Gene:WBGene00040051,Gene:WBGene00040050,Gene:WBGene00040049,Gene:WBGene00040048
III	.	gene	12991492	13000532	.	-	.	ID=OP581.4;Name=Gene:WBGene00040051;Parent=OP581;Note=SL1:0,SL2:0.332330728451232,SL2:SL1-ratio:Inf,downstream in operon
III	.	gene	13000638	13003262	.	-	.	ID=OP581.3;Name=Gene:WBGene00040050;Parent=OP581;Note=SL1:0.110776909483744,SL2:0.642476601540853,SL2:SL1-ratio:5.79973393855271,downstream in operon
III	.	gene	13004553	13006938	.	-	.	ID=OP581.2;Name=Gene:WBGene00040049;Parent=OP581;Note=SL1:0,SL2:0.110776909483744,SL2:SL1-ratio:Inf,downstream in operon
III	.	gene	13007041	13008829	.	-	.	ID=OP581.1;Name=Gene:WBGene00040048;Parent=OP581;Note=SL1:0,SL2:0,SL2:SL1-ratio:NaN,upstream in operon
III	.	operon	13057589	13073230	.	-	.	ID=OP582;Name=OP582;size=2;genes=Gene:WBGene00040037,Gene:WBGene00040036
III	.	gene	13057589	13070452	.	-	.	ID=OP582.2;Name=Gene:WBGene00040037;Parent=OP582;Note=SL1:0,SL2:0.110776909483744,SL2:SL1-ratio:Inf,downstream in operon
III	.	gene	13070453	13073230	.	-	.	ID=OP582.1;Name=Gene:WBGene00040036;Parent=OP582;Note=SL1:6.63464032268297,SL2:0,SL2:SL1-ratio:0,upstream in operon
III	.	operon	13074274	13082640	.	+	.	ID=OP583;Name=OP583;size=2;genes=Gene:WBGene00040035,Gene:WBGene00040034
III	.	gene	13074274	13079849	.	+	.	ID=OP583.1;Name=Gene:WBGene00040035;Parent=OP583;Note=SL1:0.256990640616341,SL2:0,SL2:SL1-ratio:0,upstream in operon
III	.	gene	13079901	13082640	.	+	.	ID=OP583.2;Name=Gene:WBGene00040034;Parent=OP583;Note=SL1:0,SL2:0.332330728451232,SL2:SL1-ratio:Inf,downstream in operon
III	.	operon	13155295	13161133	.	+	.	ID=OP584;Name=OP584;size=2;genes=Gene:WBGene00040024,Gene:WBGene00040023
III	.	gene	13155295	13157003	.	+	.	ID=OP584.1;Name=Gene:WBGene00040024;Parent=OP584;Note=SL1:0,SL2:0,SL2:SL1-ratio:NaN,upstream in operon
III	.	gene	13158328	13161133	.	+	.	ID=OP584.2;Name=Gene:WBGene00040023;Parent=OP584;Note=SL1:0,SL2:0.861972812999035,SL2:SL1-ratio:Inf,downstream in operon
III	.	operon	13188385	13198949	.	+	.	ID=OP585;Name=OP585;size=2;genes=Gene:WBGene00040018,Gene:WBGene00040017
III	.	gene	13188385	13190555	.	+	.	ID=OP585.1;Name=Gene:WBGene00040018;Parent=OP585;Note=SL1:12.1439974823243,SL2:0,SL2:SL1-ratio:0,upstream in operon
III	.	gene	13190585	13198949	.	+	.	ID=OP585.2;Name=Gene:WBGene00040017;Parent=OP585;Note=SL1:0,SL2:0.221553818967488,SL2:SL1-ratio:Inf,downstream in operon
III	.	operon	13855346	13864370	.	-	.	ID=OP586;Name=OP586;size=4;genes=Gene:WBGene00041420,Gene:WBGene00041419,Gene:WBGene00041418,Gene:WBGene00270504
III	.	gene	13855346	13857511	.	-	.	ID=OP586.4;Name=Gene:WBGene00041420;Parent=OP586;Note=SL1:0,SL2:0.110776909483744,SL2:SL1-ratio:Inf,downstream in operon
III	.	gene	13857611	13861223	.	-	.	ID=OP586.3;Name=Gene:WBGene00041419;Parent=OP586;Note=SL1:0,SL2:0.629495938181005,SL2:SL1-ratio:Inf,downstream in operon
III	.	gene	13861330	13863746	.	-	.	ID=OP586.2;Name=Gene:WBGene00041418;Parent=OP586;Note=SL1:0,SL2:1.37195458995016,SL2:SL1-ratio:Inf,downstream in operon
III	.	gene	13863948	13864370	.	-	.	ID=OP586.1;Name=Gene:WBGene00270504;Parent=OP586;Note=SL1:3.22520694295615,SL2:0.110776909483744,SL2:SL1-ratio:0.0343472252922191,upstream in operon
III	.	operon	13901949	13920634	.	+	.	ID=OP587;Name=OP587;size=3;genes=Gene:WBGene00041411,Gene:WBGene00041410,Gene:WBGene00041409
III	.	gene	13901949	13906820	.	+	.	ID=OP587.1;Name=Gene:WBGene00041411;Parent=OP587;Note=SL1:0,SL2:0,SL2:SL1-ratio:NaN,upstream in operon
III	.	gene	13908329	13916711	.	+	.	ID=OP587.2;Name=Gene:WBGene00041410;Parent=OP587;Note=SL1:0,SL2:0.332330728451232,SL2:SL1-ratio:Inf,downstream in operon
III	.	gene	13916952	13920634	.	+	.	ID=OP587.3;Name=Gene:WBGene00041409;Parent=OP587;Note=SL1:0,SL2:0.363439649362579,SL2:SL1-ratio:Inf,downstream in operon
III	.	operon	13958121	13972370	.	-	.	ID=OP588;Name=OP588;size=2;genes=Gene:WBGene00041403,Gene:WBGene00041402
III	.	gene	13958121	13964716	.	-	.	ID=OP588.2;Name=Gene:WBGene00041403;Parent=OP588;Note=SL1:0,SL2:0.48078546439695,SL2:SL1-ratio:Inf,downstream in operon
III	.	gene	13964749	13972370	.	-	.	ID=OP588.1;Name=Gene:WBGene00041402;Parent=OP588;Note=SL1:0.110776909483744,SL2:0,SL2:SL1-ratio:0,upstream in operon
III	.	operon	14173039	14181411	.	+	.	ID=OP589;Name=OP589;size=3;genes=Gene:WBGene00023957,Gene:WBGene00023958,Gene:WBGene00023959
III	.	gene	14173039	14176357	.	+	.	ID=OP589.1;Name=Gene:WBGene00023957;Parent=OP589;Note=SL1:0.298095468054599,SL2:0.48078546439695,SL2:SL1-ratio:1.61285734242994,upstream in operon
III	.	gene	14176344	14179696	.	+	.	ID=OP589.2;Name=Gene:WBGene00023958;Parent=OP589;Note=SL1:0,SL2:0.775438366386209,SL2:SL1-ratio:Inf,downstream in operon
III	.	gene	14180355	14181411	.	+	.	ID=OP589.3;Name=Gene:WBGene00023959;Parent=OP589;Note=SL1:0.221553818967488,SL2:1.44009982328867,SL2:SL1-ratio:6.5,downstream in operon
III	.	operon	14205389	14214896	.	+	.	ID=OP590;Name=OP590;size=4;genes=Gene:WBGene00023964,Gene:WBGene00023967,Gene:WBGene00023968,Gene:WBGene00023969
III	.	gene	14205389	14207730	.	+	.	ID=OP590.1;Name=Gene:WBGene00023964;Parent=OP590;Note=SL1:3.002504262818,SL2:0.256990640616341,SL2:SL1-ratio:0.0855920985021826,upstream in operon
III	.	gene	14210264	14210778	.	+	.	ID=OP590.2;Name=Gene:WBGene00023967;Parent=OP590;Note=SL1:0,SL2:0.110776909483744,SL2:SL1-ratio:Inf,downstream in operon
III	.	gene	14211002	14212413	.	+	.	ID=OP590.3;Name=Gene:WBGene00023968;Parent=OP590;Note=SL1:0.298095468054599,SL2:1.59458499006146,SL2:SL1-ratio:5.34924264520987,downstream in operon
III	.	gene	14212418	14214896	.	+	.	ID=OP590.4;Name=Gene:WBGene00023969;Parent=OP590;Note=SL1:0,SL2:0.339966662171007,SL2:SL1-ratio:Inf,downstream in operon
III	.	operon	14226071	14233256	.	+	.	ID=OP591;Name=OP591;size=2;genes=Gene:WBGene00023972,Gene:WBGene00023973
III	.	gene	14226071	14231347	.	+	.	ID=OP591.1;Name=Gene:WBGene00023972;Parent=OP591;Note=SL1:0.256990640616341,SL2:0,SL2:SL1-ratio:0,upstream in operon
III	.	gene	14231990	14233256	.	+	.	ID=OP591.2;Name=Gene:WBGene00023973;Parent=OP591;Note=SL1:0,SL2:0.314747969090503,SL2:SL1-ratio:Inf,downstream in operon
III	.	operon	14267021	14273394	.	+	.	ID=OP592;Name=OP592;size=2;genes=Gene:WBGene00087517,Gene:WBGene00035605
III	.	gene	14267021	14271822	.	+	.	ID=OP592.1;Name=Gene:WBGene00087517;Parent=OP592;Note=SL1:0.298095468054599,SL2:0,SL2:SL1-ratio:0,upstream in operon
III	.	gene	14271919	14273394	.	+	.	ID=OP592.2;Name=Gene:WBGene00035605;Parent=OP592;Note=SL1:0,SL2:1.01989998651302,SL2:SL1-ratio:Inf,downstream in operon
III	.	operon	14327172	14330289	.	-	.	ID=OP593;Name=OP593;size=2;genes=Gene:WBGene00035615,Gene:WBGene00035616
III	.	gene	14327172	14328285	.	-	.	ID=OP593.2;Name=Gene:WBGene00035615;Parent=OP593;Note=SL1:0,SL2:0.222560423308588,SL2:SL1-ratio:Inf,downstream in operon
III	.	gene	14328333	14330289	.	-	.	ID=OP593.1;Name=Gene:WBGene00035616;Parent=OP593;Note=SL1:1.09031894808774,SL2:0,SL2:SL1-ratio:0,upstream in operon
III	.	operon	14342966	14356517	.	+	.	ID=OP594;Name=OP594;size=2;genes=Gene:WBGene00087521,Gene:WBGene00087522
III	.	gene	14342966	14344294	.	+	.	ID=OP594.1;Name=Gene:WBGene00087521;Parent=OP594;Note=SL1:0.221553818967488,SL2:0,SL2:SL1-ratio:0,upstream in operon
III	.	gene	14354815	14356517	.	+	.	ID=OP594.2;Name=Gene:WBGene00087522;Parent=OP594;Note=SL1:0,SL2:0.1490477340273,SL2:SL1-ratio:Inf,downstream in operon
III	.	operon	14423026	14432150	.	+	.	ID=OP595;Name=OP595;size=2;genes=Gene:WBGene00035633,Gene:WBGene00035634
III	.	gene	14423026	14428051	.	+	.	ID=OP595.1;Name=Gene:WBGene00035633;Parent=OP595;Note=SL1:0,SL2:0,SL2:SL1-ratio:NaN,upstream in operon
III	.	gene	14428284	14432150	.	+	.	ID=OP595.2;Name=Gene:WBGene00035634;Parent=OP595;Note=SL1:0,SL2:0.18171982468129,SL2:SL1-ratio:Inf,downstream in operon
III	.	operon	14485279	14492983	.	+	.	ID=OP596;Name=OP596;size=2;genes=Gene:WBGene00035643,Gene:WBGene00035644
III	.	gene	14485279	14486885	.	+	.	ID=OP596.1;Name=Gene:WBGene00035643;Parent=OP596;Note=SL1:1.88848781454302,SL2:0,SL2:SL1-ratio:0,upstream in operon
III	.	gene	14488720	14492983	.	+	.	ID=OP596.2;Name=Gene:WBGene00035644;Parent=OP596;Note=SL1:0.128495320308171,SL2:0.298095468054599,SL2:SL1-ratio:2.31989357542108,downstream in operon
III	.	operon	14493562	14497197	.	-	.	ID=OP597;Name=OP597;size=2;genes=Gene:WBGene00035645,Gene:WBGene00035646
III	.	gene	14493562	14495534	.	-	.	ID=OP597.2;Name=Gene:WBGene00035645;Parent=OP597;Note=SL1:0,SL2:0.664661456902465,SL2:SL1-ratio:Inf,downstream in operon
III	.	gene	14495628	14497197	.	-	.	ID=OP597.1;Name=Gene:WBGene00035646;Parent=OP597;Note=SL1:0.445120846617177,SL2:0.642476601540853,SL2:SL1-ratio:1.44337567297406,upstream in operon
III	.	operon	14561519	14577142	.	+	.	ID=OP598;Name=OP598;size=2;genes=Gene:WBGene00042327,Gene:WBGene00042333
III	.	gene	14561519	14563744	.	+	.	ID=OP598.1;Name=Gene:WBGene00042327;Parent=OP598;Note=SL1:0,SL2:0,SL2:SL1-ratio:NaN,upstream in operon
III	.	gene	14576064	14577142	.	+	.	ID=OP598.2;Name=Gene:WBGene00042333;Parent=OP598;Note=SL1:0,SL2:0.679933324342013,SL2:SL1-ratio:Inf,downstream in operon
IV	.	operon	38731	55205	.	+	.	ID=OP599;Name=OP599;size=2;genes=Gene:WBGene00023741,Gene:WBGene00023742
IV	.	gene	38731	41034	.	+	.	ID=OP599.1;Name=Gene:WBGene00023741;Parent=OP599;Note=SL1:1.67043916400622,SL2:0,SL2:SL1-ratio:0,upstream in operon
IV	.	gene	41037	55205	.	+	.	ID=OP599.2;Name=Gene:WBGene00023742;Parent=OP599;Note=SL1:0,SL2:0.110776909483744,SL2:SL1-ratio:Inf,downstream in operon
IV	.	operon	236913	251141	.	+	.	ID=OP600;Name=OP600;size=2;genes=Gene:WBGene00023771,Gene:WBGene00023772
IV	.	gene	236913	240190	.	+	.	ID=OP600.1;Name=Gene:WBGene00023771;Parent=OP600;Note=SL1:0,SL2:0,SL2:SL1-ratio:NaN,upstream in operon
IV	.	gene	240560	251141	.	+	.	ID=OP600.2;Name=Gene:WBGene00023772;Parent=OP600;Note=SL1:0,SL2:0.110776909483744,SL2:SL1-ratio:Inf,downstream in operon
IV	.	operon	367606	370062	.	+	.	ID=OP601;Name=OP601;size=2;genes=Gene:WBGene00023797,Gene:WBGene00023798
IV	.	gene	367606	369225	.	+	.	ID=OP601.1;Name=Gene:WBGene00023797;Parent=OP601;Note=SL1:1.01989998651302,SL2:0,SL2:SL1-ratio:0,upstream in operon
IV	.	gene	369313	370062	.	+	.	ID=OP601.2;Name=Gene:WBGene00023798;Parent=OP601;Note=SL1:0,SL2:0.339966662171007,SL2:SL1-ratio:Inf,downstream in operon
IV	.	operon	386876	393944	.	+	.	ID=OP602;Name=OP602;size=3;genes=Gene:WBGene00023805,Gene:WBGene00023806,Gene:WBGene00023807
IV	.	gene	386876	389512	.	+	.	ID=OP602.1;Name=Gene:WBGene00023805;Parent=OP602;Note=SL1:0.385485960924512,SL2:0,SL2:SL1-ratio:0,upstream in operon
IV	.	gene	389605	393144	.	+	.	ID=OP602.2;Name=Gene:WBGene00023806;Parent=OP602;Note=SL1:0,SL2:0.222560423308588,SL2:SL1-ratio:Inf,downstream in operon
IV	.	gene	393398	393944	.	+	.	ID=OP602.3;Name=Gene:WBGene00023807;Parent=OP602;Note=SL1:0,SL2:0.256990640616341,SL2:SL1-ratio:Inf,downstream in operon
IV	.	operon	399918	405811	.	+	.	ID=OP603;Name=OP603;size=3;genes=Gene:WBGene00023809,Gene:WBGene00023810,Gene:WBGene00023811
IV	.	gene	399918	401266	.	+	.	ID=OP603.1;Name=Gene:WBGene00023809;Parent=OP603;Note=SL1:0.899467242157194,SL2:0.256990640616341,SL2:SL1-ratio:0.285714285714286,upstream in operon
IV	.	gene	401357	402557	.	+	.	ID=OP603.2;Name=Gene:WBGene00023810;Parent=OP603;Note=SL1:0,SL2:1.3779587962731,SL2:SL1-ratio:Inf,downstream in operon
IV	.	gene	402668	405811	.	+	.	ID=OP603.3;Name=Gene:WBGene00023811;Parent=OP603;Note=SL1:0,SL2:0.18171982468129,SL2:SL1-ratio:Inf,downstream in operon
IV	.	operon	407035	410671	.	+	.	ID=OP604;Name=OP604;size=2;genes=Gene:WBGene00023813,Gene:WBGene00023814
IV	.	gene	407035	408470	.	+	.	ID=OP604.1;Name=Gene:WBGene00023813;Parent=OP604;Note=SL1:0.9615709287939,SL2:0,SL2:SL1-ratio:0,upstream in operon
IV	.	gene	408504	410671	.	+	.	ID=OP604.2;Name=Gene:WBGene00023814;Parent=OP604;Note=SL1:0.128495320308171,SL2:0.513981281232682,SL2:SL1-ratio:4,downstream in operon
IV	.	operon	412736	418703	.	+	.	ID=OP605;Name=OP605;size=2;genes=Gene:WBGene00023817,Gene:WBGene00023818
IV	.	gene	412736	416256	.	+	.	ID=OP605.1;Name=Gene:WBGene00023817;Parent=OP605;Note=SL1:0.513981281232682,SL2:0,SL2:SL1-ratio:0,upstream in operon
IV	.	gene	416818	418703	.	+	.	ID=OP605.2;Name=Gene:WBGene00023818;Parent=OP605;Note=SL1:0,SL2:0.775438366386209,SL2:SL1-ratio:Inf,downstream in operon
IV	.	operon	504017	509277	.	+	.	ID=OP606;Name=OP606;size=2;genes=Gene:WBGene00023842,Gene:WBGene00023843
IV	.	gene	504017	506362	.	+	.	ID=OP606.1;Name=Gene:WBGene00023842;Parent=OP606;Note=SL1:26.5286049740091,SL2:0.1490477340273,SL2:SL1-ratio:0.0056183781308262,upstream in operon
IV	.	gene	506508	509277	.	+	.	ID=OP606.2;Name=Gene:WBGene00023843;Parent=OP606;Note=SL1:0,SL2:1.20539295087401,SL2:SL1-ratio:Inf,downstream in operon
IV	.	operon	804851	808691	.	-	.	ID=OP607;Name=OP607;size=2;genes=Gene:WBGene00034415,Gene:WBGene00034416
IV	.	gene	804851	806660	.	-	.	ID=OP607.2;Name=Gene:WBGene00034415;Parent=OP607;Note=SL1:0,SL2:0.221553818967488,SL2:SL1-ratio:Inf,downstream in operon
IV	.	gene	806946	808691	.	-	.	ID=OP607.1;Name=Gene:WBGene00034416;Parent=OP607;Note=SL1:0.18171982468129,SL2:0,SL2:SL1-ratio:0,upstream in operon
IV	.	operon	809451	823873	.	+	.	ID=OP608;Name=OP608;size=2;genes=Gene:WBGene00034417,Gene:WBGene00034418
IV	.	gene	809451	817791	.	+	.	ID=OP608.1;Name=Gene:WBGene00034417;Parent=OP608;Note=SL1:0,SL2:0,SL2:SL1-ratio:NaN,upstream in operon
IV	.	gene	817894	823873	.	+	.	ID=OP608.2;Name=Gene:WBGene00034418;Parent=OP608;Note=SL1:0,SL2:0.588839531759788,SL2:SL1-ratio:Inf,downstream in operon
IV	.	operon	1091153	1103425	.	+	.	ID=OP609;Name=OP609;size=2;genes=Gene:WBGene00034439,Gene:WBGene00034440
IV	.	gene	1091153	1099026	.	+	.	ID=OP609.1;Name=Gene:WBGene00034439;Parent=OP609;Note=SL1:0.128495320308171,SL2:0,SL2:SL1-ratio:0,upstream in operon
IV	.	gene	1099363	1103425	.	+	.	ID=OP609.2;Name=Gene:WBGene00034440;Parent=OP609;Note=SL1:0,SL2:0.443107637934977,SL2:SL1-ratio:Inf,downstream in operon
IV	.	operon	1397422	1408504	.	+	.	ID=OP610;Name=OP610;size=2;genes=Gene:WBGene00034482,Gene:WBGene00034483
IV	.	gene	1397422	1402703	.	+	.	ID=OP610.1;Name=Gene:WBGene00034482;Parent=OP610;Note=SL1:0,SL2:0,SL2:SL1-ratio:NaN,upstream in operon
IV	.	gene	1404086	1408504	.	+	.	ID=OP610.2;Name=Gene:WBGene00034483;Parent=OP610;Note=SL1:0,SL2:0.110776909483744,SL2:SL1-ratio:Inf,downstream in operon
IV	.	operon	1694609	1703425	.	+	.	ID=OP611;Name=OP611;size=2;genes=Gene:WBGene00034549,Gene:WBGene00271136
IV	.	gene	1694609	1701432	.	+	.	ID=OP611.1;Name=Gene:WBGene00034549;Parent=OP611;Note=SL1:0.18171982468129,SL2:0,SL2:SL1-ratio:0,upstream in operon
IV	.	gene	1701718	1703425	.	+	.	ID=OP611.2;Name=Gene:WBGene00271136;Parent=OP611;Note=SL1:0,SL2:0.110776909483744,SL2:SL1-ratio:Inf,downstream in operon
IV	.	operon	1793184	1795271	.	-	.	ID=OP612;Name=OP612;size=2;genes=Gene:WBGene00271137,Gene:WBGene00271138
IV	.	gene	1793184	1793937	.	-	.	ID=OP612.2;Name=Gene:WBGene00271137;Parent=OP612;Note=SL1:0,SL2:0.314747969090503,SL2:SL1-ratio:Inf,downstream in operon
IV	.	gene	1794009	1795271	.	-	.	ID=OP612.1;Name=Gene:WBGene00271138;Parent=OP612;Note=SL1:0.952946800068327,SL2:0,SL2:SL1-ratio:0,upstream in operon
IV	.	operon	1863547	1867173	.	+	.	ID=OP613;Name=OP613;size=2;genes=Gene:WBGene00040271,Gene:WBGene00040272
IV	.	gene	1863547	1864766	.	+	.	ID=OP613.1;Name=Gene:WBGene00040271;Parent=OP613;Note=SL1:0,SL2:0,SL2:SL1-ratio:NaN,upstream in operon
IV	.	gene	1864954	1867173	.	+	.	ID=OP613.2;Name=Gene:WBGene00040272;Parent=OP613;Note=SL1:0,SL2:0.287324270999679,SL2:SL1-ratio:Inf,downstream in operon
IV	.	operon	2125121	2130152	.	+	.	ID=OP614;Name=OP614;size=2;genes=Gene:WBGene00040312,Gene:WBGene00303182
IV	.	gene	2125121	2127729	.	+	.	ID=OP614.1;Name=Gene:WBGene00040312;Parent=OP614;Note=SL1:0,SL2:0,SL2:SL1-ratio:NaN,upstream in operon
IV	.	gene	2128063	2130152	.	+	.	ID=OP614.2;Name=Gene:WBGene00303182;Parent=OP614;Note=SL1:0,SL2:0.110776909483744,SL2:SL1-ratio:Inf,downstream in operon
IV	.	operon	2165979	2171526	.	+	.	ID=OP615;Name=OP615;size=2;genes=Gene:WBGene00271569,Gene:WBGene00040325
IV	.	gene	2165979	2168451	.	+	.	ID=OP615.1;Name=Gene:WBGene00271569;Parent=OP615;Note=SL1:0,SL2:0,SL2:SL1-ratio:NaN,upstream in operon
IV	.	gene	2169742	2171526	.	+	.	ID=OP615.2;Name=Gene:WBGene00040325;Parent=OP615;Note=SL1:0,SL2:0.110776909483744,SL2:SL1-ratio:Inf,downstream in operon
IV	.	operon	3078077	3081420	.	-	.	ID=OP616;Name=OP616;size=2;genes=Gene:WBGene00040958,Gene:WBGene00087968
IV	.	gene	3078077	3080237	.	-	.	ID=OP616.2;Name=Gene:WBGene00040958;Parent=OP616;Note=SL1:0,SL2:0.128495320308171,SL2:SL1-ratio:Inf,downstream in operon
IV	.	gene	3080439	3081420	.	-	.	ID=OP616.1;Name=Gene:WBGene00087968;Parent=OP616;Note=SL1:0,SL2:0,SL2:SL1-ratio:NaN,upstream in operon
IV	.	operon	3129322	3132299	.	+	.	ID=OP617;Name=OP617;size=2;genes=Gene:WBGene00040965,Gene:WBGene00040966
[truncated: 984 more rows]
