# Supplementary material for: SLIDR and SLOPPR: flexible identification of spliced leader trans-splicing and prediction of eukaryotic operons from RNA-Seq data
Source: BMC Bioinformatics. 2021 Mar 22;22:140. doi: 10.1186/s12859-021-04009-7 (PMC7986045; doi:10.1186/s12859-021-04009-7)
Supplement: Supplementary file 3 — Additional file 3: GFF3 operon annotations generated by SLOPPR. [file 12859_2021_4009_MOESM3_ESM.zip › Cin.SLOPPR-i1.gff3]

##gff-version 3
# predicted using SLOPPR 1.1
# Libraries: SRR5282840, SRR5282841, SRR5282842, SRR5282843, SRR5282844, SRR5282845, SRR5282846, SRR5282847, SRR5282848, SRR5282849, SRR5282850, SRR5282851, SRR5282852
# SL1-type SLs:
# SL2-type SLs: Cint.SL
KhC1	.	operon	91076	102042	.	+	.	ID=OP1;Name=OP1;size=2;genes=KH2013:KH.C1.655,KH2013:KH.C1.962
KhC1	.	gene	91076	93876	.	+	.	ID=OP1.1;Name=KH2013:KH.C1.655;Parent=OP1;Note=SL1:0,SL2:0.654086062903365,SL2:SL1-ratio:Inf,intercistronic distance:1,downstream in operon
KhC1	.	gene	93877	102042	.	+	.	ID=OP1.2;Name=KH2013:KH.C1.962;Parent=OP1;Note=SL1:0,SL2:0.878888056454906,SL2:SL1-ratio:Inf,intercistronic distance:NA,downstream in operon
KhC1	.	operon	163327	169917	.	+	.	ID=OP2;Name=OP2;size=2;genes=KH2013:KH.C1.914,KH2013:KH.C1.150
KhC1	.	gene	163327	167270	.	+	.	ID=OP2.1;Name=KH2013:KH.C1.914;Parent=OP2;Note=SL1:0,SL2:0.0476639470571755,SL2:SL1-ratio:Inf,intercistronic distance:1,downstream in operon
KhC1	.	gene	167271	169917	.	+	.	ID=OP2.2;Name=KH2013:KH.C1.150;Parent=OP2;Note=SL1:0,SL2:0.47547070663714,SL2:SL1-ratio:Inf,intercistronic distance:NA,downstream in operon
KhC1	.	operon	234772	274446	.	+	.	ID=OP3;Name=OP3;size=3;genes=KH2013:KH.C1.781,KH2013:KH.C1.15,KH2013:KH.C1.269
KhC1	.	gene	234772	238308	.	+	.	ID=OP3.1;Name=KH2013:KH.C1.781;Parent=OP3;Note=SL1:0,SL2:0,SL2:SL1-ratio:NaN,intercistronic distance:-11,upstream in operon
KhC1	.	gene	238297	263516	.	+	.	ID=OP3.2;Name=KH2013:KH.C1.15;Parent=OP3;Note=SL1:0,SL2:0.107113070089541,SL2:SL1-ratio:Inf,intercistronic distance:1,downstream in operon
KhC1	.	gene	263517	274446	.	+	.	ID=OP3.3;Name=KH2013:KH.C1.269;Parent=OP3;Note=SL1:0,SL2:0.134386188981574,SL2:SL1-ratio:Inf,intercistronic distance:NA,downstream in operon
KhC1	.	operon	342920	347290	.	-	.	ID=OP4;Name=OP4;size=3;genes=KH2013:KH.C1.230,KH2013:KH.C1.516,KH2013:KH.C1.897
KhC1	.	gene	342920	344592	.	-	.	ID=OP4.3;Name=KH2013:KH.C1.230;Parent=OP4;Note=SL1:0,SL2:0.0490596780566559,SL2:SL1-ratio:Inf,intercistronic distance:NA,downstream in operon
KhC1	.	gene	343960	345619	.	-	.	ID=OP4.2;Name=KH2013:KH.C1.516;Parent=OP4;Note=SL1:0,SL2:0.0609772708977106,SL2:SL1-ratio:Inf,intercistronic distance:-632,downstream in operon
KhC1	.	gene	345620	347290	.	-	.	ID=OP4.1;Name=KH2013:KH.C1.897;Parent=OP4;Note=SL1:0,SL2:0.520990242459132,SL2:SL1-ratio:Inf,intercistronic distance:1,downstream in operon
KhC1	.	operon	348291	351587	.	+	.	ID=OP5;Name=OP5;size=2;genes=KH2013:KH.C1.821,KH2013:KH.C1.329
KhC1	.	gene	348291	349210	.	+	.	ID=OP5.1;Name=KH2013:KH.C1.821;Parent=OP5;Note=SL1:0,SL2:0.884108723340989,SL2:SL1-ratio:Inf,intercistronic distance:-33,downstream in operon
KhC1	.	gene	349177	351587	.	+	.	ID=OP5.2;Name=KH2013:KH.C1.329;Parent=OP5;Note=SL1:0,SL2:1.31032356078234,SL2:SL1-ratio:Inf,intercistronic distance:NA,downstream in operon
KhC1	.	operon	352184	363344	.	-	.	ID=OP6;Name=OP6;size=2;genes=KH2013:KH.C1.301,KH2013:KH.C1.1197
KhC1	.	gene	352184	361296	.	-	.	ID=OP6.2;Name=KH2013:KH.C1.301;Parent=OP6;Note=SL1:0,SL2:0.591552710929805,SL2:SL1-ratio:Inf,intercistronic distance:NA,downstream in operon
KhC1	.	gene	361297	363344	.	-	.	ID=OP6.1;Name=KH2013:KH.C1.1197;Parent=OP6;Note=SL1:0,SL2:0.899373071813541,SL2:SL1-ratio:Inf,intercistronic distance:1,downstream in operon
KhC1	.	operon	395144	404727	.	-	.	ID=OP7;Name=OP7;size=2;genes=KH2013:KH.C1.78,KH2013:KH.C1.1225
KhC1	.	gene	395144	402140	.	-	.	ID=OP7.2;Name=KH2013:KH.C1.78;Parent=OP7;Note=SL1:0,SL2:0.513585085780465,SL2:SL1-ratio:Inf,intercistronic distance:NA,downstream in operon
KhC1	.	gene	402094	404727	.	-	.	ID=OP7.1;Name=KH2013:KH.C1.1225;Parent=OP7;Note=SL1:0,SL2:0.50924552158033,SL2:SL1-ratio:Inf,intercistronic distance:-46,downstream in operon
KhC1	.	operon	707002	718886	.	+	.	ID=OP8;Name=OP8;size=2;genes=KH2013:KH.C1.56,KH2013:KH.C1.335
KhC1	.	gene	707002	707499	.	+	.	ID=OP8.1;Name=KH2013:KH.C1.56;Parent=OP8;Note=SL1:0,SL2:0,SL2:SL1-ratio:NaN,intercistronic distance:1,upstream in operon
KhC1	.	gene	707500	718886	.	+	.	ID=OP8.2;Name=KH2013:KH.C1.335;Parent=OP8;Note=SL1:0,SL2:0.55289522833603,SL2:SL1-ratio:Inf,intercistronic distance:NA,downstream in operon
KhC1	.	operon	757681	764133	.	+	.	ID=OP9;Name=OP9;size=2;genes=KH2013:KH.C1.375,KH2013:KH.C1.1064
KhC1	.	gene	757681	758405	.	+	.	ID=OP9.1;Name=KH2013:KH.C1.375;Parent=OP9;Note=SL1:0,SL2:0.047947074746394,SL2:SL1-ratio:Inf,intercistronic distance:1,downstream in operon
KhC1	.	gene	758406	764133	.	+	.	ID=OP9.2;Name=KH2013:KH.C1.1064;Parent=OP9;Note=SL1:0,SL2:1.40364721750706,SL2:SL1-ratio:Inf,intercistronic distance:NA,downstream in operon
KhC1	.	operon	926654	932648	.	+	.	ID=OP10;Name=OP10;size=2;genes=KH2013:KH.C1.866,KH2013:KH.C1.858
KhC1	.	gene	926654	930283	.	+	.	ID=OP10.1;Name=KH2013:KH.C1.866;Parent=OP10;Note=SL1:0,SL2:0.0972880406366396,SL2:SL1-ratio:Inf,intercistronic distance:-9,downstream in operon
KhC1	.	gene	930274	932648	.	+	.	ID=OP10.2;Name=KH2013:KH.C1.858;Parent=OP10;Note=SL1:0,SL2:0.151138608627868,SL2:SL1-ratio:Inf,intercistronic distance:NA,downstream in operon
KhC1	.	operon	1057980	1062697	.	-	.	ID=OP11;Name=OP11;size=4;genes=KH2013:KH.C1.842,KH2013:KH.C1.476,KH2013:KH.C1.823,KH2013:KH.C1.355
KhC1	.	gene	1057980	1060434	.	-	.	ID=OP11.4;Name=KH2013:KH.C1.842;Parent=OP11;Note=SL1:0,SL2:0.488802629614792,SL2:SL1-ratio:Inf,intercistronic distance:NA,downstream in operon
KhC1	.	gene	1060435	1060981	.	-	.	ID=OP11.3;Name=KH2013:KH.C1.476;Parent=OP11;Note=SL1:0,SL2:0.130489761957524,SL2:SL1-ratio:Inf,intercistronic distance:1,downstream in operon
KhC1	.	gene	1060982	1061585	.	-	.	ID=OP11.2;Name=KH2013:KH.C1.823;Parent=OP11;Note=SL1:0,SL2:0.0928720875383054,SL2:SL1-ratio:Inf,intercistronic distance:1,downstream in operon
KhC1	.	gene	1061586	1062697	.	-	.	ID=OP11.1;Name=KH2013:KH.C1.355;Parent=OP11;Note=SL1:0,SL2:0,SL2:SL1-ratio:NaN,intercistronic distance:1,upstream in operon
KhC1	.	operon	1085116	1087903	.	+	.	ID=OP12;Name=OP12;size=2;genes=KH2013:KH.C1.1062,KH2013:KH.C1.1274
KhC1	.	gene	1085116	1086625	.	+	.	ID=OP12.1;Name=KH2013:KH.C1.1062;Parent=OP12;Note=SL1:0,SL2:0.143064548190433,SL2:SL1-ratio:Inf,intercistronic distance:-14,downstream in operon
KhC1	.	gene	1086611	1087903	.	+	.	ID=OP12.2;Name=KH2013:KH.C1.1274;Parent=OP12;Note=SL1:0,SL2:0.166826412433219,SL2:SL1-ratio:Inf,intercistronic distance:NA,downstream in operon
KhC1	.	operon	1105072	1113529	.	-	.	ID=OP13;Name=OP13;size=3;genes=KH2013:KH.C1.538,KH2013:KH.C1.875,KH2013:KH.C1.1120
KhC1	.	gene	1105072	1111228	.	-	.	ID=OP13.3;Name=KH2013:KH.C1.538;Parent=OP13;Note=SL1:0,SL2:0.455856303186767,SL2:SL1-ratio:Inf,intercistronic distance:NA,downstream in operon
KhC1	.	gene	1111229	1112462	.	-	.	ID=OP13.2;Name=KH2013:KH.C1.875;Parent=OP13;Note=SL1:0,SL2:0.133180071885602,SL2:SL1-ratio:Inf,intercistronic distance:1,downstream in operon
KhC1	.	gene	1112463	1113529	.	-	.	ID=OP13.1;Name=KH2013:KH.C1.1120;Parent=OP13;Note=SL1:0,SL2:0.144695652710755,SL2:SL1-ratio:Inf,intercistronic distance:1,downstream in operon
KhC1	.	operon	1358684	1367719	.	+	.	ID=OP14;Name=OP14;size=4;genes=KH2013:KH.C1.68,KH2013:KH.C1.309,KH2013:KH.C1.199,KH2013:KH.C1.991
KhC1	.	gene	1358684	1360345	.	+	.	ID=OP14.1;Name=KH2013:KH.C1.68;Parent=OP14;Note=SL1:0,SL2:0,SL2:SL1-ratio:NaN,intercistronic distance:1,upstream in operon
KhC1	.	gene	1360346	1361427	.	+	.	ID=OP14.2;Name=KH2013:KH.C1.309;Parent=OP14;Note=SL1:0,SL2:0.0834008816332809,SL2:SL1-ratio:Inf,intercistronic distance:1,downstream in operon
KhC1	.	gene	1361428	1363924	.	+	.	ID=OP14.3;Name=KH2013:KH.C1.199;Parent=OP14;Note=SL1:0,SL2:0.194729834378725,SL2:SL1-ratio:Inf,intercistronic distance:1,downstream in operon
KhC1	.	gene	1363925	1367719	.	+	.	ID=OP14.4;Name=KH2013:KH.C1.991;Parent=OP14;Note=SL1:0,SL2:0.197976399831384,SL2:SL1-ratio:Inf,intercistronic distance:NA,downstream in operon
KhC1	.	operon	1388766	1393925	.	-	.	ID=OP15;Name=OP15;size=2;genes=KH2013:KH.C1.863,KH2013:KH.C1.1284
KhC1	.	gene	1388766	1393086	.	-	.	ID=OP15.2;Name=KH2013:KH.C1.863;Parent=OP15;Note=SL1:0,SL2:0.247176846732805,SL2:SL1-ratio:Inf,intercistronic distance:NA,downstream in operon
KhC1	.	gene	1393087	1393925	.	-	.	ID=OP15.1;Name=KH2013:KH.C1.1284;Parent=OP15;Note=SL1:0,SL2:1.06737936485842,SL2:SL1-ratio:Inf,intercistronic distance:1,downstream in operon
KhC1	.	operon	1456221	1465870	.	+	.	ID=OP16;Name=OP16;size=2;genes=KH2013:KH.C1.1081,KH2013:KH.C1.63
KhC1	.	gene	1456221	1459240	.	+	.	ID=OP16.1;Name=KH2013:KH.C1.1081;Parent=OP16;Note=SL1:0,SL2:0,SL2:SL1-ratio:NaN,intercistronic distance:1,upstream in operon
KhC1	.	gene	1459241	1465870	.	+	.	ID=OP16.2;Name=KH2013:KH.C1.63;Parent=OP16;Note=SL1:0,SL2:0.115693632873148,SL2:SL1-ratio:Inf,intercistronic distance:NA,downstream in operon
KhC1	.	operon	1594585	1605242	.	-	.	ID=OP17;Name=OP17;size=2;genes=KH2013:KH.C1.628,KH2013:KH.C1.884
KhC1	.	gene	1594585	1599237	.	-	.	ID=OP17.2;Name=KH2013:KH.C1.628;Parent=OP17;Note=SL1:0,SL2:0.108771336130644,SL2:SL1-ratio:Inf,intercistronic distance:NA,downstream in operon
KhC1	.	gene	1599238	1605242	.	-	.	ID=OP17.1;Name=KH2013:KH.C1.884;Parent=OP17;Note=SL1:0,SL2:0.405461051493131,SL2:SL1-ratio:Inf,intercistronic distance:1,downstream in operon
KhC1	.	operon	1662187	1672015	.	+	.	ID=OP18;Name=OP18;size=2;genes=KH2013:KH.C1.158,KH2013:KH.C1.485
KhC1	.	gene	1662187	1672015	.	+	.	ID=OP18.1;Name=KH2013:KH.C1.158;Parent=OP18;Note=SL1:0,SL2:0.511058188359493,SL2:SL1-ratio:Inf,intercistronic distance:-8239,downstream in operon
KhC1	.	gene	1663776	1664093	.	+	.	ID=OP18.2;Name=KH2013:KH.C1.485;Parent=OP18;Note=SL1:0,SL2:0.322312126690047,SL2:SL1-ratio:Inf,intercistronic distance:NA,downstream in operon
KhC1	.	operon	1945597	1949227	.	-	.	ID=OP19;Name=OP19;size=2;genes=KH2013:KH.C1.1302,KH2013:KH.C1.411
KhC1	.	gene	1945597	1948449	.	-	.	ID=OP19.2;Name=KH2013:KH.C1.1302;Parent=OP19;Note=SL1:0,SL2:0.189690467301785,SL2:SL1-ratio:Inf,intercistronic distance:NA,downstream in operon
KhC1	.	gene	1948450	1949227	.	-	.	ID=OP19.1;Name=KH2013:KH.C1.411;Parent=OP19;Note=SL1:0,SL2:0.480398209984227,SL2:SL1-ratio:Inf,intercistronic distance:1,downstream in operon
KhC1	.	operon	1966961	1973460	.	-	.	ID=OP20;Name=OP20;size=2;genes=KH2013:KH.C1.178,KH2013:KH.C1.1270
KhC1	.	gene	1966961	1972653	.	-	.	ID=OP20.2;Name=KH2013:KH.C1.178;Parent=OP20;Note=SL1:0,SL2:0.105637936495613,SL2:SL1-ratio:Inf,intercistronic distance:NA,downstream in operon
KhC1	.	gene	1972654	1973460	.	-	.	ID=OP20.1;Name=KH2013:KH.C1.1270;Parent=OP20;Note=SL1:0,SL2:0,SL2:SL1-ratio:NaN,intercistronic distance:1,upstream in operon
KhC1	.	operon	2000295	2003612	.	-	.	ID=OP21;Name=OP21;size=2;genes=KH2013:KH.C1.133,KH2013:KH.C1.252
KhC1	.	gene	2000295	2001976	.	-	.	ID=OP21.2;Name=KH2013:KH.C1.133;Parent=OP21;Note=SL1:0,SL2:0.69705422170161,SL2:SL1-ratio:Inf,intercistronic distance:NA,downstream in operon
KhC1	.	gene	2001977	2003612	.	-	.	ID=OP21.1;Name=KH2013:KH.C1.252;Parent=OP21;Note=SL1:0,SL2:0.631891518868127,SL2:SL1-ratio:Inf,intercistronic distance:1,downstream in operon
KhC1	.	operon	2101184	2119754	.	-	.	ID=OP22;Name=OP22;size=2;genes=KH2013:KH.C1.272,KH2013:KH.C1.108
KhC1	.	gene	2101184	2118540	.	-	.	ID=OP22.2;Name=KH2013:KH.C1.272;Parent=OP22;Note=SL1:0,SL2:0.145766143336584,SL2:SL1-ratio:Inf,intercistronic distance:NA,downstream in operon
KhC1	.	gene	2118539	2119754	.	-	.	ID=OP22.1;Name=KH2013:KH.C1.108;Parent=OP22;Note=SL1:0,SL2:0.466243370349861,SL2:SL1-ratio:Inf,intercistronic distance:-1,downstream in operon
KhC1	.	operon	2162968	2173191	.	-	.	ID=OP23;Name=OP23;size=2;genes=KH2013:KH.C1.880,KH2013:KH.C1.1144
KhC1	.	gene	2162968	2169806	.	-	.	ID=OP23.2;Name=KH2013:KH.C1.880;Parent=OP23;Note=SL1:0,SL2:0.226930526064985,SL2:SL1-ratio:Inf,intercistronic distance:NA,downstream in operon
KhC1	.	gene	2169807	2173191	.	-	.	ID=OP23.1;Name=KH2013:KH.C1.1144;Parent=OP23;Note=SL1:0,SL2:0.078290560778495,SL2:SL1-ratio:Inf,intercistronic distance:1,downstream in operon
KhC1	.	operon	2207989	2215460	.	-	.	ID=OP24;Name=OP24;size=3;genes=KH2013:KH.C1.605,KH2013:KH.C1.80,KH2013:KH.C1.1160
KhC1	.	gene	2207989	2209471	.	-	.	ID=OP24.3;Name=KH2013:KH.C1.605;Parent=OP24;Note=SL1:0,SL2:0.375125042077869,SL2:SL1-ratio:Inf,intercistronic distance:NA,downstream in operon
KhC1	.	gene	2209472	2212099	.	-	.	ID=OP24.2;Name=KH2013:KH.C1.80;Parent=OP24;Note=SL1:0,SL2:0.144695652710755,SL2:SL1-ratio:Inf,intercistronic distance:1,downstream in operon
KhC1	.	gene	2212100	2215460	.	-	.	ID=OP24.1;Name=KH2013:KH.C1.1160;Parent=OP24;Note=SL1:0,SL2:0.287715044868963,SL2:SL1-ratio:Inf,intercistronic distance:1,downstream in operon
KhC1	.	operon	2222390	2230147	.	+	.	ID=OP25;Name=OP25;size=2;genes=KH2013:KH.C1.1139,KH2013:KH.C1.399
KhC1	.	gene	2222390	2224482	.	+	.	ID=OP25.1;Name=KH2013:KH.C1.1139;Parent=OP25;Note=SL1:0,SL2:0.0476639470571755,SL2:SL1-ratio:Inf,intercistronic distance:-84,downstream in operon
KhC1	.	gene	2224398	2230147	.	+	.	ID=OP25.2;Name=KH2013:KH.C1.399;Parent=OP25;Note=SL1:0,SL2:0.0476639470571755,SL2:SL1-ratio:Inf,intercistronic distance:NA,downstream in operon
KhC1	.	operon	2454866	2459788	.	+	.	ID=OP26;Name=OP26;size=2;genes=KH2013:KH.C1.520,KH2013:KH.C1.543
KhC1	.	gene	2454866	2457040	.	+	.	ID=OP26.1;Name=KH2013:KH.C1.520;Parent=OP26;Note=SL1:0,SL2:0,SL2:SL1-ratio:NaN,intercistronic distance:1,upstream in operon
KhC1	.	gene	2457041	2459788	.	+	.	ID=OP26.2;Name=KH2013:KH.C1.543;Parent=OP26;Note=SL1:0,SL2:0.101592367480397,SL2:SL1-ratio:Inf,intercistronic distance:NA,downstream in operon
KhC1	.	operon	2528446	2536676	.	+	.	ID=OP27;Name=OP27;size=2;genes=KH2013:KH.C1.87,KH2013:KH.C1.162
KhC1	.	gene	2528446	2529759	.	+	.	ID=OP27.1;Name=KH2013:KH.C1.87;Parent=OP27;Note=SL1:0,SL2:0.187226232047303,SL2:SL1-ratio:Inf,intercistronic distance:1,downstream in operon
KhC1	.	gene	2529760	2536676	.	+	.	ID=OP27.2;Name=KH2013:KH.C1.162;Parent=OP27;Note=SL1:0,SL2:0.0683868100957271,SL2:SL1-ratio:Inf,intercistronic distance:NA,downstream in operon
KhC1	.	operon	2642855	2646659	.	-	.	ID=OP28;Name=OP28;size=3;genes=KH2013:KH.C1.850,KH2013:KH.C1.494,KH2013:KH.C1.700
KhC1	.	gene	2642855	2644651	.	-	.	ID=OP28.3;Name=KH2013:KH.C1.850;Parent=OP28;Note=SL1:0,SL2:0.100626661933412,SL2:SL1-ratio:Inf,intercistronic distance:NA,downstream in operon
KhC1	.	gene	2644641	2645638	.	-	.	ID=OP28.2;Name=KH2013:KH.C1.494;Parent=OP28;Note=SL1:0,SL2:0.163616661319514,SL2:SL1-ratio:Inf,intercistronic distance:-10,downstream in operon
KhC1	.	gene	2645639	2646659	.	-	.	ID=OP28.1;Name=KH2013:KH.C1.700;Parent=OP28;Note=SL1:0,SL2:0.0476639470571755,SL2:SL1-ratio:Inf,intercistronic distance:1,downstream in operon
KhC1	.	operon	2777216	2791403	.	+	.	ID=OP29;Name=OP29;size=2;genes=KH2013:KH.C1.594,KH2013:KH.C1.941
KhC1	.	gene	2777216	2778379	.	+	.	ID=OP29.1;Name=KH2013:KH.C1.594;Parent=OP29;Note=SL1:0,SL2:0,SL2:SL1-ratio:NaN,intercistronic distance:1,upstream in operon
KhC1	.	gene	2778380	2791403	.	+	.	ID=OP29.2;Name=KH2013:KH.C1.941;Parent=OP29;Note=SL1:0,SL2:0.113491489184389,SL2:SL1-ratio:Inf,intercistronic distance:NA,downstream in operon
KhC1	.	operon	2800349	2815802	.	+	.	ID=OP30;Name=OP30;size=2;genes=KH2013:KH.C1.1151,KH2013:KH.C1.400
KhC1	.	gene	2800349	2809262	.	+	.	ID=OP30.1;Name=KH2013:KH.C1.1151;Parent=OP30;Note=SL1:0,SL2:0.141064444183233,SL2:SL1-ratio:Inf,intercistronic distance:-1459,downstream in operon
KhC1	.	gene	2807803	2815802	.	+	.	ID=OP30.2;Name=KH2013:KH.C1.400;Parent=OP30;Note=SL1:0,SL2:0.414064183217581,SL2:SL1-ratio:Inf,intercistronic distance:NA,downstream in operon
KhC1	.	operon	2815710	2819319	.	-	.	ID=OP31;Name=OP31;size=2;genes=KH2013:KH.C1.1041,KH2013:KH.C1.1004
KhC1	.	gene	2815710	2817172	.	-	.	ID=OP31.2;Name=KH2013:KH.C1.1041;Parent=OP31;Note=SL1:0,SL2:0.544474253963154,SL2:SL1-ratio:Inf,intercistronic distance:NA,downstream in operon
KhC1	.	gene	2817173	2819319	.	-	.	ID=OP31.1;Name=KH2013:KH.C1.1004;Parent=OP31;Note=SL1:0,SL2:0,SL2:SL1-ratio:NaN,intercistronic distance:1,upstream in operon
KhC1	.	operon	2900851	2917937	.	-	.	ID=OP32;Name=OP32;size=2;genes=KH2013:KH.C1.21,KH2013:KH.C1.160
KhC1	.	gene	2900851	2917937	.	-	.	ID=OP32.2;Name=KH2013:KH.C1.21;Parent=OP32;Note=SL1:0,SL2:0.23612244358104,SL2:SL1-ratio:Inf,intercistronic distance:NA,downstream in operon
KhC1	.	gene	2907548	2907866	.	-	.	ID=OP32.1;Name=KH2013:KH.C1.160;Parent=OP32;Note=SL1:0,SL2:0,SL2:SL1-ratio:NaN,intercistronic distance:-10389,upstream in operon
KhC1	.	operon	3053021	3084071	.	+	.	ID=OP33;Name=OP33;size=2;genes=KH2013:KH.C1.1222,KH2013:KH.C1.67
KhC1	.	gene	3053021	3054300	.	+	.	ID=OP33.1;Name=KH2013:KH.C1.1222;Parent=OP33;Note=SL1:0,SL2:0.095327894114351,SL2:SL1-ratio:Inf,intercistronic distance:1,downstream in operon
KhC1	.	gene	3054301	3084071	.	+	.	ID=OP33.2;Name=KH2013:KH.C1.67;Parent=OP33;Note=SL1:0,SL2:0.410719252141175,SL2:SL1-ratio:Inf,intercistronic distance:NA,downstream in operon
KhC1	.	operon	3188698	3194217	.	-	.	ID=OP34;Name=OP34;size=3;genes=KH2013:KH.C1.1298,KH2013:KH.C1.923,KH2013:KH.C1.1251
KhC1	.	gene	3188698	3191394	.	-	.	ID=OP34.3;Name=KH2013:KH.C1.1298;Parent=OP34;Note=SL1:0,SL2:0.124478468096514,SL2:SL1-ratio:Inf,intercistronic distance:NA,downstream in operon
KhC1	.	gene	3191395	3192164	.	-	.	ID=OP34.2;Name=KH2013:KH.C1.923;Parent=OP34;Note=SL1:0,SL2:0.0482318842369183,SL2:SL1-ratio:Inf,intercistronic distance:1,downstream in operon
KhC1	.	gene	3192165	3194217	.	-	.	ID=OP34.1;Name=KH2013:KH.C1.1251;Parent=OP34;Note=SL1:0,SL2:0.118620585433438,SL2:SL1-ratio:Inf,intercistronic distance:1,downstream in operon
KhC1	.	operon	3250522	3255533	.	-	.	ID=OP35;Name=OP35;size=3;genes=KH2013:KH.C1.81,KH2013:KH.C1.531,KH2013:KH.C1.621
KhC1	.	gene	3250522	3252991	.	-	.	ID=OP35.3;Name=KH2013:KH.C1.81;Parent=OP35;Note=SL1:0,SL2:0.110719572858743,SL2:SL1-ratio:Inf,intercistronic distance:NA,downstream in operon
KhC1	.	gene	3252992	3254695	.	-	.	ID=OP35.2;Name=KH2013:KH.C1.531;Parent=OP35;Note=SL1:0,SL2:0.0486440203183198,SL2:SL1-ratio:Inf,intercistronic distance:1,downstream in operon
KhC1	.	gene	3254696	3255533	.	-	.	ID=OP35.1;Name=KH2013:KH.C1.621;Parent=OP35;Note=SL1:0,SL2:0.0490596780566559,SL2:SL1-ratio:Inf,intercistronic distance:1,downstream in operon
KhC1	.	operon	3343350	3349529	.	+	.	ID=OP36;Name=OP36;size=2;genes=KH2013:KH.C1.511,KH2013:KH.C1.284
KhC1	.	gene	3343350	3345056	.	+	.	ID=OP36.1;Name=KH2013:KH.C1.511;Parent=OP36;Note=SL1:0,SL2:0.545417108675889,SL2:SL1-ratio:Inf,intercistronic distance:1,downstream in operon
KhC1	.	gene	3345057	3349529	.	+	.	ID=OP36.2;Name=KH2013:KH.C1.284;Parent=OP36;Note=SL1:0,SL2:0.0483567771624053,SL2:SL1-ratio:Inf,intercistronic distance:NA,downstream in operon
KhC1	.	operon	3377399	3410086	.	+	.	ID=OP37;Name=OP37;size=2;genes=KH2013:KH.C1.1085,KH2013:KH.C1.71
KhC1	.	gene	3377399	3395903	.	+	.	ID=OP37.1;Name=KH2013:KH.C1.1085;Parent=OP37;Note=SL1:0,SL2:0.047947074746394,SL2:SL1-ratio:Inf,intercistronic distance:1,downstream in operon
KhC1	.	gene	3395904	3410086	.	+	.	ID=OP37.2;Name=KH2013:KH.C1.71;Parent=OP37;Note=SL1:0,SL2:0.047947074746394,SL2:SL1-ratio:Inf,intercistronic distance:NA,downstream in operon
KhC1	.	operon	3542011	3570181	.	-	.	ID=OP38;Name=OP38;size=2;genes=KH2013:KH.C1.625,KH2013:KH.C1.680
KhC1	.	gene	3542011	3568918	.	-	.	ID=OP38.2;Name=KH2013:KH.C1.625;Parent=OP38;Note=SL1:0,SL2:0.0766954569083742,SL2:SL1-ratio:Inf,intercistronic distance:NA,downstream in operon
KhC1	.	gene	3568919	3570181	.	-	.	ID=OP38.1;Name=KH2013:KH.C1.680;Parent=OP38;Note=SL1:0,SL2:0.207878229181437,SL2:SL1-ratio:Inf,intercistronic distance:1,downstream in operon
KhC1	.	operon	3748200	3759530	.	-	.	ID=OP39;Name=OP39;size=2;genes=KH2013:KH.C1.190,KH2013:KH.C1.186
KhC1	.	gene	3748200	3755873	.	-	.	ID=OP39.2;Name=KH2013:KH.C1.190;Parent=OP39;Note=SL1:0,SL2:0.439917424169345,SL2:SL1-ratio:Inf,intercistronic distance:NA,downstream in operon
KhC1	.	gene	3755874	3759530	.	-	.	ID=OP39.1;Name=KH2013:KH.C1.186;Parent=OP39;Note=SL1:0,SL2:0.863464635398841,SL2:SL1-ratio:Inf,intercistronic distance:1,downstream in operon
KhC1	.	operon	3760010	3766331	.	-	.	ID=OP40;Name=OP40;size=2;genes=KH2013:KH.C1.1033,KH2013:KH.C1.387
KhC1	.	gene	3760010	3764212	.	-	.	ID=OP40.2;Name=KH2013:KH.C1.1033;Parent=OP40;Note=SL1:0,SL2:0.0972880406366396,SL2:SL1-ratio:Inf,intercistronic distance:NA,downstream in operon
KhC1	.	gene	3764213	3766331	.	-	.	ID=OP40.1;Name=KH2013:KH.C1.387;Parent=OP40;Note=SL1:0,SL2:0.0482318842369183,SL2:SL1-ratio:Inf,intercistronic distance:1,downstream in operon
KhC1	.	operon	3941329	3949562	.	+	.	ID=OP41;Name=OP41;size=2;genes=KH2013:KH.C1.649,KH2013:KH.C1.998
KhC1	.	gene	3941329	3942191	.	+	.	ID=OP41.1;Name=KH2013:KH.C1.649;Parent=OP41;Note=SL1:0,SL2:0.137139794185838,SL2:SL1-ratio:Inf,intercistronic distance:1,downstream in operon
KhC1	.	gene	3942192	3949562	.	+	.	ID=OP41.2;Name=KH2013:KH.C1.998;Parent=OP41;Note=SL1:0,SL2:0.105355475033313,SL2:SL1-ratio:Inf,intercistronic distance:NA,downstream in operon
KhC1	.	operon	4015137	4029735	.	-	.	ID=OP42;Name=OP42;size=3;genes=KH2013:KH.C1.77,KH2013:KH.C1.276,KH2013:KH.C1.503
KhC1	.	gene	4015137	4026181	.	-	.	ID=OP42.3;Name=KH2013:KH.C1.77;Parent=OP42;Note=SL1:0,SL2:0.0476639470571755,SL2:SL1-ratio:Inf,intercistronic distance:NA,downstream in operon
KhC1	.	gene	4026174	4029735	.	-	.	ID=OP42.2;Name=KH2013:KH.C1.276;Parent=OP42;Note=SL1:0,SL2:0.0476639470571755,SL2:SL1-ratio:Inf,intercistronic distance:-7,downstream in operon
KhC1	.	gene	4028610	4029068	.	-	.	ID=OP42.1;Name=KH2013:KH.C1.503;Parent=OP42;Note=SL1:0,SL2:0,SL2:SL1-ratio:NaN,intercistronic distance:-1125,upstream in operon
KhC1	.	operon	4274599	4278406	.	-	.	ID=OP43;Name=OP43;size=2;genes=KH2013:KH.C1.466,KH2013:KH.C1.104
KhC1	.	gene	4274599	4277137	.	-	.	ID=OP43.2;Name=KH2013:KH.C1.466;Parent=OP43;Note=SL1:0,SL2:0.290599415379197,SL2:SL1-ratio:Inf,intercistronic distance:NA,downstream in operon
KhC1	.	gene	4277138	4278406	.	-	.	ID=OP43.1;Name=KH2013:KH.C1.104;Parent=OP43;Note=SL1:0,SL2:0.145245687437671,SL2:SL1-ratio:Inf,intercistronic distance:1,downstream in operon
KhC1	.	operon	4433493	4442683	.	+	.	ID=OP44;Name=OP44;size=2;genes=KH2013:KH.C1.1030,KH2013:KH.C1.1140
KhC1	.	gene	4433493	4434505	.	+	.	ID=OP44.1;Name=KH2013:KH.C1.1030;Parent=OP44;Note=SL1:0,SL2:0,SL2:SL1-ratio:NaN,intercistronic distance:1,upstream in operon
KhC1	.	gene	4434506	4442683	.	+	.	ID=OP44.2;Name=KH2013:KH.C1.1140;Parent=OP44;Note=SL1:0,SL2:0.220314656797022,SL2:SL1-ratio:Inf,intercistronic distance:NA,downstream in operon
KhC1	.	operon	4469045	4475823	.	+	.	ID=OP45;Name=OP45;size=2;genes=KH2013:KH.C1.1198,KH2013:KH.C1.397
KhC1	.	gene	4469045	4470430	.	+	.	ID=OP45.1;Name=KH2013:KH.C1.1198;Parent=OP45;Note=SL1:0,SL2:0.196762680083749,SL2:SL1-ratio:Inf,intercistronic distance:1,downstream in operon
KhC1	.	gene	4470431	4475823	.	+	.	ID=OP45.2;Name=KH2013:KH.C1.397;Parent=OP45;Note=SL1:0,SL2:1.32455245048066,SL2:SL1-ratio:Inf,intercistronic distance:NA,downstream in operon
KhC1	.	operon	4683654	4688601	.	-	.	ID=OP46;Name=OP46;size=2;genes=KH2013:KH.C1.288,KH2013:KH.C1.662
KhC1	.	gene	4683654	4688069	.	-	.	ID=OP46.2;Name=KH2013:KH.C1.288;Parent=OP46;Note=SL1:0,SL2:0.146130278280823,SL2:SL1-ratio:Inf,intercistronic distance:NA,downstream in operon
KhC1	.	gene	4688070	4688601	.	-	.	ID=OP46.1;Name=KH2013:KH.C1.662;Parent=OP46;Note=SL1:0,SL2:0.261864598342871,SL2:SL1-ratio:Inf,intercistronic distance:1,downstream in operon
KhC1	.	operon	4692776	4714088	.	-	.	ID=OP47;Name=OP47;size=2;genes=KH2013:KH.C1.1016,KH2013:KH.C1.1038
KhC1	.	gene	4692776	4714088	.	-	.	ID=OP47.2;Name=KH2013:KH.C1.1016;Parent=OP47;Note=SL1:0,SL2:1.16189219978909,SL2:SL1-ratio:Inf,intercistronic distance:NA,downstream in operon
KhC1	.	gene	4703177	4704188	.	-	.	ID=OP47.1;Name=KH2013:KH.C1.1038;Parent=OP47;Note=SL1:0,SL2:0,SL2:SL1-ratio:NaN,intercistronic distance:-10911,upstream in operon
KhC1	.	operon	4741944	4752833	.	+	.	ID=OP48;Name=OP48;size=2;genes=KH2013:KH.C1.956,KH2013:KH.C1.488
KhC1	.	gene	4741944	4744946	.	+	.	ID=OP48.1;Name=KH2013:KH.C1.956;Parent=OP48;Note=SL1:0,SL2:0.0877943818621513,SL2:SL1-ratio:Inf,intercistronic distance:1,downstream in operon
KhC1	.	gene	4744947	4752833	.	+	.	ID=OP48.2;Name=KH2013:KH.C1.488;Parent=OP48;Note=SL1:0,SL2:0.481913359383529,SL2:SL1-ratio:Inf,intercistronic distance:NA,downstream in operon
KhC1	.	operon	4766324	4774165	.	+	.	ID=OP49;Name=OP49;size=2;genes=KH2013:KH.C1.1278,KH2013:KH.C1.202
KhC1	.	gene	4766324	4767955	.	+	.	ID=OP49.1;Name=KH2013:KH.C1.1278;Parent=OP49;Note=SL1:0,SL2:0,SL2:SL1-ratio:NaN,intercistronic distance:1,upstream in operon
KhC1	.	gene	4767956	4774165	.	+	.	ID=OP49.2;Name=KH2013:KH.C1.202;Parent=OP49;Note=SL1:0,SL2:0.29727135521493,SL2:SL1-ratio:Inf,intercistronic distance:NA,downstream in operon
KhC1	.	operon	4798504	4804286	.	+	.	ID=OP50;Name=OP50;size=2;genes=KH2013:KH.C1.887,KH2013:KH.C1.552
KhC1	.	gene	4798504	4800199	.	+	.	ID=OP50.1;Name=KH2013:KH.C1.887;Parent=OP50;Note=SL1:0,SL2:0,SL2:SL1-ratio:NaN,intercistronic distance:1,upstream in operon
KhC1	.	gene	4800200	4804286	.	+	.	ID=OP50.2;Name=KH2013:KH.C1.552;Parent=OP50;Note=SL1:0,SL2:0.125598979120228,SL2:SL1-ratio:Inf,intercistronic distance:NA,downstream in operon
KhC1	.	operon	4855581	4869344	.	-	.	ID=OP51;Name=OP51;size=2;genes=KH2013:KH.C1.967,KH2013:KH.C1.417
KhC1	.	gene	4855581	4867721	.	-	.	ID=OP51.2;Name=KH2013:KH.C1.967;Parent=OP51;Note=SL1:0,SL2:0.0490596780566559,SL2:SL1-ratio:Inf,intercistronic distance:NA,downstream in operon
KhC1	.	gene	4867715	4869344	.	-	.	ID=OP51.1;Name=KH2013:KH.C1.417;Parent=OP51;Note=SL1:0,SL2:0.0948021378969304,SL2:SL1-ratio:Inf,intercistronic distance:-6,downstream in operon
KhC1	.	operon	4937599	4949918	.	+	.	ID=OP52;Name=OP52;size=2;genes=KH2013:KH.C1.929,KH2013:KH.C1.612
KhC1	.	gene	4937599	4938424	.	+	.	ID=OP52.1;Name=KH2013:KH.C1.929;Parent=OP52;Note=SL1:0,SL2:0.0490596780566559,SL2:SL1-ratio:Inf,intercistronic distance:1,downstream in operon
KhC1	.	gene	4938425	4949918	.	+	.	ID=OP52.2;Name=KH2013:KH.C1.612;Parent=OP52;Note=SL1:0,SL2:0.966843065880415,SL2:SL1-ratio:Inf,intercistronic distance:NA,downstream in operon
KhC1	.	operon	4977657	4985512	.	+	.	ID=OP53;Name=OP53;size=2;genes=KH2013:KH.C1.672,KH2013:KH.C1.109
KhC1	.	gene	4977657	4980505	.	+	.	ID=OP53.1;Name=KH2013:KH.C1.672;Parent=OP53;Note=SL1:0,SL2:0,SL2:SL1-ratio:NaN,intercistronic distance:1,upstream in operon
KhC1	.	gene	4980506	4985512	.	+	.	ID=OP53.2;Name=KH2013:KH.C1.109;Parent=OP53;Note=SL1:0,SL2:1.78113247658478,SL2:SL1-ratio:Inf,intercistronic distance:NA,downstream in operon
KhC1	.	operon	4992216	5003539	.	-	.	ID=OP54;Name=OP54;size=2;genes=KH2013:KH.C1.192,KH2013:KH.C1.708
KhC1	.	gene	4992216	4995647	.	-	.	ID=OP54.2;Name=KH2013:KH.C1.192;Parent=OP54;Note=SL1:0,SL2:0.122536580164188,SL2:SL1-ratio:Inf,intercistronic distance:NA,downstream in operon
KhC1	.	gene	4995648	5003539	.	-	.	ID=OP54.1;Name=KH2013:KH.C1.708;Parent=OP54;Note=SL1:0,SL2:0.19931512924567,SL2:SL1-ratio:Inf,intercistronic distance:1,downstream in operon
KhC1	.	operon	5008505	5012314	.	+	.	ID=OP55;Name=OP55;size=2;genes=KH2013:KH.C1.6,KH2013:KH.C1.703
KhC1	.	gene	5008505	5009865	.	+	.	ID=OP55.1;Name=KH2013:KH.C1.6;Parent=OP55;Note=SL1:0,SL2:0.339840549073757,SL2:SL1-ratio:Inf,intercistronic distance:1,downstream in operon
KhC1	.	gene	5009866	5012314	.	+	.	ID=OP55.2;Name=KH2013:KH.C1.703;Parent=OP55;Note=SL1:0,SL2:0.134318080773624,SL2:SL1-ratio:Inf,intercistronic distance:NA,downstream in operon
KhC1	.	operon	5060961	5076382	.	+	.	ID=OP56;Name=OP56;size=3;genes=KH2013:KH.C1.1134,KH2013:KH.C1.634,KH2013:KH.C1.938
KhC1	.	gene	5060961	5066253	.	+	.	ID=OP56.1;Name=KH2013:KH.C1.1134;Parent=OP56;Note=SL1:0,SL2:0.0981193561133118,SL2:SL1-ratio:Inf,intercistronic distance:1,downstream in operon
KhC1	.	gene	5066254	5069252	.	+	.	ID=OP56.2;Name=KH2013:KH.C1.634;Parent=OP56;Note=SL1:0,SL2:0.0490596780566559,SL2:SL1-ratio:Inf,intercistronic distance:1,downstream in operon
KhC1	.	gene	5069253	5076382	.	+	.	ID=OP56.3;Name=KH2013:KH.C1.938;Parent=OP56;Note=SL1:0,SL2:0.0996575646228348,SL2:SL1-ratio:Inf,intercistronic distance:NA,downstream in operon
KhC1	.	operon	5103346	5108555	.	+	.	ID=OP57;Name=OP57;size=2;genes=KH2013:KH.C1.592,KH2013:KH.C1.1086
KhC1	.	gene	5103346	5105033	.	+	.	ID=OP57.1;Name=KH2013:KH.C1.592;Parent=OP57;Note=SL1:0,SL2:0.119133206118776,SL2:SL1-ratio:Inf,intercistronic distance:-5,downstream in operon
KhC1	.	gene	5105028	5108555	.	+	.	ID=OP57.2;Name=KH2013:KH.C1.1086;Parent=OP57;Note=SL1:0,SL2:0.119133206118776,SL2:SL1-ratio:Inf,intercistronic distance:NA,downstream in operon
KhC1	.	operon	5109624	5114292	.	-	.	ID=OP58;Name=OP58;size=2;genes=KH2013:KH.C1.325,KH2013:KH.C1.544
KhC1	.	gene	5109624	5112843	.	-	.	ID=OP58.2;Name=KH2013:KH.C1.325;Parent=OP58;Note=SL1:0,SL2:0.0757918050843512,SL2:SL1-ratio:Inf,intercistronic distance:NA,downstream in operon
KhC1	.	gene	5112844	5114292	.	-	.	ID=OP58.1;Name=KH2013:KH.C1.544;Parent=OP58;Note=SL1:0,SL2:0.217656579652755,SL2:SL1-ratio:Inf,intercistronic distance:1,downstream in operon
KhC1	.	operon	5126776	5131576	.	-	.	ID=OP59;Name=OP59;size=3;genes=KH2013:KH.C1.85,KH2013:KH.C1.1044,KH2013:KH.C1.402
KhC1	.	gene	5126776	5128080	.	-	.	ID=OP59.3;Name=KH2013:KH.C1.85;Parent=OP59;Note=SL1:0,SL2:0.313886708137632,SL2:SL1-ratio:Inf,intercistronic distance:NA,downstream in operon
KhC1	.	gene	5128081	5130263	.	-	.	ID=OP59.2;Name=KH2013:KH.C1.1044;Parent=OP59;Note=SL1:0,SL2:0.167754840696605,SL2:SL1-ratio:Inf,intercistronic distance:1,downstream in operon
KhC1	.	gene	5130264	5131576	.	-	.	ID=OP59.1;Name=KH2013:KH.C1.402;Parent=OP59;Note=SL1:0,SL2:0,SL2:SL1-ratio:NaN,intercistronic distance:1,upstream in operon
KhC1	.	operon	5158018	5193524	.	-	.	ID=OP60;Name=OP60;size=2;genes=KH2013:KH.C1.448,KH2013:KH.C1.864
KhC1	.	gene	5158018	5193524	.	-	.	ID=OP60.2;Name=KH2013:KH.C1.448;Parent=OP60;Note=SL1:0,SL2:0.276273642047096,SL2:SL1-ratio:Inf,intercistronic distance:NA,downstream in operon
KhC1	.	gene	5178960	5180157	.	-	.	ID=OP60.1;Name=KH2013:KH.C1.864;Parent=OP60;Note=SL1:0,SL2:0,SL2:SL1-ratio:NaN,intercistronic distance:-14564,upstream in operon
KhC1	.	operon	5229378	5253048	.	+	.	ID=OP61;Name=OP61;size=2;genes=KH2013:KH.C1.1237,KH2013:KH.C1.1267
KhC1	.	gene	5229378	5230701	.	+	.	ID=OP61.1;Name=KH2013:KH.C1.1237;Parent=OP61;Note=SL1:0,SL2:0.0482318842369183,SL2:SL1-ratio:Inf,intercistronic distance:-14,downstream in operon
KhC1	.	gene	5230687	5253048	.	+	.	ID=OP61.2;Name=KH2013:KH.C1.1267;Parent=OP61;Note=SL1:0,SL2:0.0687930332625202,SL2:SL1-ratio:Inf,intercistronic distance:NA,downstream in operon
KhC1	.	operon	5261850	5270439	.	-	.	ID=OP62;Name=OP62;size=3;genes=KH2013:KH.C1.1130,KH2013:KH.C1.807,KH2013:KH.C1.386
KhC1	.	gene	5261850	5265459	.	-	.	ID=OP62.3;Name=KH2013:KH.C1.1130;Parent=OP62;Note=SL1:0,SL2:0.138735117471362,SL2:SL1-ratio:Inf,intercistronic distance:NA,downstream in operon
KhC1	.	gene	5265460	5267678	.	-	.	ID=OP62.2;Name=KH2013:KH.C1.807;Parent=OP62;Note=SL1:0,SL2:0.495876152192869,SL2:SL1-ratio:Inf,intercistronic distance:1,downstream in operon
KhC1	.	gene	5267679	5270439	.	-	.	ID=OP62.1;Name=KH2013:KH.C1.386;Parent=OP62;Note=SL1:0,SL2:0.105747719203545,SL2:SL1-ratio:Inf,intercistronic distance:1,downstream in operon
KhC1	.	operon	5300010	5317511	.	-	.	ID=OP63;Name=OP63;size=2;genes=KH2013:KH.C1.505,KH2013:KH.C1.862
KhC1	.	gene	5300010	5317511	.	-	.	ID=OP63.2;Name=KH2013:KH.C1.505;Parent=OP63;Note=SL1:0,SL2:0.167944610736336,SL2:SL1-ratio:Inf,intercistronic distance:NA,downstream in operon
KhC1	.	gene	5309025	5310843	.	-	.	ID=OP63.1;Name=KH2013:KH.C1.862;Parent=OP63;Note=SL1:0,SL2:0,SL2:SL1-ratio:NaN,intercistronic distance:-8486,upstream in operon
KhC1	.	operon	5387584	5393489	.	-	.	ID=OP64;Name=OP64;size=2;genes=KH2013:KH.C1.1095,KH2013:KH.C1.328
KhC1	.	gene	5387584	5392923	.	-	.	ID=OP64.2;Name=KH2013:KH.C1.1095;Parent=OP64;Note=SL1:0,SL2:0.26106017914602,SL2:SL1-ratio:Inf,intercistronic distance:NA,downstream in operon
KhC1	.	gene	5392924	5393489	.	-	.	ID=OP64.1;Name=KH2013:KH.C1.328;Parent=OP64;Note=SL1:0,SL2:0.683581716277538,SL2:SL1-ratio:Inf,intercistronic distance:1,downstream in operon
KhC1	.	operon	5412504	5416967	.	+	.	ID=OP65;Name=OP65;size=2;genes=KH2013:KH.C1.643,KH2013:KH.C1.756
KhC1	.	gene	5412504	5413579	.	+	.	ID=OP65.1;Name=KH2013:KH.C1.643;Parent=OP65;Note=SL1:0,SL2:0.212481291174465,SL2:SL1-ratio:Inf,intercistronic distance:1,downstream in operon
KhC1	.	gene	5413580	5416967	.	+	.	ID=OP65.2;Name=KH2013:KH.C1.756;Parent=OP65;Note=SL1:0,SL2:0.191780112109884,SL2:SL1-ratio:Inf,intercistronic distance:NA,downstream in operon
KhC1	.	operon	5537516	5544799	.	+	.	ID=OP66;Name=OP66;size=2;genes=KH2013:KH.C1.1184,KH2013:KH.C1.1058
KhC1	.	gene	5537516	5540597	.	+	.	ID=OP66.1;Name=KH2013:KH.C1.1184;Parent=OP66;Note=SL1:0,SL2:0,SL2:SL1-ratio:NaN,intercistronic distance:1,upstream in operon
KhC1	.	gene	5540598	5544799	.	+	.	ID=OP66.2;Name=KH2013:KH.C1.1058;Parent=OP66;Note=SL1:0,SL2:0.431885949557293,SL2:SL1-ratio:Inf,intercistronic distance:NA,downstream in operon
KhC1	.	operon	5693696	5697253	.	+	.	ID=OP67;Name=OP67;size=2;genes=KH2013:KH.C1.1232,KH2013:KH.C1.675
KhC1	.	gene	5693696	5695502	.	+	.	ID=OP67.1;Name=KH2013:KH.C1.1232;Parent=OP67;Note=SL1:0,SL2:0,SL2:SL1-ratio:NaN,intercistronic distance:1,upstream in operon
KhC1	.	gene	5695503	5697253	.	+	.	ID=OP67.2;Name=KH2013:KH.C1.675;Parent=OP67;Note=SL1:0,SL2:0.704672287050724,SL2:SL1-ratio:Inf,intercistronic distance:NA,downstream in operon
KhC1	.	operon	5696792	5702465	.	-	.	ID=OP68;Name=OP68;size=2;genes=KH2013:KH.C1.1236,KH2013:KH.C1.12
KhC1	.	gene	5696792	5699890	.	-	.	ID=OP68.2;Name=KH2013:KH.C1.1236;Parent=OP68;Note=SL1:0,SL2:0.0877943818621513,SL2:SL1-ratio:Inf,intercistronic distance:NA,downstream in operon
KhC1	.	gene	5699883	5702465	.	-	.	ID=OP68.1;Name=KH2013:KH.C1.12;Parent=OP68;Note=SL1:0,SL2:0.294358068339935,SL2:SL1-ratio:Inf,intercistronic distance:-7,downstream in operon
KhC1	.	operon	5727897	5740318	.	+	.	ID=OP69;Name=OP69;size=2;genes=KH2013:KH.C1.1076,KH2013:KH.C1.179
KhC1	.	gene	5727897	5731211	.	+	.	ID=OP69.1;Name=KH2013:KH.C1.1076;Parent=OP69;Note=SL1:0,SL2:0.0972880406366396,SL2:SL1-ratio:Inf,intercistronic distance:1,downstream in operon
KhC1	.	gene	5731212	5740318	.	+	.	ID=OP69.2;Name=KH2013:KH.C1.179;Parent=OP69;Note=SL1:0,SL2:0.147179034169968,SL2:SL1-ratio:Inf,intercistronic distance:NA,downstream in operon
KhC1	.	operon	5872345	5883337	.	-	.	ID=OP70;Name=OP70;size=2;genes=KH2013:KH.C1.1129,KH2013:KH.C1.775
KhC1	.	gene	5872345	5882370	.	-	.	ID=OP70.2;Name=KH2013:KH.C1.1129;Parent=OP70;Note=SL1:0,SL2:0.394814682474153,SL2:SL1-ratio:Inf,intercistronic distance:NA,downstream in operon
KhC1	.	gene	5882371	5883337	.	-	.	ID=OP70.1;Name=KH2013:KH.C1.775;Parent=OP70;Note=SL1:0,SL2:0.0882532528201709,SL2:SL1-ratio:Inf,intercistronic distance:1,downstream in operon
KhC1	.	operon	5912542	5949425	.	-	.	ID=OP71;Name=OP71;size=3;genes=KH2013:KH.C1.330,KH2013:KH.C1.407,KH2013:KH.C1.904
KhC1	.	gene	5912542	5942411	.	-	.	ID=OP71.3;Name=KH2013:KH.C1.330;Parent=OP71;Note=SL1:0,SL2:0.138523016058524,SL2:SL1-ratio:Inf,intercistronic distance:NA,downstream in operon
KhC1	.	gene	5942412	5945958	.	-	.	ID=OP71.2;Name=KH2013:KH.C1.407;Parent=OP71;Note=SL1:0,SL2:0.778325139562216,SL2:SL1-ratio:Inf,intercistronic distance:1,downstream in operon
KhC1	.	gene	5945959	5949425	.	-	.	ID=OP71.1;Name=KH2013:KH.C1.904;Parent=OP71;Note=SL1:0,SL2:0.823556227199466,SL2:SL1-ratio:Inf,intercistronic distance:1,downstream in operon
KhC1	.	operon	6005647	6026987	.	-	.	ID=OP72;Name=OP72;size=4;genes=KH2013:KH.C1.1231,KH2013:KH.C1.491,KH2013:KH.C1.385,KH2013:KH.C1.209
KhC1	.	gene	6005647	6017299	.	-	.	ID=OP72.4;Name=KH2013:KH.C1.1231;Parent=OP72;Note=SL1:0,SL2:1.14022396262981,SL2:SL1-ratio:Inf,intercistronic distance:NA,downstream in operon
KhC1	.	gene	6017300	6021237	.	-	.	ID=OP72.3;Name=KH2013:KH.C1.491;Parent=OP72;Note=SL1:0,SL2:0.292804936782738,SL2:SL1-ratio:Inf,intercistronic distance:1,downstream in operon
KhC1	.	gene	6021238	6022611	.	-	.	ID=OP72.2;Name=KH2013:KH.C1.385;Parent=OP72;Note=SL1:0,SL2:0.117668880816571,SL2:SL1-ratio:Inf,intercistronic distance:1,downstream in operon
KhC1	.	gene	6022612	6026987	.	-	.	ID=OP72.1;Name=KH2013:KH.C1.209;Parent=OP72;Note=SL1:0,SL2:0,SL2:SL1-ratio:NaN,intercistronic distance:1,upstream in operon
KhC1	.	operon	6033862	6038672	.	-	.	ID=OP73;Name=OP73;size=2;genes=KH2013:KH.C1.364,KH2013:KH.C1.978
KhC1	.	gene	6033862	6035828	.	-	.	ID=OP73.2;Name=KH2013:KH.C1.364;Parent=OP73;Note=SL1:0,SL2:0.10049947933377,SL2:SL1-ratio:Inf,intercistronic distance:NA,downstream in operon
KhC1	.	gene	6035829	6038672	.	-	.	ID=OP73.1;Name=KH2013:KH.C1.978;Parent=OP73;Note=SL1:0,SL2:0.29058961467896,SL2:SL1-ratio:Inf,intercistronic distance:1,downstream in operon
KhC1	.	operon	6039432	6043803	.	-	.	ID=OP74;Name=OP74;size=2;genes=KH2013:KH.C1.932,KH2013:KH.C1.1172
KhC1	.	gene	6039432	6040947	.	-	.	ID=OP74.2;Name=KH2013:KH.C1.932;Parent=OP74;Note=SL1:0,SL2:0.256376512539233,SL2:SL1-ratio:Inf,intercistronic distance:NA,downstream in operon
KhC1	.	gene	6040948	6043803	.	-	.	ID=OP74.1;Name=KH2013:KH.C1.1172;Parent=OP74;Note=SL1:0,SL2:0.290907506327622,SL2:SL1-ratio:Inf,intercistronic distance:1,downstream in operon
KhC1	.	operon	6129680	6132870	.	-	.	ID=OP75;Name=OP75;size=2;genes=KH2013:KH.C1.762,KH2013:KH.C1.1031
KhC1	.	gene	6129680	6131762	.	-	.	ID=OP75.2;Name=KH2013:KH.C1.762;Parent=OP75;Note=SL1:0,SL2:0.316917513493251,SL2:SL1-ratio:Inf,intercistronic distance:NA,downstream in operon
KhC1	.	gene	6131763	6132870	.	-	.	ID=OP75.1;Name=KH2013:KH.C1.1031;Parent=OP75;Note=SL1:0,SL2:0,SL2:SL1-ratio:NaN,intercistronic distance:1,upstream in operon
KhC1	.	operon	6339854	6345762	.	-	.	ID=OP76;Name=OP76;size=2;genes=KH2013:KH.C1.410,KH2013:KH.C1.433
KhC1	.	gene	6339854	6345202	.	-	.	ID=OP76.2;Name=KH2013:KH.C1.410;Parent=OP76;Note=SL1:0,SL2:0.95662784772651,SL2:SL1-ratio:Inf,intercistronic distance:NA,downstream in operon
KhC1	.	gene	6344988	6345762	.	-	.	ID=OP76.1;Name=KH2013:KH.C1.433;Parent=OP76;Note=SL1:0,SL2:1.54665870410562,SL2:SL1-ratio:Inf,intercistronic distance:-214,downstream in operon
KhC1	.	operon	6391954	6432179	.	+	.	ID=OP77;Name=OP77;size=3;genes=KH2013:KH.C1.135,KH2013:KH.C1.647,KH2013:KH.C1.653
KhC1	.	gene	6391954	6393654	.	+	.	ID=OP77.1;Name=KH2013:KH.C1.135;Parent=OP77;Note=SL1:0,SL2:0,SL2:SL1-ratio:NaN,intercistronic distance:1,upstream in operon
KhC1	.	gene	6393655	6404153	.	+	.	ID=OP77.2;Name=KH2013:KH.C1.647;Parent=OP77;Note=SL1:0,SL2:0.198647531743701,SL2:SL1-ratio:Inf,intercistronic distance:1,downstream in operon
KhC1	.	gene	6404154	6432179	.	+	.	ID=OP77.3;Name=KH2013:KH.C1.653;Parent=OP77;Note=SL1:0,SL2:0.124937874641834,SL2:SL1-ratio:Inf,intercistronic distance:NA,downstream in operon
KhC1	.	operon	6506687	6509634	.	+	.	ID=OP78;Name=OP78;size=2;genes=KH2013:KH.C1.1257,KH2013:KH.C1.173
KhC1	.	gene	6506687	6507239	.	+	.	ID=OP78.1;Name=KH2013:KH.C1.1257;Parent=OP78;Note=SL1:0,SL2:0.147912296310745,SL2:SL1-ratio:Inf,intercistronic distance:1,downstream in operon
KhC1	.	gene	6507240	6509634	.	+	.	ID=OP78.2;Name=KH2013:KH.C1.173;Parent=OP78;Note=SL1:0,SL2:0.348651365334778,SL2:SL1-ratio:Inf,intercistronic distance:NA,downstream in operon
KhC1	.	operon	6532941	6539215	.	-	.	ID=OP79;Name=OP79;size=2;genes=KH2013:KH.C1.211,KH2013:KH.C1.947
KhC1	.	gene	6532941	6537725	.	-	.	ID=OP79.2;Name=KH2013:KH.C1.211;Parent=OP79;Note=SL1:0,SL2:0.131147386532699,SL2:SL1-ratio:Inf,intercistronic distance:NA,downstream in operon
KhC1	.	gene	6537726	6539215	.	-	.	ID=OP79.1;Name=KH2013:KH.C1.947;Parent=OP79;Note=SL1:0,SL2:0.169432759002526,SL2:SL1-ratio:Inf,intercistronic distance:1,downstream in operon
KhC1	.	operon	6655959	6657756	.	-	.	ID=OP80;Name=OP80;size=2;genes=KH2013:KH.C1.572,KH2013:KH.C1.28
KhC1	.	gene	6655959	6656804	.	-	.	ID=OP80.2;Name=KH2013:KH.C1.572;Parent=OP80;Note=SL1:0,SL2:1.67602603439197,SL2:SL1-ratio:Inf,intercistronic distance:NA,downstream in operon
KhC1	.	gene	6656805	6657756	.	-	.	ID=OP80.1;Name=KH2013:KH.C1.28;Parent=OP80;Note=SL1:0,SL2:0,SL2:SL1-ratio:NaN,intercistronic distance:1,upstream in operon
KhC1	.	operon	6665506	6675536	.	-	.	ID=OP81;Name=OP81;size=2;genes=KH2013:KH.C1.1074,KH2013:KH.C1.465
KhC1	.	gene	6665506	6674552	.	-	.	ID=OP81.2;Name=KH2013:KH.C1.1074;Parent=OP81;Note=SL1:0,SL2:0.22335007849141,SL2:SL1-ratio:Inf,intercistronic distance:NA,downstream in operon
KhC1	.	gene	6674553	6675536	.	-	.	ID=OP81.1;Name=KH2013:KH.C1.465;Parent=OP81;Note=SL1:0,SL2:0,SL2:SL1-ratio:NaN,intercistronic distance:1,upstream in operon
KhC1	.	operon	6708019	6714018	.	-	.	ID=OP82;Name=OP82;size=2;genes=KH2013:KH.C1.986,KH2013:KH.C1.720
KhC1	.	gene	6708019	6712715	.	-	.	ID=OP82.2;Name=KH2013:KH.C1.986;Parent=OP82;Note=SL1:0,SL2:0.606509283442327,SL2:SL1-ratio:Inf,intercistronic distance:NA,downstream in operon
KhC1	.	gene	6712716	6714018	.	-	.	ID=OP82.1;Name=KH2013:KH.C1.720;Parent=OP82;Note=SL1:0,SL2:0.750009076305355,SL2:SL1-ratio:Inf,intercistronic distance:1,downstream in operon
KhC1	.	operon	6768786	6778450	.	-	.	ID=OP83;Name=OP83;size=2;genes=KH2013:KH.C1.1119,KH2013:KH.C1.262
KhC1	.	gene	6768786	6777206	.	-	.	ID=OP83.2;Name=KH2013:KH.C1.1119;Parent=OP83;Note=SL1:0,SL2:0.176327168277342,SL2:SL1-ratio:Inf,intercistronic distance:NA,downstream in operon
KhC1	.	gene	6777207	6778450	.	-	.	ID=OP83.1;Name=KH2013:KH.C1.262;Parent=OP83;Note=SL1:0,SL2:0.264297812079502,SL2:SL1-ratio:Inf,intercistronic distance:1,downstream in operon
KhC1	.	operon	6826222	6839597	.	+	.	ID=OP84;Name=OP84;size=2;genes=KH2013:KH.C1.765,KH2013:KH.C1.419
KhC1	.	gene	6826222	6828584	.	+	.	ID=OP84.1;Name=KH2013:KH.C1.765;Parent=OP84;Note=SL1:0,SL2:0,SL2:SL1-ratio:NaN,intercistronic distance:1,upstream in operon
KhC1	.	gene	6828585	6839597	.	+	.	ID=OP84.2;Name=KH2013:KH.C1.419;Parent=OP84;Note=SL1:0,SL2:0.156297474722897,SL2:SL1-ratio:Inf,intercistronic distance:NA,downstream in operon
KhC1	.	operon	6846263	6852432	.	+	.	ID=OP85;Name=OP85;size=2;genes=KH2013:KH.C1.203,KH2013:KH.C1.235
KhC1	.	gene	6846263	6849425	.	+	.	ID=OP85.1;Name=KH2013:KH.C1.203;Parent=OP85;Note=SL1:0,SL2:0.554966255480159,SL2:SL1-ratio:Inf,intercistronic distance:-85,downstream in operon
KhC1	.	gene	6849340	6852432	.	+	.	ID=OP85.2;Name=KH2013:KH.C1.235;Parent=OP85;Note=SL1:0,SL2:1.16107678493295,SL2:SL1-ratio:Inf,intercistronic distance:NA,downstream in operon
KhC1	.	operon	6876995	6888106	.	+	.	ID=OP86;Name=OP86;size=2;genes=KH2013:KH.C1.1285,KH2013:KH.C1.616
KhC1	.	gene	6876995	6877946	.	+	.	ID=OP86.1;Name=KH2013:KH.C1.1285;Parent=OP86;Note=SL1:0,SL2:0.141241160319059,SL2:SL1-ratio:Inf,intercistronic distance:1,downstream in operon
KhC1	.	gene	6877947	6888106	.	+	.	ID=OP86.2;Name=KH2013:KH.C1.616;Parent=OP86;Note=SL1:0,SL2:0.127998362297208,SL2:SL1-ratio:Inf,intercistronic distance:NA,downstream in operon
KhC1	.	operon	6948327	6960853	.	+	.	ID=OP87;Name=OP87;size=2;genes=KH2013:KH.C1.406,KH2013:KH.C1.851
KhC1	.	gene	6948327	6955946	.	+	.	ID=OP87.1;Name=KH2013:KH.C1.406;Parent=OP87;Note=SL1:0,SL2:0.0482318842369183,SL2:SL1-ratio:Inf,intercistronic distance:1,downstream in operon
KhC1	.	gene	6955947	6960853	.	+	.	ID=OP87.2;Name=KH2013:KH.C1.851;Parent=OP87;Note=SL1:0,SL2:0.0934929754340686,SL2:SL1-ratio:Inf,intercistronic distance:NA,downstream in operon
KhC1	.	operon	7014958	7019105	.	-	.	ID=OP88;Name=OP88;size=3;genes=KH2013:KH.C1.624,KH2013:KH.C1.1259,KH2013:KH.C1.1223
KhC1	.	gene	7014958	7015852	.	-	.	ID=OP88.3;Name=KH2013:KH.C1.624;Parent=OP88;Note=SL1:0,SL2:3.61902297707728,SL2:SL1-ratio:Inf,intercistronic distance:NA,downstream in operon
KhC1	.	gene	7015853	7017375	.	-	.	ID=OP88.2;Name=KH2013:KH.C1.1259;Parent=OP88;Note=SL1:0,SL2:0.485435496184246,SL2:SL1-ratio:Inf,intercistronic distance:1,downstream in operon
KhC1	.	gene	7017376	7019105	.	-	.	ID=OP88.1;Name=KH2013:KH.C1.1223;Parent=OP88;Note=SL1:0,SL2:0.245161913508348,SL2:SL1-ratio:Inf,intercistronic distance:1,downstream in operon
KhC1	.	operon	7228615	7232184	.	-	.	ID=OP89;Name=OP89;size=2;genes=KH2013:KH.C1.228,KH2013:KH.C1.840
KhC1	.	gene	7228615	7230809	.	-	.	ID=OP89.2;Name=KH2013:KH.C1.228;Parent=OP89;Note=SL1:0,SL2:0.0482318842369183,SL2:SL1-ratio:Inf,intercistronic distance:NA,downstream in operon
KhC1	.	gene	7230810	7232184	.	-	.	ID=OP89.1;Name=KH2013:KH.C1.840;Parent=OP89;Note=SL1:0,SL2:0.108434625317764,SL2:SL1-ratio:Inf,intercistronic distance:1,downstream in operon
KhC1	.	operon	7233066	7240437	.	-	.	ID=OP90;Name=OP90;size=3;genes=KH2013:KH.C1.580,KH2013:KH.C1.876,KH2013:KH.C1.920
KhC1	.	gene	7233066	7236608	.	-	.	ID=OP90.3;Name=KH2013:KH.C1.580;Parent=OP90;Note=SL1:0,SL2:0.190055701434708,SL2:SL1-ratio:Inf,intercistronic distance:NA,downstream in operon
KhC1	.	gene	7236609	7239014	.	-	.	ID=OP90.2;Name=KH2013:KH.C1.876;Parent=OP90;Note=SL1:0,SL2:0.135614806764934,SL2:SL1-ratio:Inf,intercistronic distance:1,downstream in operon
KhC1	.	gene	7239015	7240437	.	-	.	ID=OP90.1;Name=KH2013:KH.C1.920;Parent=OP90;Note=SL1:0,SL2:0.221227979541266,SL2:SL1-ratio:Inf,intercistronic distance:1,downstream in operon
KhC1	.	operon	7290061	7297733	.	-	.	ID=OP91;Name=OP91;size=2;genes=KH2013:KH.C1.65,KH2013:KH.C1.601
KhC1	.	gene	7290061	7297733	.	-	.	ID=OP91.2;Name=KH2013:KH.C1.65;Parent=OP91;Note=SL1:0,SL2:0.281321354019937,SL2:SL1-ratio:Inf,intercistronic distance:NA,downstream in operon
KhC1	.	gene	7293111	7293258	.	-	.	ID=OP91.1;Name=KH2013:KH.C1.601;Parent=OP91;Note=SL1:0,SL2:0,SL2:SL1-ratio:NaN,intercistronic distance:-4622,upstream in operon
KhC1	.	operon	7305881	7313181	.	-	.	ID=OP92;Name=OP92;size=2;genes=KH2013:KH.C1.972,KH2013:KH.C1.639
KhC1	.	gene	7305881	7311671	.	-	.	ID=OP92.2;Name=KH2013:KH.C1.972;Parent=OP92;Note=SL1:0,SL2:0.0842539146757426,SL2:SL1-ratio:Inf,intercistronic distance:NA,downstream in operon
KhC1	.	gene	7311672	7313181	.	-	.	ID=OP92.1;Name=KH2013:KH.C1.639;Parent=OP92;Note=SL1:0,SL2:0.137149239740562,SL2:SL1-ratio:Inf,intercistronic distance:1,downstream in operon
KhC1	.	operon	7680247	7685500	.	+	.	ID=OP93;Name=OP93;size=2;genes=KH2013:KH.C1.613,KH2013:KH.C1.945
KhC1	.	gene	7680247	7681802	.	+	.	ID=OP93.1;Name=KH2013:KH.C1.613;Parent=OP93;Note=SL1:0,SL2:0.0703838808241067,SL2:SL1-ratio:Inf,intercistronic distance:1,downstream in operon
KhC1	.	gene	7681803	7685500	.	+	.	ID=OP93.2;Name=KH2013:KH.C1.945;Parent=OP93;Note=SL1:0,SL2:0.112421516861618,SL2:SL1-ratio:Inf,intercistronic distance:NA,downstream in operon
KhC1	.	operon	7760503	7767363	.	+	.	ID=OP94;Name=OP94;size=2;genes=KH2013:KH.C1.1106,KH2013:KH.C1.217
KhC1	.	gene	7760503	7762479	.	+	.	ID=OP94.1;Name=KH2013:KH.C1.1106;Parent=OP94;Note=SL1:0,SL2:0.137972969277363,SL2:SL1-ratio:Inf,intercistronic distance:1,downstream in operon
KhC1	.	gene	7762480	7767363	.	+	.	ID=OP94.2;Name=KH2013:KH.C1.217;Parent=OP94;Note=SL1:0,SL2:0.455803332263849,SL2:SL1-ratio:Inf,intercistronic distance:NA,downstream in operon
KhC1	.	operon	7940489	7956627	.	+	.	ID=OP95;Name=OP95;size=3;genes=KH2013:KH.C1.1177,KH2013:KH.C1.600,KH2013:KH.C1.1009
KhC1	.	gene	7940489	7941488	.	+	.	ID=OP95.1;Name=KH2013:KH.C1.1177;Parent=OP95;Note=SL1:0,SL2:0.0490596780566559,SL2:SL1-ratio:Inf,intercistronic distance:1,downstream in operon
KhC1	.	gene	7941489	7950826	.	+	.	ID=OP95.2;Name=KH2013:KH.C1.600;Parent=OP95;Note=SL1:0,SL2:0.286817015333091,SL2:SL1-ratio:Inf,intercistronic distance:1,downstream in operon
KhC1	.	gene	7950827	7956627	.	+	.	ID=OP95.3;Name=KH2013:KH.C1.1009;Parent=OP95;Note=SL1:0,SL2:1.21096238449396,SL2:SL1-ratio:Inf,intercistronic distance:NA,downstream in operon
KhC1	.	operon	7957368	7966691	.	+	.	ID=OP96;Name=OP96;size=2;genes=KH2013:KH.C1.780,KH2013:KH.C1.239
KhC1	.	gene	7957368	7959971	.	+	.	ID=OP96.1;Name=KH2013:KH.C1.780;Parent=OP96;Note=SL1:0,SL2:1.15271180279288,SL2:SL1-ratio:Inf,intercistronic distance:1,downstream in operon
KhC1	.	gene	7959972	7966691	.	+	.	ID=OP96.2;Name=KH2013:KH.C1.239;Parent=OP96;Note=SL1:0,SL2:0.163376454275906,SL2:SL1-ratio:Inf,intercistronic distance:NA,downstream in operon
KhC1	.	operon	8174987	8190601	.	+	.	ID=OP97;Name=OP97;size=2;genes=KH2013:KH.C1.702,KH2013:KH.C1.528
KhC1	.	gene	8174987	8176632	.	+	.	ID=OP97.1;Name=KH2013:KH.C1.702;Parent=OP97;Note=SL1:0,SL2:0.0490596780566559,SL2:SL1-ratio:Inf,intercistronic distance:1,downstream in operon
KhC1	.	gene	8176633	8190601	.	+	.	ID=OP97.2;Name=KH2013:KH.C1.528;Parent=OP97;Note=SL1:0,SL2:0.973206358634098,SL2:SL1-ratio:Inf,intercistronic distance:NA,downstream in operon
KhC1	.	operon	8306579	8328729	.	+	.	ID=OP98;Name=OP98;size=2;genes=KH2013:KH.C1.1289,KH2013:KH.C1.860
KhC1	.	gene	8306579	8308315	.	+	.	ID=OP98.1;Name=KH2013:KH.C1.1289;Parent=OP98;Note=SL1:0,SL2:0,SL2:SL1-ratio:NaN,intercistronic distance:1,upstream in operon
KhC1	.	gene	8308316	8328729	.	+	.	ID=OP98.2;Name=KH2013:KH.C1.860;Parent=OP98;Note=SL1:0,SL2:0.661282130187239,SL2:SL1-ratio:Inf,intercistronic distance:NA,downstream in operon
KhC1	.	operon	8377071	8413508	.	+	.	ID=OP99;Name=OP99;size=3;genes=KH2013:KH.C1.1112,KH2013:KH.C1.94,KH2013:KH.C1.396
KhC1	.	gene	8377071	8378800	.	+	.	ID=OP99.1;Name=KH2013:KH.C1.1112;Parent=OP99;Note=SL1:0,SL2:0,SL2:SL1-ratio:NaN,intercistronic distance:1,upstream in operon
KhC1	.	gene	8378801	8413508	.	+	.	ID=OP99.2;Name=KH2013:KH.C1.94;Parent=OP99;Note=SL1:0,SL2:0.0482318842369183,SL2:SL1-ratio:Inf,intercistronic distance:-9660,downstream in operon
KhC1	.	gene	8403848	8407328	.	+	.	ID=OP99.3;Name=KH2013:KH.C1.396;Parent=OP99;Note=SL1:0,SL2:0.168034973151768,SL2:SL1-ratio:Inf,intercistronic distance:NA,downstream in operon
KhC1	.	operon	8459468	8468421	.	+	.	ID=OP100;Name=OP100;size=2;genes=KH2013:KH.C1.320,KH2013:KH.C1.806
KhC1	.	gene	8459468	8462674	.	+	.	ID=OP100.1;Name=KH2013:KH.C1.320;Parent=OP100;Note=SL1:0,SL2:0.376667653781058,SL2:SL1-ratio:Inf,intercistronic distance:1,downstream in operon
KhC1	.	gene	8462675	8468421	.	+	.	ID=OP100.2;Name=KH2013:KH.C1.806;Parent=OP100;Note=SL1:0,SL2:0.132750639886129,SL2:SL1-ratio:Inf,intercistronic distance:NA,downstream in operon
KhC1	.	operon	8468385	8495757	.	-	.	ID=OP101;Name=OP101;size=2;genes=KH2013:KH.C1.1090,KH2013:KH.C1.354
KhC1	.	gene	8468385	8493575	.	-	.	ID=OP101.2;Name=KH2013:KH.C1.1090;Parent=OP101;Note=SL1:0,SL2:0.188702704434926,SL2:SL1-ratio:Inf,intercistronic distance:NA,downstream in operon
KhC1	.	gene	8493576	8495757	.	-	.	ID=OP101.1;Name=KH2013:KH.C1.354;Parent=OP101;Note=SL1:0,SL2:0.095327894114351,SL2:SL1-ratio:Inf,intercistronic distance:1,downstream in operon
KhC1	.	operon	8512045	8534178	.	+	.	ID=OP102;Name=OP102;size=5;genes=KH2013:KH.C1.1194,KH2013:KH.C1.690,KH2013:KH.C1.1149,KH2013:KH.C1.1029,KH2013:KH.C1.322
KhC1	.	gene	8512045	8513214	.	+	.	ID=OP102.1;Name=KH2013:KH.C1.1194;Parent=OP102;Note=SL1:0,SL2:0.110753972334413,SL2:SL1-ratio:Inf,intercistronic distance:1,downstream in operon
KhC1	.	gene	8513215	8515627	.	+	.	ID=OP102.2;Name=KH2013:KH.C1.690;Parent=OP102;Note=SL1:0,SL2:0.970463305752094,SL2:SL1-ratio:Inf,intercistronic distance:1,downstream in operon
KhC1	.	gene	8515628	8517574	.	+	.	ID=OP102.3;Name=KH2013:KH.C1.1149;Parent=OP102;Note=SL1:0,SL2:0.102017258857597,SL2:SL1-ratio:Inf,intercistronic distance:1,downstream in operon
KhC1	.	gene	8517575	8530199	.	+	.	ID=OP102.4;Name=KH2013:KH.C1.1029;Parent=OP102;Note=SL1:0,SL2:0.157086369653725,SL2:SL1-ratio:Inf,intercistronic distance:1,downstream in operon
KhC1	.	gene	8530200	8534178	.	+	.	ID=OP102.5;Name=KH2013:KH.C1.322;Parent=OP102;Note=SL1:0,SL2:0.0666168887014593,SL2:SL1-ratio:Inf,intercistronic distance:NA,downstream in operon
KhC1	.	operon	8634821	8638089	.	+	.	ID=OP103;Name=OP103;size=2;genes=KH2013:KH.C1.701,KH2013:KH.C1.305
KhC1	.	gene	8634821	8636403	.	+	.	ID=OP103.1;Name=KH2013:KH.C1.701;Parent=OP103;Note=SL1:0,SL2:0.0972880406366396,SL2:SL1-ratio:Inf,intercistronic distance:1,downstream in operon
KhC1	.	gene	8636404	8638089	.	+	.	ID=OP103.2;Name=KH2013:KH.C1.305;Parent=OP103;Note=SL1:0,SL2:0.259194766815458,SL2:SL1-ratio:Inf,intercistronic distance:NA,downstream in operon
KhC1	.	operon	8642711	8647595	.	+	.	ID=OP104;Name=OP104;size=2;genes=KH2013:KH.C1.788,KH2013:KH.C1.1181
KhC1	.	gene	8642711	8644723	.	+	.	ID=OP104.1;Name=KH2013:KH.C1.788;Parent=OP104;Note=SL1:0,SL2:0.213709042798056,SL2:SL1-ratio:Inf,intercistronic distance:1,downstream in operon
KhC1	.	gene	8644724	8647595	.	+	.	ID=OP104.2;Name=KH2013:KH.C1.1181;Parent=OP104;Note=SL1:0,SL2:0.0482318842369183,SL2:SL1-ratio:Inf,intercistronic distance:NA,downstream in operon
KhC1	.	operon	8648650	8661184	.	+	.	ID=OP105;Name=OP105;size=2;genes=KH2013:KH.C1.79,KH2013:KH.C1.778
KhC1	.	gene	8648650	8649425	.	+	.	ID=OP105.1;Name=KH2013:KH.C1.79;Parent=OP105;Note=SL1:0,SL2:0.512652721358487,SL2:SL1-ratio:Inf,intercistronic distance:1,downstream in operon
KhC1	.	gene	8649426	8661184	.	+	.	ID=OP105.2;Name=KH2013:KH.C1.778;Parent=OP105;Note=SL1:0,SL2:0.132897085765016,SL2:SL1-ratio:Inf,intercistronic distance:NA,downstream in operon
KhC1	.	operon	8671736	8676237	.	+	.	ID=OP106;Name=OP106;size=2;genes=KH2013:KH.C1.227,KH2013:KH.C1.977
KhC1	.	gene	8671736	8672428	.	+	.	ID=OP106.1;Name=KH2013:KH.C1.227;Parent=OP106;Note=SL1:0,SL2:0,SL2:SL1-ratio:NaN,intercistronic distance:1,upstream in operon
KhC1	.	gene	8672429	8676237	.	+	.	ID=OP106.2;Name=KH2013:KH.C1.977;Parent=OP106;Note=SL1:0,SL2:0.273560623516241,SL2:SL1-ratio:Inf,intercistronic distance:NA,downstream in operon
KhC1	.	operon	9013575	9019186	.	-	.	ID=OP107;Name=OP107;size=2;genes=KH2013:KH.C1.948,KH2013:KH.C1.395
KhC1	.	gene	9013575	9017545	.	-	.	ID=OP107.2;Name=KH2013:KH.C1.948;Parent=OP107;Note=SL1:0,SL2:0.919629266030597,SL2:SL1-ratio:Inf,intercistronic distance:NA,downstream in operon
KhC1	.	gene	9017546	9019186	.	-	.	ID=OP107.1;Name=KH2013:KH.C1.395;Parent=OP107;Note=SL1:0,SL2:0,SL2:SL1-ratio:NaN,intercistronic distance:1,upstream in operon
KhC1	.	operon	9020098	9030516	.	-	.	ID=OP108;Name=OP108;size=2;genes=KH2013:KH.C1.632,KH2013:KH.C1.43
KhC1	.	gene	9020098	9026928	.	-	.	ID=OP108.2;Name=KH2013:KH.C1.632;Parent=OP108;Note=SL1:0,SL2:0.126621409516092,SL2:SL1-ratio:Inf,intercistronic distance:NA,downstream in operon
KhC1	.	gene	9026929	9030516	.	-	.	ID=OP108.1;Name=KH2013:KH.C1.43;Parent=OP108;Note=SL1:0,SL2:0,SL2:SL1-ratio:NaN,intercistronic distance:1,upstream in operon
KhC1	.	operon	9032759	9059198	.	-	.	ID=OP109;Name=OP109;size=3;genes=KH2013:KH.C1.299,KH2013:KH.C1.206,KH2013:KH.C1.664
KhC1	.	gene	9032759	9040697	.	-	.	ID=OP109.3;Name=KH2013:KH.C1.299;Parent=OP109;Note=SL1:0,SL2:0.146288464174467,SL2:SL1-ratio:Inf,intercistronic distance:NA,downstream in operon
KhC1	.	gene	9040698	9056217	.	-	.	ID=OP109.2;Name=KH2013:KH.C1.206;Parent=OP109;Note=SL1:0,SL2:0.0954345864169585,SL2:SL1-ratio:Inf,intercistronic distance:1,downstream in operon
KhC1	.	gene	9056218	9059198	.	-	.	ID=OP109.1;Name=KH2013:KH.C1.664;Parent=OP109;Note=SL1:0,SL2:0,SL2:SL1-ratio:NaN,intercistronic distance:1,upstream in operon
KhC1	.	operon	9186794	9200448	.	-	.	ID=OP110;Name=OP110;size=3;genes=KH2013:KH.C1.937,KH2013:KH.C1.1277,KH2013:KH.C1.609
KhC1	.	gene	9186794	9191563	.	-	.	ID=OP110.3;Name=KH2013:KH.C1.937;Parent=OP110;Note=SL1:0,SL2:0.0608732244887675,SL2:SL1-ratio:Inf,intercistronic distance:NA,downstream in operon
KhC1	.	gene	9191564	9196929	.	-	.	ID=OP110.2;Name=KH2013:KH.C1.1277;Parent=OP110;Note=SL1:0,SL2:0.0766954569083742,SL2:SL1-ratio:Inf,intercistronic distance:1,downstream in operon
KhC1	.	gene	9196930	9200448	.	-	.	ID=OP110.1;Name=KH2013:KH.C1.609;Parent=OP110;Note=SL1:0,SL2:0.268639711906529,SL2:SL1-ratio:Inf,intercistronic distance:1,downstream in operon
KhC1	.	operon	9204795	9212225	.	+	.	ID=OP111;Name=OP111;size=2;genes=KH2013:KH.C1.989,KH2013:KH.C1.536
KhC1	.	gene	9204795	9207905	.	+	.	ID=OP111.1;Name=KH2013:KH.C1.989;Parent=OP111;Note=SL1:0,SL2:0,SL2:SL1-ratio:NaN,intercistronic distance:1,upstream in operon
KhC1	.	gene	9207906	9212225	.	+	.	ID=OP111.2;Name=KH2013:KH.C1.536;Parent=OP111;Note=SL1:0,SL2:0.0486440203183198,SL2:SL1-ratio:Inf,intercistronic distance:NA,downstream in operon
KhC1	.	operon	9380799	9398169	.	+	.	ID=OP112;Name=OP112;size=2;genes=KH2013:KH.C1.530,KH2013:KH.C1.1167
KhC1	.	gene	9380799	9381832	.	+	.	ID=OP112.1;Name=KH2013:KH.C1.530;Parent=OP112;Note=SL1:0,SL2:0.309123331077085,SL2:SL1-ratio:Inf,intercistronic distance:1,downstream in operon
KhC1	.	gene	9381833	9398169	.	+	.	ID=OP112.2;Name=KH2013:KH.C1.1167;Parent=OP112;Note=SL1:0,SL2:0.330066782220066,SL2:SL1-ratio:Inf,intercistronic distance:NA,downstream in operon
KhC1	.	operon	9536397	9547111	.	-	.	ID=OP113;Name=OP113;size=2;genes=KH2013:KH.C1.903,KH2013:KH.C1.189
KhC1	.	gene	9536397	9541872	.	-	.	ID=OP113.2;Name=KH2013:KH.C1.903;Parent=OP113;Note=SL1:0,SL2:0.12433781595651,SL2:SL1-ratio:Inf,intercistronic distance:NA,downstream in operon
KhC1	.	gene	9541873	9547111	.	-	.	ID=OP113.1;Name=KH2013:KH.C1.189;Parent=OP113;Note=SL1:0,SL2:0.103280838804906,SL2:SL1-ratio:Inf,intercistronic distance:1,downstream in operon
KhC1	.	operon	9548398	9555654	.	-	.	ID=OP114;Name=OP114;size=2;genes=KH2013:KH.C1.266,KH2013:KH.C1.1260
KhC1	.	gene	9548398	9555032	.	-	.	ID=OP114.2;Name=KH2013:KH.C1.266;Parent=OP114;Note=SL1:0,SL2:0.246688468095422,SL2:SL1-ratio:Inf,intercistronic distance:NA,downstream in operon
KhC1	.	gene	9555033	9555654	.	-	.	ID=OP114.1;Name=KH2013:KH.C1.1260;Parent=OP114;Note=SL1:0,SL2:0,SL2:SL1-ratio:NaN,intercistronic distance:1,upstream in operon
KhC1	.	operon	9579509	9605327	.	-	.	ID=OP115;Name=OP115;size=2;genes=KH2013:KH.C1.73,KH2013:KH.C1.581
KhC1	.	gene	9579509	9601049	.	-	.	ID=OP115.2;Name=KH2013:KH.C1.73;Parent=OP115;Note=SL1:0,SL2:0.470352681827587,SL2:SL1-ratio:Inf,intercistronic distance:NA,downstream in operon
KhC1	.	gene	9601050	9605327	.	-	.	ID=OP115.1;Name=KH2013:KH.C1.581;Parent=OP115;Note=SL1:0,SL2:0.21486090867674,SL2:SL1-ratio:Inf,intercistronic distance:1,downstream in operon
KhC1	.	operon	9707700	9711461	.	-	.	ID=OP116;Name=OP116;size=2;genes=KH2013:KH.C1.715,KH2013:KH.C1.979
KhC1	.	gene	9707700	9710204	.	-	.	ID=OP116.2;Name=KH2013:KH.C1.715;Parent=OP116;Note=SL1:0,SL2:0.0490596780566559,SL2:SL1-ratio:Inf,intercistronic distance:NA,downstream in operon
KhC1	.	gene	9710047	9711461	.	-	.	ID=OP116.1;Name=KH2013:KH.C1.979;Parent=OP116;Note=SL1:0,SL2:0.0837563949355723,SL2:SL1-ratio:Inf,intercistronic distance:-157,downstream in operon
KhC1	.	operon	9736333	9747560	.	+	.	ID=OP117;Name=OP117;size=3;genes=KH2013:KH.C1.722,KH2013:KH.C1.716,KH2013:KH.C1.1199
KhC1	.	gene	9736333	9739948	.	+	.	ID=OP117.1;Name=KH2013:KH.C1.722;Parent=OP117;Note=SL1:0,SL2:0,SL2:SL1-ratio:NaN,intercistronic distance:1,upstream in operon
KhC1	.	gene	9739949	9740795	.	+	.	ID=OP117.2;Name=KH2013:KH.C1.716;Parent=OP117;Note=SL1:0,SL2:0.151258361973743,SL2:SL1-ratio:Inf,intercistronic distance:1,downstream in operon
KhC1	.	gene	9740796	9747560	.	+	.	ID=OP117.3;Name=KH2013:KH.C1.1199;Parent=OP117;Note=SL1:0,SL2:0.378836393118612,SL2:SL1-ratio:Inf,intercistronic distance:NA,downstream in operon
KhC1	.	operon	9830801	9841386	.	-	.	ID=OP118;Name=OP118;size=2;genes=KH2013:KH.C1.951,KH2013:KH.C1.233
KhC1	.	gene	9830801	9840223	.	-	.	ID=OP118.2;Name=KH2013:KH.C1.951;Parent=OP118;Note=SL1:0,SL2:0.171302100303513,SL2:SL1-ratio:Inf,intercistronic distance:NA,downstream in operon
KhC1	.	gene	9840224	9841386	.	-	.	ID=OP118.1;Name=KH2013:KH.C1.233;Parent=OP118;Note=SL1:0,SL2:1.48635408616282,SL2:SL1-ratio:Inf,intercistronic distance:1,downstream in operon
KhC10	.	operon	54279	59086	.	-	.	ID=OP119;Name=OP119;size=2;genes=KH2013:KH.C10.181,KH2013:KH.C10.482
KhC10	.	gene	54279	55770	.	-	.	ID=OP119.2;Name=KH2013:KH.C10.181;Parent=OP119;Note=SL1:0,SL2:0.110613989770633,SL2:SL1-ratio:Inf,intercistronic distance:NA,downstream in operon
KhC10	.	gene	55771	59086	.	-	.	ID=OP119.1;Name=KH2013:KH.C10.482;Parent=OP119;Note=SL1:0,SL2:0.0476639470571755,SL2:SL1-ratio:Inf,intercistronic distance:1,downstream in operon
KhC10	.	operon	137317	142848	.	+	.	ID=OP120;Name=OP120;size=2;genes=KH2013:KH.C10.603,KH2013:KH.C10.85
KhC10	.	gene	137317	138423	.	+	.	ID=OP120.1;Name=KH2013:KH.C10.603;Parent=OP120;Note=SL1:0,SL2:0,SL2:SL1-ratio:NaN,intercistronic distance:1,upstream in operon
KhC10	.	gene	138424	142848	.	+	.	ID=OP120.2;Name=KH2013:KH.C10.85;Parent=OP120;Note=SL1:0,SL2:0.0881153541712433,SL2:SL1-ratio:Inf,intercistronic distance:NA,downstream in operon
KhC10	.	operon	148916	157796	.	+	.	ID=OP121;Name=OP121;size=2;genes=KH2013:KH.C10.347,KH2013:KH.C10.558
KhC10	.	gene	148916	152692	.	+	.	ID=OP121.1;Name=KH2013:KH.C10.347;Parent=OP121;Note=SL1:0,SL2:0.0725146044050058,SL2:SL1-ratio:Inf,intercistronic distance:1,downstream in operon
KhC10	.	gene	152693	157796	.	+	.	ID=OP121.2;Name=KH2013:KH.C10.558;Parent=OP121;Note=SL1:0,SL2:0.549882266759681,SL2:SL1-ratio:Inf,intercistronic distance:NA,downstream in operon
KhC10	.	operon	159778	163983	.	+	.	ID=OP122;Name=OP122;size=2;genes=KH2013:KH.C10.202,KH2013:KH.C10.285
KhC10	.	gene	159778	161164	.	+	.	ID=OP122.1;Name=KH2013:KH.C10.202;Parent=OP122;Note=SL1:0,SL2:0.24115072411531,SL2:SL1-ratio:Inf,intercistronic distance:1,downstream in operon
KhC10	.	gene	161165	163983	.	+	.	ID=OP122.2;Name=KH2013:KH.C10.285;Parent=OP122;Note=SL1:0,SL2:0.312594827563198,SL2:SL1-ratio:Inf,intercistronic distance:NA,downstream in operon
KhC10	.	operon	230644	237598	.	+	.	ID=OP123;Name=OP123;size=2;genes=KH2013:KH.C10.9,KH2013:KH.C10.379
KhC10	.	gene	230644	231413	.	+	.	ID=OP123.1;Name=KH2013:KH.C10.9;Parent=OP123;Note=SL1:0,SL2:0.0683868100957271,SL2:SL1-ratio:Inf,intercistronic distance:1,downstream in operon
KhC10	.	gene	231414	237598	.	+	.	ID=OP123.2;Name=KH2013:KH.C10.379;Parent=OP123;Note=SL1:0,SL2:2.41726844050564,SL2:SL1-ratio:Inf,intercistronic distance:NA,downstream in operon
KhC10	.	operon	406542	417072	.	-	.	ID=OP124;Name=OP124;size=2;genes=KH2013:KH.C10.11,KH2013:KH.C10.505
KhC10	.	gene	406542	416155	.	-	.	ID=OP124.2;Name=KH2013:KH.C10.11;Parent=OP124;Note=SL1:0,SL2:0.094556088358645,SL2:SL1-ratio:Inf,intercistronic distance:NA,downstream in operon
KhC10	.	gene	416156	417072	.	-	.	ID=OP124.1;Name=KH2013:KH.C10.505;Parent=OP124;Note=SL1:0,SL2:0.0486440203183198,SL2:SL1-ratio:Inf,intercistronic distance:1,downstream in operon
KhC10	.	operon	500290	512144	.	-	.	ID=OP125;Name=OP125;size=2;genes=KH2013:KH.C10.565,KH2013:KH.C10.608
KhC10	.	gene	500290	510290	.	-	.	ID=OP125.2;Name=KH2013:KH.C10.565;Parent=OP125;Note=SL1:0,SL2:0.160251014028754,SL2:SL1-ratio:Inf,intercistronic distance:NA,downstream in operon
KhC10	.	gene	510291	512144	.	-	.	ID=OP125.1;Name=KH2013:KH.C10.608;Parent=OP125;Note=SL1:0,SL2:0.0482318842369183,SL2:SL1-ratio:Inf,intercistronic distance:1,downstream in operon
KhC10	.	operon	528090	533120	.	-	.	ID=OP126;Name=OP126;size=3;genes=KH2013:KH.C10.54,KH2013:KH.C10.337,KH2013:KH.C10.128
KhC10	.	gene	528090	530119	.	-	.	ID=OP126.3;Name=KH2013:KH.C10.54;Parent=OP126;Note=SL1:0,SL2:0.221481042212868,SL2:SL1-ratio:Inf,intercistronic distance:NA,downstream in operon
KhC10	.	gene	530120	532248	.	-	.	ID=OP126.2;Name=KH2013:KH.C10.337;Parent=OP126;Note=SL1:0,SL2:0.144407357931956,SL2:SL1-ratio:Inf,intercistronic distance:1,downstream in operon
KhC10	.	gene	532249	533120	.	-	.	ID=OP126.1;Name=KH2013:KH.C10.128;Parent=OP126;Note=SL1:0,SL2:0.121954541795421,SL2:SL1-ratio:Inf,intercistronic distance:1,downstream in operon
KhC10	.	operon	662402	664529	.	+	.	ID=OP127;Name=OP127;size=2;genes=KH2013:KH.C10.3,KH2013:KH.C10.508
KhC10	.	gene	662402	663321	.	+	.	ID=OP127.1;Name=KH2013:KH.C10.3;Parent=OP127;Note=SL1:0,SL2:0.107686276343546,SL2:SL1-ratio:Inf,intercistronic distance:1,downstream in operon
KhC10	.	gene	663322	664529	.	+	.	ID=OP127.2;Name=KH2013:KH.C10.508;Parent=OP127;Note=SL1:0,SL2:0.182947428361805,SL2:SL1-ratio:Inf,intercistronic distance:NA,downstream in operon
KhC10	.	operon	747790	751956	.	-	.	ID=OP128;Name=OP128;size=2;genes=KH2013:KH.C10.614,KH2013:KH.C10.615
KhC10	.	gene	747790	749795	.	-	.	ID=OP128.2;Name=KH2013:KH.C10.614;Parent=OP128;Note=SL1:0,SL2:0.752397745138995,SL2:SL1-ratio:Inf,intercistronic distance:NA,downstream in operon
KhC10	.	gene	749796	751956	.	-	.	ID=OP128.1;Name=KH2013:KH.C10.615;Parent=OP128;Note=SL1:0,SL2:0.204159267415335,SL2:SL1-ratio:Inf,intercistronic distance:1,downstream in operon
KhC10	.	operon	858867	865279	.	-	.	ID=OP129;Name=OP129;size=2;genes=KH2013:KH.C10.84,KH2013:KH.C10.590
KhC10	.	gene	858867	863571	.	-	.	ID=OP129.2;Name=KH2013:KH.C10.84;Parent=OP129;Note=SL1:0,SL2:0.156297474722897,SL2:SL1-ratio:Inf,intercistronic distance:NA,downstream in operon
KhC10	.	gene	863559	865279	.	-	.	ID=OP129.1;Name=KH2013:KH.C10.590;Parent=OP129;Note=SL1:0,SL2:0.152658663802173,SL2:SL1-ratio:Inf,intercistronic distance:-12,downstream in operon
KhC10	.	operon	1035522	1040114	.	+	.	ID=OP130;Name=OP130;size=2;genes=KH2013:KH.C10.345,KH2013:KH.C10.298
KhC10	.	gene	1035522	1037410	.	+	.	ID=OP130.1;Name=KH2013:KH.C10.345;Parent=OP130;Note=SL1:0,SL2:0.146288464174467,SL2:SL1-ratio:Inf,intercistronic distance:1,downstream in operon
KhC10	.	gene	1037411	1040114	.	+	.	ID=OP130.2;Name=KH2013:KH.C10.298;Parent=OP130;Note=SL1:0,SL2:0.181996745879343,SL2:SL1-ratio:Inf,intercistronic distance:NA,downstream in operon
KhC10	.	operon	1114687	1120122	.	+	.	ID=OP131;Name=OP131;size=2;genes=KH2013:KH.C10.86,KH2013:KH.C10.129
KhC10	.	gene	1114687	1115096	.	+	.	ID=OP131.1;Name=KH2013:KH.C10.86;Parent=OP131;Note=SL1:0,SL2:0.0482318842369183,SL2:SL1-ratio:Inf,intercistronic distance:1,downstream in operon
KhC10	.	gene	1115097	1120122	.	+	.	ID=OP131.2;Name=KH2013:KH.C10.129;Parent=OP131;Note=SL1:0,SL2:0.109781502144319,SL2:SL1-ratio:Inf,intercistronic distance:NA,downstream in operon
KhC10	.	operon	1311332	1317252	.	+	.	ID=OP132;Name=OP132;size=2;genes=KH2013:KH.C10.271,KH2013:KH.C10.240
KhC10	.	gene	1311332	1312319	.	+	.	ID=OP132.1;Name=KH2013:KH.C10.271;Parent=OP132;Note=SL1:0,SL2:0.196238712226624,SL2:SL1-ratio:Inf,intercistronic distance:1,downstream in operon
KhC10	.	gene	1312320	1317252	.	+	.	ID=OP132.2;Name=KH2013:KH.C10.240;Parent=OP132;Note=SL1:0,SL2:0.483498113796751,SL2:SL1-ratio:Inf,intercistronic distance:NA,downstream in operon
KhC10	.	operon	1318865	1323627	.	+	.	ID=OP133;Name=OP133;size=3;genes=KH2013:KH.C10.69,KH2013:KH.C10.176,KH2013:KH.C10.397
KhC10	.	gene	1318865	1320067	.	+	.	ID=OP133.1;Name=KH2013:KH.C10.69;Parent=OP133;Note=SL1:0,SL2:0,SL2:SL1-ratio:NaN,intercistronic distance:1,upstream in operon
KhC10	.	gene	1320068	1321025	.	+	.	ID=OP133.2;Name=KH2013:KH.C10.176;Parent=OP133;Note=SL1:0,SL2:0.277901139960461,SL2:SL1-ratio:Inf,intercistronic distance:1,downstream in operon
KhC10	.	gene	1321026	1323627	.	+	.	ID=OP133.3;Name=KH2013:KH.C10.397;Parent=OP133;Note=SL1:0,SL2:0.0687930332625202,SL2:SL1-ratio:Inf,intercistronic distance:NA,downstream in operon
KhC10	.	operon	1356427	1368804	.	+	.	ID=OP134;Name=OP134;size=2;genes=KH2013:KH.C10.596,KH2013:KH.C10.440
KhC10	.	gene	1356427	1357227	.	+	.	ID=OP134.1;Name=KH2013:KH.C10.596;Parent=OP134;Note=SL1:0,SL2:0.170409719447463,SL2:SL1-ratio:Inf,intercistronic distance:1,downstream in operon
KhC10	.	gene	1357228	1368804	.	+	.	ID=OP134.2;Name=KH2013:KH.C10.440;Parent=OP134;Note=SL1:0,SL2:0.0696824470624384,SL2:SL1-ratio:Inf,intercistronic distance:NA,downstream in operon
KhC10	.	operon	1419008	1423188	.	+	.	ID=OP135;Name=OP135;size=2;genes=KH2013:KH.C10.16,KH2013:KH.C10.122
KhC10	.	gene	1419008	1420413	.	+	.	ID=OP135.1;Name=KH2013:KH.C10.16;Parent=OP135;Note=SL1:0,SL2:0.176506505640342,SL2:SL1-ratio:Inf,intercistronic distance:1,downstream in operon
KhC10	.	gene	1420414	1423188	.	+	.	ID=OP135.2;Name=KH2013:KH.C10.122;Parent=OP135;Note=SL1:0,SL2:0.103752134130691,SL2:SL1-ratio:Inf,intercistronic distance:NA,downstream in operon
KhC10	.	operon	1516950	1528943	.	-	.	ID=OP136;Name=OP136;size=3;genes=KH2013:KH.C10.56,KH2013:KH.C10.263,KH2013:KH.C10.533
KhC10	.	gene	1516950	1518801	.	-	.	ID=OP136.3;Name=KH2013:KH.C10.56;Parent=OP136;Note=SL1:0,SL2:0.28939130542151,SL2:SL1-ratio:Inf,intercistronic distance:NA,downstream in operon
KhC10	.	gene	1518802	1524270	.	-	.	ID=OP136.2;Name=KH2013:KH.C10.263;Parent=OP136;Note=SL1:0,SL2:0.0661953236198727,SL2:SL1-ratio:Inf,intercistronic distance:1,downstream in operon
KhC10	.	gene	1524271	1528943	.	-	.	ID=OP136.1;Name=KH2013:KH.C10.533;Parent=OP136;Note=SL1:0,SL2:0,SL2:SL1-ratio:NaN,intercistronic distance:1,upstream in operon
KhC10	.	operon	1546360	1557415	.	-	.	ID=OP137;Name=OP137;size=2;genes=KH2013:KH.C10.357,KH2013:KH.C10.77
KhC10	.	gene	1546360	1555888	.	-	.	ID=OP137.2;Name=KH2013:KH.C10.357;Parent=OP137;Note=SL1:0,SL2:0.227445878212302,SL2:SL1-ratio:Inf,intercistronic distance:NA,downstream in operon
KhC10	.	gene	1555889	1557415	.	-	.	ID=OP137.1;Name=KH2013:KH.C10.77;Parent=OP137;Note=SL1:0,SL2:0.124937874641834,SL2:SL1-ratio:Inf,intercistronic distance:1,downstream in operon
KhC10	.	operon	1634053	1645137	.	-	.	ID=OP138;Name=OP138;size=2;genes=KH2013:KH.C10.514,KH2013:KH.C10.187
KhC10	.	gene	1634053	1644378	.	-	.	ID=OP138.2;Name=KH2013:KH.C10.514;Parent=OP138;Note=SL1:0,SL2:1.64531691757816,SL2:SL1-ratio:Inf,intercistronic distance:NA,downstream in operon
KhC10	.	gene	1644379	1645137	.	-	.	ID=OP138.1;Name=KH2013:KH.C10.187;Parent=OP138;Note=SL1:0,SL2:0.119133206118776,SL2:SL1-ratio:Inf,intercistronic distance:1,downstream in operon
KhC10	.	operon	1654760	1665216	.	-	.	ID=OP139;Name=OP139;size=2;genes=KH2013:KH.C10.96,KH2013:KH.C10.404
KhC10	.	gene	1654760	1662237	.	-	.	ID=OP139.2;Name=KH2013:KH.C10.96;Parent=OP139;Note=SL1:0,SL2:0.375722677618447,SL2:SL1-ratio:Inf,intercistronic distance:NA,downstream in operon
KhC10	.	gene	1662238	1665216	.	-	.	ID=OP139.1;Name=KH2013:KH.C10.404;Parent=OP139;Note=SL1:0,SL2:0.0844139008979553,SL2:SL1-ratio:Inf,intercistronic distance:1,downstream in operon
KhC10	.	operon	1709691	1715749	.	+	.	ID=OP140;Name=OP140;size=2;genes=KH2013:KH.C10.44,KH2013:KH.C10.21
KhC10	.	gene	1709691	1710724	.	+	.	ID=OP140.1;Name=KH2013:KH.C10.44;Parent=OP140;Note=SL1:0,SL2:0.467782086170651,SL2:SL1-ratio:Inf,intercistronic distance:1,downstream in operon
KhC10	.	gene	1710725	1715749	.	+	.	ID=OP140.2;Name=KH2013:KH.C10.21;Parent=OP140;Note=SL1:0,SL2:0.288471945822229,SL2:SL1-ratio:Inf,intercistronic distance:NA,downstream in operon
KhC10	.	operon	2012531	2022303	.	-	.	ID=OP141;Name=OP141;size=3;genes=KH2013:KH.C10.245,KH2013:KH.C10.563,KH2013:KH.C10.561
KhC10	.	gene	2012531	2018984	.	-	.	ID=OP141.3;Name=KH2013:KH.C10.245;Parent=OP141;Note=SL1:0,SL2:0.175958760089101,SL2:SL1-ratio:Inf,intercistronic distance:NA,downstream in operon
KhC10	.	gene	2018985	2021100	.	-	.	ID=OP141.2;Name=KH2013:KH.C10.563;Parent=OP141;Note=SL1:0,SL2:1.04142982333668,SL2:SL1-ratio:Inf,intercistronic distance:1,downstream in operon
KhC10	.	gene	2021101	2022303	.	-	.	ID=OP141.1;Name=KH2013:KH.C10.561;Parent=OP141;Note=SL1:0,SL2:0,SL2:SL1-ratio:NaN,intercistronic distance:1,upstream in operon
KhC10	.	operon	2321534	2348533	.	+	.	ID=OP142;Name=OP142;size=2;genes=KH2013:KH.C10.541,KH2013:KH.C10.382
KhC10	.	gene	2321534	2324459	.	+	.	ID=OP142.1;Name=KH2013:KH.C10.541;Parent=OP142;Note=SL1:0,SL2:0,SL2:SL1-ratio:NaN,intercistronic distance:1,upstream in operon
KhC10	.	gene	2324460	2348533	.	+	.	ID=OP142.2;Name=KH2013:KH.C10.382;Parent=OP142;Note=SL1:0,SL2:0.451649967661862,SL2:SL1-ratio:Inf,intercistronic distance:NA,downstream in operon
KhC10	.	operon	2437082	2443779	.	-	.	ID=OP143;Name=OP143;size=2;genes=KH2013:KH.C10.270,KH2013:KH.C10.279
KhC10	.	gene	2437082	2442303	.	-	.	ID=OP143.2;Name=KH2013:KH.C10.270;Parent=OP143;Note=SL1:0,SL2:2.69640842880794,SL2:SL1-ratio:Inf,intercistronic distance:NA,downstream in operon
KhC10	.	gene	2442304	2443779	.	-	.	ID=OP143.1;Name=KH2013:KH.C10.279;Parent=OP143;Note=SL1:0,SL2:0.151397401656743,SL2:SL1-ratio:Inf,intercistronic distance:1,downstream in operon
KhC10	.	operon	2551071	2563668	.	-	.	ID=OP144;Name=OP144;size=2;genes=KH2013:KH.C10.22,KH2013:KH.C10.468
KhC10	.	gene	2551071	2558850	.	-	.	ID=OP144.2;Name=KH2013:KH.C10.22;Parent=OP144;Note=SL1:0,SL2:1.76996290789014,SL2:SL1-ratio:Inf,intercistronic distance:NA,downstream in operon
KhC10	.	gene	2558851	2563668	.	-	.	ID=OP144.1;Name=KH2013:KH.C10.468;Parent=OP144;Note=SL1:0,SL2:0.105331014587547,SL2:SL1-ratio:Inf,intercistronic distance:1,downstream in operon
KhC10	.	operon	2585544	2600582	.	-	.	ID=OP145;Name=OP145;size=2;genes=KH2013:KH.C10.100,KH2013:KH.C10.346
KhC10	.	gene	2585544	2587803	.	-	.	ID=OP145.2;Name=KH2013:KH.C10.100;Parent=OP145;Note=SL1:0,SL2:0.17122247281734,SL2:SL1-ratio:Inf,intercistronic distance:NA,downstream in operon
KhC10	.	gene	2587804	2600582	.	-	.	ID=OP145.1;Name=KH2013:KH.C10.346;Parent=OP145;Note=SL1:0,SL2:0,SL2:SL1-ratio:NaN,intercistronic distance:1,upstream in operon
KhC10	.	operon	2620375	2631964	.	-	.	ID=OP146;Name=OP146;size=3;genes=KH2013:KH.C10.427,KH2013:KH.C10.539,KH2013:KH.C10.476
KhC10	.	gene	2620375	2625294	.	-	.	ID=OP146.3;Name=KH2013:KH.C10.427;Parent=OP146;Note=SL1:0,SL2:0.453360681765677,SL2:SL1-ratio:Inf,intercistronic distance:NA,downstream in operon
KhC10	.	gene	2625295	2628044	.	-	.	ID=OP146.2;Name=KH2013:KH.C10.539;Parent=OP146;Note=SL1:0,SL2:0.106994274886792,SL2:SL1-ratio:Inf,intercistronic distance:1,downstream in operon
KhC10	.	gene	2628044	2631964	.	-	.	ID=OP146.1;Name=KH2013:KH.C10.476;Parent=OP146;Note=SL1:0,SL2:0,SL2:SL1-ratio:NaN,intercistronic distance:0,upstream in operon
KhC10	.	operon	2798514	2815805	.	+	.	ID=OP147;Name=OP147;size=2;genes=KH2013:KH.C10.576,KH2013:KH.C10.320
KhC10	.	gene	2798514	2799919	.	+	.	ID=OP147.1;Name=KH2013:KH.C10.576;Parent=OP147;Note=SL1:0,SL2:0.108191825718396,SL2:SL1-ratio:Inf,intercistronic distance:1,downstream in operon
KhC10	.	gene	2799920	2815805	.	+	.	ID=OP147.2;Name=KH2013:KH.C10.320;Parent=OP147;Note=SL1:0,SL2:0.383552171017176,SL2:SL1-ratio:Inf,intercistronic distance:NA,downstream in operon
KhC10	.	operon	2932785	2941628	.	+	.	ID=OP148;Name=OP148;size=4;genes=KH2013:KH.C10.188,KH2013:KH.C10.340,KH2013:KH.C10.52,KH2013:KH.C10.136
KhC10	.	gene	2932785	2935777	.	+	.	ID=OP148.1;Name=KH2013:KH.C10.188;Parent=OP148;Note=SL1:0,SL2:0.0826176764656234,SL2:SL1-ratio:Inf,intercistronic distance:1,downstream in operon
KhC10	.	gene	2935778	2937482	.	+	.	ID=OP148.2;Name=KH2013:KH.C10.340;Parent=OP148;Note=SL1:0,SL2:0.10523397558185,SL2:SL1-ratio:Inf,intercistronic distance:1,downstream in operon
KhC10	.	gene	2937483	2939302	.	+	.	ID=OP148.3;Name=KH2013:KH.C10.52;Parent=OP148;Note=SL1:0,SL2:0.110719572858743,SL2:SL1-ratio:Inf,intercistronic distance:-1,downstream in operon
KhC10	.	gene	2939301	2941628	.	+	.	ID=OP148.4;Name=KH2013:KH.C10.136;Parent=OP148;Note=SL1:0,SL2:0.0490596780566559,SL2:SL1-ratio:Inf,intercistronic distance:NA,downstream in operon
KhC10	.	operon	2941898	2944227	.	+	.	ID=OP149;Name=OP149;size=2;genes=KH2013:KH.C10.562,KH2013:KH.C10.398
KhC10	.	gene	2941898	2942374	.	+	.	ID=OP149.1;Name=KH2013:KH.C10.562;Parent=OP149;Note=SL1:0,SL2:0,SL2:SL1-ratio:NaN,intercistronic distance:1,upstream in operon
KhC10	.	gene	2942375	2944227	.	+	.	ID=OP149.2;Name=KH2013:KH.C10.398;Parent=OP149;Note=SL1:0,SL2:0.303367472207708,SL2:SL1-ratio:Inf,intercistronic distance:NA,downstream in operon
KhC10	.	operon	3215595	3217961	.	+	.	ID=OP150;Name=OP150;size=2;genes=KH2013:KH.C10.491,KH2013:KH.C10.158
KhC10	.	gene	3215595	3216415	.	+	.	ID=OP150.1;Name=KH2013:KH.C10.491;Parent=OP150;Note=SL1:0,SL2:0,SL2:SL1-ratio:NaN,intercistronic distance:1,upstream in operon
KhC10	.	gene	3216416	3217961	.	+	.	ID=OP150.2;Name=KH2013:KH.C10.158;Parent=OP150;Note=SL1:0,SL2:0.456098885887251,SL2:SL1-ratio:Inf,intercistronic distance:NA,downstream in operon
KhC10	.	operon	3240221	3243924	.	+	.	ID=OP151;Name=OP151;size=2;genes=KH2013:KH.C10.521,KH2013:KH.C10.111
KhC10	.	gene	3240221	3241608	.	+	.	ID=OP151.1;Name=KH2013:KH.C10.521;Parent=OP151;Note=SL1:0,SL2:0.133313415510175,SL2:SL1-ratio:Inf,intercistronic distance:1,downstream in operon
KhC10	.	gene	3241609	3243924	.	+	.	ID=OP151.2;Name=KH2013:KH.C10.111;Parent=OP151;Note=SL1:0,SL2:0.0490596780566559,SL2:SL1-ratio:Inf,intercistronic distance:NA,downstream in operon
KhC10	.	operon	3654050	3657759	.	-	.	ID=OP152;Name=OP152;size=2;genes=KH2013:KH.C10.278,KH2013:KH.C10.143
KhC10	.	gene	3654050	3655842	.	-	.	ID=OP152.2;Name=KH2013:KH.C10.278;Parent=OP152;Note=SL1:0,SL2:0.161174488760546,SL2:SL1-ratio:Inf,intercistronic distance:NA,downstream in operon
KhC10	.	gene	3655843	3657759	.	-	.	ID=OP152.1;Name=KH2013:KH.C10.143;Parent=OP152;Note=SL1:0,SL2:0.078290560778495,SL2:SL1-ratio:Inf,intercistronic distance:1,downstream in operon
KhC10	.	operon	3662344	3674596	.	-	.	ID=OP153;Name=OP153;size=2;genes=KH2013:KH.C10.424,KH2013:KH.C10.33
KhC10	.	gene	3662344	3667016	.	-	.	ID=OP153.2;Name=KH2013:KH.C10.424;Parent=OP153;Note=SL1:0,SL2:1.81287482866705,SL2:SL1-ratio:Inf,intercistronic distance:NA,downstream in operon
KhC10	.	gene	3667017	3674596	.	-	.	ID=OP153.1;Name=KH2013:KH.C10.33;Parent=OP153;Note=SL1:0,SL2:0.309808413080012,SL2:SL1-ratio:Inf,intercistronic distance:1,downstream in operon
KhC10	.	operon	3713746	3718575	.	-	.	ID=OP154;Name=OP154;size=3;genes=KH2013:KH.C10.273,KH2013:KH.C10.395,KH2013:KH.C10.310
KhC10	.	gene	3713746	3715159	.	-	.	ID=OP154.3;Name=KH2013:KH.C10.273;Parent=OP154;Note=SL1:0,SL2:0.355592038538032,SL2:SL1-ratio:Inf,intercistronic distance:NA,downstream in operon
KhC10	.	gene	3715143	3717749	.	-	.	ID=OP154.2;Name=KH2013:KH.C10.395;Parent=OP154;Note=SL1:0,SL2:0.0967135543248105,SL2:SL1-ratio:Inf,intercistronic distance:-16,downstream in operon
KhC10	.	gene	3717750	3718575	.	-	.	ID=OP154.1;Name=KH2013:KH.C10.310;Parent=OP154;Note=SL1:0,SL2:0.159532979216684,SL2:SL1-ratio:Inf,intercistronic distance:1,downstream in operon
KhC10	.	operon	3806802	3820964	.	-	.	ID=OP155;Name=OP155;size=2;genes=KH2013:KH.C10.624,KH2013:KH.C10.169
KhC10	.	gene	3806802	3818652	.	-	.	ID=OP155.2;Name=KH2013:KH.C10.624;Parent=OP155;Note=SL1:0,SL2:0.1917965228443,SL2:SL1-ratio:Inf,intercistronic distance:NA,downstream in operon
KhC10	.	gene	3818653	3820964	.	-	.	ID=OP155.1;Name=KH2013:KH.C10.169;Parent=OP155;Note=SL1:0,SL2:1.37531402349047,SL2:SL1-ratio:Inf,intercistronic distance:1,downstream in operon
KhC10	.	operon	3827899	3838960	.	-	.	ID=OP156;Name=OP156;size=2;genes=KH2013:KH.C10.324,KH2013:KH.C10.584
KhC10	.	gene	3827899	3836414	.	-	.	ID=OP156.2;Name=KH2013:KH.C10.324;Parent=OP156;Note=SL1:0,SL2:0.177110447039297,SL2:SL1-ratio:Inf,intercistronic distance:NA,downstream in operon
KhC10	.	gene	3836415	3838960	.	-	.	ID=OP156.1;Name=KH2013:KH.C10.584;Parent=OP156;Note=SL1:0,SL2:0.195951535238303,SL2:SL1-ratio:Inf,intercistronic distance:1,downstream in operon
KhC10	.	operon	3890218	3900791	.	-	.	ID=OP157;Name=OP157;size=2;genes=KH2013:KH.C10.236,KH2013:KH.C10.586
KhC10	.	gene	3890218	3898565	.	-	.	ID=OP157.2;Name=KH2013:KH.C10.236;Parent=OP157;Note=SL1:0,SL2:0.223101867154242,SL2:SL1-ratio:Inf,intercistronic distance:NA,downstream in operon
KhC10	.	gene	3898566	3900791	.	-	.	ID=OP157.1;Name=KH2013:KH.C10.586;Parent=OP157;Note=SL1:0,SL2:0.0995693921057547,SL2:SL1-ratio:Inf,intercistronic distance:1,downstream in operon
KhC10	.	operon	3922349	3944959	.	-	.	ID=OP158;Name=OP158;size=2;genes=KH2013:KH.C10.498,KH2013:KH.C10.592
KhC10	.	gene	3922349	3943194	.	-	.	ID=OP158.2;Name=KH2013:KH.C10.498;Parent=OP158;Note=SL1:0,SL2:0.277324129563888,SL2:SL1-ratio:Inf,intercistronic distance:NA,downstream in operon
KhC10	.	gene	3943195	3944959	.	-	.	ID=OP158.1;Name=KH2013:KH.C10.592;Parent=OP158;Note=SL1:0,SL2:0.126066069500338,SL2:SL1-ratio:Inf,intercistronic distance:1,downstream in operon
KhC10	.	operon	3956734	3962742	.	+	.	ID=OP159;Name=OP159;size=2;genes=KH2013:KH.C10.471,KH2013:KH.C10.414
KhC10	.	gene	3956734	3960428	.	+	.	ID=OP159.1;Name=KH2013:KH.C10.471;Parent=OP159;Note=SL1:0,SL2:0,SL2:SL1-ratio:NaN,intercistronic distance:1,upstream in operon
KhC10	.	gene	3960429	3962742	.	+	.	ID=OP159.2;Name=KH2013:KH.C10.414;Parent=OP159;Note=SL1:0,SL2:0.147179034169968,SL2:SL1-ratio:Inf,intercistronic distance:NA,downstream in operon
KhC10	.	operon	3962492	3970021	.	-	.	ID=OP160;Name=OP160;size=2;genes=KH2013:KH.C10.115,KH2013:KH.C10.299
KhC10	.	gene	3962492	3969094	.	-	.	ID=OP160.2;Name=KH2013:KH.C10.115;Parent=OP160;Note=SL1:0,SL2:0.341359537716657,SL2:SL1-ratio:Inf,intercistronic distance:NA,downstream in operon
KhC10	.	gene	3969095	3970021	.	-	.	ID=OP160.1;Name=KH2013:KH.C10.299;Parent=OP160;Note=SL1:0,SL2:0.157321433930591,SL2:SL1-ratio:Inf,intercistronic distance:1,downstream in operon
KhC10	.	operon	4019180	4027594	.	-	.	ID=OP161;Name=OP161;size=2;genes=KH2013:KH.C10.370,KH2013:KH.C10.534
KhC10	.	gene	4019180	4026630	.	-	.	ID=OP161.2;Name=KH2013:KH.C10.370;Parent=OP161;Note=SL1:0,SL2:0.806594218491085,SL2:SL1-ratio:Inf,intercistronic distance:NA,downstream in operon
KhC10	.	gene	4026631	4027594	.	-	.	ID=OP161.1;Name=KH2013:KH.C10.534;Parent=OP161;Note=SL1:0,SL2:0.16625680978355,SL2:SL1-ratio:Inf,intercistronic distance:1,downstream in operon
KhC10	.	operon	4063711	4073855	.	+	.	ID=OP162;Name=OP162;size=2;genes=KH2013:KH.C10.328,KH2013:KH.C10.383
KhC10	.	gene	4063711	4064950	.	+	.	ID=OP162.1;Name=KH2013:KH.C10.328;Parent=OP162;Note=SL1:0,SL2:0.241668180371462,SL2:SL1-ratio:Inf,intercistronic distance:1,downstream in operon
KhC10	.	gene	4064951	4073855	.	+	.	ID=OP162.2;Name=KH2013:KH.C10.383;Parent=OP162;Note=SL1:0,SL2:0.159540240624726,SL2:SL1-ratio:Inf,intercistronic distance:NA,downstream in operon
KhC10	.	operon	4101110	4109729	.	+	.	ID=OP163;Name=OP163;size=2;genes=KH2013:KH.C10.538,KH2013:KH.C10.523
KhC10	.	gene	4101110	4102501	.	+	.	ID=OP163.1;Name=KH2013:KH.C10.538;Parent=OP163;Note=SL1:0,SL2:0.235933475176002,SL2:SL1-ratio:Inf,intercistronic distance:1,downstream in operon
KhC10	.	gene	4102502	4109729	.	+	.	ID=OP163.2;Name=KH2013:KH.C10.523;Parent=OP163;Note=SL1:0,SL2:0.0486440203183198,SL2:SL1-ratio:Inf,intercistronic distance:NA,downstream in operon
KhC10	.	operon	4212783	4214520	.	+	.	ID=OP164;Name=OP164;size=2;genes=KH2013:KH.C10.32,KH2013:KH.C10.386
KhC10	.	gene	4212783	4213722	.	+	.	ID=OP164.1;Name=KH2013:KH.C10.32;Parent=OP164;Note=SL1:0,SL2:0,SL2:SL1-ratio:NaN,intercistronic distance:1,upstream in operon
KhC10	.	gene	4213723	4214520	.	+	.	ID=OP164.2;Name=KH2013:KH.C10.386;Parent=OP164;Note=SL1:0,SL2:0.142991841171526,SL2:SL1-ratio:Inf,intercistronic distance:NA,downstream in operon
KhC10	.	operon	4306671	4311324	.	+	.	ID=OP165;Name=OP165;size=2;genes=KH2013:KH.C10.7,KH2013:KH.C10.195
KhC10	.	gene	4306671	4307374	.	+	.	ID=OP165.1;Name=KH2013:KH.C10.7;Parent=OP165;Note=SL1:0,SL2:0,SL2:SL1-ratio:NaN,intercistronic distance:1,upstream in operon
KhC10	.	gene	4307375	4311324	.	+	.	ID=OP165.2;Name=KH2013:KH.C10.195;Parent=OP165;Note=SL1:0,SL2:0.0490596780566559,SL2:SL1-ratio:Inf,intercistronic distance:NA,downstream in operon
KhC10	.	operon	4476354	4478405	.	-	.	ID=OP166;Name=OP166;size=2;genes=KH2013:KH.C10.43,KH2013:KH.C10.363
KhC10	.	gene	4476354	4477579	.	-	.	ID=OP166.2;Name=KH2013:KH.C10.43;Parent=OP166;Note=SL1:0,SL2:0.29991263954879,SL2:SL1-ratio:Inf,intercistronic distance:NA,downstream in operon
KhC10	.	gene	4477580	4478405	.	-	.	ID=OP166.1;Name=KH2013:KH.C10.363;Parent=OP166;Note=SL1:0,SL2:0.0476639470571755,SL2:SL1-ratio:Inf,intercistronic distance:1,downstream in operon
KhC10	.	operon	4505266	4509504	.	-	.	ID=OP167;Name=OP167;size=2;genes=KH2013:KH.C10.155,KH2013:KH.C10.92
KhC10	.	gene	4505266	4506918	.	-	.	ID=OP167.2;Name=KH2013:KH.C10.155;Parent=OP167;Note=SL1:0,SL2:0.167944610736336,SL2:SL1-ratio:Inf,intercistronic distance:NA,downstream in operon
KhC10	.	gene	4506919	4509504	.	-	.	ID=OP167.1;Name=KH2013:KH.C10.92;Parent=OP167;Note=SL1:0,SL2:0.0476639470571755,SL2:SL1-ratio:Inf,intercistronic distance:1,downstream in operon
KhC10	.	operon	4509730	4521533	.	+	.	ID=OP168;Name=OP168;size=2;genes=KH2013:KH.C10.274,KH2013:KH.C10.277
KhC10	.	gene	4509730	4516716	.	+	.	ID=OP168.1;Name=KH2013:KH.C10.274;Parent=OP168;Note=SL1:0,SL2:0.285077932075951,SL2:SL1-ratio:Inf,intercistronic distance:1,downstream in operon
KhC10	.	gene	4516717	4521533	.	+	.	ID=OP168.2;Name=KH2013:KH.C10.277;Parent=OP168;Note=SL1:0,SL2:0.236902671741236,SL2:SL1-ratio:Inf,intercistronic distance:NA,downstream in operon
KhC10	.	operon	4610899	4623360	.	+	.	ID=OP169;Name=OP169;size=2;genes=KH2013:KH.C10.224,KH2013:KH.C10.201
KhC10	.	gene	4610899	4613001	.	+	.	ID=OP169.1;Name=KH2013:KH.C10.224;Parent=OP169;Note=SL1:0,SL2:0,SL2:SL1-ratio:NaN,intercistronic distance:1,upstream in operon
KhC10	.	gene	4613002	4623360	.	+	.	ID=OP169.2;Name=KH2013:KH.C10.201;Parent=OP169;Note=SL1:0,SL2:0.0678074033824669,SL2:SL1-ratio:Inf,intercistronic distance:NA,downstream in operon
KhC10	.	operon	4711079	4713470	.	-	.	ID=OP170;Name=OP170;size=2;genes=KH2013:KH.C10.275,KH2013:KH.C10.495
KhC10	.	gene	4711079	4712428	.	-	.	ID=OP170.2;Name=KH2013:KH.C10.275;Parent=OP170;Note=SL1:0,SL2:0.147179034169968,SL2:SL1-ratio:Inf,intercistronic distance:NA,downstream in operon
KhC10	.	gene	4712429	4713470	.	-	.	ID=OP170.1;Name=KH2013:KH.C10.495;Parent=OP170;Note=SL1:0,SL2:0.110719572858743,SL2:SL1-ratio:Inf,intercistronic distance:1,downstream in operon
KhC10	.	operon	4734098	4738689	.	+	.	ID=OP171;Name=OP171;size=2;genes=KH2013:KH.C10.283,KH2013:KH.C10.585
KhC10	.	gene	4734098	4734905	.	+	.	ID=OP171.1;Name=KH2013:KH.C10.283;Parent=OP171;Note=SL1:0,SL2:1.36161153877687,SL2:SL1-ratio:Inf,intercistronic distance:1,downstream in operon
KhC10	.	gene	4734906	4738689	.	+	.	ID=OP171.2;Name=KH2013:KH.C10.585;Parent=OP171;Note=SL1:0,SL2:0.184439334472469,SL2:SL1-ratio:Inf,intercistronic distance:NA,downstream in operon
KhC10	.	operon	4840944	4848670	.	-	.	ID=OP172;Name=OP172;size=3;genes=KH2013:KH.C10.194,KH2013:KH.C10.522,KH2013:KH.C10.226
KhC10	.	gene	4840944	4842959	.	-	.	ID=OP172.3;Name=KH2013:KH.C10.194;Parent=OP172;Note=SL1:0,SL2:0.243409858619707,SL2:SL1-ratio:Inf,intercistronic distance:NA,downstream in operon
KhC10	.	gene	4842960	4846568	.	-	.	ID=OP172.2;Name=KH2013:KH.C10.522;Parent=OP172;Note=SL1:0,SL2:0.646846063806371,SL2:SL1-ratio:Inf,intercistronic distance:1,downstream in operon
KhC10	.	gene	4846569	4848670	.	-	.	ID=OP172.1;Name=KH2013:KH.C10.226;Parent=OP172;Note=SL1:0,SL2:0.219563004288638,SL2:SL1-ratio:Inf,intercistronic distance:1,downstream in operon
KhC11	.	operon	14211	19988	.	-	.	ID=OP173;Name=OP173;size=2;genes=KH2013:KH.C11.378,KH2013:KH.C11.367
KhC11	.	gene	14211	17805	.	-	.	ID=OP173.2;Name=KH2013:KH.C11.378;Parent=OP173;Note=SL1:0,SL2:10.3902934107329,SL2:SL1-ratio:Inf,intercistronic distance:NA,downstream in operon
KhC11	.	gene	17806	19988	.	-	.	ID=OP173.1;Name=KH2013:KH.C11.367;Parent=OP173;Note=SL1:0,SL2:0.150733327906671,SL2:SL1-ratio:Inf,intercistronic distance:1,downstream in operon
KhC11	.	operon	73222	82004	.	-	.	ID=OP174;Name=OP174;size=2;genes=KH2013:KH.C11.729,KH2013:KH.C11.71
KhC11	.	gene	73222	74625	.	-	.	ID=OP174.2;Name=KH2013:KH.C11.729;Parent=OP174;Note=SL1:0,SL2:0.109133241886828,SL2:SL1-ratio:Inf,intercistronic distance:NA,downstream in operon
KhC11	.	gene	74626	82004	.	-	.	ID=OP174.1;Name=KH2013:KH.C11.71;Parent=OP174;Note=SL1:0,SL2:0.121746448977535,SL2:SL1-ratio:Inf,intercistronic distance:1,downstream in operon
KhC11	.	operon	182198	187001	.	-	.	ID=OP175;Name=OP175;size=2;genes=KH2013:KH.C11.173,KH2013:KH.C11.567
KhC11	.	gene	182198	184875	.	-	.	ID=OP175.2;Name=KH2013:KH.C11.173;Parent=OP175;Note=SL1:0,SL2:0.119874461136362,SL2:SL1-ratio:Inf,intercistronic distance:NA,downstream in operon
KhC11	.	gene	184876	187001	.	-	.	ID=OP175.1;Name=KH2013:KH.C11.567;Parent=OP175;Note=SL1:0,SL2:0.0490596780566559,SL2:SL1-ratio:Inf,intercistronic distance:1,downstream in operon
KhC11	.	operon	187256	196586	.	+	.	ID=OP176;Name=OP176;size=2;genes=KH2013:KH.C11.476,KH2013:KH.C11.344
KhC11	.	gene	187256	188006	.	+	.	ID=OP176.1;Name=KH2013:KH.C11.476;Parent=OP176;Note=SL1:0,SL2:0,SL2:SL1-ratio:NaN,intercistronic distance:1,upstream in operon
KhC11	.	gene	188007	196586	.	+	.	ID=OP176.2;Name=KH2013:KH.C11.344;Parent=OP176;Note=SL1:0,SL2:0.497985593481405,SL2:SL1-ratio:Inf,intercistronic distance:NA,downstream in operon
KhC11	.	operon	223486	236102	.	+	.	ID=OP177;Name=OP177;size=2;genes=KH2013:KH.C11.341,KH2013:KH.C11.400
KhC11	.	gene	223486	230404	.	+	.	ID=OP177.1;Name=KH2013:KH.C11.341;Parent=OP177;Note=SL1:0,SL2:0.0964637684738366,SL2:SL1-ratio:Inf,intercistronic distance:1,downstream in operon
KhC11	.	gene	230405	236102	.	+	.	ID=OP177.2;Name=KH2013:KH.C11.400;Parent=OP177;Note=SL1:0,SL2:0.126198410874467,SL2:SL1-ratio:Inf,intercistronic distance:NA,downstream in operon
KhC11	.	operon	260704	267733	.	+	.	ID=OP178;Name=OP178;size=2;genes=KH2013:KH.C11.200,KH2013:KH.C11.391
KhC11	.	gene	260704	261594	.	+	.	ID=OP178.1;Name=KH2013:KH.C11.200;Parent=OP178;Note=SL1:0,SL2:0,SL2:SL1-ratio:NaN,intercistronic distance:1,upstream in operon
KhC11	.	gene	261595	267733	.	+	.	ID=OP178.2;Name=KH2013:KH.C11.391;Parent=OP178;Note=SL1:0,SL2:0.346211185111702,SL2:SL1-ratio:Inf,intercistronic distance:NA,downstream in operon
KhC11	.	operon	322180	330490	.	-	.	ID=OP179;Name=OP179;size=2;genes=KH2013:KH.C11.97,KH2013:KH.C11.620
KhC11	.	gene	322180	327832	.	-	.	ID=OP179.2;Name=KH2013:KH.C11.97;Parent=OP179;Note=SL1:0,SL2:0.244780616370042,SL2:SL1-ratio:Inf,intercistronic distance:NA,downstream in operon
KhC11	.	gene	327833	330490	.	-	.	ID=OP179.1;Name=KH2013:KH.C11.620;Parent=OP179;Note=SL1:0,SL2:0,SL2:SL1-ratio:NaN,intercistronic distance:1,upstream in operon
KhC11	.	operon	605288	632574	.	-	.	ID=OP180;Name=OP180;size=3;genes=KH2013:KH.C11.63,KH2013:KH.C11.531,KH2013:KH.C11.266
KhC11	.	gene	605288	612688	.	-	.	ID=OP180.3;Name=KH2013:KH.C11.63;Parent=OP180;Note=SL1:0,SL2:0.0844139008979553,SL2:SL1-ratio:Inf,intercistronic distance:NA,downstream in operon
KhC11	.	gene	612689	621104	.	-	.	ID=OP180.2;Name=KH2013:KH.C11.531;Parent=OP180;Note=SL1:0,SL2:0.0476639470571755,SL2:SL1-ratio:Inf,intercistronic distance:1,downstream in operon
KhC11	.	gene	621105	632574	.	-	.	ID=OP180.1;Name=KH2013:KH.C11.266;Parent=OP180;Note=SL1:0,SL2:0.0490596780566559,SL2:SL1-ratio:Inf,intercistronic distance:1,downstream in operon
KhC11	.	operon	657235	676494	.	-	.	ID=OP181;Name=OP181;size=2;genes=KH2013:KH.C11.707,KH2013:KH.C11.260
KhC11	.	gene	657235	674087	.	-	.	ID=OP181.2;Name=KH2013:KH.C11.707;Parent=OP181;Note=SL1:0,SL2:0.172839363596875,SL2:SL1-ratio:Inf,intercistronic distance:NA,downstream in operon
KhC11	.	gene	674088	676494	.	-	.	ID=OP181.1;Name=KH2013:KH.C11.260;Parent=OP181;Note=SL1:0,SL2:0.0981193561133118,SL2:SL1-ratio:Inf,intercistronic distance:1,downstream in operon
KhC11	.	operon	884033	890483	.	-	.	ID=OP182;Name=OP182;size=2;genes=KH2013:KH.C11.724,KH2013:KH.C11.446
KhC11	.	gene	884033	887480	.	-	.	ID=OP182.2;Name=KH2013:KH.C11.724;Parent=OP182;Note=SL1:0,SL2:1.04055372216241,SL2:SL1-ratio:Inf,intercistronic distance:NA,downstream in operon
KhC11	.	gene	887481	890483	.	-	.	ID=OP182.1;Name=KH2013:KH.C11.446;Parent=OP182;Note=SL1:0,SL2:0.58196155804176,SL2:SL1-ratio:Inf,intercistronic distance:1,downstream in operon
KhC11	.	operon	891909	899223	.	+	.	ID=OP183;Name=OP183;size=2;genes=KH2013:KH.C11.84,KH2013:KH.C11.625
KhC11	.	gene	891909	895806	.	+	.	ID=OP183.1;Name=KH2013:KH.C11.84;Parent=OP183;Note=SL1:0,SL2:0.141302705943394,SL2:SL1-ratio:Inf,intercistronic distance:1,downstream in operon
KhC11	.	gene	895807	899223	.	+	.	ID=OP183.2;Name=KH2013:KH.C11.625;Parent=OP183;Note=SL1:0,SL2:0.206235754330689,SL2:SL1-ratio:Inf,intercistronic distance:NA,downstream in operon
KhC11	.	operon	908305	922885	.	-	.	ID=OP184;Name=OP184;size=2;genes=KH2013:KH.C11.355,KH2013:KH.C11.46
KhC11	.	gene	908305	921312	.	-	.	ID=OP184.2;Name=KH2013:KH.C11.355;Parent=OP184;Note=SL1:0,SL2:0.424381113519577,SL2:SL1-ratio:Inf,intercistronic distance:NA,downstream in operon
KhC11	.	gene	921313	922885	.	-	.	ID=OP184.1;Name=KH2013:KH.C11.46;Parent=OP184;Note=SL1:0,SL2:1.03727645413002,SL2:SL1-ratio:Inf,intercistronic distance:1,downstream in operon
KhC11	.	operon	950844	955248	.	+	.	ID=OP185;Name=OP185;size=2;genes=KH2013:KH.C11.615,KH2013:KH.C11.647
KhC11	.	gene	950844	951862	.	+	.	ID=OP185.1;Name=KH2013:KH.C11.615;Parent=OP185;Note=SL1:0,SL2:0,SL2:SL1-ratio:NaN,intercistronic distance:1,upstream in operon
KhC11	.	gene	951863	955248	.	+	.	ID=OP185.2;Name=KH2013:KH.C11.647;Parent=OP185;Note=SL1:0,SL2:0.0839986206390288,SL2:SL1-ratio:Inf,intercistronic distance:NA,downstream in operon
KhC11	.	operon	1073940	1077705	.	+	.	ID=OP186;Name=OP186;size=2;genes=KH2013:KH.C11.737,KH2013:KH.C11.665
KhC11	.	gene	1073940	1075539	.	+	.	ID=OP186.1;Name=KH2013:KH.C11.737;Parent=OP186;Note=SL1:0,SL2:0.238596574946167,SL2:SL1-ratio:Inf,intercistronic distance:-1327,downstream in operon
KhC11	.	gene	1074212	1077705	.	+	.	ID=OP186.2;Name=KH2013:KH.C11.665;Parent=OP186;Note=SL1:0,SL2:0.238596574946167,SL2:SL1-ratio:Inf,intercistronic distance:NA,downstream in operon
KhC11	.	operon	1260558	1271113	.	-	.	ID=OP187;Name=OP187;size=2;genes=KH2013:KH.C11.41,KH2013:KH.C11.263
KhC11	.	gene	1260558	1271113	.	-	.	ID=OP187.2;Name=KH2013:KH.C11.41;Parent=OP187;Note=SL1:0,SL2:0.047947074746394,SL2:SL1-ratio:Inf,intercistronic distance:NA,downstream in operon
KhC11	.	gene	1267769	1267945	.	-	.	ID=OP187.1;Name=KH2013:KH.C11.263;Parent=OP187;Note=SL1:0,SL2:0,SL2:SL1-ratio:NaN,intercistronic distance:-3344,upstream in operon
KhC11	.	operon	1368742	1378067	.	+	.	ID=OP188;Name=OP188;size=2;genes=KH2013:KH.C11.368,KH2013:KH.C11.321
KhC11	.	gene	1368742	1369245	.	+	.	ID=OP188.1;Name=KH2013:KH.C11.368;Parent=OP188;Note=SL1:0,SL2:0,SL2:SL1-ratio:NaN,intercistronic distance:1,upstream in operon
KhC11	.	gene	1369246	1378067	.	+	.	ID=OP188.2;Name=KH2013:KH.C11.321;Parent=OP188;Note=SL1:0,SL2:0.223767142273089,SL2:SL1-ratio:Inf,intercistronic distance:NA,downstream in operon
KhC11	.	operon	1501249	1529128	.	-	.	ID=OP189;Name=OP189;size=2;genes=KH2013:KH.C11.456,KH2013:KH.C11.143
KhC11	.	gene	1501249	1527818	.	-	.	ID=OP189.2;Name=KH2013:KH.C11.456;Parent=OP189;Note=SL1:0,SL2:0.658886042751143,SL2:SL1-ratio:Inf,intercistronic distance:NA,downstream in operon
KhC11	.	gene	1527819	1529128	.	-	.	ID=OP189.1;Name=KH2013:KH.C11.143;Parent=OP189;Note=SL1:0,SL2:0.656894438965913,SL2:SL1-ratio:Inf,intercistronic distance:1,downstream in operon
KhC11	.	operon	1900170	1904865	.	+	.	ID=OP190;Name=OP190;size=3;genes=KH2013:KH.C11.47,KH2013:KH.C11.298,KH2013:KH.C11.445
KhC11	.	gene	1900170	1901579	.	+	.	ID=OP190.1;Name=KH2013:KH.C11.47;Parent=OP190;Note=SL1:0,SL2:0,SL2:SL1-ratio:NaN,intercistronic distance:1,upstream in operon
KhC11	.	gene	1901580	1903564	.	+	.	ID=OP190.2;Name=KH2013:KH.C11.298;Parent=OP190;Note=SL1:0,SL2:0.150126281237628,SL2:SL1-ratio:Inf,intercistronic distance:1,downstream in operon
KhC11	.	gene	1903565	1904865	.	+	.	ID=OP190.3;Name=KH2013:KH.C11.445;Parent=OP190;Note=SL1:0,SL2:0.442056835945494,SL2:SL1-ratio:Inf,intercistronic distance:NA,downstream in operon
KhC11	.	operon	2023285	2027342	.	-	.	ID=OP191;Name=OP191;size=2;genes=KH2013:KH.C11.136,KH2013:KH.C11.182
KhC11	.	gene	2023285	2025809	.	-	.	ID=OP191.2;Name=KH2013:KH.C11.136;Parent=OP191;Note=SL1:0,SL2:0.63952725378101,SL2:SL1-ratio:Inf,intercistronic distance:NA,downstream in operon
KhC11	.	gene	2025810	2027342	.	-	.	ID=OP191.1;Name=KH2013:KH.C11.182;Parent=OP191;Note=SL1:0,SL2:0,SL2:SL1-ratio:NaN,intercistronic distance:1,upstream in operon
KhC11	.	operon	2118329	2125870	.	-	.	ID=OP192;Name=OP192;size=2;genes=KH2013:KH.C11.626,KH2013:KH.C11.327
KhC11	.	gene	2118329	2125167	.	-	.	ID=OP192.2;Name=KH2013:KH.C11.626;Parent=OP192;Note=SL1:0,SL2:0.403730471823375,SL2:SL1-ratio:Inf,intercistronic distance:NA,downstream in operon
KhC11	.	gene	2125168	2125870	.	-	.	ID=OP192.1;Name=KH2013:KH.C11.327;Parent=OP192;Note=SL1:0,SL2:0.0687930332625202,SL2:SL1-ratio:Inf,intercistronic distance:1,downstream in operon
KhC11	.	operon	2228616	2243401	.	-	.	ID=OP193;Name=OP193;size=2;genes=KH2013:KH.C11.730,KH2013:KH.C11.565
KhC11	.	gene	2228616	2243401	.	-	.	ID=OP193.2;Name=KH2013:KH.C11.730;Parent=OP193;Note=SL1:0,SL2:0.0839320203534726,SL2:SL1-ratio:Inf,intercistronic distance:NA,downstream in operon
KhC11	.	gene	2235504	2236154	.	-	.	ID=OP193.1;Name=KH2013:KH.C11.565;Parent=OP193;Note=SL1:0,SL2:0,SL2:SL1-ratio:NaN,intercistronic distance:-7897,upstream in operon
KhC11	.	operon	2379235	2382571	.	-	.	ID=OP194;Name=OP194;size=2;genes=KH2013:KH.C11.171,KH2013:KH.C11.397
KhC11	.	gene	2379235	2381910	.	-	.	ID=OP194.2;Name=KH2013:KH.C11.171;Parent=OP194;Note=SL1:0,SL2:0.290962874607921,SL2:SL1-ratio:Inf,intercistronic distance:NA,downstream in operon
KhC11	.	gene	2381883	2382571	.	-	.	ID=OP194.1;Name=KH2013:KH.C11.397;Parent=OP194;Note=SL1:0,SL2:0.190226942826741,SL2:SL1-ratio:Inf,intercistronic distance:-27,downstream in operon
KhC11	.	operon	2623569	2626938	.	+	.	ID=OP195;Name=OP195;size=2;genes=KH2013:KH.C11.449,KH2013:KH.C11.75
KhC11	.	gene	2623569	2624719	.	+	.	ID=OP195.1;Name=KH2013:KH.C11.449;Parent=OP195;Note=SL1:0,SL2:0.379282222601919,SL2:SL1-ratio:Inf,intercistronic distance:1,downstream in operon
KhC11	.	gene	2624720	2626938	.	+	.	ID=OP195.2;Name=KH2013:KH.C11.75;Parent=OP195;Note=SL1:0,SL2:0.206994162018685,SL2:SL1-ratio:Inf,intercistronic distance:NA,downstream in operon
KhC11	.	operon	2893506	2903149	.	+	.	ID=OP196;Name=OP196;size=2;genes=KH2013:KH.C11.166,KH2013:KH.C11.167
KhC11	.	gene	2893506	2903149	.	+	.	ID=OP196.1;Name=KH2013:KH.C11.166;Parent=OP196;Note=SL1:0,SL2:0,SL2:SL1-ratio:NaN,intercistronic distance:-8288,upstream in operon
KhC11	.	gene	2894861	2896008	.	+	.	ID=OP196.2;Name=KH2013:KH.C11.167;Parent=OP196;Note=SL1:0,SL2:0.565871019473066,SL2:SL1-ratio:Inf,intercistronic distance:NA,downstream in operon
KhC11	.	operon	3053402	3057289	.	+	.	ID=OP197;Name=OP197;size=2;genes=KH2013:KH.C11.212,KH2013:KH.C11.120
KhC11	.	gene	3053402	3057289	.	+	.	ID=OP197.1;Name=KH2013:KH.C11.212;Parent=OP197;Note=SL1:0,SL2:0.0490596780566559,SL2:SL1-ratio:Inf,intercistronic distance:-2895,downstream in operon
KhC11	.	gene	3054394	3055004	.	+	.	ID=OP197.2;Name=KH2013:KH.C11.120;Parent=OP197;Note=SL1:0,SL2:0.0482318842369183,SL2:SL1-ratio:Inf,intercistronic distance:NA,downstream in operon
KhC11	.	operon	3227249	3260251	.	-	.	ID=OP198;Name=OP198;size=2;genes=KH2013:KH.C11.726,KH2013:KH.C11.698
KhC11	.	gene	3227249	3230719	.	-	.	ID=OP198.2;Name=KH2013:KH.C11.726;Parent=OP198;Note=SL1:0,SL2:0.0476639470571755,SL2:SL1-ratio:Inf,intercistronic distance:NA,downstream in operon
KhC11	.	gene	3230720	3260251	.	-	.	ID=OP198.1;Name=KH2013:KH.C11.698;Parent=OP198;Note=SL1:0,SL2:0.395395577174131,SL2:SL1-ratio:Inf,intercistronic distance:1,downstream in operon
KhC11	.	operon	3401351	3424824	.	+	.	ID=OP199;Name=OP199;size=2;genes=KH2013:KH.C11.660,KH2013:KH.C11.114
KhC11	.	gene	3401351	3424824	.	+	.	ID=OP199.1;Name=KH2013:KH.C11.660;Parent=OP199;Note=SL1:0,SL2:0,SL2:SL1-ratio:NaN,intercistronic distance:-15619,upstream in operon
KhC11	.	gene	3409205	3411582	.	+	.	ID=OP199.2;Name=KH2013:KH.C11.114;Parent=OP199;Note=SL1:0,SL2:0.124937874641834,SL2:SL1-ratio:Inf,intercistronic distance:NA,downstream in operon
KhC11	.	operon	3438056	3443436	.	-	.	ID=OP200;Name=OP200;size=2;genes=KH2013:KH.C11.44,KH2013:KH.C11.499
KhC11	.	gene	3438056	3442605	.	-	.	ID=OP200.2;Name=KH2013:KH.C11.44;Parent=OP200;Note=SL1:0,SL2:0.169432759002526,SL2:SL1-ratio:Inf,intercistronic distance:NA,downstream in operon
KhC11	.	gene	3442606	3443436	.	-	.	ID=OP200.1;Name=KH2013:KH.C11.499;Parent=OP200;Note=SL1:0,SL2:0,SL2:SL1-ratio:NaN,intercistronic distance:1,upstream in operon
KhC11	.	operon	3505151	3510630	.	-	.	ID=OP201;Name=OP201;size=3;genes=KH2013:KH.C11.592,KH2013:KH.C11.156,KH2013:KH.C11.517
KhC11	.	gene	3505151	3507641	.	-	.	ID=OP201.3;Name=KH2013:KH.C11.592;Parent=OP201;Note=SL1:0,SL2:0.0967135543248105,SL2:SL1-ratio:Inf,intercistronic distance:NA,downstream in operon
KhC11	.	gene	3507642	3508509	.	-	.	ID=OP201.2;Name=KH2013:KH.C11.156;Parent=OP201;Note=SL1:0,SL2:0.121954541795421,SL2:SL1-ratio:Inf,intercistronic distance:1,downstream in operon
KhC11	.	gene	3508510	3510630	.	-	.	ID=OP201.1;Name=KH2013:KH.C11.517;Parent=OP201;Note=SL1:0,SL2:0.118367843457633,SL2:SL1-ratio:Inf,intercistronic distance:1,downstream in operon
KhC11	.	operon	3548765	3552276	.	-	.	ID=OP202;Name=OP202;size=2;genes=KH2013:KH.C11.610,KH2013:KH.C11.66
KhC11	.	gene	3548765	3550715	.	-	.	ID=OP202.2;Name=KH2013:KH.C11.610;Parent=OP202;Note=SL1:0,SL2:0.583903540449944,SL2:SL1-ratio:Inf,intercistronic distance:NA,downstream in operon
KhC11	.	gene	3550716	3552276	.	-	.	ID=OP202.1;Name=KH2013:KH.C11.66;Parent=OP202;Note=SL1:0,SL2:0,SL2:SL1-ratio:NaN,intercistronic distance:1,upstream in operon
KhC11	.	operon	3557341	3563404	.	+	.	ID=OP203;Name=OP203;size=2;genes=KH2013:KH.C11.79,KH2013:KH.C11.415
KhC11	.	gene	3557341	3558665	.	+	.	ID=OP203.1;Name=KH2013:KH.C11.79;Parent=OP203;Note=SL1:0,SL2:0.0482318842369183,SL2:SL1-ratio:Inf,intercistronic distance:1,downstream in operon
KhC11	.	gene	3558666	3563404	.	+	.	ID=OP203.2;Name=KH2013:KH.C11.415;Parent=OP203;Note=SL1:0,SL2:0.0954701770471212,SL2:SL1-ratio:Inf,intercistronic distance:NA,downstream in operon
KhC11	.	operon	3571916	3582531	.	-	.	ID=OP204;Name=OP204;size=2;genes=KH2013:KH.C11.310,KH2013:KH.C11.643
KhC11	.	gene	3571916	3580898	.	-	.	ID=OP204.2;Name=KH2013:KH.C11.310;Parent=OP204;Note=SL1:0,SL2:0.207661008506166,SL2:SL1-ratio:Inf,intercistronic distance:NA,downstream in operon
KhC11	.	gene	3580899	3582531	.	-	.	ID=OP204.1;Name=KH2013:KH.C11.643;Parent=OP204;Note=SL1:0,SL2:0,SL2:SL1-ratio:NaN,intercistronic distance:1,upstream in operon
KhC11	.	operon	3661098	3677122	.	+	.	ID=OP205;Name=OP205;size=2;genes=KH2013:KH.C11.468,KH2013:KH.C11.206
KhC11	.	gene	3661098	3677122	.	+	.	ID=OP205.1;Name=KH2013:KH.C11.468;Parent=OP205;Note=SL1:0,SL2:0.138962449300015,SL2:SL1-ratio:Inf,intercistronic distance:-15708,downstream in operon
KhC11	.	gene	3661414	3664719	.	+	.	ID=OP205.2;Name=KH2013:KH.C11.206;Parent=OP205;Note=SL1:0,SL2:0.328651503639118,SL2:SL1-ratio:Inf,intercistronic distance:NA,downstream in operon
KhC11	.	operon	3689756	3694983	.	+	.	ID=OP206;Name=OP206;size=2;genes=KH2013:KH.C11.532,KH2013:KH.C11.466
KhC11	.	gene	3689756	3693238	.	+	.	ID=OP206.1;Name=KH2013:KH.C11.532;Parent=OP206;Note=SL1:0,SL2:0.294878526598039,SL2:SL1-ratio:Inf,intercistronic distance:1,downstream in operon
KhC11	.	gene	3693239	3694983	.	+	.	ID=OP206.2;Name=KH2013:KH.C11.466;Parent=OP206;Note=SL1:0,SL2:0.197107130676346,SL2:SL1-ratio:Inf,intercistronic distance:NA,downstream in operon
KhC11	.	operon	3695071	3702233	.	-	.	ID=OP207;Name=OP207;size=2;genes=KH2013:KH.C11.392,KH2013:KH.C11.420
KhC11	.	gene	3695071	3700780	.	-	.	ID=OP207.2;Name=KH2013:KH.C11.392;Parent=OP207;Note=SL1:0,SL2:0.176477798973946,SL2:SL1-ratio:Inf,intercistronic distance:NA,downstream in operon
KhC11	.	gene	3700781	3702233	.	-	.	ID=OP207.1;Name=KH2013:KH.C11.420;Parent=OP207;Note=SL1:0,SL2:0.628894841114742,SL2:SL1-ratio:Inf,intercistronic distance:1,downstream in operon
KhC11	.	operon	3704008	3715821	.	+	.	ID=OP208;Name=OP208;size=2;genes=KH2013:KH.C11.522,KH2013:KH.C11.678
KhC11	.	gene	3704008	3711251	.	+	.	ID=OP208.1;Name=KH2013:KH.C11.522;Parent=OP208;Note=SL1:0,SL2:0.407058513562215,SL2:SL1-ratio:Inf,intercistronic distance:1,downstream in operon
KhC11	.	gene	3711252	3715821	.	+	.	ID=OP208.2;Name=KH2013:KH.C11.678;Parent=OP208;Note=SL1:0,SL2:0.636279588393511,SL2:SL1-ratio:Inf,intercistronic distance:NA,downstream in operon
KhC11	.	operon	3908568	3914466	.	+	.	ID=OP209;Name=OP209;size=2;genes=KH2013:KH.C11.336,KH2013:KH.C11.688
KhC11	.	gene	3908568	3910244	.	+	.	ID=OP209.1;Name=KH2013:KH.C11.336;Parent=OP209;Note=SL1:0,SL2:0.0490596780566559,SL2:SL1-ratio:Inf,intercistronic distance:1,downstream in operon
KhC11	.	gene	3910245	3914466	.	+	.	ID=OP209.2;Name=KH2013:KH.C11.688;Parent=OP209;Note=SL1:0,SL2:0.183728463520344,SL2:SL1-ratio:Inf,intercistronic distance:NA,downstream in operon
KhC11	.	operon	3994046	3997800	.	+	.	ID=OP210;Name=OP210;size=2;genes=KH2013:KH.C11.656,KH2013:KH.C11.732
KhC11	.	gene	3994046	3997233	.	+	.	ID=OP210.1;Name=KH2013:KH.C11.656;Parent=OP210;Note=SL1:0,SL2:0,SL2:SL1-ratio:NaN,intercistronic distance:1,upstream in operon
KhC11	.	gene	3997234	3997800	.	+	.	ID=OP210.2;Name=KH2013:KH.C11.732;Parent=OP210;Note=SL1:0,SL2:0.0776272446150935,SL2:SL1-ratio:Inf,intercistronic distance:NA,downstream in operon
KhC11	.	operon	4126370	4131893	.	-	.	ID=OP211;Name=OP211;size=2;genes=KH2013:KH.C11.278,KH2013:KH.C11.178
KhC11	.	gene	4126370	4130575	.	-	.	ID=OP211.2;Name=KH2013:KH.C11.278;Parent=OP211;Note=SL1:0,SL2:0.0837275448907206,SL2:SL1-ratio:Inf,intercistronic distance:NA,downstream in operon
KhC11	.	gene	4130576	4131893	.	-	.	ID=OP211.1;Name=KH2013:KH.C11.178;Parent=OP211;Note=SL1:0,SL2:0.0994374589337828,SL2:SL1-ratio:Inf,intercistronic distance:1,downstream in operon
KhC11	.	operon	4247510	4253346	.	-	.	ID=OP212;Name=OP212;size=2;genes=KH2013:KH.C11.81,KH2013:KH.C11.221
KhC11	.	gene	4247510	4252059	.	-	.	ID=OP212.2;Name=KH2013:KH.C11.81;Parent=OP212;Note=SL1:0,SL2:0.207927466774066,SL2:SL1-ratio:Inf,intercistronic distance:NA,downstream in operon
KhC11	.	gene	4252060	4253346	.	-	.	ID=OP212.1;Name=KH2013:KH.C11.221;Parent=OP212;Note=SL1:0,SL2:0,SL2:SL1-ratio:NaN,intercistronic distance:1,upstream in operon
KhC11	.	operon	4449447	4456189	.	+	.	ID=OP213;Name=OP213;size=2;genes=KH2013:KH.C11.91,KH2013:KH.C11.254
KhC11	.	gene	4449447	4451127	.	+	.	ID=OP213.1;Name=KH2013:KH.C11.91;Parent=OP213;Note=SL1:0,SL2:0.451649967661862,SL2:SL1-ratio:Inf,intercistronic distance:-1,downstream in operon
KhC11	.	gene	4451126	4456189	.	+	.	ID=OP213.2;Name=KH2013:KH.C11.254;Parent=OP213;Note=SL1:0,SL2:0.451649967661862,SL2:SL1-ratio:Inf,intercistronic distance:NA,downstream in operon
KhC11	.	operon	4522454	4530883	.	+	.	ID=OP214;Name=OP214;size=3;genes=KH2013:KH.C11.20,KH2013:KH.C11.614,KH2013:KH.C11.130
KhC11	.	gene	4522454	4525806	.	+	.	ID=OP214.1;Name=KH2013:KH.C11.20;Parent=OP214;Note=SL1:0,SL2:0.278646256827844,SL2:SL1-ratio:Inf,intercistronic distance:1,downstream in operon
KhC11	.	gene	4525807	4526750	.	+	.	ID=OP214.2;Name=KH2013:KH.C11.614;Parent=OP214;Note=SL1:0,SL2:0.047947074746394,SL2:SL1-ratio:Inf,intercistronic distance:1,downstream in operon
KhC11	.	gene	4526751	4530883	.	+	.	ID=OP214.3;Name=KH2013:KH.C11.130;Parent=OP214;Note=SL1:0,SL2:0.283454310971983,SL2:SL1-ratio:Inf,intercistronic distance:NA,downstream in operon
KhC11	.	operon	4615776	4639803	.	+	.	ID=OP215;Name=OP215;size=4;genes=KH2013:KH.C11.307,KH2013:KH.C11.552,KH2013:KH.C11.359,KH2013:KH.C11.630
KhC11	.	gene	4615776	4621081	.	+	.	ID=OP215.1;Name=KH2013:KH.C11.307;Parent=OP215;Note=SL1:0,SL2:0.236450920502696,SL2:SL1-ratio:Inf,intercistronic distance:1,downstream in operon
KhC11	.	gene	4621082	4626579	.	+	.	ID=OP215.2;Name=KH2013:KH.C11.552;Parent=OP215;Note=SL1:0,SL2:0.254168663381922,SL2:SL1-ratio:Inf,intercistronic distance:1,downstream in operon
KhC11	.	gene	4626580	4631546	.	+	.	ID=OP215.3;Name=KH2013:KH.C11.359;Parent=OP215;Note=SL1:0,SL2:0.187814280350062,SL2:SL1-ratio:Inf,intercistronic distance:-11,downstream in operon
KhC11	.	gene	4631535	4639803	.	+	.	ID=OP215.4;Name=KH2013:KH.C11.630;Parent=OP215;Note=SL1:0,SL2:0.0766954569083742,SL2:SL1-ratio:Inf,intercistronic distance:NA,downstream in operon
KhC11	.	operon	4753034	4766692	.	-	.	ID=OP216;Name=OP216;size=3;genes=KH2013:KH.C11.622,KH2013:KH.C11.676,KH2013:KH.C11.74
KhC11	.	gene	4753034	4761829	.	-	.	ID=OP216.3;Name=KH2013:KH.C11.622;Parent=OP216;Note=SL1:0,SL2:0.131156730994246,SL2:SL1-ratio:Inf,intercistronic distance:NA,downstream in operon
KhC11	.	gene	4761830	4764186	.	-	.	ID=OP216.2;Name=KH2013:KH.C11.676;Parent=OP216;Note=SL1:0,SL2:0.047947074746394,SL2:SL1-ratio:Inf,intercistronic distance:1,downstream in operon
KhC11	.	gene	4764187	4766692	.	-	.	ID=OP216.1;Name=KH2013:KH.C11.74;Parent=OP216;Note=SL1:0,SL2:0.228749347687237,SL2:SL1-ratio:Inf,intercistronic distance:1,downstream in operon
KhC11	.	operon	4819861	4824744	.	-	.	ID=OP217;Name=OP217;size=2;genes=KH2013:KH.C11.727,KH2013:KH.C11.76
KhC11	.	gene	4819861	4821237	.	-	.	ID=OP217.2;Name=KH2013:KH.C11.727;Parent=OP217;Note=SL1:0,SL2:3.2013907974341,SL2:SL1-ratio:Inf,intercistronic distance:NA,downstream in operon
KhC11	.	gene	4821238	4824744	.	-	.	ID=OP217.1;Name=KH2013:KH.C11.76;Parent=OP217;Note=SL1:0,SL2:0.217267089876543,SL2:SL1-ratio:Inf,intercistronic distance:1,downstream in operon
KhC11	.	operon	4885934	4890971	.	-	.	ID=OP218;Name=OP218;size=2;genes=KH2013:KH.C11.343,KH2013:KH.C11.611
KhC11	.	gene	4885934	4890133	.	-	.	ID=OP218.2;Name=KH2013:KH.C11.343;Parent=OP218;Note=SL1:0,SL2:0.21223958263011,SL2:SL1-ratio:Inf,intercistronic distance:NA,downstream in operon
KhC11	.	gene	4890134	4890971	.	-	.	ID=OP218.1;Name=KH2013:KH.C11.611;Parent=OP218;Note=SL1:0,SL2:3.28602922952341,SL2:SL1-ratio:Inf,intercistronic distance:1,downstream in operon
KhC11	.	operon	4973847	4986250	.	+	.	ID=OP219;Name=OP219;size=3;genes=KH2013:KH.C11.286,KH2013:KH.C11.601,KH2013:KH.C11.573
KhC11	.	gene	4973847	4975547	.	+	.	ID=OP219.1;Name=KH2013:KH.C11.286;Parent=OP219;Note=SL1:0,SL2:0.155088512829247,SL2:SL1-ratio:Inf,intercistronic distance:1,downstream in operon
KhC11	.	gene	4975548	4976500	.	+	.	ID=OP219.2;Name=KH2013:KH.C11.601;Parent=OP219;Note=SL1:0,SL2:0.343537272753034,SL2:SL1-ratio:Inf,intercistronic distance:1,downstream in operon
KhC11	.	gene	4976501	4986250	.	+	.	ID=OP219.3;Name=KH2013:KH.C11.573;Parent=OP219;Note=SL1:0,SL2:0.132825739041782,SL2:SL1-ratio:Inf,intercistronic distance:NA,downstream in operon
KhC11	.	operon	5009782	5012205	.	-	.	ID=OP220;Name=OP220;size=2;genes=KH2013:KH.C11.240,KH2013:KH.C11.358
KhC11	.	gene	5009782	5011158	.	-	.	ID=OP220.2;Name=KH2013:KH.C11.240;Parent=OP220;Note=SL1:0,SL2:0.44409195232174,SL2:SL1-ratio:Inf,intercistronic distance:NA,downstream in operon
KhC11	.	gene	5011159	5012205	.	-	.	ID=OP220.1;Name=KH2013:KH.C11.358;Parent=OP220;Note=SL1:0,SL2:0,SL2:SL1-ratio:NaN,intercistronic distance:1,upstream in operon
KhC12	.	operon	3384	12528	.	+	.	ID=OP221;Name=OP221;size=2;genes=KH2013:KH.C12.435,KH2013:KH.C12.641
KhC12	.	gene	3384	4248	.	+	.	ID=OP221.1;Name=KH2013:KH.C12.435;Parent=OP221;Note=SL1:0,SL2:0.183362051151747,SL2:SL1-ratio:Inf,intercistronic distance:1,downstream in operon
KhC12	.	gene	4249	12528	.	+	.	ID=OP221.2;Name=KH2013:KH.C12.641;Parent=OP221;Note=SL1:0,SL2:0.0687930332625202,SL2:SL1-ratio:Inf,intercistronic distance:NA,downstream in operon
KhC12	.	operon	57030	65061	.	-	.	ID=OP222;Name=OP222;size=2;genes=KH2013:KH.C12.367,KH2013:KH.C12.88
KhC12	.	gene	57030	64083	.	-	.	ID=OP222.2;Name=KH2013:KH.C12.367;Parent=OP222;Note=SL1:0,SL2:1.65698826776496,SL2:SL1-ratio:Inf,intercistronic distance:NA,downstream in operon
KhC12	.	gene	64084	65061	.	-	.	ID=OP222.1;Name=KH2013:KH.C12.88;Parent=OP222;Note=SL1:0,SL2:0.174465442148214,SL2:SL1-ratio:Inf,intercistronic distance:1,downstream in operon
KhC12	.	operon	113476	120281	.	-	.	ID=OP223;Name=OP223;size=2;genes=KH2013:KH.C12.253,KH2013:KH.C12.322
KhC12	.	gene	113476	120281	.	-	.	ID=OP223.2;Name=KH2013:KH.C12.253;Parent=OP223;Note=SL1:0,SL2:0.34277253178672,SL2:SL1-ratio:Inf,intercistronic distance:NA,downstream in operon
KhC12	.	gene	114245	117302	.	-	.	ID=OP223.1;Name=KH2013:KH.C12.322;Parent=OP223;Note=SL1:0,SL2:0,SL2:SL1-ratio:NaN,intercistronic distance:-6036,upstream in operon
KhC12	.	operon	122530	131144	.	-	.	ID=OP224;Name=OP224;size=3;genes=KH2013:KH.C12.166,KH2013:KH.C12.609,KH2013:KH.C12.476
KhC12	.	gene	122530	127634	.	-	.	ID=OP224.3;Name=KH2013:KH.C12.166;Parent=OP224;Note=SL1:0,SL2:0.104342412565423,SL2:SL1-ratio:Inf,intercistronic distance:NA,downstream in operon
KhC12	.	gene	127635	128990	.	-	.	ID=OP224.2;Name=KH2013:KH.C12.609;Parent=OP224;Note=SL1:0,SL2:0.0661953236198727,SL2:SL1-ratio:Inf,intercistronic distance:1,downstream in operon
KhC12	.	gene	128991	131144	.	-	.	ID=OP224.1;Name=KH2013:KH.C12.476;Parent=OP224;Note=SL1:0,SL2:0.217068739399586,SL2:SL1-ratio:Inf,intercistronic distance:1,downstream in operon
KhC12	.	operon	328996	339084	.	+	.	ID=OP225;Name=OP225;size=2;genes=KH2013:KH.C12.208,KH2013:KH.C12.513
KhC12	.	gene	328996	330416	.	+	.	ID=OP225.1;Name=KH2013:KH.C12.208;Parent=OP225;Note=SL1:0,SL2:0.344134991380033,SL2:SL1-ratio:Inf,intercistronic distance:1,downstream in operon
KhC12	.	gene	330417	339084	.	+	.	ID=OP225.2;Name=KH2013:KH.C12.513;Parent=OP225;Note=SL1:0,SL2:0.726973842169727,SL2:SL1-ratio:Inf,intercistronic distance:NA,downstream in operon
KhC12	.	operon	403417	412629	.	-	.	ID=OP226;Name=OP226;size=2;genes=KH2013:KH.C12.248,KH2013:KH.C12.444
KhC12	.	gene	403417	408869	.	-	.	ID=OP226.2;Name=KH2013:KH.C12.248;Parent=OP226;Note=SL1:0,SL2:0.178378921164708,SL2:SL1-ratio:Inf,intercistronic distance:NA,downstream in operon
KhC12	.	gene	408870	412629	.	-	.	ID=OP226.1;Name=KH2013:KH.C12.444;Parent=OP226;Note=SL1:0,SL2:0.158459681893885,SL2:SL1-ratio:Inf,intercistronic distance:1,downstream in operon
KhC12	.	operon	414897	424684	.	+	.	ID=OP227;Name=OP227;size=2;genes=KH2013:KH.C12.91,KH2013:KH.C12.657
KhC12	.	gene	414897	417511	.	+	.	ID=OP227.1;Name=KH2013:KH.C12.91;Parent=OP227;Note=SL1:0,SL2:0.166133039531919,SL2:SL1-ratio:Inf,intercistronic distance:1,downstream in operon
KhC12	.	gene	417512	424684	.	+	.	ID=OP227.2;Name=KH2013:KH.C12.657;Parent=OP227;Note=SL1:0,SL2:0.0482318842369183,SL2:SL1-ratio:Inf,intercistronic distance:NA,downstream in operon
KhC12	.	operon	558357	586034	.	+	.	ID=OP228;Name=OP228;size=2;genes=KH2013:KH.C12.610,KH2013:KH.C12.137
KhC12	.	gene	558357	559271	.	+	.	ID=OP228.1;Name=KH2013:KH.C12.610;Parent=OP228;Note=SL1:0,SL2:0,SL2:SL1-ratio:NaN,intercistronic distance:1,upstream in operon
KhC12	.	gene	559272	586034	.	+	.	ID=OP228.2;Name=KH2013:KH.C12.137;Parent=OP228;Note=SL1:0,SL2:0.298936766511532,SL2:SL1-ratio:Inf,intercistronic distance:NA,downstream in operon
KhC12	.	operon	858697	862339	.	+	.	ID=OP229;Name=OP229;size=2;genes=KH2013:KH.C12.627,KH2013:KH.C12.418
KhC12	.	gene	858697	859715	.	+	.	ID=OP229.1;Name=KH2013:KH.C12.627;Parent=OP229;Note=SL1:0,SL2:0.485795775699472,SL2:SL1-ratio:Inf,intercistronic distance:-45,downstream in operon
KhC12	.	gene	859670	862339	.	+	.	ID=OP229.2;Name=KH2013:KH.C12.418;Parent=OP229;Note=SL1:0,SL2:0.485795775699472,SL2:SL1-ratio:Inf,intercistronic distance:NA,downstream in operon
KhC12	.	operon	862286	871891	.	-	.	ID=OP230;Name=OP230;size=2;genes=KH2013:KH.C12.614,KH2013:KH.C12.338
KhC12	.	gene	862286	870468	.	-	.	ID=OP230.2;Name=KH2013:KH.C12.614;Parent=OP230;Note=SL1:0,SL2:0.462047437653137,SL2:SL1-ratio:Inf,intercistronic distance:NA,downstream in operon
KhC12	.	gene	870469	871891	.	-	.	ID=OP230.1;Name=KH2013:KH.C12.338;Parent=OP230;Note=SL1:0,SL2:0.0981193561133118,SL2:SL1-ratio:Inf,intercistronic distance:1,downstream in operon
KhC12	.	operon	955349	960850	.	-	.	ID=OP231;Name=OP231;size=2;genes=KH2013:KH.C12.449,KH2013:KH.C12.330
KhC12	.	gene	955349	959619	.	-	.	ID=OP231.2;Name=KH2013:KH.C12.449;Parent=OP231;Note=SL1:0,SL2:0.279162403417205,SL2:SL1-ratio:Inf,intercistronic distance:NA,downstream in operon
KhC12	.	gene	959620	960850	.	-	.	ID=OP231.1;Name=KH2013:KH.C12.330;Parent=OP231;Note=SL1:0,SL2:0.473736653285656,SL2:SL1-ratio:Inf,intercistronic distance:1,downstream in operon
KhC12	.	operon	1080752	1084791	.	+	.	ID=OP232;Name=OP232;size=2;genes=KH2013:KH.C12.320,KH2013:KH.C12.583
KhC12	.	gene	1080752	1081953	.	+	.	ID=OP232.1;Name=KH2013:KH.C12.320;Parent=OP232;Note=SL1:0,SL2:0,SL2:SL1-ratio:NaN,intercistronic distance:1,upstream in operon
KhC12	.	gene	1081954	1084791	.	+	.	ID=OP232.2;Name=KH2013:KH.C12.583;Parent=OP232;Note=SL1:0,SL2:0.0476639470571755,SL2:SL1-ratio:Inf,intercistronic distance:NA,downstream in operon
KhC12	.	operon	1322161	1327575	.	+	.	ID=OP233;Name=OP233;size=2;genes=KH2013:KH.C12.226,KH2013:KH.C12.333
KhC12	.	gene	1322161	1323136	.	+	.	ID=OP233.1;Name=KH2013:KH.C12.226;Parent=OP233;Note=SL1:0,SL2:0.0693759845479998,SL2:SL1-ratio:Inf,intercistronic distance:1,downstream in operon
KhC12	.	gene	1323137	1327575	.	+	.	ID=OP233.2;Name=KH2013:KH.C12.333;Parent=OP233;Note=SL1:0,SL2:0.456098885887251,SL2:SL1-ratio:Inf,intercistronic distance:NA,downstream in operon
KhC12	.	operon	1591953	1597310	.	+	.	ID=OP234;Name=OP234;size=2;genes=KH2013:KH.C12.698,KH2013:KH.C12.47
KhC12	.	gene	1591953	1592768	.	+	.	ID=OP234.1;Name=KH2013:KH.C12.698;Parent=OP234;Note=SL1:0,SL2:0,SL2:SL1-ratio:NaN,intercistronic distance:-747,upstream in operon
KhC12	.	gene	1592021	1597310	.	+	.	ID=OP234.2;Name=KH2013:KH.C12.47;Parent=OP234;Note=SL1:0,SL2:0.294860219913412,SL2:SL1-ratio:Inf,intercistronic distance:NA,downstream in operon
KhC12	.	operon	1598255	1608297	.	-	.	ID=OP235;Name=OP235;size=2;genes=KH2013:KH.C12.164,KH2013:KH.C12.289
KhC12	.	gene	1598255	1606622	.	-	.	ID=OP235.2;Name=KH2013:KH.C12.164;Parent=OP235;Note=SL1:0,SL2:1.17096892366882,SL2:SL1-ratio:Inf,intercistronic distance:NA,downstream in operon
KhC12	.	gene	1606623	1608297	.	-	.	ID=OP235.1;Name=KH2013:KH.C12.289;Parent=OP235;Note=SL1:0,SL2:0.0490596780566559,SL2:SL1-ratio:Inf,intercistronic distance:1,downstream in operon
KhC12	.	operon	1672381	1690369	.	-	.	ID=OP236;Name=OP236;size=2;genes=KH2013:KH.C12.34,KH2013:KH.C12.62
KhC12	.	gene	1672381	1690186	.	-	.	ID=OP236.2;Name=KH2013:KH.C12.34;Parent=OP236;Note=SL1:0,SL2:6.78753041036452,SL2:SL1-ratio:Inf,intercistronic distance:NA,downstream in operon
KhC12	.	gene	1690187	1690369	.	-	.	ID=OP236.1;Name=KH2013:KH.C12.62;Parent=OP236;Note=SL1:0,SL2:0,SL2:SL1-ratio:NaN,intercistronic distance:1,upstream in operon
KhC12	.	operon	1696041	1706797	.	+	.	ID=OP237;Name=OP237;size=2;genes=KH2013:KH.C12.361,KH2013:KH.C12.495
KhC12	.	gene	1696041	1699198	.	+	.	ID=OP237.1;Name=KH2013:KH.C12.361;Parent=OP237;Note=SL1:0,SL2:0.0608732244887675,SL2:SL1-ratio:Inf,intercistronic distance:1,downstream in operon
KhC12	.	gene	1699199	1706797	.	+	.	ID=OP237.2;Name=KH2013:KH.C12.495;Parent=OP237;Note=SL1:0,SL2:0.0476639470571755,SL2:SL1-ratio:Inf,intercistronic distance:NA,downstream in operon
KhC12	.	operon	1795502	1799392	.	+	.	ID=OP238;Name=OP238;size=2;genes=KH2013:KH.C12.56,KH2013:KH.C12.385
KhC12	.	gene	1795502	1796930	.	+	.	ID=OP238.1;Name=KH2013:KH.C12.56;Parent=OP238;Note=SL1:0,SL2:0.428323885418699,SL2:SL1-ratio:Inf,intercistronic distance:-4,downstream in operon
KhC12	.	gene	1796926	1799392	.	+	.	ID=OP238.2;Name=KH2013:KH.C12.385;Parent=OP238;Note=SL1:0,SL2:0.0766954569083742,SL2:SL1-ratio:Inf,intercistronic distance:NA,downstream in operon
KhC12	.	operon	1840087	1850852	.	-	.	ID=OP239;Name=OP239;size=3;genes=KH2013:KH.C12.95,KH2013:KH.C12.664,KH2013:KH.C12.310
KhC12	.	gene	1840087	1842000	.	-	.	ID=OP239.3;Name=KH2013:KH.C12.95;Parent=OP239;Note=SL1:0,SL2:0.152206361647324,SL2:SL1-ratio:Inf,intercistronic distance:NA,downstream in operon
KhC12	.	gene	1842001	1846660	.	-	.	ID=OP239.2;Name=KH2013:KH.C12.664;Parent=OP239;Note=SL1:0,SL2:0.0482318842369183,SL2:SL1-ratio:Inf,intercistronic distance:1,downstream in operon
KhC12	.	gene	1846661	1850852	.	-	.	ID=OP239.1;Name=KH2013:KH.C12.310;Parent=OP239;Note=SL1:0,SL2:0,SL2:SL1-ratio:NaN,intercistronic distance:1,upstream in operon
KhC12	.	operon	1850853	1862057	.	-	.	ID=OP240;Name=OP240;size=3;genes=KH2013:KH.C12.563,KH2013:KH.C12.1,KH2013:KH.C12.485
KhC12	.	gene	1850853	1854011	.	-	.	ID=OP240.3;Name=KH2013:KH.C12.563;Parent=OP240;Note=SL1:0,SL2:0.095327894114351,SL2:SL1-ratio:Inf,intercistronic distance:NA,downstream in operon
KhC12	.	gene	1854012	1857492	.	-	.	ID=OP240.2;Name=KH2013:KH.C12.1;Parent=OP240;Note=SL1:0,SL2:0.162057990637508,SL2:SL1-ratio:Inf,intercistronic distance:1,downstream in operon
KhC12	.	gene	1857485	1862057	.	-	.	ID=OP240.1;Name=KH2013:KH.C12.485;Parent=OP240;Note=SL1:0,SL2:0.182820158700401,SL2:SL1-ratio:Inf,intercistronic distance:-7,downstream in operon
KhC12	.	operon	1862872	1873397	.	-	.	ID=OP241;Name=OP241;size=2;genes=KH2013:KH.C12.12,KH2013:KH.C12.510
KhC12	.	gene	1862872	1873397	.	-	.	ID=OP241.2;Name=KH2013:KH.C12.12;Parent=OP241;Note=SL1:0,SL2:0.0482318842369183,SL2:SL1-ratio:Inf,intercistronic distance:NA,downstream in operon
KhC12	.	gene	1869685	1870355	.	-	.	ID=OP241.1;Name=KH2013:KH.C12.510;Parent=OP241;Note=SL1:0,SL2:0,SL2:SL1-ratio:NaN,intercistronic distance:-3712,upstream in operon
KhC12	.	operon	1906232	1913401	.	-	.	ID=OP242;Name=OP242;size=2;genes=KH2013:KH.C12.159,KH2013:KH.C12.271
KhC12	.	gene	1906232	1912369	.	-	.	ID=OP242.2;Name=KH2013:KH.C12.159;Parent=OP242;Note=SL1:0,SL2:0.269610903774731,SL2:SL1-ratio:Inf,intercistronic distance:NA,downstream in operon
KhC12	.	gene	1912370	1913401	.	-	.	ID=OP242.1;Name=KH2013:KH.C12.271;Parent=OP242;Note=SL1:0,SL2:0.119153028817461,SL2:SL1-ratio:Inf,intercistronic distance:1,downstream in operon
KhC12	.	operon	2008063	2019516	.	+	.	ID=OP243;Name=OP243;size=2;genes=KH2013:KH.C12.587,KH2013:KH.C12.387
KhC12	.	gene	2008063	2010354	.	+	.	ID=OP243.1;Name=KH2013:KH.C12.587;Parent=OP243;Note=SL1:0,SL2:0.131198148517905,SL2:SL1-ratio:Inf,intercistronic distance:1,downstream in operon
KhC12	.	gene	2010355	2019516	.	+	.	ID=OP243.2;Name=KH2013:KH.C12.387;Parent=OP243;Note=SL1:0,SL2:0.221571902087689,SL2:SL1-ratio:Inf,intercistronic distance:NA,downstream in operon
KhC12	.	operon	2594898	2612174	.	-	.	ID=OP244;Name=OP244;size=2;genes=KH2013:KH.C12.535,KH2013:KH.C12.108
KhC12	.	gene	2594898	2607783	.	-	.	ID=OP244.2;Name=KH2013:KH.C12.535;Parent=OP244;Note=SL1:0,SL2:0.104664458724255,SL2:SL1-ratio:Inf,intercistronic distance:NA,downstream in operon
KhC12	.	gene	2607784	2612174	.	-	.	ID=OP244.1;Name=KH2013:KH.C12.108;Parent=OP244;Note=SL1:0,SL2:0.571014460715446,SL2:SL1-ratio:Inf,intercistronic distance:1,downstream in operon
KhC12	.	operon	2764558	2780459	.	+	.	ID=OP245;Name=OP245;size=2;genes=KH2013:KH.C12.44,KH2013:KH.C12.318
KhC12	.	gene	2764558	2765859	.	+	.	ID=OP245.1;Name=KH2013:KH.C12.44;Parent=OP245;Note=SL1:0,SL2:0.85612566418227,SL2:SL1-ratio:Inf,intercistronic distance:1,downstream in operon
KhC12	.	gene	2765860	2780459	.	+	.	ID=OP245.2;Name=KH2013:KH.C12.318;Parent=OP245;Note=SL1:0,SL2:0.125466478958239,SL2:SL1-ratio:Inf,intercistronic distance:NA,downstream in operon
KhC12	.	operon	2974235	2999130	.	-	.	ID=OP246;Name=OP246;size=2;genes=KH2013:KH.C12.305,KH2013:KH.C12.216
KhC12	.	gene	2974235	2998460	.	-	.	ID=OP246.2;Name=KH2013:KH.C12.305;Parent=OP246;Note=SL1:0,SL2:0.544903861587679,SL2:SL1-ratio:Inf,intercistronic distance:NA,downstream in operon
KhC12	.	gene	2998461	2999130	.	-	.	ID=OP246.1;Name=KH2013:KH.C12.216;Parent=OP246;Note=SL1:0,SL2:0.0486440203183198,SL2:SL1-ratio:Inf,intercistronic distance:1,downstream in operon
KhC12	.	operon	3105562	3111197	.	-	.	ID=OP247;Name=OP247;size=2;genes=KH2013:KH.C12.586,KH2013:KH.C12.36
KhC12	.	gene	3105562	3109038	.	-	.	ID=OP247.2;Name=KH2013:KH.C12.586;Parent=OP247;Note=SL1:0,SL2:0.615051912875562,SL2:SL1-ratio:Inf,intercistronic distance:NA,downstream in operon
KhC12	.	gene	3109039	3111197	.	-	.	ID=OP247.1;Name=KH2013:KH.C12.36;Parent=OP247;Note=SL1:0,SL2:0.204222844093838,SL2:SL1-ratio:Inf,intercistronic distance:1,downstream in operon
KhC12	.	operon	3363194	3370379	.	-	.	ID=OP248;Name=OP248;size=3;genes=KH2013:KH.C12.604,KH2013:KH.C12.668,KH2013:KH.C12.496
KhC12	.	gene	3363194	3368538	.	-	.	ID=OP248.3;Name=KH2013:KH.C12.604;Parent=OP248;Note=SL1:0,SL2:0.395416782830595,SL2:SL1-ratio:Inf,intercistronic distance:NA,downstream in operon
KhC12	.	gene	3368539	3369839	.	-	.	ID=OP248.2;Name=KH2013:KH.C12.668;Parent=OP248;Note=SL1:0,SL2:0.047947074746394,SL2:SL1-ratio:Inf,intercistronic distance:1,downstream in operon
KhC12	.	gene	3369840	3370379	.	-	.	ID=OP248.1;Name=KH2013:KH.C12.496;Parent=OP248;Note=SL1:0,SL2:0,SL2:SL1-ratio:NaN,intercistronic distance:1,upstream in operon
KhC12	.	operon	3685562	3698214	.	-	.	ID=OP249;Name=OP249;size=2;genes=KH2013:KH.C12.212,KH2013:KH.C12.117
KhC12	.	gene	3685562	3696935	.	-	.	ID=OP249.2;Name=KH2013:KH.C12.212;Parent=OP249;Note=SL1:0,SL2:0.156297474722897,SL2:SL1-ratio:Inf,intercistronic distance:NA,downstream in operon
KhC12	.	gene	3696936	3698214	.	-	.	ID=OP249.1;Name=KH2013:KH.C12.117;Parent=OP249;Note=SL1:0,SL2:0,SL2:SL1-ratio:NaN,intercistronic distance:1,upstream in operon
KhC12	.	operon	3717718	3727051	.	-	.	ID=OP250;Name=OP250;size=2;genes=KH2013:KH.C12.647,KH2013:KH.C12.206
KhC12	.	gene	3717718	3725293	.	-	.	ID=OP250.2;Name=KH2013:KH.C12.647;Parent=OP250;Note=SL1:0,SL2:2.4455318834534,SL2:SL1-ratio:Inf,intercistronic distance:NA,downstream in operon
KhC12	.	gene	3725294	3727051	.	-	.	ID=OP250.1;Name=KH2013:KH.C12.206;Parent=OP250;Note=SL1:0,SL2:0.0687930332625202,SL2:SL1-ratio:Inf,intercistronic distance:1,downstream in operon
KhC12	.	operon	4046727	4063422	.	-	.	ID=OP251;Name=OP251;size=2;genes=KH2013:KH.C12.247,KH2013:KH.C12.354
KhC12	.	gene	4046727	4054894	.	-	.	ID=OP251.2;Name=KH2013:KH.C12.247;Parent=OP251;Note=SL1:0,SL2:0.144695652710755,SL2:SL1-ratio:Inf,intercistronic distance:NA,downstream in operon
KhC12	.	gene	4054895	4063422	.	-	.	ID=OP251.1;Name=KH2013:KH.C12.354;Parent=OP251;Note=SL1:0,SL2:0.095327894114351,SL2:SL1-ratio:Inf,intercistronic distance:1,downstream in operon
KhC12	.	operon	4105757	4111322	.	-	.	ID=OP252;Name=OP252;size=3;genes=KH2013:KH.C12.153,KH2013:KH.C12.697,KH2013:KH.C12.696
KhC12	.	gene	4105757	4111253	.	-	.	ID=OP252.3;Name=KH2013:KH.C12.153;Parent=OP252;Note=SL1:0,SL2:0.475430747274493,SL2:SL1-ratio:Inf,intercistronic distance:NA,downstream in operon
KhC12	.	gene	4109679	4110233	.	-	.	ID=OP252.2;Name=KH2013:KH.C12.697;Parent=OP252;Note=SL1:0,SL2:0.174465442148214,SL2:SL1-ratio:Inf,intercistronic distance:-1574,downstream in operon
KhC12	.	gene	4110202	4111322	.	-	.	ID=OP252.1;Name=KH2013:KH.C12.696;Parent=OP252;Note=SL1:0,SL2:0.150656772254629,SL2:SL1-ratio:Inf,intercistronic distance:-31,downstream in operon
KhC12	.	operon	4157473	4172922	.	-	.	ID=OP253;Name=OP253;size=5;genes=KH2013:KH.C12.459,KH2013:KH.C12.500,KH2013:KH.C12.291,KH2013:KH.C12.564,KH2013:KH.C12.593
KhC12	.	gene	4157473	4164629	.	-	.	ID=OP253.5;Name=KH2013:KH.C12.459;Parent=OP253;Note=SL1:0,SL2:0.397476765767416,SL2:SL1-ratio:Inf,intercistronic distance:NA,downstream in operon
KhC12	.	gene	4164630	4167450	.	-	.	ID=OP253.4;Name=KH2013:KH.C12.500;Parent=OP253;Note=SL1:0,SL2:0.145721372979353,SL2:SL1-ratio:Inf,intercistronic distance:1,downstream in operon
KhC12	.	gene	4167451	4168600	.	-	.	ID=OP253.3;Name=KH2013:KH.C12.291;Parent=OP253;Note=SL1:0,SL2:0.133233777402919,SL2:SL1-ratio:Inf,intercistronic distance:1,downstream in operon
KhC12	.	gene	4168601	4171748	.	-	.	ID=OP253.2;Name=KH2013:KH.C12.564;Parent=OP253;Note=SL1:0,SL2:0.170860983501943,SL2:SL1-ratio:Inf,intercistronic distance:1,downstream in operon
KhC12	.	gene	4171749	4172922	.	-	.	ID=OP253.1;Name=KH2013:KH.C12.593;Parent=OP253;Note=SL1:0,SL2:0.0490596780566559,SL2:SL1-ratio:Inf,intercistronic distance:1,downstream in operon
KhC12	.	operon	4403792	4407140	.	-	.	ID=OP254;Name=OP254;size=2;genes=KH2013:KH.C12.245,KH2013:KH.C12.221
KhC12	.	gene	4403792	4406462	.	-	.	ID=OP254.2;Name=KH2013:KH.C12.245;Parent=OP254;Note=SL1:0,SL2:0.083046769535057,SL2:SL1-ratio:Inf,intercistronic distance:NA,downstream in operon
KhC12	.	gene	4406463	4407140	.	-	.	ID=OP254.1;Name=KH2013:KH.C12.221;Parent=OP254;Note=SL1:0,SL2:0.124937874641834,SL2:SL1-ratio:Inf,intercistronic distance:1,downstream in operon
KhC12	.	operon	4407450	4412951	.	-	.	ID=OP255;Name=OP255;size=2;genes=KH2013:KH.C12.319,KH2013:KH.C12.443
KhC12	.	gene	4407450	4411807	.	-	.	ID=OP255.2;Name=KH2013:KH.C12.319;Parent=OP255;Note=SL1:0,SL2:0.202238728307564,SL2:SL1-ratio:Inf,intercistronic distance:NA,downstream in operon
KhC12	.	gene	4411808	4412951	.	-	.	ID=OP255.1;Name=KH2013:KH.C12.443;Parent=OP255;Note=SL1:0,SL2:0.0981193561133118,SL2:SL1-ratio:Inf,intercistronic distance:1,downstream in operon
KhC12	.	operon	4907587	4915878	.	-	.	ID=OP256;Name=OP256;size=2;genes=KH2013:KH.C12.264,KH2013:KH.C12.404
KhC12	.	gene	4907587	4913816	.	-	.	ID=OP256.2;Name=KH2013:KH.C12.264;Parent=OP256;Note=SL1:0,SL2:0.158012614168908,SL2:SL1-ratio:Inf,intercistronic distance:NA,downstream in operon
KhC12	.	gene	4913817	4915878	.	-	.	ID=OP256.1;Name=KH2013:KH.C12.404;Parent=OP256;Note=SL1:0,SL2:0.79696805501529,SL2:SL1-ratio:Inf,intercistronic distance:1,downstream in operon
KhC12	.	operon	5254919	5259906	.	+	.	ID=OP257;Name=OP257;size=2;genes=KH2013:KH.C12.219,KH2013:KH.C12.519
KhC12	.	gene	5254919	5257506	.	+	.	ID=OP257.1;Name=KH2013:KH.C12.219;Parent=OP257;Note=SL1:0,SL2:0,SL2:SL1-ratio:NaN,intercistronic distance:1,upstream in operon
KhC12	.	gene	5257507	5259906	.	+	.	ID=OP257.2;Name=KH2013:KH.C12.519;Parent=OP257;Note=SL1:0,SL2:0.0490596780566559,SL2:SL1-ratio:Inf,intercistronic distance:NA,downstream in operon
KhC12	.	operon	5260624	5268177	.	+	.	ID=OP258;Name=OP258;size=2;genes=KH2013:KH.C12.545,KH2013:KH.C12.446
KhC12	.	gene	5260624	5263615	.	+	.	ID=OP258.1;Name=KH2013:KH.C12.545;Parent=OP258;Note=SL1:0,SL2:0.124937874641834,SL2:SL1-ratio:Inf,intercistronic distance:1,downstream in operon
KhC12	.	gene	5263616	5268177	.	+	.	ID=OP258.2;Name=KH2013:KH.C12.446;Parent=OP258;Note=SL1:0,SL2:0.481701808222353,SL2:SL1-ratio:Inf,intercistronic distance:NA,downstream in operon
KhC12	.	operon	5343562	5351268	.	+	.	ID=OP259;Name=OP259;size=2;genes=KH2013:KH.C12.581,KH2013:KH.C12.79
KhC12	.	gene	5343562	5344192	.	+	.	ID=OP259.1;Name=KH2013:KH.C12.581;Parent=OP259;Note=SL1:0,SL2:0,SL2:SL1-ratio:NaN,intercistronic distance:-68,upstream in operon
KhC12	.	gene	5344124	5351268	.	+	.	ID=OP259.2;Name=KH2013:KH.C12.79;Parent=OP259;Note=SL1:0,SL2:0.0490596780566559,SL2:SL1-ratio:Inf,intercistronic distance:NA,downstream in operon
KhC13	.	operon	287001	290910	.	-	.	ID=OP260;Name=OP260;size=2;genes=KH2013:KH.C13.36,KH2013:KH.C13.12
KhC13	.	gene	287001	290910	.	-	.	ID=OP260.2;Name=KH2013:KH.C13.36;Parent=OP260;Note=SL1:0,SL2:0.970702963457012,SL2:SL1-ratio:Inf,intercistronic distance:NA,downstream in operon
KhC13	.	gene	290326	290744	.	-	.	ID=OP260.1;Name=KH2013:KH.C13.12;Parent=OP260;Note=SL1:0,SL2:0,SL2:SL1-ratio:NaN,intercistronic distance:-584,upstream in operon
KhC13	.	operon	316506	334756	.	-	.	ID=OP261;Name=OP261;size=2;genes=KH2013:KH.C13.46,KH2013:KH.C13.185
KhC13	.	gene	316506	334756	.	-	.	ID=OP261.2;Name=KH2013:KH.C13.46;Parent=OP261;Note=SL1:0,SL2:0.115357914717525,SL2:SL1-ratio:Inf,intercistronic distance:NA,downstream in operon
KhC13	.	gene	323102	323350	.	-	.	ID=OP261.1;Name=KH2013:KH.C13.185;Parent=OP261;Note=SL1:0,SL2:0,SL2:SL1-ratio:NaN,intercistronic distance:-11654,upstream in operon
KhC13	.	operon	408728	420423	.	+	.	ID=OP262;Name=OP262;size=2;genes=KH2013:KH.C13.56,KH2013:KH.C13.169
KhC13	.	gene	408728	409538	.	+	.	ID=OP262.1;Name=KH2013:KH.C13.56;Parent=OP262;Note=SL1:0,SL2:0.610007643220386,SL2:SL1-ratio:Inf,intercistronic distance:1,downstream in operon
KhC13	.	gene	409539	420423	.	+	.	ID=OP262.2;Name=KH2013:KH.C13.169;Parent=OP262;Note=SL1:0,SL2:0.216286518769516,SL2:SL1-ratio:Inf,intercistronic distance:NA,downstream in operon
KhC13	.	operon	434556	466703	.	+	.	ID=OP263;Name=OP263;size=2;genes=KH2013:KH.C13.123,KH2013:KH.C13.52
KhC13	.	gene	434556	436379	.	+	.	ID=OP263.1;Name=KH2013:KH.C13.123;Parent=OP263;Note=SL1:0,SL2:0,SL2:SL1-ratio:NaN,intercistronic distance:1,upstream in operon
KhC13	.	gene	436380	466703	.	+	.	ID=OP263.2;Name=KH2013:KH.C13.52;Parent=OP263;Note=SL1:0,SL2:0.175588763724303,SL2:SL1-ratio:Inf,intercistronic distance:NA,downstream in operon
KhC13	.	operon	930566	942792	.	-	.	ID=OP264;Name=OP264;size=2;genes=KH2013:KH.C13.113,KH2013:KH.C13.76
KhC13	.	gene	930566	935640	.	-	.	ID=OP264.2;Name=KH2013:KH.C13.113;Parent=OP264;Note=SL1:0,SL2:0.0490596780566559,SL2:SL1-ratio:Inf,intercistronic distance:NA,downstream in operon
KhC13	.	gene	935641	942792	.	-	.	ID=OP264.1;Name=KH2013:KH.C13.76;Parent=OP264;Note=SL1:0,SL2:0,SL2:SL1-ratio:NaN,intercistronic distance:1,upstream in operon
KhC13	.	operon	990318	1000670	.	-	.	ID=OP265;Name=OP265;size=2;genes=KH2013:KH.C13.68,KH2013:KH.C13.86
KhC13	.	gene	990318	998498	.	-	.	ID=OP265.2;Name=KH2013:KH.C13.68;Parent=OP265;Note=SL1:0,SL2:0.238467264257954,SL2:SL1-ratio:Inf,intercistronic distance:NA,downstream in operon
KhC13	.	gene	998499	1000670	.	-	.	ID=OP265.1;Name=KH2013:KH.C13.86;Parent=OP265;Note=SL1:0,SL2:0.918787933249953,SL2:SL1-ratio:Inf,intercistronic distance:1,downstream in operon
KhC13	.	operon	1098738	1108912	.	+	.	ID=OP266;Name=OP266;size=2;genes=KH2013:KH.C13.140,KH2013:KH.C13.70
KhC13	.	gene	1098738	1101581	.	+	.	ID=OP266.1;Name=KH2013:KH.C13.140;Parent=OP266;Note=SL1:0,SL2:0,SL2:SL1-ratio:NaN,intercistronic distance:1,upstream in operon
KhC13	.	gene	1101582	1108912	.	+	.	ID=OP266.2;Name=KH2013:KH.C13.70;Parent=OP266;Note=SL1:0,SL2:0.0899711022049742,SL2:SL1-ratio:Inf,intercistronic distance:NA,downstream in operon
KhC13	.	operon	1122437	1127790	.	-	.	ID=OP267;Name=OP267;size=2;genes=KH2013:KH.C13.197,KH2013:KH.C13.170
KhC13	.	gene	1122437	1125534	.	-	.	ID=OP267.2;Name=KH2013:KH.C13.197;Parent=OP267;Note=SL1:0,SL2:0.122545454196787,SL2:SL1-ratio:Inf,intercistronic distance:NA,downstream in operon
KhC13	.	gene	1125535	1127790	.	-	.	ID=OP267.1;Name=KH2013:KH.C13.170;Parent=OP267;Note=SL1:0,SL2:0.145245687437671,SL2:SL1-ratio:Inf,intercistronic distance:1,downstream in operon
KhC13	.	operon	1128666	1135212	.	-	.	ID=OP268;Name=OP268;size=2;genes=KH2013:KH.C13.10,KH2013:KH.C13.121
KhC13	.	gene	1128666	1133580	.	-	.	ID=OP268.2;Name=KH2013:KH.C13.10;Parent=OP268;Note=SL1:0,SL2:0.272164527809691,SL2:SL1-ratio:Inf,intercistronic distance:NA,downstream in operon
KhC13	.	gene	1133581	1135212	.	-	.	ID=OP268.1;Name=KH2013:KH.C13.121;Parent=OP268;Note=SL1:0,SL2:0.0666168887014593,SL2:SL1-ratio:Inf,intercistronic distance:1,downstream in operon
KhC13	.	operon	1219829	1227847	.	-	.	ID=OP269;Name=OP269;size=2;genes=KH2013:KH.C13.93,KH2013:KH.C13.57
KhC13	.	gene	1219829	1225034	.	-	.	ID=OP269.2;Name=KH2013:KH.C13.93;Parent=OP269;Note=SL1:0,SL2:0.459425005101793,SL2:SL1-ratio:Inf,intercistronic distance:NA,downstream in operon
KhC13	.	gene	1225035	1227847	.	-	.	ID=OP269.1;Name=KH2013:KH.C13.57;Parent=OP269;Note=SL1:0,SL2:1.34183403724536,SL2:SL1-ratio:Inf,intercistronic distance:1,downstream in operon
KhC13	.	operon	1226453	1234324	.	+	.	ID=OP270;Name=OP270;size=2;genes=KH2013:KH.C13.176,KH2013:KH.C13.182
KhC13	.	gene	1226453	1228221	.	+	.	ID=OP270.1;Name=KH2013:KH.C13.176;Parent=OP270;Note=SL1:0,SL2:0.155231661441147,SL2:SL1-ratio:Inf,intercistronic distance:1,downstream in operon
KhC13	.	gene	1228222	1234324	.	+	.	ID=OP270.2;Name=KH2013:KH.C13.182;Parent=OP270;Note=SL1:0,SL2:0.148854969711428,SL2:SL1-ratio:Inf,intercistronic distance:NA,downstream in operon
KhC13	.	operon	1459456	1467421	.	+	.	ID=OP271;Name=OP271;size=2;genes=KH2013:KH.C13.15,KH2013:KH.C13.151
KhC13	.	gene	1459456	1462360	.	+	.	ID=OP271.1;Name=KH2013:KH.C13.15;Parent=OP271;Note=SL1:0,SL2:0.0476639470571755,SL2:SL1-ratio:Inf,intercistronic distance:-1857,downstream in operon
KhC13	.	gene	1460503	1467421	.	+	.	ID=OP271.2;Name=KH2013:KH.C13.151;Parent=OP271;Note=SL1:0,SL2:0.0746877406856338,SL2:SL1-ratio:Inf,intercistronic distance:NA,downstream in operon
KhC13	.	operon	1541456	1546034	.	-	.	ID=OP272;Name=OP272;size=2;genes=KH2013:KH.C13.124,KH2013:KH.C13.112
KhC13	.	gene	1541456	1543900	.	-	.	ID=OP272.2;Name=KH2013:KH.C13.124;Parent=OP272;Note=SL1:0,SL2:0.226670366718882,SL2:SL1-ratio:Inf,intercistronic distance:NA,downstream in operon
KhC13	.	gene	1543901	1546034	.	-	.	ID=OP272.1;Name=KH2013:KH.C13.112;Parent=OP272;Note=SL1:0,SL2:0.166144471882565,SL2:SL1-ratio:Inf,intercistronic distance:1,downstream in operon
KhC13	.	operon	1649980	1654637	.	-	.	ID=OP273;Name=OP273;size=2;genes=KH2013:KH.C13.143,KH2013:KH.C13.174
KhC13	.	gene	1649980	1652111	.	-	.	ID=OP273.2;Name=KH2013:KH.C13.143;Parent=OP273;Note=SL1:0,SL2:0.109401418298634,SL2:SL1-ratio:Inf,intercistronic distance:NA,downstream in operon
KhC13	.	gene	1652112	1654637	.	-	.	ID=OP273.1;Name=KH2013:KH.C13.174;Parent=OP273;Note=SL1:0,SL2:0.0766954569083742,SL2:SL1-ratio:Inf,intercistronic distance:1,downstream in operon
KhC13	.	operon	1664129	1672452	.	+	.	ID=OP274;Name=OP274;size=2;genes=KH2013:KH.C13.137,KH2013:KH.C13.141
KhC13	.	gene	1664129	1668452	.	+	.	ID=OP274.1;Name=KH2013:KH.C13.137;Parent=OP274;Note=SL1:0,SL2:0.30196010213096,SL2:SL1-ratio:Inf,intercistronic distance:1,downstream in operon
KhC13	.	gene	1668453	1672452	.	+	.	ID=OP274.2;Name=KH2013:KH.C13.141;Parent=OP274;Note=SL1:0,SL2:0.861057219986968,SL2:SL1-ratio:Inf,intercistronic distance:NA,downstream in operon
KhC13	.	operon	1717649	1722762	.	+	.	ID=OP275;Name=OP275;size=2;genes=KH2013:KH.C13.4,KH2013:KH.C13.85
KhC13	.	gene	1717649	1719756	.	+	.	ID=OP275.1;Name=KH2013:KH.C13.4;Parent=OP275;Note=SL1:0,SL2:0.17122247281734,SL2:SL1-ratio:Inf,intercistronic distance:1,downstream in operon
KhC13	.	gene	1719757	1722762	.	+	.	ID=OP275.2;Name=KH2013:KH.C13.85;Parent=OP275;Note=SL1:0,SL2:0.257055766174603,SL2:SL1-ratio:Inf,intercistronic distance:NA,downstream in operon
KhC13	.	operon	1743092	1763095	.	+	.	ID=OP276;Name=OP276;size=2;genes=KH2013:KH.C13.164,KH2013:KH.C13.5
KhC13	.	gene	1743092	1745779	.	+	.	ID=OP276.1;Name=KH2013:KH.C13.164;Parent=OP276;Note=SL1:0,SL2:0.0486440203183198,SL2:SL1-ratio:Inf,intercistronic distance:1,downstream in operon
KhC13	.	gene	1745780	1763095	.	+	.	ID=OP276.2;Name=KH2013:KH.C13.5;Parent=OP276;Note=SL1:0,SL2:0.204084629223325,SL2:SL1-ratio:Inf,intercistronic distance:NA,downstream in operon
KhC13	.	operon	1773323	1779002	.	+	.	ID=OP277;Name=OP277;size=2;genes=KH2013:KH.C13.156,KH2013:KH.C13.125
KhC13	.	gene	1773323	1776036	.	+	.	ID=OP277.1;Name=KH2013:KH.C13.156;Parent=OP277;Note=SL1:0,SL2:0.236902671741236,SL2:SL1-ratio:Inf,intercistronic distance:1,downstream in operon
KhC13	.	gene	1776037	1779002	.	+	.	ID=OP277.2;Name=KH2013:KH.C13.125;Parent=OP277;Note=SL1:0,SL2:0.161418385077003,SL2:SL1-ratio:Inf,intercistronic distance:NA,downstream in operon
KhC14	.	operon	11103	41909	.	+	.	ID=OP278;Name=OP278;size=2;genes=KH2013:KH.C14.175,KH2013:KH.C14.230
KhC14	.	gene	11103	26314	.	+	.	ID=OP278.1;Name=KH2013:KH.C14.175;Parent=OP278;Note=SL1:0,SL2:0.132070878409779,SL2:SL1-ratio:Inf,intercistronic distance:1,downstream in operon
KhC14	.	gene	26315	41909	.	+	.	ID=OP278.2;Name=KH2013:KH.C14.230;Parent=OP278;Note=SL1:0,SL2:0.100717157267494,SL2:SL1-ratio:Inf,intercistronic distance:NA,downstream in operon
KhC14	.	operon	61125	72714	.	-	.	ID=OP279;Name=OP279;size=2;genes=KH2013:KH.C14.358,KH2013:KH.C14.600
KhC14	.	gene	61125	70230	.	-	.	ID=OP279.2;Name=KH2013:KH.C14.358;Parent=OP279;Note=SL1:0,SL2:0.0482318842369183,SL2:SL1-ratio:Inf,intercistronic distance:NA,downstream in operon
KhC14	.	gene	70231	72714	.	-	.	ID=OP279.1;Name=KH2013:KH.C14.600;Parent=OP279;Note=SL1:0,SL2:0,SL2:SL1-ratio:NaN,intercistronic distance:1,upstream in operon
KhC14	.	operon	108586	147397	.	-	.	ID=OP280;Name=OP280;size=4;genes=KH2013:KH.C14.390,KH2013:KH.C14.618,KH2013:KH.C14.225,KH2013:KH.C14.205
KhC14	.	gene	108586	129456	.	-	.	ID=OP280.4;Name=KH2013:KH.C14.390;Parent=OP280;Note=SL1:0,SL2:0.31799635992343,SL2:SL1-ratio:Inf,intercistronic distance:NA,downstream in operon
KhC14	.	gene	119523	129456	.	-	.	ID=OP280.3;Name=KH2013:KH.C14.618;Parent=OP280;Note=SL1:0,SL2:0.31799635992343,SL2:SL1-ratio:Inf,intercistronic distance:-9933,downstream in operon
KhC14	.	gene	129457	146520	.	-	.	ID=OP280.2;Name=KH2013:KH.C14.225;Parent=OP280;Note=SL1:0,SL2:0.336640555701805,SL2:SL1-ratio:Inf,intercistronic distance:1,downstream in operon
KhC14	.	gene	146521	147397	.	-	.	ID=OP280.1;Name=KH2013:KH.C14.205;Parent=OP280;Note=SL1:0,SL2:0.108705549066713,SL2:SL1-ratio:Inf,intercistronic distance:1,downstream in operon
KhC14	.	operon	178859	187668	.	-	.	ID=OP281;Name=OP281;size=2;genes=KH2013:KH.C14.97,KH2013:KH.C14.117
KhC14	.	gene	178859	186522	.	-	.	ID=OP281.2;Name=KH2013:KH.C14.97;Parent=OP281;Note=SL1:0,SL2:0.231387265746295,SL2:SL1-ratio:Inf,intercistronic distance:NA,downstream in operon
KhC14	.	gene	186523	187668	.	-	.	ID=OP281.1;Name=KH2013:KH.C14.117;Parent=OP281;Note=SL1:0,SL2:0.290553363890113,SL2:SL1-ratio:Inf,intercistronic distance:1,downstream in operon
KhC14	.	operon	243524	267260	.	-	.	ID=OP282;Name=OP282;size=2;genes=KH2013:KH.C14.449,KH2013:KH.C14.102
KhC14	.	gene	243524	265513	.	-	.	ID=OP282.2;Name=KH2013:KH.C14.449;Parent=OP282;Note=SL1:0,SL2:5.74282714460454,SL2:SL1-ratio:Inf,intercistronic distance:NA,downstream in operon
KhC14	.	gene	265514	267260	.	-	.	ID=OP282.1;Name=KH2013:KH.C14.102;Parent=OP282;Note=SL1:0,SL2:0.077548580091686,SL2:SL1-ratio:Inf,intercistronic distance:1,downstream in operon
KhC14	.	operon	279209	288582	.	-	.	ID=OP283;Name=OP283;size=2;genes=KH2013:KH.C14.580,KH2013:KH.C14.507
KhC14	.	gene	279209	280236	.	-	.	ID=OP283.2;Name=KH2013:KH.C14.580;Parent=OP283;Note=SL1:0,SL2:0.095327894114351,SL2:SL1-ratio:Inf,intercistronic distance:NA,downstream in operon
KhC14	.	gene	280219	288582	.	-	.	ID=OP283.1;Name=KH2013:KH.C14.507;Parent=OP283;Note=SL1:0,SL2:0.087679377992801,SL2:SL1-ratio:Inf,intercistronic distance:-17,downstream in operon
KhC14	.	operon	754282	763402	.	+	.	ID=OP284;Name=OP284;size=3;genes=KH2013:KH.C14.343,KH2013:KH.C14.418,KH2013:KH.C14.433
KhC14	.	gene	754282	756049	.	+	.	ID=OP284.1;Name=KH2013:KH.C14.343;Parent=OP284;Note=SL1:0,SL2:0.22335007849141,SL2:SL1-ratio:Inf,intercistronic distance:1,downstream in operon
KhC14	.	gene	756050	757866	.	+	.	ID=OP284.2;Name=KH2013:KH.C14.418;Parent=OP284;Note=SL1:0,SL2:0.0834415574646216,SL2:SL1-ratio:Inf,intercistronic distance:1,downstream in operon
KhC14	.	gene	757867	763402	.	+	.	ID=OP284.3;Name=KH2013:KH.C14.433;Parent=OP284;Note=SL1:0,SL2:0.189147261873725,SL2:SL1-ratio:Inf,intercistronic distance:NA,downstream in operon
KhC14	.	operon	895787	909437	.	-	.	ID=OP285;Name=OP285;size=2;genes=KH2013:KH.C14.104,KH2013:KH.C14.82
KhC14	.	gene	895787	908794	.	-	.	ID=OP285.2;Name=KH2013:KH.C14.104;Parent=OP285;Note=SL1:0,SL2:0.367742870262522,SL2:SL1-ratio:Inf,intercistronic distance:NA,downstream in operon
KhC14	.	gene	908792	909437	.	-	.	ID=OP285.1;Name=KH2013:KH.C14.82;Parent=OP285;Note=SL1:0,SL2:0.367742870262522,SL2:SL1-ratio:Inf,intercistronic distance:-2,downstream in operon
KhC14	.	operon	971774	978091	.	-	.	ID=OP286;Name=OP286;size=3;genes=KH2013:KH.C14.332,KH2013:KH.C14.568,KH2013:KH.C14.482
KhC14	.	gene	971774	973834	.	-	.	ID=OP286.3;Name=KH2013:KH.C14.332;Parent=OP286;Note=SL1:0,SL2:0.103040570997515,SL2:SL1-ratio:Inf,intercistronic distance:NA,downstream in operon
KhC14	.	gene	973835	975066	.	-	.	ID=OP286.2;Name=KH2013:KH.C14.568;Parent=OP286;Note=SL1:0,SL2:0.150126281237628,SL2:SL1-ratio:Inf,intercistronic distance:1,downstream in operon
KhC14	.	gene	975067	978091	.	-	.	ID=OP286.1;Name=KH2013:KH.C14.482;Parent=OP286;Note=SL1:0,SL2:0.187447561361015,SL2:SL1-ratio:Inf,intercistronic distance:1,downstream in operon
KhC14	.	operon	1007857	1030001	.	+	.	ID=OP287;Name=OP287;size=3;genes=KH2013:KH.C14.157,KH2013:KH.C14.371,KH2013:KH.C14.598
KhC14	.	gene	1007857	1009728	.	+	.	ID=OP287.1;Name=KH2013:KH.C14.157;Parent=OP287;Note=SL1:0,SL2:0.343967153041496,SL2:SL1-ratio:Inf,intercistronic distance:1,downstream in operon
KhC14	.	gene	1009729	1030001	.	+	.	ID=OP287.2;Name=KH2013:KH.C14.371;Parent=OP287;Note=SL1:0,SL2:0.0482318842369183,SL2:SL1-ratio:Inf,intercistronic distance:-14888,downstream in operon
KhC14	.	gene	1015113	1019422	.	+	.	ID=OP287.3;Name=KH2013:KH.C14.598;Parent=OP287;Note=SL1:0,SL2:0.112446088355846,SL2:SL1-ratio:Inf,intercistronic distance:NA,downstream in operon
KhC14	.	operon	1034000	1055921	.	+	.	ID=OP288;Name=OP288;size=2;genes=KH2013:KH.C14.62,KH2013:KH.C14.54
KhC14	.	gene	1034000	1035996	.	+	.	ID=OP288.1;Name=KH2013:KH.C14.62;Parent=OP288;Note=SL1:0,SL2:0,SL2:SL1-ratio:NaN,intercistronic distance:-273,upstream in operon
KhC14	.	gene	1035723	1055921	.	+	.	ID=OP288.2;Name=KH2013:KH.C14.54;Parent=OP288;Note=SL1:0,SL2:0.595458624806566,SL2:SL1-ratio:Inf,intercistronic distance:NA,downstream in operon
KhC14	.	operon	1271064	1331601	.	-	.	ID=OP289;Name=OP289;size=2;genes=KH2013:KH.C14.88,KH2013:KH.C14.603
KhC14	.	gene	1271064	1331601	.	-	.	ID=OP289.2;Name=KH2013:KH.C14.88;Parent=OP289;Note=SL1:0,SL2:1.38798719183419,SL2:SL1-ratio:Inf,intercistronic distance:NA,downstream in operon
KhC14	.	gene	1318931	1319492	.	-	.	ID=OP289.1;Name=KH2013:KH.C14.603;Parent=OP289;Note=SL1:0,SL2:0,SL2:SL1-ratio:NaN,intercistronic distance:-12670,upstream in operon
KhC14	.	operon	1425762	1431386	.	+	.	ID=OP290;Name=OP290;size=4;genes=KH2013:KH.C14.381,KH2013:KH.C14.248,KH2013:KH.C14.466,KH2013:KH.C14.475
KhC14	.	gene	1425762	1427638	.	+	.	ID=OP290.1;Name=KH2013:KH.C14.381;Parent=OP290;Note=SL1:0,SL2:0.222841088968737,SL2:SL1-ratio:Inf,intercistronic distance:1,downstream in operon
KhC14	.	gene	1427639	1428222	.	+	.	ID=OP290.2;Name=KH2013:KH.C14.248;Parent=OP290;Note=SL1:0,SL2:0.0830722359412826,SL2:SL1-ratio:Inf,intercistronic distance:1,downstream in operon
KhC14	.	gene	1428223	1429976	.	+	.	ID=OP290.3;Name=KH2013:KH.C14.466;Parent=OP290;Note=SL1:0,SL2:0.0490596780566559,SL2:SL1-ratio:Inf,intercistronic distance:1,downstream in operon
KhC14	.	gene	1429977	1431386	.	+	.	ID=OP290.4;Name=KH2013:KH.C14.475;Parent=OP290;Note=SL1:0,SL2:0.0490596780566559,SL2:SL1-ratio:Inf,intercistronic distance:NA,downstream in operon
KhC14	.	operon	1562653	1567194	.	-	.	ID=OP291;Name=OP291;size=2;genes=KH2013:KH.C14.187,KH2013:KH.C14.532
KhC14	.	gene	1562653	1567194	.	-	.	ID=OP291.2;Name=KH2013:KH.C14.187;Parent=OP291;Note=SL1:0,SL2:0.0476639470571755,SL2:SL1-ratio:Inf,intercistronic distance:NA,downstream in operon
KhC14	.	gene	1563007	1563679	.	-	.	ID=OP291.1;Name=KH2013:KH.C14.532;Parent=OP291;Note=SL1:0,SL2:0,SL2:SL1-ratio:NaN,intercistronic distance:-4187,upstream in operon
KhC14	.	operon	1610503	1612762	.	-	.	ID=OP292;Name=OP292;size=2;genes=KH2013:KH.C14.106,KH2013:KH.C14.590
KhC14	.	gene	1610503	1611602	.	-	.	ID=OP292.2;Name=KH2013:KH.C14.106;Parent=OP292;Note=SL1:0,SL2:0.740011673319308,SL2:SL1-ratio:Inf,intercistronic distance:NA,downstream in operon
KhC14	.	gene	1611603	1612762	.	-	.	ID=OP292.1;Name=KH2013:KH.C14.590;Parent=OP292;Note=SL1:0,SL2:0.273130213193539,SL2:SL1-ratio:Inf,intercistronic distance:1,downstream in operon
KhC14	.	operon	1733496	1756245	.	+	.	ID=OP293;Name=OP293;size=2;genes=KH2013:KH.C14.9,KH2013:KH.C14.55
KhC14	.	gene	1733496	1735762	.	+	.	ID=OP293.1;Name=KH2013:KH.C14.9;Parent=OP293;Note=SL1:0,SL2:0.203533517909622,SL2:SL1-ratio:Inf,intercistronic distance:1,downstream in operon
KhC14	.	gene	1735763	1756245	.	+	.	ID=OP293.2;Name=KH2013:KH.C14.55;Parent=OP293;Note=SL1:0,SL2:0.196238712226624,SL2:SL1-ratio:Inf,intercistronic distance:NA,downstream in operon
KhC14	.	operon	1837946	1857471	.	+	.	ID=OP294;Name=OP294;size=2;genes=KH2013:KH.C14.316,KH2013:KH.C14.529
KhC14	.	gene	1837946	1842171	.	+	.	ID=OP294.1;Name=KH2013:KH.C14.316;Parent=OP294;Note=SL1:0,SL2:0.095327894114351,SL2:SL1-ratio:Inf,intercistronic distance:1,downstream in operon
KhC14	.	gene	1842172	1857471	.	+	.	ID=OP294.2;Name=KH2013:KH.C14.529;Parent=OP294;Note=SL1:0,SL2:0.233616771269173,SL2:SL1-ratio:Inf,intercistronic distance:NA,downstream in operon
KhC14	.	operon	1883900	1887023	.	+	.	ID=OP295;Name=OP295;size=2;genes=KH2013:KH.C14.461,KH2013:KH.C14.186
KhC14	.	gene	1883900	1886126	.	+	.	ID=OP295.1;Name=KH2013:KH.C14.461;Parent=OP295;Note=SL1:0,SL2:0.233850545733806,SL2:SL1-ratio:Inf,intercistronic distance:1,downstream in operon
KhC14	.	gene	1886127	1887023	.	+	.	ID=OP295.2;Name=KH2013:KH.C14.186;Parent=OP295;Note=SL1:0,SL2:1.02469777186278,SL2:SL1-ratio:Inf,intercistronic distance:NA,downstream in operon
KhC14	.	operon	1906901	1914216	.	+	.	ID=OP296;Name=OP296;size=2;genes=KH2013:KH.C14.132,KH2013:KH.C14.576
KhC14	.	gene	1906901	1912087	.	+	.	ID=OP296.1;Name=KH2013:KH.C14.132;Parent=OP296;Note=SL1:0,SL2:0.0490596780566559,SL2:SL1-ratio:Inf,intercistronic distance:1,downstream in operon
KhC14	.	gene	1912088	1914216	.	+	.	ID=OP296.2;Name=KH2013:KH.C14.576;Parent=OP296;Note=SL1:0,SL2:0.124937874641834,SL2:SL1-ratio:Inf,intercistronic distance:NA,downstream in operon
KhC14	.	operon	1981842	2000998	.	-	.	ID=OP297;Name=OP297;size=2;genes=KH2013:KH.C14.346,KH2013:KH.C14.494
KhC14	.	gene	1981842	2000998	.	-	.	ID=OP297.2;Name=KH2013:KH.C14.346;Parent=OP297;Note=SL1:0,SL2:0.167944610736336,SL2:SL1-ratio:Inf,intercistronic distance:NA,downstream in operon
KhC14	.	gene	1991134	1991627	.	-	.	ID=OP297.1;Name=KH2013:KH.C14.494;Parent=OP297;Note=SL1:0,SL2:0,SL2:SL1-ratio:NaN,intercistronic distance:-9864,upstream in operon
KhC14	.	operon	2030811	2039752	.	-	.	ID=OP298;Name=OP298;size=2;genes=KH2013:KH.C14.586,KH2013:KH.C14.199
KhC14	.	gene	2030811	2037906	.	-	.	ID=OP298.2;Name=KH2013:KH.C14.586;Parent=OP298;Note=SL1:0,SL2:0.0808498481209587,SL2:SL1-ratio:Inf,intercistronic distance:NA,downstream in operon
KhC14	.	gene	2037907	2039752	.	-	.	ID=OP298.1;Name=KH2013:KH.C14.199;Parent=OP298;Note=SL1:0,SL2:0.0979154187764422,SL2:SL1-ratio:Inf,intercistronic distance:1,downstream in operon
KhC14	.	operon	2053675	2063975	.	-	.	ID=OP299;Name=OP299;size=2;genes=KH2013:KH.C14.495,KH2013:KH.C14.85
KhC14	.	gene	2053675	2061891	.	-	.	ID=OP299.2;Name=KH2013:KH.C14.495;Parent=OP299;Note=SL1:0,SL2:0.304617770343719,SL2:SL1-ratio:Inf,intercistronic distance:NA,downstream in operon
KhC14	.	gene	2061892	2063975	.	-	.	ID=OP299.1;Name=KH2013:KH.C14.85;Parent=OP299;Note=SL1:0,SL2:0.385357966680906,SL2:SL1-ratio:Inf,intercistronic distance:1,downstream in operon
KhC14	.	operon	2235173	2239677	.	+	.	ID=OP300;Name=OP300;size=2;genes=KH2013:KH.C14.296,KH2013:KH.C14.493
KhC14	.	gene	2235173	2236920	.	+	.	ID=OP300.1;Name=KH2013:KH.C14.296;Parent=OP300;Note=SL1:0,SL2:0.102170276710861,SL2:SL1-ratio:Inf,intercistronic distance:1,downstream in operon
KhC14	.	gene	2236921	2239677	.	+	.	ID=OP300.2;Name=KH2013:KH.C14.493;Parent=OP300;Note=SL1:0,SL2:0.333114906168012,SL2:SL1-ratio:Inf,intercistronic distance:NA,downstream in operon
KhC14	.	operon	2407032	2424104	.	-	.	ID=OP301;Name=OP301;size=2;genes=KH2013:KH.C14.208,KH2013:KH.C14.492
KhC14	.	gene	2407032	2422396	.	-	.	ID=OP301.2;Name=KH2013:KH.C14.208;Parent=OP301;Note=SL1:0,SL2:0.132799034694011,SL2:SL1-ratio:Inf,intercistronic distance:NA,downstream in operon
KhC14	.	gene	2422397	2424104	.	-	.	ID=OP301.1;Name=KH2013:KH.C14.492;Parent=OP301;Note=SL1:0,SL2:0.143964321564938,SL2:SL1-ratio:Inf,intercistronic distance:1,downstream in operon
KhC14	.	operon	2424319	2429050	.	+	.	ID=OP302;Name=OP302;size=3;genes=KH2013:KH.C14.259,KH2013:KH.C14.555,KH2013:KH.C14.147
KhC14	.	gene	2424319	2426191	.	+	.	ID=OP302.1;Name=KH2013:KH.C14.259;Parent=OP302;Note=SL1:0,SL2:0.095327894114351,SL2:SL1-ratio:Inf,intercistronic distance:1,downstream in operon
KhC14	.	gene	2426192	2427245	.	+	.	ID=OP302.2;Name=KH2013:KH.C14.555;Parent=OP302;Note=SL1:0,SL2:0.29342626219401,SL2:SL1-ratio:Inf,intercistronic distance:1,downstream in operon
KhC14	.	gene	2427246	2429050	.	+	.	ID=OP302.3;Name=KH2013:KH.C14.147;Parent=OP302;Note=SL1:0,SL2:0.178657077829694,SL2:SL1-ratio:Inf,intercistronic distance:NA,downstream in operon
KhC14	.	operon	2639180	2663972	.	+	.	ID=OP303;Name=OP303;size=2;genes=KH2013:KH.C14.38,KH2013:KH.C14.446
KhC14	.	gene	2639180	2663972	.	+	.	ID=OP303.1;Name=KH2013:KH.C14.38;Parent=OP303;Note=SL1:0,SL2:0.374616878355929,SL2:SL1-ratio:Inf,intercistronic distance:-9341,downstream in operon
KhC14	.	gene	2654631	2656951	.	+	.	ID=OP303.2;Name=KH2013:KH.C14.446;Parent=OP303;Note=SL1:0,SL2:0.0482318842369183,SL2:SL1-ratio:Inf,intercistronic distance:NA,downstream in operon
KhC14	.	operon	2871234	2883583	.	-	.	ID=OP304;Name=OP304;size=2;genes=KH2013:KH.C14.243,KH2013:KH.C14.502
KhC14	.	gene	2871234	2881772	.	-	.	ID=OP304.2;Name=KH2013:KH.C14.243;Parent=OP304;Note=SL1:0,SL2:0.165235352931247,SL2:SL1-ratio:Inf,intercistronic distance:NA,downstream in operon
KhC14	.	gene	2881773	2883583	.	-	.	ID=OP304.1;Name=KH2013:KH.C14.502;Parent=OP304;Note=SL1:0,SL2:0,SL2:SL1-ratio:NaN,intercistronic distance:1,upstream in operon
KhC14	.	operon	2951297	2959618	.	+	.	ID=OP305;Name=OP305;size=2;genes=KH2013:KH.C14.487,KH2013:KH.C14.281
KhC14	.	gene	2951297	2954412	.	+	.	ID=OP305.1;Name=KH2013:KH.C14.487;Parent=OP305;Note=SL1:0,SL2:0.145173638171811,SL2:SL1-ratio:Inf,intercistronic distance:1,downstream in operon
KhC14	.	gene	2954413	2959618	.	+	.	ID=OP305.2;Name=KH2013:KH.C14.281;Parent=OP305;Note=SL1:0,SL2:0.345401511161717,SL2:SL1-ratio:Inf,intercistronic distance:NA,downstream in operon
KhC14	.	operon	3196864	3201486	.	-	.	ID=OP306;Name=OP306;size=2;genes=KH2013:KH.C14.46,KH2013:KH.C14.81
KhC14	.	gene	3196864	3199113	.	-	.	ID=OP306.2;Name=KH2013:KH.C14.46;Parent=OP306;Note=SL1:0,SL2:0.132221031202596,SL2:SL1-ratio:Inf,intercistronic distance:NA,downstream in operon
KhC14	.	gene	3199114	3201486	.	-	.	ID=OP306.1;Name=KH2013:KH.C14.81;Parent=OP306;Note=SL1:0,SL2:0.0981193561133118,SL2:SL1-ratio:Inf,intercistronic distance:1,downstream in operon
KhC14	.	operon	3207307	3215738	.	+	.	ID=OP307;Name=OP307;size=3;genes=KH2013:KH.C14.213,KH2013:KH.C14.588,KH2013:KH.C14.167
KhC14	.	gene	3207307	3209492	.	+	.	ID=OP307.1;Name=KH2013:KH.C14.213;Parent=OP307;Note=SL1:0,SL2:0.174585637773321,SL2:SL1-ratio:Inf,intercistronic distance:1,downstream in operon
KhC14	.	gene	3209493	3212019	.	+	.	ID=OP307.2;Name=KH2013:KH.C14.588;Parent=OP307;Note=SL1:0,SL2:0.936612255202488,SL2:SL1-ratio:Inf,intercistronic distance:1,downstream in operon
KhC14	.	gene	3212020	3215738	.	+	.	ID=OP307.3;Name=KH2013:KH.C14.167;Parent=OP307;Note=SL1:0,SL2:0.152875010815357,SL2:SL1-ratio:Inf,intercistronic distance:NA,downstream in operon
KhC14	.	operon	3278230	3288105	.	-	.	ID=OP308;Name=OP308;size=2;genes=KH2013:KH.C14.155,KH2013:KH.C14.17
KhC14	.	gene	3278230	3282918	.	-	.	ID=OP308.2;Name=KH2013:KH.C14.155;Parent=OP308;Note=SL1:0,SL2:0.0486440203183198,SL2:SL1-ratio:Inf,intercistronic distance:NA,downstream in operon
KhC14	.	gene	3282919	3288105	.	-	.	ID=OP308.1;Name=KH2013:KH.C14.17;Parent=OP308;Note=SL1:0,SL2:0,SL2:SL1-ratio:NaN,intercistronic distance:1,upstream in operon
KhC14	.	operon	3319258	3324781	.	-	.	ID=OP309;Name=OP309;size=2;genes=KH2013:KH.C14.96,KH2013:KH.C14.325
KhC14	.	gene	3319258	3322919	.	-	.	ID=OP309.2;Name=KH2013:KH.C14.96;Parent=OP309;Note=SL1:0,SL2:0.184846962165103,SL2:SL1-ratio:Inf,intercistronic distance:NA,downstream in operon
KhC14	.	gene	3322920	3324781	.	-	.	ID=OP309.1;Name=KH2013:KH.C14.325;Parent=OP309;Note=SL1:0,SL2:0.0826176764656234,SL2:SL1-ratio:Inf,intercistronic distance:1,downstream in operon
KhC14	.	operon	3329127	3348010	.	-	.	ID=OP310;Name=OP310;size=2;genes=KH2013:KH.C14.214,KH2013:KH.C14.443
KhC14	.	gene	3329127	3346673	.	-	.	ID=OP310.2;Name=KH2013:KH.C14.214;Parent=OP310;Note=SL1:0,SL2:0.344292889117928,SL2:SL1-ratio:Inf,intercistronic distance:NA,downstream in operon
KhC14	.	gene	3346674	3348010	.	-	.	ID=OP310.1;Name=KH2013:KH.C14.443;Parent=OP310;Note=SL1:0,SL2:0,SL2:SL1-ratio:NaN,intercistronic distance:1,upstream in operon
KhC14	.	operon	3553409	3574159	.	-	.	ID=OP311;Name=OP311;size=2;genes=KH2013:KH.C14.291,KH2013:KH.C14.434
KhC14	.	gene	3553409	3574159	.	-	.	ID=OP311.2;Name=KH2013:KH.C14.291;Parent=OP311;Note=SL1:0,SL2:0.27655951092332,SL2:SL1-ratio:Inf,intercistronic distance:NA,downstream in operon
KhC14	.	gene	3567876	3568310	.	-	.	ID=OP311.1;Name=KH2013:KH.C14.434;Parent=OP311;Note=SL1:0,SL2:0,SL2:SL1-ratio:NaN,intercistronic distance:-6283,upstream in operon
KhC14	.	operon	3578408	3584488	.	-	.	ID=OP312;Name=OP312;size=3;genes=KH2013:KH.C14.284,KH2013:KH.C14.472,KH2013:KH.C14.456
KhC14	.	gene	3578408	3581891	.	-	.	ID=OP312.3;Name=KH2013:KH.C14.284;Parent=OP312;Note=SL1:0,SL2:0.426336985918225,SL2:SL1-ratio:Inf,intercistronic distance:NA,downstream in operon
KhC14	.	gene	3581892	3583248	.	-	.	ID=OP312.2;Name=KH2013:KH.C14.472;Parent=OP312;Note=SL1:0,SL2:0.180849292379032,SL2:SL1-ratio:Inf,intercistronic distance:1,downstream in operon
KhC14	.	gene	3583218	3584488	.	-	.	ID=OP312.1;Name=KH2013:KH.C14.456;Parent=OP312;Note=SL1:0,SL2:0.26238542584619,SL2:SL1-ratio:Inf,intercistronic distance:-30,downstream in operon
KhC14	.	operon	3645296	3655501	.	+	.	ID=OP313;Name=OP313;size=3;genes=KH2013:KH.C14.361,KH2013:KH.C14.114,KH2013:KH.C14.294
KhC14	.	gene	3645296	3651504	.	+	.	ID=OP313.1;Name=KH2013:KH.C14.361;Parent=OP313;Note=SL1:0,SL2:0.0490596780566559,SL2:SL1-ratio:Inf,intercistronic distance:1,downstream in operon
KhC14	.	gene	3651505	3652764	.	+	.	ID=OP313.2;Name=KH2013:KH.C14.114;Parent=OP313;Note=SL1:0,SL2:0.253293435980456,SL2:SL1-ratio:Inf,intercistronic distance:-137,downstream in operon
KhC14	.	gene	3652627	3655501	.	+	.	ID=OP313.3;Name=KH2013:KH.C14.294;Parent=OP313;Note=SL1:0,SL2:0.0826023516119916,SL2:SL1-ratio:Inf,intercistronic distance:NA,downstream in operon
KhC14	.	operon	3674378	3679287	.	+	.	ID=OP314;Name=OP314;size=2;genes=KH2013:KH.C14.86,KH2013:KH.C14.138
KhC14	.	gene	3674378	3676885	.	+	.	ID=OP314.1;Name=KH2013:KH.C14.86;Parent=OP314;Note=SL1:0,SL2:0.208095760252705,SL2:SL1-ratio:Inf,intercistronic distance:1,downstream in operon
KhC14	.	gene	3676886	3679287	.	+	.	ID=OP314.2;Name=KH2013:KH.C14.138;Parent=OP314;Note=SL1:0,SL2:0.186163351348742,SL2:SL1-ratio:Inf,intercistronic distance:NA,downstream in operon
KhC14	.	operon	3711281	3713554	.	-	.	ID=OP315;Name=OP315;size=2;genes=KH2013:KH.C14.544,KH2013:KH.C14.44
KhC14	.	gene	3711281	3712966	.	-	.	ID=OP315.2;Name=KH2013:KH.C14.544;Parent=OP315;Note=SL1:0,SL2:0.27725029832366,SL2:SL1-ratio:Inf,intercistronic distance:NA,downstream in operon
KhC14	.	gene	3712967	3713554	.	-	.	ID=OP315.1;Name=KH2013:KH.C14.44;Parent=OP315;Note=SL1:0,SL2:0.0482318842369183,SL2:SL1-ratio:Inf,intercistronic distance:1,downstream in operon
KhC14	.	operon	3949447	3958058	.	+	.	ID=OP316;Name=OP316;size=3;genes=KH2013:KH.C14.109,KH2013:KH.C14.552,KH2013:KH.C14.273
KhC14	.	gene	3949447	3951128	.	+	.	ID=OP316.1;Name=KH2013:KH.C14.109;Parent=OP316;Note=SL1:0,SL2:0.252064592765348,SL2:SL1-ratio:Inf,intercistronic distance:1,downstream in operon
KhC14	.	gene	3951129	3954000	.	+	.	ID=OP316.2;Name=KH2013:KH.C14.552;Parent=OP316;Note=SL1:0,SL2:0.19931512924567,SL2:SL1-ratio:Inf,intercistronic distance:1,downstream in operon
KhC14	.	gene	3954001	3958058	.	+	.	ID=OP316.3;Name=KH2013:KH.C14.273;Parent=OP316;Note=SL1:0,SL2:0.287650061785966,SL2:SL1-ratio:Inf,intercistronic distance:NA,downstream in operon
KhC14	.	operon	4034187	4044743	.	-	.	ID=OP317;Name=OP317;size=2;genes=KH2013:KH.C14.571,KH2013:KH.C14.39
KhC14	.	gene	4034187	4040894	.	-	.	ID=OP317.2;Name=KH2013:KH.C14.571;Parent=OP317;Note=SL1:0,SL2:0.0882532528201709,SL2:SL1-ratio:Inf,intercistronic distance:NA,downstream in operon
KhC14	.	gene	4040895	4044743	.	-	.	ID=OP317.1;Name=KH2013:KH.C14.39;Parent=OP317;Note=SL1:0,SL2:0.164078436742692,SL2:SL1-ratio:Inf,intercistronic distance:1,downstream in operon
KhC14	.	operon	4085966	4090958	.	-	.	ID=OP318;Name=OP318;size=2;genes=KH2013:KH.C14.196,KH2013:KH.C14.430
KhC14	.	gene	4085966	4089402	.	-	.	ID=OP318.2;Name=KH2013:KH.C14.196;Parent=OP318;Note=SL1:0,SL2:0.178123072439801,SL2:SL1-ratio:Inf,intercistronic distance:NA,downstream in operon
KhC14	.	gene	4089387	4090958	.	-	.	ID=OP318.1;Name=KH2013:KH.C14.430;Parent=OP318;Note=SL1:0,SL2:0.41055710110211,SL2:SL1-ratio:Inf,intercistronic distance:-15,downstream in operon
KhC14	.	operon	4092035	4096421	.	-	.	ID=OP319;Name=OP319;size=2;genes=KH2013:KH.C14.405,KH2013:KH.C14.193
KhC14	.	gene	4092035	4094893	.	-	.	ID=OP319.2;Name=KH2013:KH.C14.405;Parent=OP319;Note=SL1:0,SL2:0.863740214548439,SL2:SL1-ratio:Inf,intercistronic distance:NA,downstream in operon
KhC14	.	gene	4094894	4096421	.	-	.	ID=OP319.1;Name=KH2013:KH.C14.193;Parent=OP319;Note=SL1:0,SL2:0.095819211717977,SL2:SL1-ratio:Inf,intercistronic distance:1,downstream in operon
KhC14	.	operon	4151170	4174145	.	-	.	ID=OP320;Name=OP320;size=2;genes=KH2013:KH.C14.297,KH2013:KH.C14.453
KhC14	.	gene	4151170	4171568	.	-	.	ID=OP320.2;Name=KH2013:KH.C14.297;Parent=OP320;Note=SL1:0,SL2:0.993663345742307,SL2:SL1-ratio:Inf,intercistronic distance:NA,downstream in operon
KhC14	.	gene	4171569	4174145	.	-	.	ID=OP320.1;Name=KH2013:KH.C14.453;Parent=OP320;Note=SL1:0,SL2:0.254207693888556,SL2:SL1-ratio:Inf,intercistronic distance:1,downstream in operon
KhC14	.	operon	4277945	4281095	.	-	.	ID=OP321;Name=OP321;size=2;genes=KH2013:KH.C14.474,KH2013:KH.C14.594
KhC14	.	gene	4277945	4279477	.	-	.	ID=OP321.2;Name=KH2013:KH.C14.474;Parent=OP321;Note=SL1:0,SL2:0.0483151102950829,SL2:SL1-ratio:Inf,intercistronic distance:NA,downstream in operon
KhC14	.	gene	4279478	4281095	.	-	.	ID=OP321.1;Name=KH2013:KH.C14.594;Parent=OP321;Note=SL1:0,SL2:0.108331118924067,SL2:SL1-ratio:Inf,intercistronic distance:1,downstream in operon
KhC14	.	operon	4438854	4448886	.	-	.	ID=OP322;Name=OP322;size=2;genes=KH2013:KH.C14.69,KH2013:KH.C14.467
KhC14	.	gene	4438854	4446270	.	-	.	ID=OP322.2;Name=KH2013:KH.C14.69;Parent=OP322;Note=SL1:0,SL2:0.0964637684738366,SL2:SL1-ratio:Inf,intercistronic distance:NA,downstream in operon
KhC14	.	gene	4446271	4448886	.	-	.	ID=OP322.1;Name=KH2013:KH.C14.467;Parent=OP322;Note=SL1:0,SL2:0,SL2:SL1-ratio:NaN,intercistronic distance:1,upstream in operon
KhC14	.	operon	4453489	4461865	.	-	.	ID=OP323;Name=OP323;size=2;genes=KH2013:KH.C14.314,KH2013:KH.C14.275
KhC14	.	gene	4453489	4459449	.	-	.	ID=OP323.2;Name=KH2013:KH.C14.314;Parent=OP323;Note=SL1:0,SL2:1.42243663376257,SL2:SL1-ratio:Inf,intercistronic distance:NA,downstream in operon
KhC14	.	gene	4459450	4461865	.	-	.	ID=OP323.1;Name=KH2013:KH.C14.275;Parent=OP323;Note=SL1:0,SL2:0.681073130411207,SL2:SL1-ratio:Inf,intercistronic distance:1,downstream in operon
KhC14	.	operon	4463007	4466353	.	+	.	ID=OP324;Name=OP324;size=2;genes=KH2013:KH.C14.179,KH2013:KH.C14.190
KhC14	.	gene	4463007	4464818	.	+	.	ID=OP324.1;Name=KH2013:KH.C14.179;Parent=OP324;Note=SL1:0,SL2:0.154762978853497,SL2:SL1-ratio:Inf,intercistronic distance:1,downstream in operon
KhC14	.	gene	4464819	4466353	.	+	.	ID=OP324.2;Name=KH2013:KH.C14.190;Parent=OP324;Note=SL1:0,SL2:0.299235798711462,SL2:SL1-ratio:Inf,intercistronic distance:NA,downstream in operon
KhC14	.	operon	4479007	4480607	.	+	.	ID=OP325;Name=OP325;size=2;genes=KH2013:KH.C14.460,KH2013:KH.C14.561
KhC14	.	gene	4479007	4479785	.	+	.	ID=OP325.1;Name=KH2013:KH.C14.460;Parent=OP325;Note=SL1:0,SL2:0.100138379990406,SL2:SL1-ratio:Inf,intercistronic distance:1,downstream in operon
KhC14	.	gene	4479786	4480607	.	+	.	ID=OP325.2;Name=KH2013:KH.C14.561;Parent=OP325;Note=SL1:0,SL2:0.109349115313769,SL2:SL1-ratio:Inf,intercistronic distance:NA,downstream in operon
KhC14	.	operon	4506849	4511033	.	-	.	ID=OP326;Name=OP326;size=2;genes=KH2013:KH.C14.73,KH2013:KH.C14.66
KhC14	.	gene	4506849	4510324	.	-	.	ID=OP326.2;Name=KH2013:KH.C14.73;Parent=OP326;Note=SL1:0,SL2:0.0483151102950829,SL2:SL1-ratio:Inf,intercistronic distance:NA,downstream in operon
KhC14	.	gene	4510312	4511033	.	-	.	ID=OP326.1;Name=KH2013:KH.C14.66;Parent=OP326;Note=SL1:0,SL2:0.234133569515939,SL2:SL1-ratio:Inf,intercistronic distance:-12,downstream in operon
KhC14	.	operon	4530602	4540909	.	+	.	ID=OP327;Name=OP327;size=2;genes=KH2013:KH.C14.228,KH2013:KH.C14.338
KhC14	.	gene	4530602	4533605	.	+	.	ID=OP327.1;Name=KH2013:KH.C14.228;Parent=OP327;Note=SL1:0,SL2:0.0967135543248105,SL2:SL1-ratio:Inf,intercistronic distance:1,downstream in operon
KhC14	.	gene	4533606	4540909	.	+	.	ID=OP327.2;Name=KH2013:KH.C14.338;Parent=OP327;Note=SL1:0,SL2:0.0483151102950829,SL2:SL1-ratio:Inf,intercistronic distance:NA,downstream in operon
KhC14	.	operon	4550443	4554293	.	-	.	ID=OP328;Name=OP328;size=2;genes=KH2013:KH.C14.110,KH2013:KH.C14.327
KhC14	.	gene	4550443	4551852	.	-	.	ID=OP328.2;Name=KH2013:KH.C14.110;Parent=OP328;Note=SL1:0,SL2:0.0799605299900778,SL2:SL1-ratio:Inf,intercistronic distance:NA,downstream in operon
KhC14	.	gene	4551853	4554293	.	-	.	ID=OP328.1;Name=KH2013:KH.C14.327;Parent=OP328;Note=SL1:0,SL2:0.0608732244887675,SL2:SL1-ratio:Inf,intercistronic distance:1,downstream in operon
KhC14	.	operon	4555095	4581975	.	+	.	ID=OP329;Name=OP329;size=3;genes=KH2013:KH.C14.93,KH2013:KH.C14.289,KH2013:KH.C14.226
KhC14	.	gene	4555095	4568600	.	+	.	ID=OP329.1;Name=KH2013:KH.C14.93;Parent=OP329;Note=SL1:0,SL2:0.113491489184389,SL2:SL1-ratio:Inf,intercistronic distance:1,downstream in operon
KhC14	.	gene	4568601	4570377	.	+	.	ID=OP329.2;Name=KH2013:KH.C14.289;Parent=OP329;Note=SL1:0,SL2:0.141184916809569,SL2:SL1-ratio:Inf,intercistronic distance:1,downstream in operon
KhC14	.	gene	4570378	4581975	.	+	.	ID=OP329.3;Name=KH2013:KH.C14.226;Parent=OP329;Note=SL1:0,SL2:0.494368897563732,SL2:SL1-ratio:Inf,intercistronic distance:NA,downstream in operon
KhC2	.	operon	8101	17046	.	+	.	ID=OP330;Name=OP330;size=2;genes=KH2013:KH.C2.653,KH2013:KH.C2.501
KhC2	.	gene	8101	9679	.	+	.	ID=OP330.1;Name=KH2013:KH.C2.653;Parent=OP330;Note=SL1:0,SL2:0.110613989770633,SL2:SL1-ratio:Inf,intercistronic distance:1,downstream in operon
KhC2	.	gene	9680	17046	.	+	.	ID=OP330.2;Name=KH2013:KH.C2.501;Parent=OP330;Note=SL1:0,SL2:0.648183617430899,SL2:SL1-ratio:Inf,intercistronic distance:NA,downstream in operon
KhC2	.	operon	70767	76902	.	-	.	ID=OP331;Name=OP331;size=2;genes=KH2013:KH.C2.556,KH2013:KH.C2.475
KhC2	.	gene	70767	73621	.	-	.	ID=OP331.2;Name=KH2013:KH.C2.556;Parent=OP331;Note=SL1:0,SL2:0.330156474105148,SL2:SL1-ratio:Inf,intercistronic distance:NA,downstream in operon
KhC2	.	gene	73622	76902	.	-	.	ID=OP331.1;Name=KH2013:KH.C2.475;Parent=OP331;Note=SL1:0,SL2:0.145766143336584,SL2:SL1-ratio:Inf,intercistronic distance:1,downstream in operon
KhC2	.	operon	162241	172701	.	-	.	ID=OP332;Name=OP332;size=3;genes=KH2013:KH.C2.330,KH2013:KH.C2.293,KH2013:KH.C2.640
KhC2	.	gene	162241	168820	.	-	.	ID=OP332.3;Name=KH2013:KH.C2.330;Parent=OP332;Note=SL1:0,SL2:0.704951140930968,SL2:SL1-ratio:Inf,intercistronic distance:NA,downstream in operon
KhC2	.	gene	168821	171339	.	-	.	ID=OP332.2;Name=KH2013:KH.C2.293;Parent=OP332;Note=SL1:0,SL2:0.363516960119376,SL2:SL1-ratio:Inf,intercistronic distance:1,downstream in operon
KhC2	.	gene	171340	172701	.	-	.	ID=OP332.1;Name=KH2013:KH.C2.640;Parent=OP332;Note=SL1:0,SL2:0.936531060271745,SL2:SL1-ratio:Inf,intercistronic distance:1,downstream in operon
KhC2	.	operon	183841	206930	.	-	.	ID=OP333;Name=OP333;size=2;genes=KH2013:KH.C2.425,KH2013:KH.C2.907
KhC2	.	gene	183841	206930	.	-	.	ID=OP333.2;Name=KH2013:KH.C2.425;Parent=OP333;Note=SL1:0,SL2:0.0661953236198727,SL2:SL1-ratio:Inf,intercistronic distance:NA,downstream in operon
KhC2	.	gene	184998	186055	.	-	.	ID=OP333.1;Name=KH2013:KH.C2.907;Parent=OP333;Note=SL1:0,SL2:0,SL2:SL1-ratio:NaN,intercistronic distance:-21932,upstream in operon
KhC2	.	operon	254442	264818	.	-	.	ID=OP334;Name=OP334;size=2;genes=KH2013:KH.C2.810,KH2013:KH.C2.420
KhC2	.	gene	254442	260276	.	-	.	ID=OP334.2;Name=KH2013:KH.C2.810;Parent=OP334;Note=SL1:0,SL2:0.687954532546765,SL2:SL1-ratio:Inf,intercistronic distance:NA,downstream in operon
KhC2	.	gene	260277	264818	.	-	.	ID=OP334.1;Name=KH2013:KH.C2.420;Parent=OP334;Note=SL1:0,SL2:0.36995219956382,SL2:SL1-ratio:Inf,intercistronic distance:1,downstream in operon
KhC2	.	operon	314739	332325	.	+	.	ID=OP335;Name=OP335;size=4;genes=KH2013:KH.C2.929,KH2013:KH.C2.344,KH2013:KH.C2.131,KH2013:KH.C2.840
KhC2	.	gene	314739	319295	.	+	.	ID=OP335.1;Name=KH2013:KH.C2.929;Parent=OP335;Note=SL1:0,SL2:0,SL2:SL1-ratio:NaN,intercistronic distance:1,upstream in operon
KhC2	.	gene	319296	323638	.	+	.	ID=OP335.2;Name=KH2013:KH.C2.344;Parent=OP335;Note=SL1:0,SL2:0.177637231063396,SL2:SL1-ratio:Inf,intercistronic distance:1,downstream in operon
KhC2	.	gene	323639	327579	.	+	.	ID=OP335.3;Name=KH2013:KH.C2.131;Parent=OP335;Note=SL1:0,SL2:0.143389078452992,SL2:SL1-ratio:Inf,intercistronic distance:-2,downstream in operon
KhC2	.	gene	327577	332325	.	+	.	ID=OP335.4;Name=KH2013:KH.C2.840;Parent=OP335;Note=SL1:0,SL2:0.0655615299219613,SL2:SL1-ratio:Inf,intercistronic distance:NA,downstream in operon
KhC2	.	operon	332326	340847	.	+	.	ID=OP336;Name=OP336;size=2;genes=KH2013:KH.C2.1081,KH2013:KH.C2.112
KhC2	.	gene	332326	337001	.	+	.	ID=OP336.1;Name=KH2013:KH.C2.1081;Parent=OP336;Note=SL1:0,SL2:0,SL2:SL1-ratio:NaN,intercistronic distance:1,upstream in operon
KhC2	.	gene	337002	340847	.	+	.	ID=OP336.2;Name=KH2013:KH.C2.112;Parent=OP336;Note=SL1:0,SL2:0.0768915503538458,SL2:SL1-ratio:Inf,intercistronic distance:NA,downstream in operon
KhC2	.	operon	358317	365827	.	-	.	ID=OP337;Name=OP337;size=2;genes=KH2013:KH.C2.833,KH2013:KH.C2.104
KhC2	.	gene	358317	360921	.	-	.	ID=OP337.2;Name=KH2013:KH.C2.833;Parent=OP337;Note=SL1:0,SL2:0.846004711042774,SL2:SL1-ratio:Inf,intercistronic distance:NA,downstream in operon
KhC2	.	gene	360922	365827	.	-	.	ID=OP337.1;Name=KH2013:KH.C2.104;Parent=OP337;Note=SL1:0,SL2:0,SL2:SL1-ratio:NaN,intercistronic distance:1,upstream in operon
KhC2	.	operon	366354	376264	.	-	.	ID=OP338;Name=OP338;size=2;genes=KH2013:KH.C2.95,KH2013:KH.C2.1046
KhC2	.	gene	366354	375365	.	-	.	ID=OP338.2;Name=KH2013:KH.C2.95;Parent=OP338;Note=SL1:0,SL2:0.0482318842369183,SL2:SL1-ratio:Inf,intercistronic distance:NA,downstream in operon
KhC2	.	gene	375366	376264	.	-	.	ID=OP338.1;Name=KH2013:KH.C2.1046;Parent=OP338;Note=SL1:0,SL2:0,SL2:SL1-ratio:NaN,intercistronic distance:1,upstream in operon
KhC2	.	operon	413868	423368	.	+	.	ID=OP339;Name=OP339;size=2;genes=KH2013:KH.C2.751,KH2013:KH.C2.939
KhC2	.	gene	413868	415695	.	+	.	ID=OP339.1;Name=KH2013:KH.C2.751;Parent=OP339;Note=SL1:0,SL2:0.436187859622166,SL2:SL1-ratio:Inf,intercistronic distance:1,downstream in operon
KhC2	.	gene	415696	423368	.	+	.	ID=OP339.2;Name=KH2013:KH.C2.939;Parent=OP339;Note=SL1:0,SL2:0.280121191920736,SL2:SL1-ratio:Inf,intercistronic distance:NA,downstream in operon
KhC2	.	operon	423838	427065	.	+	.	ID=OP340;Name=OP340;size=2;genes=KH2013:KH.C2.15,KH2013:KH.C2.579
KhC2	.	gene	423838	424890	.	+	.	ID=OP340.1;Name=KH2013:KH.C2.15;Parent=OP340;Note=SL1:0,SL2:0.968436386927786,SL2:SL1-ratio:Inf,intercistronic distance:1,downstream in operon
KhC2	.	gene	424891	427065	.	+	.	ID=OP340.2;Name=KH2013:KH.C2.579;Parent=OP340;Note=SL1:0,SL2:0.209802861312797,SL2:SL1-ratio:Inf,intercistronic distance:NA,downstream in operon
KhC2	.	operon	448695	458580	.	+	.	ID=OP341;Name=OP341;size=2;genes=KH2013:KH.C2.971,KH2013:KH.C2.879
KhC2	.	gene	448695	450215	.	+	.	ID=OP341.1;Name=KH2013:KH.C2.971;Parent=OP341;Note=SL1:0,SL2:0.0964637684738366,SL2:SL1-ratio:Inf,intercistronic distance:1,downstream in operon
KhC2	.	gene	450216	458580	.	+	.	ID=OP341.2;Name=KH2013:KH.C2.879;Parent=OP341;Note=SL1:0,SL2:0.121050920289829,SL2:SL1-ratio:Inf,intercistronic distance:NA,downstream in operon
KhC2	.	operon	478472	487250	.	+	.	ID=OP342;Name=OP342;size=2;genes=KH2013:KH.C2.1047,KH2013:KH.C2.159
KhC2	.	gene	478472	479332	.	+	.	ID=OP342.1;Name=KH2013:KH.C2.1047;Parent=OP342;Note=SL1:0,SL2:0.0482318842369183,SL2:SL1-ratio:Inf,intercistronic distance:0,downstream in operon
KhC2	.	gene	479332	487250	.	+	.	ID=OP342.2;Name=KH2013:KH.C2.159;Parent=OP342;Note=SL1:0,SL2:0.0482318842369183,SL2:SL1-ratio:Inf,intercistronic distance:NA,downstream in operon
KhC2	.	operon	525960	538218	.	+	.	ID=OP343;Name=OP343;size=2;genes=KH2013:KH.C2.952,KH2013:KH.C2.52
KhC2	.	gene	525960	527136	.	+	.	ID=OP343.1;Name=KH2013:KH.C2.952;Parent=OP343;Note=SL1:0,SL2:0,SL2:SL1-ratio:NaN,intercistronic distance:1,upstream in operon
KhC2	.	gene	527137	538218	.	+	.	ID=OP343.2;Name=KH2013:KH.C2.52;Parent=OP343;Note=SL1:0,SL2:0.1159321540092,SL2:SL1-ratio:Inf,intercistronic distance:NA,downstream in operon
KhC2	.	operon	736852	744277	.	-	.	ID=OP344;Name=OP344;size=2;genes=KH2013:KH.C2.811,KH2013:KH.C2.49
KhC2	.	gene	736852	741734	.	-	.	ID=OP344.2;Name=KH2013:KH.C2.811;Parent=OP344;Note=SL1:0,SL2:0.263450445854586,SL2:SL1-ratio:Inf,intercistronic distance:NA,downstream in operon
KhC2	.	gene	741735	744277	.	-	.	ID=OP344.1;Name=KH2013:KH.C2.49;Parent=OP344;Note=SL1:0,SL2:0.456098885887251,SL2:SL1-ratio:Inf,intercistronic distance:1,downstream in operon
KhC2	.	operon	801223	805775	.	-	.	ID=OP345;Name=OP345;size=2;genes=KH2013:KH.C2.1091,KH2013:KH.C2.735
KhC2	.	gene	801223	804778	.	-	.	ID=OP345.2;Name=KH2013:KH.C2.1091;Parent=OP345;Note=SL1:0,SL2:0.122580956754174,SL2:SL1-ratio:Inf,intercistronic distance:NA,downstream in operon
KhC2	.	gene	804650	805775	.	-	.	ID=OP345.1;Name=KH2013:KH.C2.735;Parent=OP345;Note=SL1:0,SL2:0,SL2:SL1-ratio:NaN,intercistronic distance:-128,upstream in operon
KhC2	.	operon	886452	896121	.	+	.	ID=OP346;Name=OP346;size=2;genes=KH2013:KH.C2.385,KH2013:KH.C2.359
KhC2	.	gene	886452	886859	.	+	.	ID=OP346.1;Name=KH2013:KH.C2.385;Parent=OP346;Note=SL1:0,SL2:0,SL2:SL1-ratio:NaN,intercistronic distance:-14,upstream in operon
KhC2	.	gene	886845	896121	.	+	.	ID=OP346.2;Name=KH2013:KH.C2.359;Parent=OP346;Note=SL1:0,SL2:0.124937874641834,SL2:SL1-ratio:Inf,intercistronic distance:NA,downstream in operon
KhC2	.	operon	1097296	1119213	.	-	.	ID=OP347;Name=OP347;size=2;genes=KH2013:KH.C2.375,KH2013:KH.C2.274
KhC2	.	gene	1097296	1116675	.	-	.	ID=OP347.2;Name=KH2013:KH.C2.375;Parent=OP347;Note=SL1:0,SL2:0.279827602057634,SL2:SL1-ratio:Inf,intercistronic distance:NA,downstream in operon
KhC2	.	gene	1116675	1119213	.	-	.	ID=OP347.1;Name=KH2013:KH.C2.274;Parent=OP347;Note=SL1:0,SL2:0.980810978591984,SL2:SL1-ratio:Inf,intercistronic distance:0,downstream in operon
KhC2	.	operon	1187031	1199809	.	+	.	ID=OP348;Name=OP348;size=2;genes=KH2013:KH.C2.873,KH2013:KH.C2.968
KhC2	.	gene	1187031	1189034	.	+	.	ID=OP348.1;Name=KH2013:KH.C2.873;Parent=OP348;Note=SL1:0,SL2:0.0687930332625202,SL2:SL1-ratio:Inf,intercistronic distance:1,downstream in operon
KhC2	.	gene	1189035	1199809	.	+	.	ID=OP348.2;Name=KH2013:KH.C2.968;Parent=OP348;Note=SL1:0,SL2:0.0958941494927879,SL2:SL1-ratio:Inf,intercistronic distance:NA,downstream in operon
KhC2	.	operon	1344847	1348654	.	-	.	ID=OP349;Name=OP349;size=2;genes=KH2013:KH.C2.918,KH2013:KH.C2.1098
KhC2	.	gene	1344847	1347254	.	-	.	ID=OP349.2;Name=KH2013:KH.C2.918;Parent=OP349;Note=SL1:0,SL2:0.232153719968524,SL2:SL1-ratio:Inf,intercistronic distance:NA,downstream in operon
KhC2	.	gene	1347255	1348654	.	-	.	ID=OP349.1;Name=KH2013:KH.C2.1098;Parent=OP349;Note=SL1:0,SL2:0.0687930332625202,SL2:SL1-ratio:Inf,intercistronic distance:1,downstream in operon
KhC2	.	operon	1359678	1365326	.	+	.	ID=OP350;Name=OP350;size=2;genes=KH2013:KH.C2.850,KH2013:KH.C2.943
KhC2	.	gene	1359678	1362978	.	+	.	ID=OP350.1;Name=KH2013:KH.C2.850;Parent=OP350;Note=SL1:0,SL2:0,SL2:SL1-ratio:NaN,intercistronic distance:1,upstream in operon
KhC2	.	gene	1362979	1365326	.	+	.	ID=OP350.2;Name=KH2013:KH.C2.943;Parent=OP350;Note=SL1:0,SL2:0.181582639355831,SL2:SL1-ratio:Inf,intercistronic distance:NA,downstream in operon
KhC2	.	operon	1395548	1398637	.	-	.	ID=OP351;Name=OP351;size=2;genes=KH2013:KH.C2.744,KH2013:KH.C2.414
KhC2	.	gene	1395548	1396940	.	-	.	ID=OP351.2;Name=KH2013:KH.C2.744;Parent=OP351;Note=SL1:0,SL2:0.309158846781336,SL2:SL1-ratio:Inf,intercistronic distance:NA,downstream in operon
KhC2	.	gene	1396932	1398637	.	-	.	ID=OP351.1;Name=KH2013:KH.C2.414;Parent=OP351;Note=SL1:0,SL2:0,SL2:SL1-ratio:NaN,intercistronic distance:-8,upstream in operon
KhC2	.	operon	1666661	1690022	.	-	.	ID=OP352;Name=OP352;size=2;genes=KH2013:KH.C2.34,KH2013:KH.C2.395
KhC2	.	gene	1666661	1690022	.	-	.	ID=OP352.2;Name=KH2013:KH.C2.34;Parent=OP352;Note=SL1:0,SL2:0.196523969717333,SL2:SL1-ratio:Inf,intercistronic distance:NA,downstream in operon
KhC2	.	gene	1678364	1678950	.	-	.	ID=OP352.1;Name=KH2013:KH.C2.395;Parent=OP352;Note=SL1:0,SL2:0,SL2:SL1-ratio:NaN,intercistronic distance:-11658,upstream in operon
KhC2	.	operon	1691749	1697168	.	-	.	ID=OP353;Name=OP353;size=2;genes=KH2013:KH.C2.495,KH2013:KH.C2.217
KhC2	.	gene	1691749	1694799	.	-	.	ID=OP353.2;Name=KH2013:KH.C2.495;Parent=OP353;Note=SL1:0,SL2:0.118408629528659,SL2:SL1-ratio:Inf,intercistronic distance:NA,downstream in operon
KhC2	.	gene	1694800	1697168	.	-	.	ID=OP353.1;Name=KH2013:KH.C2.217;Parent=OP353;Note=SL1:0,SL2:0.124937874641834,SL2:SL1-ratio:Inf,intercistronic distance:1,downstream in operon
KhC2	.	operon	1761840	1775029	.	-	.	ID=OP354;Name=OP354;size=2;genes=KH2013:KH.C2.1104,KH2013:KH.C2.1062
KhC2	.	gene	1761840	1773920	.	-	.	ID=OP354.2;Name=KH2013:KH.C2.1104;Parent=OP354;Note=SL1:0,SL2:0.537481819037864,SL2:SL1-ratio:Inf,intercistronic distance:NA,downstream in operon
KhC2	.	gene	1773921	1775029	.	-	.	ID=OP354.1;Name=KH2013:KH.C2.1062;Parent=OP354;Note=SL1:0,SL2:0,SL2:SL1-ratio:NaN,intercistronic distance:1,upstream in operon
KhC2	.	operon	1799175	1811983	.	-	.	ID=OP355;Name=OP355;size=2;genes=KH2013:KH.C2.947,KH2013:KH.C2.893
KhC2	.	gene	1799175	1801146	.	-	.	ID=OP355.2;Name=KH2013:KH.C2.947;Parent=OP355;Note=SL1:0,SL2:0.413752500751206,SL2:SL1-ratio:Inf,intercistronic distance:NA,downstream in operon
KhC2	.	gene	1801147	1811983	.	-	.	ID=OP355.1;Name=KH2013:KH.C2.893;Parent=OP355;Note=SL1:0,SL2:0.0967135543248105,SL2:SL1-ratio:Inf,intercistronic distance:1,downstream in operon
KhC2	.	operon	1834123	1838467	.	+	.	ID=OP356;Name=OP356;size=2;genes=KH2013:KH.C2.701,KH2013:KH.C2.513
KhC2	.	gene	1834123	1835370	.	+	.	ID=OP356.1;Name=KH2013:KH.C2.701;Parent=OP356;Note=SL1:0,SL2:0.365013277683181,SL2:SL1-ratio:Inf,intercistronic distance:-211,downstream in operon
KhC2	.	gene	1835159	1838467	.	+	.	ID=OP356.2;Name=KH2013:KH.C2.513;Parent=OP356;Note=SL1:0,SL2:0.360176172158522,SL2:SL1-ratio:Inf,intercistronic distance:NA,downstream in operon
KhC2	.	operon	1977433	1997449	.	+	.	ID=OP357;Name=OP357;size=2;genes=KH2013:KH.C2.421,KH2013:KH.C2.1153
KhC2	.	gene	1977433	1985792	.	+	.	ID=OP357.1;Name=KH2013:KH.C2.421;Parent=OP357;Note=SL1:0,SL2:0.0678074033824669,SL2:SL1-ratio:Inf,intercistronic distance:-8357,downstream in operon
KhC2	.	gene	1977435	1997449	.	+	.	ID=OP357.2;Name=KH2013:KH.C2.1153;Parent=OP357;Note=SL1:0,SL2:0.0476639470571755,SL2:SL1-ratio:Inf,intercistronic distance:NA,downstream in operon
KhC2	.	operon	2000631	2007915	.	-	.	ID=OP358;Name=OP358;size=2;genes=KH2013:KH.C2.1022,KH2013:KH.C2.1080
KhC2	.	gene	2000631	2006728	.	-	.	ID=OP358.2;Name=KH2013:KH.C2.1022;Parent=OP358;Note=SL1:0,SL2:0.21223958263011,SL2:SL1-ratio:Inf,intercistronic distance:NA,downstream in operon
KhC2	.	gene	2006729	2007915	.	-	.	ID=OP358.1;Name=KH2013:KH.C2.1080;Parent=OP358;Note=SL1:0,SL2:0.343542112225266,SL2:SL1-ratio:Inf,intercistronic distance:1,downstream in operon
KhC2	.	operon	2030576	2034526	.	+	.	ID=OP359;Name=OP359;size=2;genes=KH2013:KH.C2.191,KH2013:KH.C2.626
KhC2	.	gene	2030576	2031651	.	+	.	ID=OP359.1;Name=KH2013:KH.C2.191;Parent=OP359;Note=SL1:0,SL2:0,SL2:SL1-ratio:NaN,intercistronic distance:1,upstream in operon
KhC2	.	gene	2031652	2034526	.	+	.	ID=OP359.2;Name=KH2013:KH.C2.626;Parent=OP359;Note=SL1:0,SL2:0.515717646466669,SL2:SL1-ratio:Inf,intercistronic distance:NA,downstream in operon
KhC2	.	operon	2071224	2094170	.	-	.	ID=OP360;Name=OP360;size=4;genes=KH2013:KH.C2.247,KH2013:KH.C2.452,KH2013:KH.C2.19,KH2013:KH.C2.890
KhC2	.	gene	2071224	2086365	.	-	.	ID=OP360.4;Name=KH2013:KH.C2.247;Parent=OP360;Note=SL1:0,SL2:0.078290560778495,SL2:SL1-ratio:Inf,intercistronic distance:NA,downstream in operon
KhC2	.	gene	2084006	2089737	.	-	.	ID=OP360.3;Name=KH2013:KH.C2.452;Parent=OP360;Note=SL1:0,SL2:0.095327894114351,SL2:SL1-ratio:Inf,intercistronic distance:-2359,downstream in operon
KhC2	.	gene	2089738	2092180	.	-	.	ID=OP360.2;Name=KH2013:KH.C2.19;Parent=OP360;Note=SL1:0,SL2:0.497142784482863,SL2:SL1-ratio:Inf,intercistronic distance:1,downstream in operon
KhC2	.	gene	2092181	2094170	.	-	.	ID=OP360.1;Name=KH2013:KH.C2.890;Parent=OP360;Note=SL1:0,SL2:0.128394432798251,SL2:SL1-ratio:Inf,intercistronic distance:1,downstream in operon
KhC2	.	operon	2132119	2138280	.	-	.	ID=OP361;Name=OP361;size=2;genes=KH2013:KH.C2.824,KH2013:KH.C2.634
KhC2	.	gene	2132119	2136198	.	-	.	ID=OP361.2;Name=KH2013:KH.C2.824;Parent=OP361;Note=SL1:0,SL2:0.136961115381226,SL2:SL1-ratio:Inf,intercistronic distance:NA,downstream in operon
KhC2	.	gene	2136199	2138280	.	-	.	ID=OP361.1;Name=KH2013:KH.C2.634;Parent=OP361;Note=SL1:0,SL2:0.0687930332625202,SL2:SL1-ratio:Inf,intercistronic distance:1,downstream in operon
KhC2	.	operon	2170002	2176330	.	+	.	ID=OP362;Name=OP362;size=2;genes=KH2013:KH.C2.639,KH2013:KH.C2.955
KhC2	.	gene	2170002	2174258	.	+	.	ID=OP362.1;Name=KH2013:KH.C2.639;Parent=OP362;Note=SL1:0,SL2:0.261516052223345,SL2:SL1-ratio:Inf,intercistronic distance:1,downstream in operon
KhC2	.	gene	2174259	2176330	.	+	.	ID=OP362.2;Name=KH2013:KH.C2.955;Parent=OP362;Note=SL1:0,SL2:0.314591095268083,SL2:SL1-ratio:Inf,intercistronic distance:NA,downstream in operon
KhC2	.	operon	2198805	2203915	.	+	.	ID=OP363;Name=OP363;size=2;genes=KH2013:KH.C2.921,KH2013:KH.C2.534
KhC2	.	gene	2198805	2200177	.	+	.	ID=OP363.1;Name=KH2013:KH.C2.921;Parent=OP363;Note=SL1:0,SL2:0.176741863456512,SL2:SL1-ratio:Inf,intercistronic distance:1,downstream in operon
KhC2	.	gene	2200178	2203915	.	+	.	ID=OP363.2;Name=KH2013:KH.C2.534;Parent=OP363;Note=SL1:0,SL2:0.127283215958123,SL2:SL1-ratio:Inf,intercistronic distance:NA,downstream in operon
KhC2	.	operon	2257601	2270738	.	-	.	ID=OP364;Name=OP364;size=2;genes=KH2013:KH.C2.615,KH2013:KH.C2.405
KhC2	.	gene	2257601	2268660	.	-	.	ID=OP364.2;Name=KH2013:KH.C2.615;Parent=OP364;Note=SL1:0,SL2:0.449907851279269,SL2:SL1-ratio:Inf,intercistronic distance:NA,downstream in operon
KhC2	.	gene	2268661	2270738	.	-	.	ID=OP364.1;Name=KH2013:KH.C2.405;Parent=OP364;Note=SL1:0,SL2:0.548643083948967,SL2:SL1-ratio:Inf,intercistronic distance:1,downstream in operon
KhC2	.	operon	2375002	2383663	.	-	.	ID=OP365;Name=OP365;size=2;genes=KH2013:KH.C2.1019,KH2013:KH.C2.980
KhC2	.	gene	2375002	2380828	.	-	.	ID=OP365.2;Name=KH2013:KH.C2.1019;Parent=OP365;Note=SL1:0,SL2:0.585041464465172,SL2:SL1-ratio:Inf,intercistronic distance:NA,downstream in operon
KhC2	.	gene	2380829	2383663	.	-	.	ID=OP365.1;Name=KH2013:KH.C2.980;Parent=OP365;Note=SL1:0,SL2:0.145245687437671,SL2:SL1-ratio:Inf,intercistronic distance:1,downstream in operon
KhC2	.	operon	2586999	2607319	.	-	.	ID=OP366;Name=OP366;size=3;genes=KH2013:KH.C2.685,KH2013:KH.C2.296,KH2013:KH.C2.172
KhC2	.	gene	2586999	2601240	.	-	.	ID=OP366.3;Name=KH2013:KH.C2.685;Parent=OP366;Note=SL1:0,SL2:0.325855594979003,SL2:SL1-ratio:Inf,intercistronic distance:NA,downstream in operon
KhC2	.	gene	2601241	2605390	.	-	.	ID=OP366.2;Name=KH2013:KH.C2.296;Parent=OP366;Note=SL1:0,SL2:0.121431629621242,SL2:SL1-ratio:Inf,intercistronic distance:1,downstream in operon
KhC2	.	gene	2605391	2607319	.	-	.	ID=OP366.1;Name=KH2013:KH.C2.172;Parent=OP366;Note=SL1:0,SL2:0,SL2:SL1-ratio:NaN,intercistronic distance:1,upstream in operon
KhC2	.	operon	2658773	2661494	.	-	.	ID=OP367;Name=OP367;size=2;genes=KH2013:KH.C2.496,KH2013:KH.C2.450
KhC2	.	gene	2658773	2660501	.	-	.	ID=OP367.2;Name=KH2013:KH.C2.496;Parent=OP367;Note=SL1:0,SL2:0.095327894114351,SL2:SL1-ratio:Inf,intercistronic distance:NA,downstream in operon
KhC2	.	gene	2660502	2661494	.	-	.	ID=OP367.1;Name=KH2013:KH.C2.450;Parent=OP367;Note=SL1:0,SL2:0.136488657091097,SL2:SL1-ratio:Inf,intercistronic distance:1,downstream in operon
KhC2	.	operon	2666416	2680266	.	-	.	ID=OP368;Name=OP368;size=2;genes=KH2013:KH.C2.11,KH2013:KH.C2.856
KhC2	.	gene	2666416	2674085	.	-	.	ID=OP368.2;Name=KH2013:KH.C2.11;Parent=OP368;Note=SL1:0,SL2:0.251227596674748,SL2:SL1-ratio:Inf,intercistronic distance:NA,downstream in operon
KhC2	.	gene	2674023	2680266	.	-	.	ID=OP368.1;Name=KH2013:KH.C2.856;Parent=OP368;Note=SL1:0,SL2:0.592289479342546,SL2:SL1-ratio:Inf,intercistronic distance:-62,downstream in operon
KhC2	.	operon	2681987	2684133	.	-	.	ID=OP369;Name=OP369;size=2;genes=KH2013:KH.C2.47,KH2013:KH.C2.712
KhC2	.	gene	2681987	2683470	.	-	.	ID=OP369.2;Name=KH2013:KH.C2.47;Parent=OP369;Note=SL1:0,SL2:0.14270799248495,SL2:SL1-ratio:Inf,intercistronic distance:NA,downstream in operon
KhC2	.	gene	2683471	2684133	.	-	.	ID=OP369.1;Name=KH2013:KH.C2.712;Parent=OP369;Note=SL1:0,SL2:0,SL2:SL1-ratio:NaN,intercistronic distance:1,upstream in operon
KhC2	.	operon	2693050	2695422	.	-	.	ID=OP370;Name=OP370;size=2;genes=KH2013:KH.C2.389,KH2013:KH.C2.202
KhC2	.	gene	2693050	2694039	.	-	.	ID=OP370.2;Name=KH2013:KH.C2.389;Parent=OP370;Note=SL1:0,SL2:0.0728606864896767,SL2:SL1-ratio:Inf,intercistronic distance:NA,downstream in operon
KhC2	.	gene	2694040	2695422	.	-	.	ID=OP370.1;Name=KH2013:KH.C2.202;Parent=OP370;Note=SL1:0,SL2:0.0981193561133118,SL2:SL1-ratio:Inf,intercistronic distance:1,downstream in operon
KhC2	.	operon	2702148	2706425	.	+	.	ID=OP371;Name=OP371;size=2;genes=KH2013:KH.C2.659,KH2013:KH.C2.911
KhC2	.	gene	2702148	2704300	.	+	.	ID=OP371.1;Name=KH2013:KH.C2.659;Parent=OP371;Note=SL1:0,SL2:0.325477621863057,SL2:SL1-ratio:Inf,intercistronic distance:1,downstream in operon
KhC2	.	gene	2704301	2706425	.	+	.	ID=OP371.2;Name=KH2013:KH.C2.911;Parent=OP371;Note=SL1:0,SL2:0.174795294861807,SL2:SL1-ratio:Inf,intercistronic distance:NA,downstream in operon
KhC2	.	operon	2841887	2846043	.	+	.	ID=OP372;Name=OP372;size=2;genes=KH2013:KH.C2.417,KH2013:KH.C2.185
KhC2	.	gene	2841887	2843626	.	+	.	ID=OP372.1;Name=KH2013:KH.C2.417;Parent=OP372;Note=SL1:0,SL2:0.189996794372758,SL2:SL1-ratio:Inf,intercistronic distance:1,downstream in operon
KhC2	.	gene	2843627	2846043	.	+	.	ID=OP372.2;Name=KH2013:KH.C2.185;Parent=OP372;Note=SL1:0,SL2:0.97864542751115,SL2:SL1-ratio:Inf,intercistronic distance:NA,downstream in operon
KhC2	.	operon	2847225	2896608	.	+	.	ID=OP373;Name=OP373;size=2;genes=KH2013:KH.C2.271,KH2013:KH.C2.366
KhC2	.	gene	2847225	2848364	.	+	.	ID=OP373.1;Name=KH2013:KH.C2.271;Parent=OP373;Note=SL1:0,SL2:0.17637692083182,SL2:SL1-ratio:Inf,intercistronic distance:1,downstream in operon
KhC2	.	gene	2848365	2896608	.	+	.	ID=OP373.2;Name=KH2013:KH.C2.366;Parent=OP373;Note=SL1:0,SL2:0.124554918375247,SL2:SL1-ratio:Inf,intercistronic distance:NA,downstream in operon
KhC2	.	operon	2900531	2906146	.	+	.	ID=OP374;Name=OP374;size=2;genes=KH2013:KH.C2.298,KH2013:KH.C2.50
KhC2	.	gene	2900531	2903805	.	+	.	ID=OP374.1;Name=KH2013:KH.C2.298;Parent=OP374;Note=SL1:0,SL2:0.124440381884761,SL2:SL1-ratio:Inf,intercistronic distance:1,downstream in operon
KhC2	.	gene	2903806	2906146	.	+	.	ID=OP374.2;Name=KH2013:KH.C2.50;Parent=OP374;Note=SL1:0,SL2:0.0486440203183198,SL2:SL1-ratio:Inf,intercistronic distance:NA,downstream in operon
KhC2	.	operon	2931597	2936750	.	+	.	ID=OP375;Name=OP375;size=2;genes=KH2013:KH.C2.518,KH2013:KH.C2.2
KhC2	.	gene	2931597	2933108	.	+	.	ID=OP375.1;Name=KH2013:KH.C2.518;Parent=OP375;Note=SL1:0,SL2:0.119810896590791,SL2:SL1-ratio:Inf,intercistronic distance:-12,downstream in operon
KhC2	.	gene	2933096	2936750	.	+	.	ID=OP375.2;Name=KH2013:KH.C2.2;Parent=OP375;Note=SL1:0,SL2:0.102551137019679,SL2:SL1-ratio:Inf,intercistronic distance:NA,downstream in operon
KhC2	.	operon	2969037	3000279	.	+	.	ID=OP376;Name=OP376;size=3;genes=KH2013:KH.C2.431,KH2013:KH.C2.892,KH2013:KH.C2.284
KhC2	.	gene	2969037	2990143	.	+	.	ID=OP376.1;Name=KH2013:KH.C2.431;Parent=OP376;Note=SL1:0,SL2:0.166297719126443,SL2:SL1-ratio:Inf,intercistronic distance:1,downstream in operon
KhC2	.	gene	2990144	2994890	.	+	.	ID=OP376.2;Name=KH2013:KH.C2.892;Parent=OP376;Note=SL1:0,SL2:0.0683868100957271,SL2:SL1-ratio:Inf,intercistronic distance:-56,downstream in operon
KhC2	.	gene	2994834	3000279	.	+	.	ID=OP376.3;Name=KH2013:KH.C2.284;Parent=OP376;Note=SL1:0,SL2:0.379489531345948,SL2:SL1-ratio:Inf,intercistronic distance:NA,downstream in operon
KhC2	.	operon	3022614	3038744	.	+	.	ID=OP377;Name=OP377;size=2;genes=KH2013:KH.C2.1085,KH2013:KH.C2.255
KhC2	.	gene	3022614	3024451	.	+	.	ID=OP377.1;Name=KH2013:KH.C2.1085;Parent=OP377;Note=SL1:0,SL2:0.144311387374434,SL2:SL1-ratio:Inf,intercistronic distance:1,downstream in operon
KhC2	.	gene	3024452	3038744	.	+	.	ID=OP377.2;Name=KH2013:KH.C2.255;Parent=OP377;Note=SL1:0,SL2:0.158106735052574,SL2:SL1-ratio:Inf,intercistronic distance:NA,downstream in operon
KhC2	.	operon	3073393	3102978	.	-	.	ID=OP378;Name=OP378;size=2;genes=KH2013:KH.C2.775,KH2013:KH.C2.1017
KhC2	.	gene	3073393	3100174	.	-	.	ID=OP378.2;Name=KH2013:KH.C2.775;Parent=OP378;Note=SL1:0,SL2:0.349081923766156,SL2:SL1-ratio:Inf,intercistronic distance:NA,downstream in operon
KhC2	.	gene	3100175	3102978	.	-	.	ID=OP378.1;Name=KH2013:KH.C2.1017;Parent=OP378;Note=SL1:0,SL2:0.89936229843051,SL2:SL1-ratio:Inf,intercistronic distance:1,downstream in operon
KhC2	.	operon	3157745	3162177	.	-	.	ID=OP379;Name=OP379;size=2;genes=KH2013:KH.C2.883,KH2013:KH.C2.983
KhC2	.	gene	3157745	3160997	.	-	.	ID=OP379.2;Name=KH2013:KH.C2.883;Parent=OP379;Note=SL1:0,SL2:0.0981193561133118,SL2:SL1-ratio:Inf,intercistronic distance:NA,downstream in operon
KhC2	.	gene	3160998	3162177	.	-	.	ID=OP379.1;Name=KH2013:KH.C2.983;Parent=OP379;Note=SL1:0,SL2:0.114540024064583,SL2:SL1-ratio:Inf,intercistronic distance:1,downstream in operon
KhC2	.	operon	3213088	3220769	.	+	.	ID=OP380;Name=OP380;size=2;genes=KH2013:KH.C2.349,KH2013:KH.C2.256
KhC2	.	gene	3213088	3218805	.	+	.	ID=OP380.1;Name=KH2013:KH.C2.349;Parent=OP380;Note=SL1:0,SL2:0.303637771865052,SL2:SL1-ratio:Inf,intercistronic distance:-78,downstream in operon
KhC2	.	gene	3218727	3220769	.	+	.	ID=OP380.2;Name=KH2013:KH.C2.256;Parent=OP380;Note=SL1:0,SL2:0.451649967661862,SL2:SL1-ratio:Inf,intercistronic distance:NA,downstream in operon
KhC2	.	operon	3250448	3264728	.	+	.	ID=OP381;Name=OP381;size=2;genes=KH2013:KH.C2.746,KH2013:KH.C2.528
KhC2	.	gene	3250448	3251343	.	+	.	ID=OP381.1;Name=KH2013:KH.C2.746;Parent=OP381;Note=SL1:0,SL2:0.254379538281836,SL2:SL1-ratio:Inf,intercistronic distance:-60,downstream in operon
KhC2	.	gene	3251283	3264728	.	+	.	ID=OP381.2;Name=KH2013:KH.C2.528;Parent=OP381;Note=SL1:0,SL2:0.245092773217684,SL2:SL1-ratio:Inf,intercistronic distance:NA,downstream in operon
KhC2	.	operon	3388187	3401298	.	+	.	ID=OP382;Name=OP382;size=2;genes=KH2013:KH.C2.193,KH2013:KH.C2.382
KhC2	.	gene	3388187	3395840	.	+	.	ID=OP382.1;Name=KH2013:KH.C2.193;Parent=OP382;Note=SL1:0,SL2:0.0696824470624384,SL2:SL1-ratio:Inf,intercistronic distance:1,downstream in operon
KhC2	.	gene	3395841	3401298	.	+	.	ID=OP382.2;Name=KH2013:KH.C2.382;Parent=OP382;Note=SL1:0,SL2:0.0666168887014593,SL2:SL1-ratio:Inf,intercistronic distance:NA,downstream in operon
KhC2	.	operon	3508828	3512655	.	-	.	ID=OP383;Name=OP383;size=2;genes=KH2013:KH.C2.722,KH2013:KH.C2.1127
KhC2	.	gene	3508828	3512017	.	-	.	ID=OP383.2;Name=KH2013:KH.C2.722;Parent=OP383;Note=SL1:0,SL2:0.0490596780566559,SL2:SL1-ratio:Inf,intercistronic distance:NA,downstream in operon
KhC2	.	gene	3511587	3512655	.	-	.	ID=OP383.1;Name=KH2013:KH.C2.1127;Parent=OP383;Note=SL1:0,SL2:0,SL2:SL1-ratio:NaN,intercistronic distance:-430,upstream in operon
KhC2	.	operon	3577485	3584517	.	+	.	ID=OP384;Name=OP384;size=2;genes=KH2013:KH.C2.120,KH2013:KH.C2.167
KhC2	.	gene	3577485	3578177	.	+	.	ID=OP384.1;Name=KH2013:KH.C2.120;Parent=OP384;Note=SL1:0,SL2:0.24115072411531,SL2:SL1-ratio:Inf,intercistronic distance:1,downstream in operon
KhC2	.	gene	3578178	3584517	.	+	.	ID=OP384.2;Name=KH2013:KH.C2.167;Parent=OP384;Note=SL1:0,SL2:0.819884754260665,SL2:SL1-ratio:Inf,intercistronic distance:NA,downstream in operon
KhC2	.	operon	3657940	3667262	.	+	.	ID=OP385;Name=OP385;size=2;genes=KH2013:KH.C2.286,KH2013:KH.C2.275
KhC2	.	gene	3657940	3667262	.	+	.	ID=OP385.1;Name=KH2013:KH.C2.286;Parent=OP385;Note=SL1:0,SL2:1.54402046543383,SL2:SL1-ratio:Inf,intercistronic distance:-7452,downstream in operon
KhC2	.	gene	3659810	3661244	.	+	.	ID=OP385.2;Name=KH2013:KH.C2.275;Parent=OP385;Note=SL1:0,SL2:0.0687930332625202,SL2:SL1-ratio:Inf,intercistronic distance:NA,downstream in operon
KhC2	.	operon	4161223	4164284	.	+	.	ID=OP386;Name=OP386;size=2;genes=KH2013:KH.C2.401,KH2013:KH.C2.237
KhC2	.	gene	4161223	4162418	.	+	.	ID=OP386.1;Name=KH2013:KH.C2.401;Parent=OP386;Note=SL1:0,SL2:0.288644892389002,SL2:SL1-ratio:Inf,intercistronic distance:1,downstream in operon
KhC2	.	gene	4162419	4164284	.	+	.	ID=OP386.2;Name=KH2013:KH.C2.237;Parent=OP386;Note=SL1:0,SL2:0.145932060954959,SL2:SL1-ratio:Inf,intercistronic distance:NA,downstream in operon
KhC2	.	operon	4176818	4181397	.	+	.	ID=OP387;Name=OP387;size=2;genes=KH2013:KH.C2.630,KH2013:KH.C2.616
KhC2	.	gene	4176818	4178162	.	+	.	ID=OP387.1;Name=KH2013:KH.C2.630;Parent=OP387;Note=SL1:0,SL2:0.131868954722543,SL2:SL1-ratio:Inf,intercistronic distance:1,downstream in operon
KhC2	.	gene	4178163	4181397	.	+	.	ID=OP387.2;Name=KH2013:KH.C2.616;Parent=OP387;Note=SL1:0,SL2:0.285355813296653,SL2:SL1-ratio:Inf,intercistronic distance:NA,downstream in operon
KhC2	.	operon	4181333	4188928	.	-	.	ID=OP388;Name=OP388;size=2;genes=KH2013:KH.C2.738,KH2013:KH.C2.164
KhC2	.	gene	4181333	4187801	.	-	.	ID=OP388.2;Name=KH2013:KH.C2.738;Parent=OP388;Note=SL1:0,SL2:0.0919952604709938,SL2:SL1-ratio:Inf,intercistronic distance:NA,downstream in operon
KhC2	.	gene	4187802	4188928	.	-	.	ID=OP388.1;Name=KH2013:KH.C2.164;Parent=OP388;Note=SL1:0,SL2:0.0687930332625202,SL2:SL1-ratio:Inf,intercistronic distance:1,downstream in operon
KhC2	.	operon	4220899	4229773	.	-	.	ID=OP389;Name=OP389;size=2;genes=KH2013:KH.C2.613,KH2013:KH.C2.582
KhC2	.	gene	4220899	4227535	.	-	.	ID=OP389.2;Name=KH2013:KH.C2.613;Parent=OP389;Note=SL1:0,SL2:0.389828967265465,SL2:SL1-ratio:Inf,intercistronic distance:NA,downstream in operon
KhC2	.	gene	4227525	4229773	.	-	.	ID=OP389.1;Name=KH2013:KH.C2.582;Parent=OP389;Note=SL1:0,SL2:0.150700853522358,SL2:SL1-ratio:Inf,intercistronic distance:-10,downstream in operon
KhC2	.	operon	4289004	4295647	.	-	.	ID=OP390;Name=OP390;size=2;genes=KH2013:KH.C2.324,KH2013:KH.C2.550
KhC2	.	gene	4289004	4293507	.	-	.	ID=OP390.2;Name=KH2013:KH.C2.324;Parent=OP390;Note=SL1:0,SL2:0.247060380555498,SL2:SL1-ratio:Inf,intercistronic distance:NA,downstream in operon
KhC2	.	gene	4293501	4295647	.	-	.	ID=OP390.1;Name=KH2013:KH.C2.550;Parent=OP390;Note=SL1:0,SL2:0.247060380555498,SL2:SL1-ratio:Inf,intercistronic distance:-6,downstream in operon
KhC2	.	operon	4510818	4515867	.	+	.	ID=OP391;Name=OP391;size=2;genes=KH2013:KH.C2.815,KH2013:KH.C2.1088
KhC2	.	gene	4510818	4512352	.	+	.	ID=OP391.1;Name=KH2013:KH.C2.815;Parent=OP391;Note=SL1:0,SL2:0,SL2:SL1-ratio:NaN,intercistronic distance:1,upstream in operon
KhC2	.	gene	4512353	4515867	.	+	.	ID=OP391.2;Name=KH2013:KH.C2.1088;Parent=OP391;Note=SL1:0,SL2:0.10049947933377,SL2:SL1-ratio:Inf,intercistronic distance:NA,downstream in operon
KhC2	.	operon	4556391	4578645	.	-	.	ID=OP392;Name=OP392;size=2;genes=KH2013:KH.C2.1072,KH2013:KH.C2.128
KhC2	.	gene	4556391	4576763	.	-	.	ID=OP392.2;Name=KH2013:KH.C2.1072;Parent=OP392;Note=SL1:0,SL2:0.790360381083566,SL2:SL1-ratio:Inf,intercistronic distance:NA,downstream in operon
KhC2	.	gene	4576764	4578645	.	-	.	ID=OP392.1;Name=KH2013:KH.C2.128;Parent=OP392;Note=SL1:0,SL2:0,SL2:SL1-ratio:NaN,intercistronic distance:1,upstream in operon
KhC2	.	operon	4592565	4604273	.	-	.	ID=OP393;Name=OP393;size=2;genes=KH2013:KH.C2.72,KH2013:KH.C2.498
KhC2	.	gene	4592565	4601831	.	-	.	ID=OP393.2;Name=KH2013:KH.C2.72;Parent=OP393;Note=SL1:0,SL2:0.137056018560338,SL2:SL1-ratio:Inf,intercistronic distance:NA,downstream in operon
KhC2	.	gene	4601832	4604273	.	-	.	ID=OP393.1;Name=KH2013:KH.C2.498;Parent=OP393;Note=SL1:0,SL2:0.254706099775959,SL2:SL1-ratio:Inf,intercistronic distance:1,downstream in operon
KhC2	.	operon	4613139	4617139	.	+	.	ID=OP394;Name=OP394;size=2;genes=KH2013:KH.C2.473,KH2013:KH.C2.546
KhC2	.	gene	4613139	4615969	.	+	.	ID=OP394.1;Name=KH2013:KH.C2.473;Parent=OP394;Note=SL1:0,SL2:0.310060031211274,SL2:SL1-ratio:Inf,intercistronic distance:1,downstream in operon
KhC2	.	gene	4615970	4617139	.	+	.	ID=OP394.2;Name=KH2013:KH.C2.546;Parent=OP394;Note=SL1:0,SL2:0.137442538051263,SL2:SL1-ratio:Inf,intercistronic distance:NA,downstream in operon
KhC2	.	operon	4653160	4657643	.	-	.	ID=OP395;Name=OP395;size=2;genes=KH2013:KH.C2.303,KH2013:KH.C2.875
KhC2	.	gene	4653160	4654502	.	-	.	ID=OP395.2;Name=KH2013:KH.C2.303;Parent=OP395;Note=SL1:0,SL2:0.0877943818621513,SL2:SL1-ratio:Inf,intercistronic distance:NA,downstream in operon
KhC2	.	gene	4654503	4657643	.	-	.	ID=OP395.1;Name=KH2013:KH.C2.875;Parent=OP395;Note=SL1:0,SL2:0.0482318842369183,SL2:SL1-ratio:Inf,intercistronic distance:1,downstream in operon
KhC2	.	operon	4783512	4788306	.	-	.	ID=OP396;Name=OP396;size=2;genes=KH2013:KH.C2.374,KH2013:KH.C2.416
KhC2	.	gene	4783512	4788306	.	-	.	ID=OP396.2;Name=KH2013:KH.C2.374;Parent=OP396;Note=SL1:0,SL2:0.150098434130511,SL2:SL1-ratio:Inf,intercistronic distance:NA,downstream in operon
KhC2	.	gene	4784659	4785044	.	-	.	ID=OP396.1;Name=KH2013:KH.C2.416;Parent=OP396;Note=SL1:0,SL2:0,SL2:SL1-ratio:NaN,intercistronic distance:-3647,upstream in operon
KhC2	.	operon	4873119	4876529	.	-	.	ID=OP397;Name=OP397;size=2;genes=KH2013:KH.C2.171,KH2013:KH.C2.828
KhC2	.	gene	4873119	4874571	.	-	.	ID=OP397.2;Name=KH2013:KH.C2.171;Parent=OP397;Note=SL1:0,SL2:0.408665669880579,SL2:SL1-ratio:Inf,intercistronic distance:NA,downstream in operon
KhC2	.	gene	4874572	4876529	.	-	.	ID=OP397.1;Name=KH2013:KH.C2.828;Parent=OP397;Note=SL1:0,SL2:0.273524312962828,SL2:SL1-ratio:Inf,intercistronic distance:1,downstream in operon
KhC2	.	operon	4877773	4886291	.	+	.	ID=OP398;Name=OP398;size=2;genes=KH2013:KH.C2.549,KH2013:KH.C2.137
KhC2	.	gene	4877773	4879743	.	+	.	ID=OP398.1;Name=KH2013:KH.C2.549;Parent=OP398;Note=SL1:0,SL2:0.095327894114351,SL2:SL1-ratio:Inf,intercistronic distance:1,downstream in operon
KhC2	.	gene	4879744	4886291	.	+	.	ID=OP398.2;Name=KH2013:KH.C2.137;Parent=OP398;Note=SL1:0,SL2:0.609885699954019,SL2:SL1-ratio:Inf,intercistronic distance:NA,downstream in operon
KhC2	.	operon	4959345	4976051	.	+	.	ID=OP399;Name=OP399;size=2;genes=KH2013:KH.C2.758,KH2013:KH.C2.654
KhC2	.	gene	4959345	4962440	.	+	.	ID=OP399.1;Name=KH2013:KH.C2.758;Parent=OP399;Note=SL1:0,SL2:0.467845583762262,SL2:SL1-ratio:Inf,intercistronic distance:1,downstream in operon
KhC2	.	gene	4962441	4976051	.	+	.	ID=OP399.2;Name=KH2013:KH.C2.654;Parent=OP399;Note=SL1:0,SL2:0.0683868100957271,SL2:SL1-ratio:Inf,intercistronic distance:NA,downstream in operon
KhC2	.	operon	4976173	4981485	.	-	.	ID=OP400;Name=OP400;size=2;genes=KH2013:KH.C2.859,KH2013:KH.C2.533
KhC2	.	gene	4976173	4979974	.	-	.	ID=OP400.2;Name=KH2013:KH.C2.859;Parent=OP400;Note=SL1:0,SL2:0.0482318842369183,SL2:SL1-ratio:Inf,intercistronic distance:NA,downstream in operon
KhC2	.	gene	4979975	4981485	.	-	.	ID=OP400.1;Name=KH2013:KH.C2.533;Parent=OP400;Note=SL1:0,SL2:0.0482318842369183,SL2:SL1-ratio:Inf,intercistronic distance:1,downstream in operon
KhC2	.	operon	5015986	5019719	.	+	.	ID=OP401;Name=OP401;size=2;genes=KH2013:KH.C2.923,KH2013:KH.C2.860
KhC2	.	gene	5015986	5017372	.	+	.	ID=OP401.1;Name=KH2013:KH.C2.923;Parent=OP401;Note=SL1:0,SL2:0.0802506016092412,SL2:SL1-ratio:Inf,intercistronic distance:1,downstream in operon
KhC2	.	gene	5017373	5019719	.	+	.	ID=OP401.2;Name=KH2013:KH.C2.860;Parent=OP401;Note=SL1:0,SL2:0.157369225974597,SL2:SL1-ratio:Inf,intercistronic distance:NA,downstream in operon
KhC2	.	operon	5426518	5444250	.	-	.	ID=OP402;Name=OP402;size=2;genes=KH2013:KH.C2.363,KH2013:KH.C2.281
KhC2	.	gene	5426518	5441939	.	-	.	ID=OP402.2;Name=KH2013:KH.C2.363;Parent=OP402;Note=SL1:0,SL2:0.0678074033824669,SL2:SL1-ratio:Inf,intercistronic distance:NA,downstream in operon
KhC2	.	gene	5441940	5444250	.	-	.	ID=OP402.1;Name=KH2013:KH.C2.281;Parent=OP402;Note=SL1:0,SL2:0,SL2:SL1-ratio:NaN,intercistronic distance:1,upstream in operon
KhC2	.	operon	5493655	5495950	.	+	.	ID=OP403;Name=OP403;size=2;genes=KH2013:KH.C2.189,KH2013:KH.C2.1027
KhC2	.	gene	5493655	5494342	.	+	.	ID=OP403.1;Name=KH2013:KH.C2.189;Parent=OP403;Note=SL1:0,SL2:0.241117174830799,SL2:SL1-ratio:Inf,intercistronic distance:1,downstream in operon
KhC2	.	gene	5494343	5495950	.	+	.	ID=OP403.2;Name=KH2013:KH.C2.1027;Parent=OP403;Note=SL1:0,SL2:0.0486440203183198,SL2:SL1-ratio:Inf,intercistronic distance:NA,downstream in operon
KhC2	.	operon	5499451	5507712	.	-	.	ID=OP404;Name=OP404;size=3;genes=KH2013:KH.C2.142,KH2013:KH.C2.381,KH2013:KH.C2.343
KhC2	.	gene	5499451	5502811	.	-	.	ID=OP404.3;Name=KH2013:KH.C2.142;Parent=OP404;Note=SL1:0,SL2:0.0834008816332809,SL2:SL1-ratio:Inf,intercistronic distance:NA,downstream in operon
KhC2	.	gene	5502812	5505286	.	-	.	ID=OP404.2;Name=KH2013:KH.C2.381;Parent=OP404;Note=SL1:0,SL2:0.151312754641177,SL2:SL1-ratio:Inf,intercistronic distance:1,downstream in operon
KhC2	.	gene	5505287	5507712	.	-	.	ID=OP404.1;Name=KH2013:KH.C2.343;Parent=OP404;Note=SL1:0,SL2:0.309531097896543,SL2:SL1-ratio:Inf,intercistronic distance:1,downstream in operon
KhC2	.	operon	5512566	5533851	.	-	.	ID=OP405;Name=OP405;size=2;genes=KH2013:KH.C2.837,KH2013:KH.C2.558
KhC2	.	gene	5512566	5533851	.	-	.	ID=OP405.2;Name=KH2013:KH.C2.837;Parent=OP405;Note=SL1:0,SL2:0.0696824470624384,SL2:SL1-ratio:Inf,intercistronic distance:NA,downstream in operon
KhC2	.	gene	5528370	5529188	.	-	.	ID=OP405.1;Name=KH2013:KH.C2.558;Parent=OP405;Note=SL1:0,SL2:0,SL2:SL1-ratio:NaN,intercistronic distance:-5481,upstream in operon
KhC2	.	operon	5537545	5540504	.	-	.	ID=OP406;Name=OP406;size=2;genes=KH2013:KH.C2.954,KH2013:KH.C2.165
KhC2	.	gene	5537545	5538989	.	-	.	ID=OP406.2;Name=KH2013:KH.C2.954;Parent=OP406;Note=SL1:0,SL2:0.124937874641834,SL2:SL1-ratio:Inf,intercistronic distance:NA,downstream in operon
KhC2	.	gene	5538990	5540504	.	-	.	ID=OP406.1;Name=KH2013:KH.C2.165;Parent=OP406;Note=SL1:0,SL2:0.0482318842369183,SL2:SL1-ratio:Inf,intercistronic distance:1,downstream in operon
KhC2	.	operon	5549337	5554839	.	+	.	ID=OP407;Name=OP407;size=2;genes=KH2013:KH.C2.662,KH2013:KH.C2.1063
KhC2	.	gene	5549337	5553086	.	+	.	ID=OP407.1;Name=KH2013:KH.C2.662;Parent=OP407;Note=SL1:0,SL2:0.442815002138017,SL2:SL1-ratio:Inf,intercistronic distance:1,downstream in operon
KhC2	.	gene	5553087	5554839	.	+	.	ID=OP407.2;Name=KH2013:KH.C2.1063;Parent=OP407;Note=SL1:0,SL2:0.346099095366378,SL2:SL1-ratio:Inf,intercistronic distance:NA,downstream in operon
KhC2	.	operon	5574905	5595316	.	-	.	ID=OP408;Name=OP408;size=2;genes=KH2013:KH.C2.463,KH2013:KH.C2.397
KhC2	.	gene	5574905	5590814	.	-	.	ID=OP408.2;Name=KH2013:KH.C2.463;Parent=OP408;Note=SL1:0,SL2:0.147460448555367,SL2:SL1-ratio:Inf,intercistronic distance:NA,downstream in operon
KhC2	.	gene	5590815	5595316	.	-	.	ID=OP408.1;Name=KH2013:KH.C2.397;Parent=OP408;Note=SL1:0,SL2:0,SL2:SL1-ratio:NaN,intercistronic distance:1,upstream in operon
KhC2	.	operon	5680371	5690527	.	-	.	ID=OP409;Name=OP409;size=2;genes=KH2013:KH.C2.754,KH2013:KH.C2.920
KhC2	.	gene	5680371	5686681	.	-	.	ID=OP409.2;Name=KH2013:KH.C2.754;Parent=OP409;Note=SL1:0,SL2:0.308218596504272,SL2:SL1-ratio:Inf,intercistronic distance:NA,downstream in operon
KhC2	.	gene	5686682	5690527	.	-	.	ID=OP409.1;Name=KH2013:KH.C2.920;Parent=OP409;Note=SL1:0,SL2:0,SL2:SL1-ratio:NaN,intercistronic distance:1,upstream in operon
KhC2	.	operon	5831852	5838733	.	+	.	ID=OP410;Name=OP410;size=2;genes=KH2013:KH.C2.817,KH2013:KH.C2.686
KhC2	.	gene	5831852	5835231	.	+	.	ID=OP410.1;Name=KH2013:KH.C2.817;Parent=OP410;Note=SL1:0,SL2:0.184665980747415,SL2:SL1-ratio:Inf,intercistronic distance:1,downstream in operon
KhC2	.	gene	5835232	5838733	.	+	.	ID=OP410.2;Name=KH2013:KH.C2.686;Parent=OP410;Note=SL1:0,SL2:0.0687930332625202,SL2:SL1-ratio:Inf,intercistronic distance:NA,downstream in operon
KhC2	.	operon	6028779	6035408	.	-	.	ID=OP411;Name=OP411;size=2;genes=KH2013:KH.C2.822,KH2013:KH.C2.720
KhC2	.	gene	6028779	6034282	.	-	.	ID=OP411.2;Name=KH2013:KH.C2.822;Parent=OP411;Note=SL1:0,SL2:0.319520819490586,SL2:SL1-ratio:Inf,intercistronic distance:NA,downstream in operon
KhC2	.	gene	6034283	6035408	.	-	.	ID=OP411.1;Name=KH2013:KH.C2.720;Parent=OP411;Note=SL1:0,SL2:0,SL2:SL1-ratio:NaN,intercistronic distance:1,upstream in operon
KhC2	.	operon	6104660	6110405	.	+	.	ID=OP412;Name=OP412;size=2;genes=KH2013:KH.C2.67,KH2013:KH.C2.418
KhC2	.	gene	6104660	6105734	.	+	.	ID=OP412.1;Name=KH2013:KH.C2.67;Parent=OP412;Note=SL1:0,SL2:0.0482318842369183,SL2:SL1-ratio:Inf,intercistronic distance:1,downstream in operon
KhC2	.	gene	6105735	6110405	.	+	.	ID=OP412.2;Name=KH2013:KH.C2.418;Parent=OP412;Note=SL1:0,SL2:0.126621409516092,SL2:SL1-ratio:Inf,intercistronic distance:NA,downstream in operon
KhC2	.	operon	6164962	6169935	.	-	.	ID=OP413;Name=OP413;size=2;genes=KH2013:KH.C2.369,KH2013:KH.C2.795
KhC2	.	gene	6164962	6169393	.	-	.	ID=OP413.2;Name=KH2013:KH.C2.369;Parent=OP413;Note=SL1:0,SL2:0.0967135543248105,SL2:SL1-ratio:Inf,intercistronic distance:NA,downstream in operon
KhC2	.	gene	6169394	6169935	.	-	.	ID=OP413.1;Name=KH2013:KH.C2.795;Parent=OP413;Note=SL1:0,SL2:0.37338744013981,SL2:SL1-ratio:Inf,intercistronic distance:1,downstream in operon
KhC2	.	operon	6199409	6234763	.	-	.	ID=OP414;Name=OP414;size=2;genes=KH2013:KH.C2.105,KH2013:KH.C2.617
KhC2	.	gene	6199409	6234763	.	-	.	ID=OP414.2;Name=KH2013:KH.C2.105;Parent=OP414;Note=SL1:0,SL2:0.145245687437671,SL2:SL1-ratio:Inf,intercistronic distance:NA,downstream in operon
KhC2	.	gene	6200476	6201461	.	-	.	ID=OP414.1;Name=KH2013:KH.C2.617;Parent=OP414;Note=SL1:0,SL2:0,SL2:SL1-ratio:NaN,intercistronic distance:-34287,upstream in operon
KhC2	.	operon	6285020	6296043	.	-	.	ID=OP415;Name=OP415;size=2;genes=KH2013:KH.C2.1147,KH2013:KH.C2.458
KhC2	.	gene	6285020	6292363	.	-	.	ID=OP415.2;Name=KH2013:KH.C2.1147;Parent=OP415;Note=SL1:0,SL2:3.78730491397122,SL2:SL1-ratio:Inf,intercistronic distance:NA,downstream in operon
KhC2	.	gene	6292364	6296043	.	-	.	ID=OP415.1;Name=KH2013:KH.C2.458;Parent=OP415;Note=SL1:0,SL2:0.288873863688361,SL2:SL1-ratio:Inf,intercistronic distance:1,downstream in operon
KhC2	.	operon	6300905	6311210	.	-	.	ID=OP416;Name=OP416;size=2;genes=KH2013:KH.C2.487,KH2013:KH.C2.532
KhC2	.	gene	6300905	6309327	.	-	.	ID=OP416.2;Name=KH2013:KH.C2.487;Parent=OP416;Note=SL1:0,SL2:0.192927536947673,SL2:SL1-ratio:Inf,intercistronic distance:NA,downstream in operon
KhC2	.	gene	6309328	6311210	.	-	.	ID=OP416.1;Name=KH2013:KH.C2.532;Parent=OP416;Note=SL1:0,SL2:0,SL2:SL1-ratio:NaN,intercistronic distance:1,upstream in operon
KhC2	.	operon	6406112	6409853	.	-	.	ID=OP417;Name=OP417;size=2;genes=KH2013:KH.C2.479,KH2013:KH.C2.590
KhC2	.	gene	6406112	6407105	.	-	.	ID=OP417.2;Name=KH2013:KH.C2.479;Parent=OP417;Note=SL1:0,SL2:0.136189262087745,SL2:SL1-ratio:Inf,intercistronic distance:NA,downstream in operon
KhC2	.	gene	6407106	6409853	.	-	.	ID=OP417.1;Name=KH2013:KH.C2.590;Parent=OP417;Note=SL1:0,SL2:0.130959190715864,SL2:SL1-ratio:Inf,intercistronic distance:1,downstream in operon
KhC2	.	operon	6562235	6571765	.	-	.	ID=OP418;Name=OP418;size=2;genes=KH2013:KH.C2.480,KH2013:KH.C2.563
KhC2	.	gene	6562235	6571639	.	-	.	ID=OP418.2;Name=KH2013:KH.C2.480;Parent=OP418;Note=SL1:0,SL2:1.59601306320167,SL2:SL1-ratio:Inf,intercistronic distance:NA,downstream in operon
KhC2	.	gene	6571640	6571765	.	-	.	ID=OP418.1;Name=KH2013:KH.C2.563;Parent=OP418;Note=SL1:0,SL2:0,SL2:SL1-ratio:NaN,intercistronic distance:1,upstream in operon
KhC2	.	operon	6625327	6629437	.	-	.	ID=OP419;Name=OP419;size=2;genes=KH2013:KH.C2.871,KH2013:KH.C2.780
KhC2	.	gene	6625327	6627254	.	-	.	ID=OP419.2;Name=KH2013:KH.C2.871;Parent=OP419;Note=SL1:0,SL2:0.275435540043735,SL2:SL1-ratio:Inf,intercistronic distance:NA,downstream in operon
KhC2	.	gene	6627250	6629437	.	-	.	ID=OP419.1;Name=KH2013:KH.C2.780;Parent=OP419;Note=SL1:0,SL2:1.18583676359954,SL2:SL1-ratio:Inf,intercistronic distance:-4,downstream in operon
KhC2	.	operon	6696538	6701368	.	-	.	ID=OP420;Name=OP420;size=2;genes=KH2013:KH.C2.497,KH2013:KH.C2.1107
KhC2	.	gene	6696538	6699416	.	-	.	ID=OP420.2;Name=KH2013:KH.C2.497;Parent=OP420;Note=SL1:0,SL2:0.580223943194975,SL2:SL1-ratio:Inf,intercistronic distance:NA,downstream in operon
KhC2	.	gene	6699417	6701368	.	-	.	ID=OP420.1;Name=KH2013:KH.C2.1107;Parent=OP420;Note=SL1:0,SL2:0.0482318842369183,SL2:SL1-ratio:Inf,intercistronic distance:1,downstream in operon
KhC2	.	operon	6752847	6771835	.	+	.	ID=OP421;Name=OP421;size=2;genes=KH2013:KH.C2.319,KH2013:KH.C2.765
KhC2	.	gene	6752847	6754816	.	+	.	ID=OP421.1;Name=KH2013:KH.C2.319;Parent=OP421;Note=SL1:0,SL2:0,SL2:SL1-ratio:NaN,intercistronic distance:1,upstream in operon
KhC2	.	gene	6754817	6771835	.	+	.	ID=OP421.2;Name=KH2013:KH.C2.765;Parent=OP421;Note=SL1:0,SL2:0.0964637684738366,SL2:SL1-ratio:Inf,intercistronic distance:NA,downstream in operon
KhC2	.	operon	6904454	6913553	.	+	.	ID=OP422;Name=OP422;size=2;genes=KH2013:KH.C2.541,KH2013:KH.C2.766
KhC2	.	gene	6904454	6906805	.	+	.	ID=OP422.1;Name=KH2013:KH.C2.541;Parent=OP422;Note=SL1:0,SL2:1.16619360706107,SL2:SL1-ratio:Inf,intercistronic distance:1,downstream in operon
KhC2	.	gene	6906806	6913553	.	+	.	ID=OP422.2;Name=KH2013:KH.C2.766;Parent=OP422;Note=SL1:0,SL2:0.540374123125556,SL2:SL1-ratio:Inf,intercistronic distance:NA,downstream in operon
KhC2	.	operon	6971172	6978680	.	+	.	ID=OP423;Name=OP423;size=2;genes=KH2013:KH.C2.790,KH2013:KH.C2.438
KhC2	.	gene	6971172	6974396	.	+	.	ID=OP423.1;Name=KH2013:KH.C2.790;Parent=OP423;Note=SL1:0,SL2:0,SL2:SL1-ratio:NaN,intercistronic distance:1,upstream in operon
KhC2	.	gene	6974397	6978680	.	+	.	ID=OP423.2;Name=KH2013:KH.C2.438;Parent=OP423;Note=SL1:0,SL2:0.110613989770633,SL2:SL1-ratio:Inf,intercistronic distance:NA,downstream in operon
KhC2	.	operon	7242310	7249567	.	+	.	ID=OP424;Name=OP424;size=3;genes=KH2013:KH.C2.93,KH2013:KH.C2.793,KH2013:KH.C2.37
KhC2	.	gene	7242310	7244177	.	+	.	ID=OP424.1;Name=KH2013:KH.C2.93;Parent=OP424;Note=SL1:0,SL2:0.145020361743732,SL2:SL1-ratio:Inf,intercistronic distance:1,downstream in operon
KhC2	.	gene	7244178	7247178	.	+	.	ID=OP424.2;Name=KH2013:KH.C2.793;Parent=OP424;Note=SL1:0,SL2:0.697091713695787,SL2:SL1-ratio:Inf,intercistronic distance:-2,downstream in operon
KhC2	.	gene	7247176	7249567	.	+	.	ID=OP424.3;Name=KH2013:KH.C2.37;Parent=OP424;Note=SL1:0,SL2:0.204566263693787,SL2:SL1-ratio:Inf,intercistronic distance:NA,downstream in operon
KhC2	.	operon	7249700	7261095	.	+	.	ID=OP425;Name=OP425;size=2;genes=KH2013:KH.C2.748,KH2013:KH.C2.974
KhC2	.	gene	7249700	7250605	.	+	.	ID=OP425.1;Name=KH2013:KH.C2.748;Parent=OP425;Note=SL1:0,SL2:0,SL2:SL1-ratio:NaN,intercistronic distance:-14,upstream in operon
KhC2	.	gene	7250591	7261095	.	+	.	ID=OP425.2;Name=KH2013:KH.C2.974;Parent=OP425;Note=SL1:0,SL2:0.795271550605945,SL2:SL1-ratio:Inf,intercistronic distance:NA,downstream in operon
KhC2	.	operon	7271086	7293431	.	+	.	ID=OP426;Name=OP426;size=4;genes=KH2013:KH.C2.1129,KH2013:KH.C2.174,KH2013:KH.C2.673,KH2013:KH.C2.624
KhC2	.	gene	7271086	7274277	.	+	.	ID=OP426.1;Name=KH2013:KH.C2.1129;Parent=OP426;Note=SL1:0,SL2:0.0830722359412826,SL2:SL1-ratio:Inf,intercistronic distance:1,downstream in operon
KhC2	.	gene	7274278	7275129	.	+	.	ID=OP426.2;Name=KH2013:KH.C2.174;Parent=OP426;Note=SL1:0,SL2:0.0952587607270374,SL2:SL1-ratio:Inf,intercistronic distance:-11,downstream in operon
KhC2	.	gene	7275118	7276838	.	+	.	ID=OP426.3;Name=KH2013:KH.C2.673;Parent=OP426;Note=SL1:0,SL2:0.13283782548387,SL2:SL1-ratio:Inf,intercistronic distance:1,downstream in operon
KhC2	.	gene	7276839	7293431	.	+	.	ID=OP426.4;Name=KH2013:KH.C2.624;Parent=OP426;Note=SL1:0,SL2:0.0826023516119916,SL2:SL1-ratio:Inf,intercistronic distance:NA,downstream in operon
KhC2	.	operon	7476069	7484365	.	-	.	ID=OP427;Name=OP427;size=2;genes=KH2013:KH.C2.723,KH2013:KH.C2.951
KhC2	.	gene	7476069	7482849	.	-	.	ID=OP427.2;Name=KH2013:KH.C2.723;Parent=OP427;Note=SL1:0,SL2:0.296765304652539,SL2:SL1-ratio:Inf,intercistronic distance:NA,downstream in operon
KhC2	.	gene	7482850	7484365	.	-	.	ID=OP427.1;Name=KH2013:KH.C2.951;Parent=OP427;Note=SL1:0,SL2:0.0608732244887675,SL2:SL1-ratio:Inf,intercistronic distance:1,downstream in operon
KhC2	.	operon	7509205	7522144	.	-	.	ID=OP428;Name=OP428;size=2;genes=KH2013:KH.C2.439,KH2013:KH.C2.146
KhC2	.	gene	7509205	7514903	.	-	.	ID=OP428.2;Name=KH2013:KH.C2.439;Parent=OP428;Note=SL1:0,SL2:0.213452422726911,SL2:SL1-ratio:Inf,intercistronic distance:NA,downstream in operon
KhC2	.	gene	7514903	7522144	.	-	.	ID=OP428.1;Name=KH2013:KH.C2.146;Parent=OP428;Note=SL1:0,SL2:0.0483567771624053,SL2:SL1-ratio:Inf,intercistronic distance:0,downstream in operon
KhC2	.	operon	7633146	7635797	.	+	.	ID=OP429;Name=OP429;size=2;genes=KH2013:KH.C2.1028,KH2013:KH.C2.3
KhC2	.	gene	7633146	7634714	.	+	.	ID=OP429.1;Name=KH2013:KH.C2.1028;Parent=OP429;Note=SL1:0,SL2:0,SL2:SL1-ratio:NaN,intercistronic distance:1,upstream in operon
KhC2	.	gene	7634715	7635797	.	+	.	ID=OP429.2;Name=KH2013:KH.C2.3;Parent=OP429;Note=SL1:0,SL2:0.239528750053376,SL2:SL1-ratio:Inf,intercistronic distance:NA,downstream in operon
KhC2	.	operon	7636485	7638719	.	+	.	ID=OP430;Name=OP430;size=2;genes=KH2013:KH.C2.523,KH2013:KH.C2.945
KhC2	.	gene	7636485	7637780	.	+	.	ID=OP430.1;Name=KH2013:KH.C2.523;Parent=OP430;Note=SL1:0,SL2:0.0839320203534726,SL2:SL1-ratio:Inf,intercistronic distance:1,downstream in operon
KhC2	.	gene	7637781	7638719	.	+	.	ID=OP430.2;Name=KH2013:KH.C2.945;Parent=OP430;Note=SL1:0,SL2:0.0608732244887675,SL2:SL1-ratio:Inf,intercistronic distance:NA,downstream in operon
KhC2	.	operon	7638508	7646373	.	-	.	ID=OP431;Name=OP431;size=2;genes=KH2013:KH.C2.583,KH2013:KH.C2.176
KhC2	.	gene	7638508	7644829	.	-	.	ID=OP431.2;Name=KH2013:KH.C2.583;Parent=OP431;Note=SL1:0,SL2:0.506859839209518,SL2:SL1-ratio:Inf,intercistronic distance:NA,downstream in operon
KhC2	.	gene	7644816	7646373	.	-	.	ID=OP431.1;Name=KH2013:KH.C2.176;Parent=OP431;Note=SL1:0,SL2:0.0486440203183198,SL2:SL1-ratio:Inf,intercistronic distance:-13,downstream in operon
KhC3	.	operon	23935	99649	.	-	.	ID=OP432;Name=OP432;size=2;genes=KH2013:KH.C3.502,KH2013:KH.C3.191
KhC3	.	gene	23935	99649	.	-	.	ID=OP432.2;Name=KH2013:KH.C3.502;Parent=OP432;Note=SL1:0,SL2:0.725774242605556,SL2:SL1-ratio:Inf,intercistronic distance:NA,downstream in operon
KhC3	.	gene	39627	40733	.	-	.	ID=OP432.1;Name=KH2013:KH.C3.191;Parent=OP432;Note=SL1:0,SL2:0.0678074033824669,SL2:SL1-ratio:Inf,intercistronic distance:-60022,downstream in operon
KhC3	.	operon	178254	183760	.	-	.	ID=OP433;Name=OP433;size=2;genes=KH2013:KH.C3.730,KH2013:KH.C3.914
KhC3	.	gene	178254	181848	.	-	.	ID=OP433.2;Name=KH2013:KH.C3.730;Parent=OP433;Note=SL1:0,SL2:0.354674934594017,SL2:SL1-ratio:Inf,intercistronic distance:NA,downstream in operon
KhC3	.	gene	181849	183760	.	-	.	ID=OP433.1;Name=KH2013:KH.C3.914;Parent=OP433;Note=SL1:0,SL2:0.0958900560549422,SL2:SL1-ratio:Inf,intercistronic distance:1,downstream in operon
KhC3	.	operon	268724	279641	.	-	.	ID=OP434;Name=OP434;size=2;genes=KH2013:KH.C3.376,KH2013:KH.C3.114
KhC3	.	gene	268724	278331	.	-	.	ID=OP434.2;Name=KH2013:KH.C3.376;Parent=OP434;Note=SL1:0,SL2:0.157932355079824,SL2:SL1-ratio:Inf,intercistronic distance:NA,downstream in operon
KhC3	.	gene	278320	279641	.	-	.	ID=OP434.1;Name=KH2013:KH.C3.114;Parent=OP434;Note=SL1:0,SL2:0.0728606864896767,SL2:SL1-ratio:Inf,intercistronic distance:-11,downstream in operon
KhC3	.	operon	330859	335926	.	-	.	ID=OP435;Name=OP435;size=3;genes=KH2013:KH.C3.431,KH2013:KH.C3.422,KH2013:KH.C3.3
KhC3	.	gene	330859	331515	.	-	.	ID=OP435.3;Name=KH2013:KH.C3.431;Parent=OP435;Note=SL1:0,SL2:0.277817797293141,SL2:SL1-ratio:Inf,intercistronic distance:NA,downstream in operon
KhC3	.	gene	331516	333692	.	-	.	ID=OP435.2;Name=KH2013:KH.C3.422;Parent=OP435;Note=SL1:0,SL2:0.309150851319105,SL2:SL1-ratio:Inf,intercistronic distance:1,downstream in operon
KhC3	.	gene	333692	335926	.	-	.	ID=OP435.1;Name=KH2013:KH.C3.3;Parent=OP435;Note=SL1:0,SL2:0.0687930332625202,SL2:SL1-ratio:Inf,intercistronic distance:0,downstream in operon
KhC3	.	operon	341104	345547	.	+	.	ID=OP436;Name=OP436;size=2;genes=KH2013:KH.C3.732,KH2013:KH.C3.604
KhC3	.	gene	341104	343347	.	+	.	ID=OP436.1;Name=KH2013:KH.C3.732;Parent=OP436;Note=SL1:0,SL2:0.0839986206390288,SL2:SL1-ratio:Inf,intercistronic distance:1,downstream in operon
KhC3	.	gene	343348	345547	.	+	.	ID=OP436.2;Name=KH2013:KH.C3.604;Parent=OP436;Note=SL1:0,SL2:0.214416683705116,SL2:SL1-ratio:Inf,intercistronic distance:NA,downstream in operon
KhC3	.	operon	410982	416916	.	-	.	ID=OP437;Name=OP437;size=2;genes=KH2013:KH.C3.216,KH2013:KH.C3.559
KhC3	.	gene	410982	416045	.	-	.	ID=OP437.2;Name=KH2013:KH.C3.216;Parent=OP437;Note=SL1:0,SL2:0.0955909950392696,SL2:SL1-ratio:Inf,intercistronic distance:NA,downstream in operon
KhC3	.	gene	416046	416916	.	-	.	ID=OP437.1;Name=KH2013:KH.C3.559;Parent=OP437;Note=SL1:0,SL2:0,SL2:SL1-ratio:NaN,intercistronic distance:1,upstream in operon
KhC3	.	operon	502090	512348	.	-	.	ID=OP438;Name=OP438;size=2;genes=KH2013:KH.C3.296,KH2013:KH.C3.788
KhC3	.	gene	502090	505654	.	-	.	ID=OP438.2;Name=KH2013:KH.C3.296;Parent=OP438;Note=SL1:0,SL2:0.132897085765016,SL2:SL1-ratio:Inf,intercistronic distance:NA,downstream in operon
KhC3	.	gene	505655	512348	.	-	.	ID=OP438.1;Name=KH2013:KH.C3.788;Parent=OP438;Note=SL1:0,SL2:0.478177338853343,SL2:SL1-ratio:Inf,intercistronic distance:1,downstream in operon
KhC3	.	operon	517036	521426	.	-	.	ID=OP439;Name=OP439;size=2;genes=KH2013:KH.C3.823,KH2013:KH.C3.698
KhC3	.	gene	517036	519771	.	-	.	ID=OP439.2;Name=KH2013:KH.C3.823;Parent=OP439;Note=SL1:0,SL2:0.047947074746394,SL2:SL1-ratio:Inf,intercistronic distance:NA,downstream in operon
KhC3	.	gene	519772	521426	.	-	.	ID=OP439.1;Name=KH2013:KH.C3.698;Parent=OP439;Note=SL1:0,SL2:0.252858304465416,SL2:SL1-ratio:Inf,intercistronic distance:1,downstream in operon
KhC3	.	operon	642605	653538	.	-	.	ID=OP440;Name=OP440;size=2;genes=KH2013:KH.C3.293,KH2013:KH.C3.740
KhC3	.	gene	642605	652763	.	-	.	ID=OP440.2;Name=KH2013:KH.C3.293;Parent=OP440;Note=SL1:0,SL2:0.0482318842369183,SL2:SL1-ratio:Inf,intercistronic distance:NA,downstream in operon
KhC3	.	gene	652764	653538	.	-	.	ID=OP440.1;Name=KH2013:KH.C3.740;Parent=OP440;Note=SL1:0,SL2:0,SL2:SL1-ratio:NaN,intercistronic distance:1,upstream in operon
KhC3	.	operon	677819	680934	.	-	.	ID=OP441;Name=OP441;size=3;genes=KH2013:KH.C3.232,KH2013:KH.C3.134,KH2013:KH.C3.223
KhC3	.	gene	677819	678875	.	-	.	ID=OP441.3;Name=KH2013:KH.C3.232;Parent=OP441;Note=SL1:0,SL2:0.176981745659349,SL2:SL1-ratio:Inf,intercistronic distance:NA,downstream in operon
KhC3	.	gene	678876	680216	.	-	.	ID=OP441.2;Name=KH2013:KH.C3.134;Parent=OP441;Note=SL1:0,SL2:0.0476639470571755,SL2:SL1-ratio:Inf,intercistronic distance:1,downstream in operon
KhC3	.	gene	680217	680934	.	-	.	ID=OP441.1;Name=KH2013:KH.C3.223;Parent=OP441;Note=SL1:0,SL2:2.30186396255057,SL2:SL1-ratio:Inf,intercistronic distance:1,downstream in operon
KhC3	.	operon	782932	803853	.	-	.	ID=OP442;Name=OP442;size=2;genes=KH2013:KH.C3.590,KH2013:KH.C3.26
KhC3	.	gene	782932	803853	.	-	.	ID=OP442.2;Name=KH2013:KH.C3.590;Parent=OP442;Note=SL1:0,SL2:0.501682939181334,SL2:SL1-ratio:Inf,intercistronic distance:NA,downstream in operon
KhC3	.	gene	792635	793066	.	-	.	ID=OP442.1;Name=KH2013:KH.C3.26;Parent=OP442;Note=SL1:0,SL2:0,SL2:SL1-ratio:NaN,intercistronic distance:-11218,upstream in operon
KhC3	.	operon	804723	807114	.	+	.	ID=OP443;Name=OP443;size=2;genes=KH2013:KH.C3.129,KH2013:KH.C3.179
KhC3	.	gene	804723	805387	.	+	.	ID=OP443.1;Name=KH2013:KH.C3.129;Parent=OP443;Note=SL1:0,SL2:0.274585435750379,SL2:SL1-ratio:Inf,intercistronic distance:1,downstream in operon
KhC3	.	gene	805388	807114	.	+	.	ID=OP443.2;Name=KH2013:KH.C3.179;Parent=OP443;Note=SL1:0,SL2:0.486900335525242,SL2:SL1-ratio:Inf,intercistronic distance:NA,downstream in operon
KhC3	.	operon	1082282	1087056	.	-	.	ID=OP444;Name=OP444;size=2;genes=KH2013:KH.C3.750,KH2013:KH.C3.769
KhC3	.	gene	1082282	1085878	.	-	.	ID=OP444.2;Name=KH2013:KH.C3.750;Parent=OP444;Note=SL1:0,SL2:0.521798189528985,SL2:SL1-ratio:Inf,intercistronic distance:NA,downstream in operon
KhC3	.	gene	1085879	1087056	.	-	.	ID=OP444.1;Name=KH2013:KH.C3.769;Parent=OP444;Note=SL1:0,SL2:0.424068945073961,SL2:SL1-ratio:Inf,intercistronic distance:1,downstream in operon
KhC3	.	operon	1370903	1373228	.	-	.	ID=OP445;Name=OP445;size=2;genes=KH2013:KH.C3.641,KH2013:KH.C3.90
KhC3	.	gene	1370903	1372316	.	-	.	ID=OP445.2;Name=KH2013:KH.C3.641;Parent=OP445;Note=SL1:0,SL2:0.0687930332625202,SL2:SL1-ratio:Inf,intercistronic distance:NA,downstream in operon
KhC3	.	gene	1372108	1373228	.	-	.	ID=OP445.1;Name=KH2013:KH.C3.90;Parent=OP445;Note=SL1:0,SL2:0.544587042996153,SL2:SL1-ratio:Inf,intercistronic distance:-208,downstream in operon
KhC3	.	operon	1382414	1388610	.	+	.	ID=OP446;Name=OP446;size=2;genes=KH2013:KH.C3.198,KH2013:KH.C3.298
KhC3	.	gene	1382414	1383012	.	+	.	ID=OP446.1;Name=KH2013:KH.C3.198;Parent=OP446;Note=SL1:0,SL2:0,SL2:SL1-ratio:NaN,intercistronic distance:1,upstream in operon
KhC3	.	gene	1383013	1388610	.	+	.	ID=OP446.2;Name=KH2013:KH.C3.298;Parent=OP446;Note=SL1:0,SL2:0.552924109428533,SL2:SL1-ratio:Inf,intercistronic distance:NA,downstream in operon
KhC3	.	operon	1656712	1666526	.	+	.	ID=OP447;Name=OP447;size=2;genes=KH2013:KH.C3.606,KH2013:KH.C3.135
KhC3	.	gene	1656712	1659573	.	+	.	ID=OP447.1;Name=KH2013:KH.C3.606;Parent=OP447;Note=SL1:0,SL2:0.508521278268589,SL2:SL1-ratio:Inf,intercistronic distance:-12,downstream in operon
KhC3	.	gene	1659561	1666526	.	+	.	ID=OP447.2;Name=KH2013:KH.C3.135;Parent=OP447;Note=SL1:0,SL2:0.177062199851756,SL2:SL1-ratio:Inf,intercistronic distance:NA,downstream in operon
KhC3	.	operon	1772090	1779120	.	-	.	ID=OP448;Name=OP448;size=2;genes=KH2013:KH.C3.434,KH2013:KH.C3.681
KhC3	.	gene	1772090	1774423	.	-	.	ID=OP448.2;Name=KH2013:KH.C3.434;Parent=OP448;Note=SL1:0,SL2:0.0486440203183198,SL2:SL1-ratio:Inf,intercistronic distance:NA,downstream in operon
KhC3	.	gene	1774424	1779120	.	-	.	ID=OP448.1;Name=KH2013:KH.C3.681;Parent=OP448;Note=SL1:0,SL2:0.0882532528201709,SL2:SL1-ratio:Inf,intercistronic distance:1,downstream in operon
KhC3	.	operon	1835807	1843944	.	+	.	ID=OP449;Name=OP449;size=2;genes=KH2013:KH.C3.408,KH2013:KH.C3.907
KhC3	.	gene	1835807	1837324	.	+	.	ID=OP449.1;Name=KH2013:KH.C3.408;Parent=OP449;Note=SL1:0,SL2:0.0482318842369183,SL2:SL1-ratio:Inf,intercistronic distance:1,downstream in operon
KhC3	.	gene	1837325	1843944	.	+	.	ID=OP449.2;Name=KH2013:KH.C3.907;Parent=OP449;Note=SL1:0,SL2:0.0476639470571755,SL2:SL1-ratio:Inf,intercistronic distance:NA,downstream in operon
KhC3	.	operon	1852463	1856390	.	+	.	ID=OP450;Name=OP450;size=3;genes=KH2013:KH.C3.460,KH2013:KH.C3.323,KH2013:KH.C3.509
KhC3	.	gene	1852463	1853691	.	+	.	ID=OP450.1;Name=KH2013:KH.C3.460;Parent=OP450;Note=SL1:0,SL2:0.119153028817461,SL2:SL1-ratio:Inf,intercistronic distance:1,downstream in operon
KhC3	.	gene	1853692	1854856	.	+	.	ID=OP450.2;Name=KH2013:KH.C3.323;Parent=OP450;Note=SL1:0,SL2:0.321002121645107,SL2:SL1-ratio:Inf,intercistronic distance:1,downstream in operon
KhC3	.	gene	1854857	1856390	.	+	.	ID=OP450.3;Name=KH2013:KH.C3.509;Parent=OP450;Note=SL1:0,SL2:0.652582453419089,SL2:SL1-ratio:Inf,intercistronic distance:NA,downstream in operon
KhC3	.	operon	1926115	1929484	.	-	.	ID=OP451;Name=OP451;size=2;genes=KH2013:KH.C3.825,KH2013:KH.C3.131
KhC3	.	gene	1926115	1929114	.	-	.	ID=OP451.2;Name=KH2013:KH.C3.825;Parent=OP451;Note=SL1:0,SL2:0.0981193561133118,SL2:SL1-ratio:Inf,intercistronic distance:NA,downstream in operon
KhC3	.	gene	1927036	1929484	.	-	.	ID=OP451.1;Name=KH2013:KH.C3.131;Parent=OP451;Note=SL1:0,SL2:0.0981193561133118,SL2:SL1-ratio:Inf,intercistronic distance:-2078,downstream in operon
KhC3	.	operon	1930269	1940345	.	-	.	ID=OP452;Name=OP452;size=3;genes=KH2013:KH.C3.310,KH2013:KH.C3.642,KH2013:KH.C3.176
KhC3	.	gene	1930269	1937469	.	-	.	ID=OP452.3;Name=KH2013:KH.C3.310;Parent=OP452;Note=SL1:0,SL2:0.694133837530481,SL2:SL1-ratio:Inf,intercistronic distance:NA,downstream in operon
KhC3	.	gene	1937446	1939233	.	-	.	ID=OP452.2;Name=KH2013:KH.C3.642;Parent=OP452;Note=SL1:0,SL2:0.858401458731546,SL2:SL1-ratio:Inf,intercistronic distance:-23,downstream in operon
KhC3	.	gene	1939234	1940345	.	-	.	ID=OP452.1;Name=KH2013:KH.C3.176;Parent=OP452;Note=SL1:0,SL2:0.120386369063579,SL2:SL1-ratio:Inf,intercistronic distance:1,downstream in operon
KhC3	.	operon	1966480	1970169	.	-	.	ID=OP453;Name=OP453;size=2;genes=KH2013:KH.C3.368,KH2013:KH.C3.754
KhC3	.	gene	1966480	1968752	.	-	.	ID=OP453.2;Name=KH2013:KH.C3.368;Parent=OP453;Note=SL1:0,SL2:0.170568810894992,SL2:SL1-ratio:Inf,intercistronic distance:NA,downstream in operon
KhC3	.	gene	1968753	1970169	.	-	.	ID=OP453.1;Name=KH2013:KH.C3.754;Parent=OP453;Note=SL1:0,SL2:0.0482318842369183,SL2:SL1-ratio:Inf,intercistronic distance:1,downstream in operon
KhC3	.	operon	2090727	2094986	.	+	.	ID=OP454;Name=OP454;size=2;genes=KH2013:KH.C3.470,KH2013:KH.C3.901
KhC3	.	gene	2090727	2093372	.	+	.	ID=OP454.1;Name=KH2013:KH.C3.470;Parent=OP454;Note=SL1:0,SL2:0.146733073529474,SL2:SL1-ratio:Inf,intercistronic distance:1,downstream in operon
KhC3	.	gene	2093373	2094986	.	+	.	ID=OP454.2;Name=KH2013:KH.C3.901;Parent=OP454;Note=SL1:0,SL2:0.471702901440287,SL2:SL1-ratio:Inf,intercistronic distance:NA,downstream in operon
KhC3	.	operon	2130480	2143571	.	+	.	ID=OP455;Name=OP455;size=2;genes=KH2013:KH.C3.480,KH2013:KH.C3.348
KhC3	.	gene	2130480	2131696	.	+	.	ID=OP455.1;Name=KH2013:KH.C3.480;Parent=OP455;Note=SL1:0,SL2:0.843179904771156,SL2:SL1-ratio:Inf,intercistronic distance:-24,downstream in operon
KhC3	.	gene	2131672	2143571	.	+	.	ID=OP455.2;Name=KH2013:KH.C3.348;Parent=OP455;Note=SL1:0,SL2:1.27718215117333,SL2:SL1-ratio:Inf,intercistronic distance:NA,downstream in operon
KhC3	.	operon	2274668	2276494	.	-	.	ID=OP456;Name=OP456;size=2;genes=KH2013:KH.C3.466,KH2013:KH.C3.546
KhC3	.	gene	2274668	2276494	.	-	.	ID=OP456.2;Name=KH2013:KH.C3.466;Parent=OP456;Note=SL1:0,SL2:0.245161913508348,SL2:SL1-ratio:Inf,intercistronic distance:NA,downstream in operon
KhC3	.	gene	2275780	2276073	.	-	.	ID=OP456.1;Name=KH2013:KH.C3.546;Parent=OP456;Note=SL1:0,SL2:0,SL2:SL1-ratio:NaN,intercistronic distance:-714,upstream in operon
KhC3	.	operon	2356149	2377514	.	+	.	ID=OP457;Name=OP457;size=2;genes=KH2013:KH.C3.245,KH2013:KH.C3.923
KhC3	.	gene	2356149	2366848	.	+	.	ID=OP457.1;Name=KH2013:KH.C3.245;Parent=OP457;Note=SL1:0,SL2:0.0490596780566559,SL2:SL1-ratio:Inf,intercistronic distance:1,downstream in operon
KhC3	.	gene	2366849	2377514	.	+	.	ID=OP457.2;Name=KH2013:KH.C3.923;Parent=OP457;Note=SL1:0,SL2:0.448605340633711,SL2:SL1-ratio:Inf,intercistronic distance:NA,downstream in operon
KhC3	.	operon	2523333	2527053	.	+	.	ID=OP458;Name=OP458;size=2;genes=KH2013:KH.C3.246,KH2013:KH.C3.197
KhC3	.	gene	2523333	2524543	.	+	.	ID=OP458.1;Name=KH2013:KH.C3.246;Parent=OP458;Note=SL1:0,SL2:0.554403024891158,SL2:SL1-ratio:Inf,intercistronic distance:1,downstream in operon
KhC3	.	gene	2524544	2527053	.	+	.	ID=OP458.2;Name=KH2013:KH.C3.197;Parent=OP458;Note=SL1:0,SL2:0.890929859285325,SL2:SL1-ratio:Inf,intercistronic distance:NA,downstream in operon
KhC3	.	operon	2728069	2729974	.	+	.	ID=OP459;Name=OP459;size=2;genes=KH2013:KH.C3.229,KH2013:KH.C3.332
KhC3	.	gene	2728069	2729306	.	+	.	ID=OP459.1;Name=KH2013:KH.C3.229;Parent=OP459;Note=SL1:0,SL2:0.252990060760434,SL2:SL1-ratio:Inf,intercistronic distance:1,downstream in operon
KhC3	.	gene	2729307	2729974	.	+	.	ID=OP459.2;Name=KH2013:KH.C3.332;Parent=OP459;Note=SL1:0,SL2:0.300258906270145,SL2:SL1-ratio:Inf,intercistronic distance:NA,downstream in operon
KhC3	.	operon	2743623	2747708	.	+	.	ID=OP460;Name=OP460;size=2;genes=KH2013:KH.C3.211,KH2013:KH.C3.384
KhC3	.	gene	2743623	2744746	.	+	.	ID=OP460.1;Name=KH2013:KH.C3.211;Parent=OP460;Note=SL1:0,SL2:1.24698374366655,SL2:SL1-ratio:Inf,intercistronic distance:1,downstream in operon
KhC3	.	gene	2744747	2747708	.	+	.	ID=OP460.2;Name=KH2013:KH.C3.384;Parent=OP460;Note=SL1:0,SL2:0.0483151102950829,SL2:SL1-ratio:Inf,intercistronic distance:NA,downstream in operon
KhC3	.	operon	2828358	2829708	.	+	.	ID=OP461;Name=OP461;size=2;genes=KH2013:KH.C3.484,KH2013:KH.C3.862
KhC3	.	gene	2828358	2829017	.	+	.	ID=OP461.1;Name=KH2013:KH.C3.484;Parent=OP461;Note=SL1:0,SL2:0.0476639470571755,SL2:SL1-ratio:Inf,intercistronic distance:1,downstream in operon
KhC3	.	gene	2829018	2829708	.	+	.	ID=OP461.2;Name=KH2013:KH.C3.862;Parent=OP461;Note=SL1:0,SL2:0.547527576127811,SL2:SL1-ratio:Inf,intercistronic distance:NA,downstream in operon
KhC3	.	operon	2850288	2860087	.	-	.	ID=OP462;Name=OP462;size=3;genes=KH2013:KH.C3.707,KH2013:KH.C3.388,KH2013:KH.C3.541
KhC3	.	gene	2850288	2852109	.	-	.	ID=OP462.3;Name=KH2013:KH.C3.707;Parent=OP462;Note=SL1:0,SL2:0.149022817798231,SL2:SL1-ratio:Inf,intercistronic distance:NA,downstream in operon
KhC3	.	gene	2852110	2854182	.	-	.	ID=OP462.2;Name=KH2013:KH.C3.388;Parent=OP462;Note=SL1:0,SL2:0.0483567771624053,SL2:SL1-ratio:Inf,intercistronic distance:1,downstream in operon
KhC3	.	gene	2854183	2860087	.	-	.	ID=OP462.1;Name=KH2013:KH.C3.541;Parent=OP462;Note=SL1:0,SL2:0,SL2:SL1-ratio:NaN,intercistronic distance:1,upstream in operon
KhC3	.	operon	3002302	3021894	.	+	.	ID=OP463;Name=OP463;size=2;genes=KH2013:KH.C3.465,KH2013:KH.C3.582
KhC3	.	gene	3002302	3004509	.	+	.	ID=OP463.1;Name=KH2013:KH.C3.465;Parent=OP463;Note=SL1:0,SL2:0.585114797744216,SL2:SL1-ratio:Inf,intercistronic distance:1,downstream in operon
KhC3	.	gene	3004510	3021894	.	+	.	ID=OP463.2;Name=KH2013:KH.C3.582;Parent=OP463;Note=SL1:0,SL2:0.879261964640973,SL2:SL1-ratio:Inf,intercistronic distance:NA,downstream in operon
KhC3	.	operon	3022166	3034484	.	+	.	ID=OP464;Name=OP464;size=2;genes=KH2013:KH.C3.692,KH2013:KH.C3.164
KhC3	.	gene	3022166	3023831	.	+	.	ID=OP464.1;Name=KH2013:KH.C3.692;Parent=OP464;Note=SL1:0,SL2:0,SL2:SL1-ratio:NaN,intercistronic distance:1,upstream in operon
KhC3	.	gene	3023832	3034484	.	+	.	ID=OP464.2;Name=KH2013:KH.C3.164;Parent=OP464;Note=SL1:0,SL2:0.0687930332625202,SL2:SL1-ratio:Inf,intercistronic distance:NA,downstream in operon
KhC3	.	operon	3622765	3626046	.	+	.	ID=OP465;Name=OP465;size=2;genes=KH2013:KH.C3.495,KH2013:KH.C3.683
KhC3	.	gene	3622765	3624828	.	+	.	ID=OP465.1;Name=KH2013:KH.C3.495;Parent=OP465;Note=SL1:0,SL2:0.0486440203183198,SL2:SL1-ratio:Inf,intercistronic distance:1,downstream in operon
KhC3	.	gene	3624829	3626046	.	+	.	ID=OP465.2;Name=KH2013:KH.C3.683;Parent=OP465;Note=SL1:0,SL2:0.087679377992801,SL2:SL1-ratio:Inf,intercistronic distance:NA,downstream in operon
KhC3	.	operon	3725459	3743704	.	+	.	ID=OP466;Name=OP466;size=3;genes=KH2013:KH.C3.689,KH2013:KH.C3.831,KH2013:KH.C3.136
KhC3	.	gene	3725459	3726836	.	+	.	ID=OP466.1;Name=KH2013:KH.C3.689;Parent=OP466;Note=SL1:0,SL2:0,SL2:SL1-ratio:NaN,intercistronic distance:1,upstream in operon
KhC3	.	gene	3726837	3728545	.	+	.	ID=OP466.2;Name=KH2013:KH.C3.831;Parent=OP466;Note=SL1:0,SL2:0.159340465191294,SL2:SL1-ratio:Inf,intercistronic distance:1,downstream in operon
KhC3	.	gene	3728546	3743704	.	+	.	ID=OP466.3;Name=KH2013:KH.C3.136;Parent=OP466;Note=SL1:0,SL2:0.152739324777052,SL2:SL1-ratio:Inf,intercistronic distance:NA,downstream in operon
KhC3	.	operon	3844353	3857499	.	+	.	ID=OP467;Name=OP467;size=3;genes=KH2013:KH.C3.130,KH2013:KH.C3.270,KH2013:KH.C3.491
KhC3	.	gene	3844353	3845821	.	+	.	ID=OP467.1;Name=KH2013:KH.C3.130;Parent=OP467;Note=SL1:0,SL2:0.0490596780566559,SL2:SL1-ratio:Inf,intercistronic distance:1,downstream in operon
KhC3	.	gene	3845822	3848529	.	+	.	ID=OP467.2;Name=KH2013:KH.C3.270;Parent=OP467;Note=SL1:0,SL2:0.750877949322494,SL2:SL1-ratio:Inf,intercistronic distance:-1493,downstream in operon
KhC3	.	gene	3847036	3857499	.	+	.	ID=OP467.3;Name=KH2013:KH.C3.491;Parent=OP467;Note=SL1:0,SL2:0.401601721492237,SL2:SL1-ratio:Inf,intercistronic distance:NA,downstream in operon
KhC3	.	operon	3863112	3877910	.	-	.	ID=OP468;Name=OP468;size=2;genes=KH2013:KH.C3.166,KH2013:KH.C3.621
KhC3	.	gene	3863112	3875545	.	-	.	ID=OP468.2;Name=KH2013:KH.C3.166;Parent=OP468;Note=SL1:0,SL2:0.0476639470571755,SL2:SL1-ratio:Inf,intercistronic distance:NA,downstream in operon
KhC3	.	gene	3875312	3877910	.	-	.	ID=OP468.1;Name=KH2013:KH.C3.621;Parent=OP468;Note=SL1:0,SL2:0,SL2:SL1-ratio:NaN,intercistronic distance:-233,upstream in operon
KhC3	.	operon	3969232	3979505	.	+	.	ID=OP469;Name=OP469;size=2;genes=KH2013:KH.C3.369,KH2013:KH.C3.744
KhC3	.	gene	3969232	3972618	.	+	.	ID=OP469.1;Name=KH2013:KH.C3.369;Parent=OP469;Note=SL1:0,SL2:0,SL2:SL1-ratio:NaN,intercistronic distance:1,upstream in operon
KhC3	.	gene	3972619	3979505	.	+	.	ID=OP469.2;Name=KH2013:KH.C3.744;Parent=OP469;Note=SL1:0,SL2:0.354451146256227,SL2:SL1-ratio:Inf,intercistronic distance:NA,downstream in operon
KhC3	.	operon	4047245	4063879	.	+	.	ID=OP470;Name=OP470;size=2;genes=KH2013:KH.C3.289,KH2013:KH.C3.477
KhC3	.	gene	4047245	4051303	.	+	.	ID=OP470.1;Name=KH2013:KH.C3.289;Parent=OP470;Note=SL1:0,SL2:0.414311164793944,SL2:SL1-ratio:Inf,intercistronic distance:1,downstream in operon
KhC3	.	gene	4051304	4063879	.	+	.	ID=OP470.2;Name=KH2013:KH.C3.477;Parent=OP470;Note=SL1:0,SL2:0.0766954569083742,SL2:SL1-ratio:Inf,intercistronic distance:NA,downstream in operon
KhC3	.	operon	4198486	4209428	.	-	.	ID=OP471;Name=OP471;size=2;genes=KH2013:KH.C3.877,KH2013:KH.C3.241
KhC3	.	gene	4198486	4207310	.	-	.	ID=OP471.2;Name=KH2013:KH.C3.877;Parent=OP471;Note=SL1:0,SL2:0.0696824470624384,SL2:SL1-ratio:Inf,intercistronic distance:NA,downstream in operon
KhC3	.	gene	4207311	4209428	.	-	.	ID=OP471.1;Name=KH2013:KH.C3.241;Parent=OP471;Note=SL1:0,SL2:0.541900634965744,SL2:SL1-ratio:Inf,intercistronic distance:1,downstream in operon
KhC3	.	operon	4392297	4400509	.	+	.	ID=OP472;Name=OP472;size=2;genes=KH2013:KH.C3.29,KH2013:KH.C3.113
KhC3	.	gene	4392297	4393948	.	+	.	ID=OP472.1;Name=KH2013:KH.C3.29;Parent=OP472;Note=SL1:0,SL2:0.189101413273947,SL2:SL1-ratio:Inf,intercistronic distance:1,downstream in operon
KhC3	.	gene	4393949	4400509	.	+	.	ID=OP472.2;Name=KH2013:KH.C3.113;Parent=OP472;Note=SL1:0,SL2:0.0695416147600202,SL2:SL1-ratio:Inf,intercistronic distance:NA,downstream in operon
KhC3	.	operon	4402082	4405183	.	-	.	ID=OP473;Name=OP473;size=2;genes=KH2013:KH.C3.260,KH2013:KH.C3.512
KhC3	.	gene	4402082	4403177	.	-	.	ID=OP473.2;Name=KH2013:KH.C3.260;Parent=OP473;Note=SL1:0,SL2:0.0483567771624053,SL2:SL1-ratio:Inf,intercistronic distance:NA,downstream in operon
KhC3	.	gene	4403178	4405183	.	-	.	ID=OP473.1;Name=KH2013:KH.C3.512;Parent=OP473;Note=SL1:0,SL2:0.445922608070276,SL2:SL1-ratio:Inf,intercistronic distance:1,downstream in operon
KhC3	.	operon	4788120	4791053	.	-	.	ID=OP474;Name=OP474;size=2;genes=KH2013:KH.C3.98,KH2013:KH.C3.71
KhC3	.	gene	4788120	4789690	.	-	.	ID=OP474.2;Name=KH2013:KH.C3.98;Parent=OP474;Note=SL1:0,SL2:0.120573912580958,SL2:SL1-ratio:Inf,intercistronic distance:NA,downstream in operon
KhC3	.	gene	4789691	4791053	.	-	.	ID=OP474.1;Name=KH2013:KH.C3.71;Parent=OP474;Note=SL1:0,SL2:0.165554011522217,SL2:SL1-ratio:Inf,intercistronic distance:1,downstream in operon
KhC3	.	operon	4926368	4932982	.	+	.	ID=OP475;Name=OP475;size=4;genes=KH2013:KH.C3.673,KH2013:KH.C3.928,KH2013:KH.C3.518,KH2013:KH.C3.927
KhC3	.	gene	4926368	4927464	.	+	.	ID=OP475.1;Name=KH2013:KH.C3.673;Parent=OP475;Note=SL1:0,SL2:0.430969841442311,SL2:SL1-ratio:Inf,intercistronic distance:-43,downstream in operon
KhC3	.	gene	4927421	4928276	.	+	.	ID=OP475.2;Name=KH2013:KH.C3.928;Parent=OP475;Note=SL1:0,SL2:0.429079477053251,SL2:SL1-ratio:Inf,intercistronic distance:1,downstream in operon
KhC3	.	gene	4928277	4932982	.	+	.	ID=OP475.3;Name=KH2013:KH.C3.518;Parent=OP475;Note=SL1:0,SL2:0.464700970697023,SL2:SL1-ratio:Inf,intercistronic distance:-4557,downstream in operon
KhC3	.	gene	4928425	4929350	.	+	.	ID=OP475.4;Name=KH2013:KH.C3.927;Parent=OP475;Note=SL1:0,SL2:0.423191820532451,SL2:SL1-ratio:Inf,intercistronic distance:NA,downstream in operon
KhC3	.	operon	4969409	4972075	.	+	.	ID=OP476;Name=OP476;size=2;genes=KH2013:KH.C3.861,KH2013:KH.C3.785
KhC3	.	gene	4969409	4971739	.	+	.	ID=OP476.1;Name=KH2013:KH.C3.861;Parent=OP476;Note=SL1:0,SL2:0.135393108532085,SL2:SL1-ratio:Inf,intercistronic distance:1,downstream in operon
KhC3	.	gene	4971740	4972075	.	+	.	ID=OP476.2;Name=KH2013:KH.C3.785;Parent=OP476;Note=SL1:0,SL2:0.171851692314279,SL2:SL1-ratio:Inf,intercistronic distance:NA,downstream in operon
KhC3	.	operon	5021417	5025531	.	+	.	ID=OP477;Name=OP477;size=2;genes=KH2013:KH.C3.800,KH2013:KH.C3.119
KhC3	.	gene	5021417	5024172	.	+	.	ID=OP477.1;Name=KH2013:KH.C3.800;Parent=OP477;Note=SL1:0,SL2:0.306321650469275,SL2:SL1-ratio:Inf,intercistronic distance:1,downstream in operon
KhC3	.	gene	5024173	5025531	.	+	.	ID=OP477.2;Name=KH2013:KH.C3.119;Parent=OP477;Note=SL1:0,SL2:0.330288634575571,SL2:SL1-ratio:Inf,intercistronic distance:NA,downstream in operon
KhC3	.	operon	5040534	5043532	.	-	.	ID=OP478;Name=OP478;size=2;genes=KH2013:KH.C3.727,KH2013:KH.C3.870
KhC3	.	gene	5040534	5041650	.	-	.	ID=OP478.2;Name=KH2013:KH.C3.727;Parent=OP478;Note=SL1:0,SL2:0.0877943818621513,SL2:SL1-ratio:Inf,intercistronic distance:NA,downstream in operon
KhC3	.	gene	5041651	5043532	.	-	.	ID=OP478.1;Name=KH2013:KH.C3.870;Parent=OP478;Note=SL1:0,SL2:0.126621409516092,SL2:SL1-ratio:Inf,intercistronic distance:1,downstream in operon
KhC3	.	operon	5340099	5347971	.	+	.	ID=OP479;Name=OP479;size=2;genes=KH2013:KH.C3.210,KH2013:KH.C3.749
KhC3	.	gene	5340099	5341227	.	+	.	ID=OP479.1;Name=KH2013:KH.C3.210;Parent=OP479;Note=SL1:0,SL2:0.12375380482405,SL2:SL1-ratio:Inf,intercistronic distance:1,downstream in operon
KhC3	.	gene	5341228	5347971	.	+	.	ID=OP479.2;Name=KH2013:KH.C3.749;Parent=OP479;Note=SL1:0,SL2:0.226982978368778,SL2:SL1-ratio:Inf,intercistronic distance:NA,downstream in operon
KhC3	.	operon	5498200	5513463	.	-	.	ID=OP480;Name=OP480;size=2;genes=KH2013:KH.C3.646,KH2013:KH.C3.339
KhC3	.	gene	5498200	5507654	.	-	.	ID=OP480.2;Name=KH2013:KH.C3.646;Parent=OP480;Note=SL1:0,SL2:0.185260437325803,SL2:SL1-ratio:Inf,intercistronic distance:NA,downstream in operon
KhC3	.	gene	5507649	5513463	.	-	.	ID=OP480.1;Name=KH2013:KH.C3.339;Parent=OP480;Note=SL1:0,SL2:0.211277442788119,SL2:SL1-ratio:Inf,intercistronic distance:-5,downstream in operon
KhC3	.	operon	5541288	5551141	.	-	.	ID=OP481;Name=OP481;size=2;genes=KH2013:KH.C3.695,KH2013:KH.C3.326
KhC3	.	gene	5541288	5546632	.	-	.	ID=OP481.2;Name=KH2013:KH.C3.695;Parent=OP481;Note=SL1:0,SL2:0.286414362864482,SL2:SL1-ratio:Inf,intercistronic distance:NA,downstream in operon
KhC3	.	gene	5546633	5551141	.	-	.	ID=OP481.1;Name=KH2013:KH.C3.326;Parent=OP481;Note=SL1:0,SL2:0,SL2:SL1-ratio:NaN,intercistronic distance:1,upstream in operon
KhC3	.	operon	5570758	5574797	.	+	.	ID=OP482;Name=OP482;size=2;genes=KH2013:KH.C3.364,KH2013:KH.C3.49
KhC3	.	gene	5570758	5573366	.	+	.	ID=OP482.1;Name=KH2013:KH.C3.364;Parent=OP482;Note=SL1:0,SL2:0.122580956754174,SL2:SL1-ratio:Inf,intercistronic distance:1,downstream in operon
KhC3	.	gene	5573367	5574797	.	+	.	ID=OP482.2;Name=KH2013:KH.C3.49;Parent=OP482;Note=SL1:0,SL2:0.22679983488706,SL2:SL1-ratio:Inf,intercistronic distance:NA,downstream in operon
KhC3	.	operon	5737378	5743535	.	+	.	ID=OP483;Name=OP483;size=3;genes=KH2013:KH.C3.120,KH2013:KH.C3.856,KH2013:KH.C3.476
KhC3	.	gene	5737378	5737951	.	+	.	ID=OP483.1;Name=KH2013:KH.C3.120;Parent=OP483;Note=SL1:0,SL2:0,SL2:SL1-ratio:NaN,intercistronic distance:1,upstream in operon
KhC3	.	gene	5737952	5742419	.	+	.	ID=OP483.2;Name=KH2013:KH.C3.856;Parent=OP483;Note=SL1:0,SL2:0.405878610954915,SL2:SL1-ratio:Inf,intercistronic distance:1,downstream in operon
KhC3	.	gene	5742420	5743535	.	+	.	ID=OP483.3;Name=KH2013:KH.C3.476;Parent=OP483;Note=SL1:0,SL2:0.377631870251849,SL2:SL1-ratio:Inf,intercistronic distance:NA,downstream in operon
KhC3	.	operon	5810182	5818098	.	-	.	ID=OP484;Name=OP484;size=2;genes=KH2013:KH.C3.266,KH2013:KH.C3.12
KhC3	.	gene	5810182	5814059	.	-	.	ID=OP484.2;Name=KH2013:KH.C3.266;Parent=OP484;Note=SL1:0,SL2:0.100717157267494,SL2:SL1-ratio:Inf,intercistronic distance:NA,downstream in operon
KhC3	.	gene	5814060	5818098	.	-	.	ID=OP484.1;Name=KH2013:KH.C3.12;Parent=OP484;Note=SL1:0,SL2:0,SL2:SL1-ratio:NaN,intercistronic distance:1,upstream in operon
KhC3	.	operon	5828309	5839262	.	-	.	ID=OP485;Name=OP485;size=3;genes=KH2013:KH.C3.878,KH2013:KH.C3.92,KH2013:KH.C3.880
KhC3	.	gene	5828309	5832251	.	-	.	ID=OP485.3;Name=KH2013:KH.C3.878;Parent=OP485;Note=SL1:0,SL2:0.0764375054076784,SL2:SL1-ratio:Inf,intercistronic distance:NA,downstream in operon
KhC3	.	gene	5832252	5836974	.	-	.	ID=OP485.2;Name=KH2013:KH.C3.92;Parent=OP485;Note=SL1:0,SL2:0.0490596780566559,SL2:SL1-ratio:Inf,intercistronic distance:1,downstream in operon
KhC3	.	gene	5836975	5839262	.	-	.	ID=OP485.1;Name=KH2013:KH.C3.880;Parent=OP485;Note=SL1:0,SL2:0,SL2:SL1-ratio:NaN,intercistronic distance:1,upstream in operon
KhC3	.	operon	5936739	5938950	.	+	.	ID=OP486;Name=OP486;size=2;genes=KH2013:KH.C3.205,KH2013:KH.C3.643
KhC3	.	gene	5936739	5937322	.	+	.	ID=OP486.1;Name=KH2013:KH.C3.205;Parent=OP486;Note=SL1:0,SL2:0,SL2:SL1-ratio:NaN,intercistronic distance:1,upstream in operon
KhC3	.	gene	5937323	5938950	.	+	.	ID=OP486.2;Name=KH2013:KH.C3.643;Parent=OP486;Note=SL1:0,SL2:0.586911834637654,SL2:SL1-ratio:Inf,intercistronic distance:NA,downstream in operon
KhC3	.	operon	6430290	6452744	.	-	.	ID=OP487;Name=OP487;size=2;genes=KH2013:KH.C3.846,KH2013:KH.C3.394
KhC3	.	gene	6430290	6445998	.	-	.	ID=OP487.2;Name=KH2013:KH.C3.846;Parent=OP487;Note=SL1:0,SL2:0.112312099718842,SL2:SL1-ratio:Inf,intercistronic distance:NA,downstream in operon
KhC3	.	gene	6441582	6452744	.	-	.	ID=OP487.1;Name=KH2013:KH.C3.394;Parent=OP487;Note=SL1:0,SL2:0.162247149017822,SL2:SL1-ratio:Inf,intercistronic distance:-4416,downstream in operon
KhC3	.	operon	6655840	6663835	.	-	.	ID=OP488;Name=OP488;size=3;genes=KH2013:KH.C3.969,KH2013:KH.C3.79,KH2013:KH.C3.968
KhC3	.	gene	6655840	6657714	.	-	.	ID=OP488.3;Name=KH2013:KH.C3.969;Parent=OP488;Note=SL1:0,SL2:0.126621409516092,SL2:SL1-ratio:Inf,intercistronic distance:NA,downstream in operon
KhC3	.	gene	6655840	6663835	.	-	.	ID=OP488.2;Name=KH2013:KH.C3.79;Parent=OP488;Note=SL1:0,SL2:6.51620261981866,SL2:SL1-ratio:Inf,intercistronic distance:-1874,downstream in operon
KhC3	.	gene	6659087	6661037	.	-	.	ID=OP488.1;Name=KH2013:KH.C3.968;Parent=OP488;Note=SL1:0,SL2:5.69455785799809,SL2:SL1-ratio:Inf,intercistronic distance:-4748,downstream in operon
KhC4	.	operon	39893	65132	.	+	.	ID=OP489;Name=OP489;size=2;genes=KH2013:KH.C4.375,KH2013:KH.C4.159
KhC4	.	gene	39893	41156	.	+	.	ID=OP489.1;Name=KH2013:KH.C4.375;Parent=OP489;Note=SL1:0,SL2:0.959107931958469,SL2:SL1-ratio:Inf,intercistronic distance:1,downstream in operon
KhC4	.	gene	41157	65132	.	+	.	ID=OP489.2;Name=KH2013:KH.C4.159;Parent=OP489;Note=SL1:0,SL2:0.478503452944249,SL2:SL1-ratio:Inf,intercistronic distance:NA,downstream in operon
KhC4	.	operon	347304	356446	.	-	.	ID=OP490;Name=OP490;size=2;genes=KH2013:KH.C4.224,KH2013:KH.C4.419
KhC4	.	gene	347304	355570	.	-	.	ID=OP490.2;Name=KH2013:KH.C4.224;Parent=OP490;Note=SL1:0,SL2:4.08410622552673,SL2:SL1-ratio:Inf,intercistronic distance:NA,downstream in operon
KhC4	.	gene	355561	356446	.	-	.	ID=OP490.1;Name=KH2013:KH.C4.419;Parent=OP490;Note=SL1:0,SL2:4.03494778311779,SL2:SL1-ratio:Inf,intercistronic distance:-9,downstream in operon
KhC4	.	operon	372201	377472	.	-	.	ID=OP491;Name=OP491;size=2;genes=KH2013:KH.C4.154,KH2013:KH.C4.474
KhC4	.	gene	372201	375440	.	-	.	ID=OP491.2;Name=KH2013:KH.C4.154;Parent=OP491;Note=SL1:0,SL2:0.0981193561133118,SL2:SL1-ratio:Inf,intercistronic distance:NA,downstream in operon
KhC4	.	gene	375430	377472	.	-	.	ID=OP491.1;Name=KH2013:KH.C4.474;Parent=OP491;Note=SL1:0,SL2:0,SL2:SL1-ratio:NaN,intercistronic distance:-10,upstream in operon
KhC4	.	operon	406705	415488	.	+	.	ID=OP492;Name=OP492;size=2;genes=KH2013:KH.C4.282,KH2013:KH.C4.505
KhC4	.	gene	406705	409963	.	+	.	ID=OP492.1;Name=KH2013:KH.C4.282;Parent=OP492;Note=SL1:0,SL2:0.183362051151747,SL2:SL1-ratio:Inf,intercistronic distance:1,downstream in operon
KhC4	.	gene	409964	415488	.	+	.	ID=OP492.2;Name=KH2013:KH.C4.505;Parent=OP492;Note=SL1:0,SL2:0.0951328580116137,SL2:SL1-ratio:Inf,intercistronic distance:NA,downstream in operon
KhC4	.	operon	480796	484991	.	-	.	ID=OP493;Name=OP493;size=2;genes=KH2013:KH.C4.614,KH2013:KH.C4.377
KhC4	.	gene	480796	483222	.	-	.	ID=OP493.2;Name=KH2013:KH.C4.614;Parent=OP493;Note=SL1:0,SL2:0.294896362407693,SL2:SL1-ratio:Inf,intercistronic distance:NA,downstream in operon
KhC4	.	gene	483223	484991	.	-	.	ID=OP493.1;Name=KH2013:KH.C4.377;Parent=OP493;Note=SL1:0,SL2:0.0486440203183198,SL2:SL1-ratio:Inf,intercistronic distance:1,downstream in operon
KhC4	.	operon	527753	533497	.	-	.	ID=OP494;Name=OP494;size=2;genes=KH2013:KH.C4.130,KH2013:KH.C4.569
KhC4	.	gene	527753	532119	.	-	.	ID=OP494.2;Name=KH2013:KH.C4.130;Parent=OP494;Note=SL1:0,SL2:0.333346438585615,SL2:SL1-ratio:Inf,intercistronic distance:NA,downstream in operon
KhC4	.	gene	532120	533497	.	-	.	ID=OP494.1;Name=KH2013:KH.C4.569;Parent=OP494;Note=SL1:0,SL2:0,SL2:SL1-ratio:NaN,intercistronic distance:1,upstream in operon
KhC4	.	operon	602475	614952	.	-	.	ID=OP495;Name=OP495;size=2;genes=KH2013:KH.C4.119,KH2013:KH.C4.261
KhC4	.	gene	602475	613806	.	-	.	ID=OP495.2;Name=KH2013:KH.C4.119;Parent=OP495;Note=SL1:0,SL2:1.33647652046547,SL2:SL1-ratio:Inf,intercistronic distance:NA,downstream in operon
KhC4	.	gene	613807	614952	.	-	.	ID=OP495.1;Name=KH2013:KH.C4.261;Parent=OP495;Note=SL1:0,SL2:0.0490596780566559,SL2:SL1-ratio:Inf,intercistronic distance:1,downstream in operon
KhC4	.	operon	653680	661954	.	-	.	ID=OP496;Name=OP496;size=2;genes=KH2013:KH.C4.295,KH2013:KH.C4.156
KhC4	.	gene	653680	660872	.	-	.	ID=OP496.2;Name=KH2013:KH.C4.295;Parent=OP496;Note=SL1:0,SL2:0.541955315705404,SL2:SL1-ratio:Inf,intercistronic distance:NA,downstream in operon
KhC4	.	gene	660873	661954	.	-	.	ID=OP496.1;Name=KH2013:KH.C4.156;Parent=OP496;Note=SL1:0,SL2:0,SL2:SL1-ratio:NaN,intercistronic distance:1,upstream in operon
KhC4	.	operon	681504	696365	.	-	.	ID=OP497;Name=OP497;size=4;genes=KH2013:KH.C4.792,KH2013:KH.C4.543,KH2013:KH.C4.17,KH2013:KH.C4.447
KhC4	.	gene	681504	686175	.	-	.	ID=OP497.4;Name=KH2013:KH.C4.792;Parent=OP497;Note=SL1:0,SL2:0.105078526349561,SL2:SL1-ratio:Inf,intercistronic distance:NA,downstream in operon
KhC4	.	gene	686176	687071	.	-	.	ID=OP497.3;Name=KH2013:KH.C4.543;Parent=OP497;Note=SL1:0,SL2:0.0476639470571755,SL2:SL1-ratio:Inf,intercistronic distance:1,downstream in operon
KhC4	.	gene	687042	695583	.	-	.	ID=OP497.2;Name=KH2013:KH.C4.17;Parent=OP497;Note=SL1:0,SL2:0.221929025635795,SL2:SL1-ratio:Inf,intercistronic distance:-29,downstream in operon
KhC4	.	gene	695469	696365	.	-	.	ID=OP497.1;Name=KH2013:KH.C4.447;Parent=OP497;Note=SL1:0,SL2:0.221929025635795,SL2:SL1-ratio:Inf,intercistronic distance:-114,downstream in operon
KhC4	.	operon	714566	718421	.	-	.	ID=OP498;Name=OP498;size=2;genes=KH2013:KH.C4.399,KH2013:KH.C4.684
KhC4	.	gene	714566	718421	.	-	.	ID=OP498.2;Name=KH2013:KH.C4.399;Parent=OP498;Note=SL1:0,SL2:0.0839320203534726,SL2:SL1-ratio:Inf,intercistronic distance:NA,downstream in operon
KhC4	.	gene	716309	717954	.	-	.	ID=OP498.1;Name=KH2013:KH.C4.684;Parent=OP498;Note=SL1:0,SL2:0.0839320203534726,SL2:SL1-ratio:Inf,intercistronic distance:-2112,downstream in operon
KhC4	.	operon	719313	725564	.	+	.	ID=OP499;Name=OP499;size=3;genes=KH2013:KH.C4.484,KH2013:KH.C4.787,KH2013:KH.C4.738
KhC4	.	gene	719313	720173	.	+	.	ID=OP499.1;Name=KH2013:KH.C4.484;Parent=OP499;Note=SL1:0,SL2:0.0482318842369183,SL2:SL1-ratio:Inf,intercistronic distance:1,downstream in operon
KhC4	.	gene	720174	722764	.	+	.	ID=OP499.2;Name=KH2013:KH.C4.787;Parent=OP499;Note=SL1:0,SL2:0.0486440203183198,SL2:SL1-ratio:Inf,intercistronic distance:1,downstream in operon
KhC4	.	gene	722765	725564	.	+	.	ID=OP499.3;Name=KH2013:KH.C4.738;Parent=OP499;Note=SL1:0,SL2:0.238319735285877,SL2:SL1-ratio:Inf,intercistronic distance:NA,downstream in operon
KhC4	.	operon	1270384	1278420	.	+	.	ID=OP500;Name=OP500;size=2;genes=KH2013:KH.C4.136,KH2013:KH.C4.414
KhC4	.	gene	1270384	1272113	.	+	.	ID=OP500.1;Name=KH2013:KH.C4.136;Parent=OP500;Note=SL1:0,SL2:0.603559146869621,SL2:SL1-ratio:Inf,intercistronic distance:1,downstream in operon
KhC4	.	gene	1272114	1278420	.	+	.	ID=OP500.2;Name=KH2013:KH.C4.414;Parent=OP500;Note=SL1:0,SL2:1.1570236329663,SL2:SL1-ratio:Inf,intercistronic distance:NA,downstream in operon
KhC4	.	operon	1297044	1303594	.	-	.	ID=OP501;Name=OP501;size=2;genes=KH2013:KH.C4.16,KH2013:KH.C4.800
KhC4	.	gene	1297044	1299706	.	-	.	ID=OP501.2;Name=KH2013:KH.C4.16;Parent=OP501;Note=SL1:0,SL2:0.114684777668613,SL2:SL1-ratio:Inf,intercistronic distance:NA,downstream in operon
KhC4	.	gene	1299707	1303594	.	-	.	ID=OP501.1;Name=KH2013:KH.C4.800;Parent=OP501;Note=SL1:0,SL2:0.0981193561133118,SL2:SL1-ratio:Inf,intercistronic distance:1,downstream in operon
KhC4	.	operon	1508491	1519022	.	+	.	ID=OP502;Name=OP502;size=3;genes=KH2013:KH.C4.620,KH2013:KH.C4.462,KH2013:KH.C4.326
KhC4	.	gene	1508491	1512172	.	+	.	ID=OP502.1;Name=KH2013:KH.C4.620;Parent=OP502;Note=SL1:0,SL2:0.379813598717287,SL2:SL1-ratio:Inf,intercistronic distance:1,downstream in operon
KhC4	.	gene	1512173	1513131	.	+	.	ID=OP502.2;Name=KH2013:KH.C4.462;Parent=OP502;Note=SL1:0,SL2:0.273395431394259,SL2:SL1-ratio:Inf,intercistronic distance:1,downstream in operon
KhC4	.	gene	1513132	1519022	.	+	.	ID=OP502.3;Name=KH2013:KH.C4.326;Parent=OP502;Note=SL1:0,SL2:0.393513570891918,SL2:SL1-ratio:Inf,intercistronic distance:NA,downstream in operon
KhC4	.	operon	1531202	1540399	.	+	.	ID=OP503;Name=OP503;size=2;genes=KH2013:KH.C4.493,KH2013:KH.C4.266
KhC4	.	gene	1531202	1536593	.	+	.	ID=OP503.1;Name=KH2013:KH.C4.493;Parent=OP503;Note=SL1:0,SL2:0.327241769738352,SL2:SL1-ratio:Inf,intercistronic distance:1,downstream in operon
KhC4	.	gene	1536594	1540399	.	+	.	ID=OP503.2;Name=KH2013:KH.C4.266;Parent=OP503;Note=SL1:0,SL2:0.155097160183372,SL2:SL1-ratio:Inf,intercistronic distance:NA,downstream in operon
KhC4	.	operon	1622682	1637313	.	-	.	ID=OP504;Name=OP504;size=3;genes=KH2013:KH.C4.198,KH2013:KH.C4.398,KH2013:KH.C4.417
KhC4	.	gene	1622682	1629985	.	-	.	ID=OP504.3;Name=KH2013:KH.C4.198;Parent=OP504;Note=SL1:0,SL2:0.277082970872459,SL2:SL1-ratio:Inf,intercistronic distance:NA,downstream in operon
KhC4	.	gene	1629986	1636684	.	-	.	ID=OP504.2;Name=KH2013:KH.C4.398;Parent=OP504;Note=SL1:0,SL2:0.0699372029529911,SL2:SL1-ratio:Inf,intercistronic distance:1,downstream in operon
KhC4	.	gene	1636668	1637313	.	-	.	ID=OP504.1;Name=KH2013:KH.C4.417;Parent=OP504;Note=SL1:0,SL2:0,SL2:SL1-ratio:NaN,intercistronic distance:-16,upstream in operon
KhC4	.	operon	1740826	1747033	.	-	.	ID=OP505;Name=OP505;size=2;genes=KH2013:KH.C4.460,KH2013:KH.C4.283
KhC4	.	gene	1740826	1746071	.	-	.	ID=OP505.2;Name=KH2013:KH.C4.460;Parent=OP505;Note=SL1:0,SL2:0.572403868686023,SL2:SL1-ratio:Inf,intercistronic distance:NA,downstream in operon
KhC4	.	gene	1746072	1747033	.	-	.	ID=OP505.1;Name=KH2013:KH.C4.283;Parent=OP505;Note=SL1:0,SL2:0.399470565193858,SL2:SL1-ratio:Inf,intercistronic distance:1,downstream in operon
KhC4	.	operon	1760468	1772656	.	-	.	ID=OP506;Name=OP506;size=3;genes=KH2013:KH.C4.246,KH2013:KH.C4.46,KH2013:KH.C4.303
KhC4	.	gene	1760468	1768446	.	-	.	ID=OP506.3;Name=KH2013:KH.C4.246;Parent=OP506;Note=SL1:0,SL2:0.121072571620671,SL2:SL1-ratio:Inf,intercistronic distance:NA,downstream in operon
KhC4	.	gene	1768447	1769963	.	-	.	ID=OP506.2;Name=KH2013:KH.C4.46;Parent=OP506;Note=SL1:0,SL2:0.730432653124436,SL2:SL1-ratio:Inf,intercistronic distance:1,downstream in operon
KhC4	.	gene	1769964	1772656	.	-	.	ID=OP506.1;Name=KH2013:KH.C4.303;Parent=OP506;Note=SL1:0,SL2:0.460919009211513,SL2:SL1-ratio:Inf,intercistronic distance:1,downstream in operon
KhC4	.	operon	1812968	1820417	.	-	.	ID=OP507;Name=OP507;size=3;genes=KH2013:KH.C4.495,KH2013:KH.C4.290,KH2013:KH.C4.629
KhC4	.	gene	1812968	1815177	.	-	.	ID=OP507.3;Name=KH2013:KH.C4.495;Parent=OP507;Note=SL1:0,SL2:0.0967135543248105,SL2:SL1-ratio:Inf,intercistronic distance:NA,downstream in operon
KhC4	.	gene	1815178	1818122	.	-	.	ID=OP507.2;Name=KH2013:KH.C4.290;Parent=OP507;Note=SL1:0,SL2:0.0768915503538458,SL2:SL1-ratio:Inf,intercistronic distance:1,downstream in operon
KhC4	.	gene	1818123	1820417	.	-	.	ID=OP507.1;Name=KH2013:KH.C4.629;Parent=OP507;Note=SL1:0,SL2:0.122580956754174,SL2:SL1-ratio:Inf,intercistronic distance:1,downstream in operon
KhC4	.	operon	2101819	2107204	.	-	.	ID=OP508;Name=OP508;size=2;genes=KH2013:KH.C4.37,KH2013:KH.C4.278
KhC4	.	gene	2101819	2103807	.	-	.	ID=OP508.2;Name=KH2013:KH.C4.37;Parent=OP508;Note=SL1:0,SL2:0.285806870229276,SL2:SL1-ratio:Inf,intercistronic distance:NA,downstream in operon
KhC4	.	gene	2103768	2107204	.	-	.	ID=OP508.1;Name=KH2013:KH.C4.278;Parent=OP508;Note=SL1:0,SL2:0.59393495312838,SL2:SL1-ratio:Inf,intercistronic distance:-39,downstream in operon
KhC4	.	operon	2110291	2173618	.	+	.	ID=OP509;Name=OP509;size=2;genes=KH2013:KH.C4.486,KH2013:KH.C4.756
KhC4	.	gene	2110291	2111919	.	+	.	ID=OP509.1;Name=KH2013:KH.C4.486;Parent=OP509;Note=SL1:0,SL2:0,SL2:SL1-ratio:NaN,intercistronic distance:1,upstream in operon
KhC4	.	gene	2111920	2173618	.	+	.	ID=OP509.2;Name=KH2013:KH.C4.756;Parent=OP509;Note=SL1:0,SL2:0.223842880112015,SL2:SL1-ratio:Inf,intercistronic distance:NA,downstream in operon
KhC4	.	operon	2248766	2268233	.	-	.	ID=OP510;Name=OP510;size=2;genes=KH2013:KH.C4.223,KH2013:KH.C4.53
KhC4	.	gene	2248766	2267429	.	-	.	ID=OP510.2;Name=KH2013:KH.C4.223;Parent=OP510;Note=SL1:0,SL2:0.211271536008281,SL2:SL1-ratio:Inf,intercistronic distance:NA,downstream in operon
KhC4	.	gene	2267430	2268233	.	-	.	ID=OP510.1;Name=KH2013:KH.C4.53;Parent=OP510;Note=SL1:0,SL2:0,SL2:SL1-ratio:NaN,intercistronic distance:1,upstream in operon
KhC4	.	operon	2316897	2324213	.	-	.	ID=OP511;Name=OP511;size=3;genes=KH2013:KH.C4.234,KH2013:KH.C4.561,KH2013:KH.C4.346
KhC4	.	gene	2316897	2321530	.	-	.	ID=OP511.3;Name=KH2013:KH.C4.234;Parent=OP511;Note=SL1:0,SL2:0.255377758360579,SL2:SL1-ratio:Inf,intercistronic distance:NA,downstream in operon
KhC4	.	gene	2321531	2322381	.	-	.	ID=OP511.2;Name=KH2013:KH.C4.561;Parent=OP511;Note=SL1:0,SL2:0.132108001090613,SL2:SL1-ratio:Inf,intercistronic distance:1,downstream in operon
KhC4	.	gene	2322382	2324213	.	-	.	ID=OP511.1;Name=KH2013:KH.C4.346;Parent=OP511;Note=SL1:0,SL2:0.443504220831802,SL2:SL1-ratio:Inf,intercistronic distance:1,downstream in operon
KhC4	.	operon	2377636	2383474	.	-	.	ID=OP512;Name=OP512;size=2;genes=KH2013:KH.C4.762,KH2013:KH.C4.583
KhC4	.	gene	2377636	2382269	.	-	.	ID=OP512.2;Name=KH2013:KH.C4.762;Parent=OP512;Note=SL1:0,SL2:0.0482318842369183,SL2:SL1-ratio:Inf,intercistronic distance:NA,downstream in operon
KhC4	.	gene	2382270	2383474	.	-	.	ID=OP512.1;Name=KH2013:KH.C4.583;Parent=OP512;Note=SL1:0,SL2:0.0609772708977106,SL2:SL1-ratio:Inf,intercistronic distance:1,downstream in operon
KhC4	.	operon	2384492	2387645	.	+	.	ID=OP513;Name=OP513;size=2;genes=KH2013:KH.C4.206,KH2013:KH.C4.86
KhC4	.	gene	2384492	2386324	.	+	.	ID=OP513.1;Name=KH2013:KH.C4.206;Parent=OP513;Note=SL1:0,SL2:0.0476639470571755,SL2:SL1-ratio:Inf,intercistronic distance:1,downstream in operon
KhC4	.	gene	2386325	2387645	.	+	.	ID=OP513.2;Name=KH2013:KH.C4.86;Parent=OP513;Note=SL1:0,SL2:0.211546990069006,SL2:SL1-ratio:Inf,intercistronic distance:NA,downstream in operon
KhC4	.	operon	2471753	2474701	.	+	.	ID=OP514;Name=OP514;size=2;genes=KH2013:KH.C4.104,KH2013:KH.C4.410
KhC4	.	gene	2471753	2472569	.	+	.	ID=OP514.1;Name=KH2013:KH.C4.104;Parent=OP514;Note=SL1:0,SL2:0.0482318842369183,SL2:SL1-ratio:Inf,intercistronic distance:1,downstream in operon
KhC4	.	gene	2472570	2474701	.	+	.	ID=OP514.2;Name=KH2013:KH.C4.410;Parent=OP514;Note=SL1:0,SL2:0.565180224142035,SL2:SL1-ratio:Inf,intercistronic distance:NA,downstream in operon
KhC4	.	operon	2630310	2634124	.	+	.	ID=OP515;Name=OP515;size=2;genes=KH2013:KH.C4.780,KH2013:KH.C4.554
KhC4	.	gene	2630310	2632120	.	+	.	ID=OP515.1;Name=KH2013:KH.C4.780;Parent=OP515;Note=SL1:0,SL2:0,SL2:SL1-ratio:NaN,intercistronic distance:1,upstream in operon
KhC4	.	gene	2632121	2634124	.	+	.	ID=OP515.2;Name=KH2013:KH.C4.554;Parent=OP515;Note=SL1:0,SL2:0.258461493777772,SL2:SL1-ratio:Inf,intercistronic distance:NA,downstream in operon
KhC4	.	operon	2780840	2805594	.	-	.	ID=OP516;Name=OP516;size=2;genes=KH2013:KH.C4.744,KH2013:KH.C4.297
KhC4	.	gene	2780840	2802233	.	-	.	ID=OP516.2;Name=KH2013:KH.C4.744;Parent=OP516;Note=SL1:0,SL2:0.114033136918547,SL2:SL1-ratio:Inf,intercistronic distance:NA,downstream in operon
KhC4	.	gene	2802234	2805594	.	-	.	ID=OP516.1;Name=KH2013:KH.C4.297;Parent=OP516;Note=SL1:0,SL2:0.0756563773205884,SL2:SL1-ratio:Inf,intercistronic distance:1,downstream in operon
KhC4	.	operon	2809810	2816630	.	+	.	ID=OP517;Name=OP517;size=2;genes=KH2013:KH.C4.793,KH2013:KH.C4.520
KhC4	.	gene	2809810	2810532	.	+	.	ID=OP517.1;Name=KH2013:KH.C4.793;Parent=OP517;Note=SL1:0,SL2:0.0490596780566559,SL2:SL1-ratio:Inf,intercistronic distance:1,downstream in operon
KhC4	.	gene	2810533	2816630	.	+	.	ID=OP517.2;Name=KH2013:KH.C4.520;Parent=OP517;Note=SL1:0,SL2:0.134709641412019,SL2:SL1-ratio:Inf,intercistronic distance:NA,downstream in operon
KhC4	.	operon	2843792	2847362	.	-	.	ID=OP518;Name=OP518;size=2;genes=KH2013:KH.C4.149,KH2013:KH.C4.677
KhC4	.	gene	2843792	2845336	.	-	.	ID=OP518.2;Name=KH2013:KH.C4.149;Parent=OP518;Note=SL1:0,SL2:0.0764375054076784,SL2:SL1-ratio:Inf,intercistronic distance:NA,downstream in operon
KhC4	.	gene	2845337	2847362	.	-	.	ID=OP518.1;Name=KH2013:KH.C4.677;Parent=OP518;Note=SL1:0,SL2:0.130100945032125,SL2:SL1-ratio:Inf,intercistronic distance:1,downstream in operon
KhC4	.	operon	2885966	2890100	.	-	.	ID=OP519;Name=OP519;size=2;genes=KH2013:KH.C4.187,KH2013:KH.C4.274
KhC4	.	gene	2885966	2889389	.	-	.	ID=OP519.2;Name=KH2013:KH.C4.187;Parent=OP519;Note=SL1:0,SL2:0.0490596780566559,SL2:SL1-ratio:Inf,intercistronic distance:NA,downstream in operon
KhC4	.	gene	2889301	2890100	.	-	.	ID=OP519.1;Name=KH2013:KH.C4.274;Parent=OP519;Note=SL1:0,SL2:0,SL2:SL1-ratio:NaN,intercistronic distance:-88,upstream in operon
KhC4	.	operon	3006472	3008959	.	+	.	ID=OP520;Name=OP520;size=2;genes=KH2013:KH.C4.55,KH2013:KH.C4.732
KhC4	.	gene	3006472	3007507	.	+	.	ID=OP520.1;Name=KH2013:KH.C4.55;Parent=OP520;Note=SL1:0,SL2:0,SL2:SL1-ratio:NaN,intercistronic distance:1,upstream in operon
KhC4	.	gene	3007508	3008959	.	+	.	ID=OP520.2;Name=KH2013:KH.C4.732;Parent=OP520;Note=SL1:0,SL2:0.349905396407845,SL2:SL1-ratio:Inf,intercistronic distance:NA,downstream in operon
KhC4	.	operon	3030131	3041782	.	-	.	ID=OP521;Name=OP521;size=2;genes=KH2013:KH.C4.312,KH2013:KH.C4.597
KhC4	.	gene	3030131	3037575	.	-	.	ID=OP521.2;Name=KH2013:KH.C4.312;Parent=OP521;Note=SL1:0,SL2:0.958318576511207,SL2:SL1-ratio:Inf,intercistronic distance:NA,downstream in operon
KhC4	.	gene	3037576	3041782	.	-	.	ID=OP521.1;Name=KH2013:KH.C4.597;Parent=OP521;Note=SL1:0,SL2:0.113491489184389,SL2:SL1-ratio:Inf,intercistronic distance:1,downstream in operon
KhC4	.	operon	3042120	3103382	.	+	.	ID=OP522;Name=OP522;size=4;genes=KH2013:KH.C4.733,KH2013:KH.C4.56,KH2013:KH.C4.654,KH2013:KH.C4.628
KhC4	.	gene	3042120	3073625	.	+	.	ID=OP522.1;Name=KH2013:KH.C4.733;Parent=OP522;Note=SL1:0,SL2:0,SL2:SL1-ratio:NaN,intercistronic distance:1,upstream in operon
KhC4	.	gene	3073626	3075359	.	+	.	ID=OP522.2;Name=KH2013:KH.C4.56;Parent=OP522;Note=SL1:0,SL2:0.451649967661862,SL2:SL1-ratio:Inf,intercistronic distance:1,downstream in operon
KhC4	.	gene	3075360	3086460	.	+	.	ID=OP522.3;Name=KH2013:KH.C4.654;Parent=OP522;Note=SL1:0,SL2:0.521459768412605,SL2:SL1-ratio:Inf,intercistronic distance:1,downstream in operon
KhC4	.	gene	3086461	3103382	.	+	.	ID=OP522.4;Name=KH2013:KH.C4.628;Parent=OP522;Note=SL1:0,SL2:0.139364894124877,SL2:SL1-ratio:Inf,intercistronic distance:NA,downstream in operon
KhC4	.	operon	3103491	3113108	.	-	.	ID=OP523;Name=OP523;size=2;genes=KH2013:KH.C4.167,KH2013:KH.C4.13
KhC4	.	gene	3103491	3109668	.	-	.	ID=OP523.2;Name=KH2013:KH.C4.167;Parent=OP523;Note=SL1:0,SL2:0.121050920289829,SL2:SL1-ratio:Inf,intercistronic distance:NA,downstream in operon
KhC4	.	gene	3109667	3113108	.	-	.	ID=OP523.1;Name=KH2013:KH.C4.13;Parent=OP523;Note=SL1:0,SL2:0,SL2:SL1-ratio:NaN,intercistronic distance:-1,upstream in operon
KhC4	.	operon	3143209	3155518	.	-	.	ID=OP524;Name=OP524;size=2;genes=KH2013:KH.C4.89,KH2013:KH.C4.300
KhC4	.	gene	3143209	3152676	.	-	.	ID=OP524.2;Name=KH2013:KH.C4.89;Parent=OP524;Note=SL1:0,SL2:1.55219924806116,SL2:SL1-ratio:Inf,intercistronic distance:NA,downstream in operon
KhC4	.	gene	3152677	3155518	.	-	.	ID=OP524.1;Name=KH2013:KH.C4.300;Parent=OP524;Note=SL1:0,SL2:0.0482318842369183,SL2:SL1-ratio:Inf,intercistronic distance:1,downstream in operon
KhC4	.	operon	3195660	3205078	.	-	.	ID=OP525;Name=OP525;size=2;genes=KH2013:KH.C4.173,KH2013:KH.C4.799
KhC4	.	gene	3195660	3203796	.	-	.	ID=OP525.2;Name=KH2013:KH.C4.173;Parent=OP525;Note=SL1:0,SL2:0.527465010597839,SL2:SL1-ratio:Inf,intercistronic distance:NA,downstream in operon
KhC4	.	gene	3203797	3205078	.	-	.	ID=OP525.1;Name=KH2013:KH.C4.799;Parent=OP525;Note=SL1:0,SL2:0.146288464174467,SL2:SL1-ratio:Inf,intercistronic distance:1,downstream in operon
KhC4	.	operon	3217588	3220631	.	+	.	ID=OP526;Name=OP526;size=2;genes=KH2013:KH.C4.794,KH2013:KH.C4.280
KhC4	.	gene	3217588	3219589	.	+	.	ID=OP526.1;Name=KH2013:KH.C4.794;Parent=OP526;Note=SL1:0,SL2:0.419441564431797,SL2:SL1-ratio:Inf,intercistronic distance:1,downstream in operon
KhC4	.	gene	3219590	3220631	.	+	.	ID=OP526.2;Name=KH2013:KH.C4.280;Parent=OP526;Note=SL1:0,SL2:0.139808168806486,SL2:SL1-ratio:Inf,intercistronic distance:NA,downstream in operon
KhC4	.	operon	3232606	3237752	.	-	.	ID=OP527;Name=OP527;size=2;genes=KH2013:KH.C4.664,KH2013:KH.C4.540
KhC4	.	gene	3232606	3236971	.	-	.	ID=OP527.2;Name=KH2013:KH.C4.664;Parent=OP527;Note=SL1:0,SL2:0.0839986206390288,SL2:SL1-ratio:Inf,intercistronic distance:NA,downstream in operon
KhC4	.	gene	3236972	3237752	.	-	.	ID=OP527.1;Name=KH2013:KH.C4.540;Parent=OP527;Note=SL1:0,SL2:0.196573025494016,SL2:SL1-ratio:Inf,intercistronic distance:1,downstream in operon
KhC4	.	operon	3272637	3283924	.	-	.	ID=OP528;Name=OP528;size=3;genes=KH2013:KH.C4.250,KH2013:KH.C4.196,KH2013:KH.C4.301
KhC4	.	gene	3272637	3280092	.	-	.	ID=OP528.3;Name=KH2013:KH.C4.250;Parent=OP528;Note=SL1:0,SL2:0.185735110414031,SL2:SL1-ratio:Inf,intercistronic distance:NA,downstream in operon
KhC4	.	gene	3280093	3281634	.	-	.	ID=OP528.2;Name=KH2013:KH.C4.196;Parent=OP528;Note=SL1:0,SL2:0.0482318842369183,SL2:SL1-ratio:Inf,intercistronic distance:1,downstream in operon
KhC4	.	gene	3281635	3283924	.	-	.	ID=OP528.1;Name=KH2013:KH.C4.301;Parent=OP528;Note=SL1:0,SL2:0.0482318842369183,SL2:SL1-ratio:Inf,intercistronic distance:1,downstream in operon
KhC4	.	operon	3327797	3343943	.	+	.	ID=OP529;Name=OP529;size=2;genes=KH2013:KH.C4.226,KH2013:KH.C4.737
KhC4	.	gene	3327797	3328377	.	+	.	ID=OP529.1;Name=KH2013:KH.C4.226;Parent=OP529;Note=SL1:0,SL2:0,SL2:SL1-ratio:NaN,intercistronic distance:1,upstream in operon
KhC4	.	gene	3328378	3343943	.	+	.	ID=OP529.2;Name=KH2013:KH.C4.737;Parent=OP529;Note=SL1:0,SL2:0.0483567771624053,SL2:SL1-ratio:Inf,intercistronic distance:NA,downstream in operon
KhC4	.	operon	3366051	3392400	.	-	.	ID=OP530;Name=OP530;size=2;genes=KH2013:KH.C4.487,KH2013:KH.C4.254
KhC4	.	gene	3366051	3374342	.	-	.	ID=OP530.2;Name=KH2013:KH.C4.487;Parent=OP530;Note=SL1:0,SL2:0.146288464174467,SL2:SL1-ratio:Inf,intercistronic distance:NA,downstream in operon
KhC4	.	gene	3374343	3392400	.	-	.	ID=OP530.1;Name=KH2013:KH.C4.254;Parent=OP530;Note=SL1:0,SL2:0.254985845837412,SL2:SL1-ratio:Inf,intercistronic distance:1,downstream in operon
KhC4	.	operon	3527163	3534679	.	+	.	ID=OP531;Name=OP531;size=2;genes=KH2013:KH.C4.461,KH2013:KH.C4.735
KhC4	.	gene	3527163	3532108	.	+	.	ID=OP531.1;Name=KH2013:KH.C4.461;Parent=OP531;Note=SL1:0,SL2:0.173292893555012,SL2:SL1-ratio:Inf,intercistronic distance:1,downstream in operon
KhC4	.	gene	3532109	3534679	.	+	.	ID=OP531.2;Name=KH2013:KH.C4.735;Parent=OP531;Note=SL1:0,SL2:0.198850968382978,SL2:SL1-ratio:Inf,intercistronic distance:NA,downstream in operon
KhC4	.	operon	3534680	3544832	.	+	.	ID=OP532;Name=OP532;size=2;genes=KH2013:KH.C4.621,KH2013:KH.C4.720
KhC4	.	gene	3534680	3541485	.	+	.	ID=OP532.1;Name=KH2013:KH.C4.621;Parent=OP532;Note=SL1:0,SL2:0,SL2:SL1-ratio:NaN,intercistronic distance:1,upstream in operon
KhC4	.	gene	3541486	3544832	.	+	.	ID=OP532.2;Name=KH2013:KH.C4.720;Parent=OP532;Note=SL1:0,SL2:0.0952786923113425,SL2:SL1-ratio:Inf,intercistronic distance:NA,downstream in operon
KhC4	.	operon	3592195	3596864	.	-	.	ID=OP533;Name=OP533;size=2;genes=KH2013:KH.C4.302,KH2013:KH.C4.60
KhC4	.	gene	3592195	3595259	.	-	.	ID=OP533.2;Name=KH2013:KH.C4.302;Parent=OP533;Note=SL1:0,SL2:0.113892147409107,SL2:SL1-ratio:Inf,intercistronic distance:NA,downstream in operon
KhC4	.	gene	3595260	3596864	.	-	.	ID=OP533.1;Name=KH2013:KH.C4.60;Parent=OP533;Note=SL1:0,SL2:0.0490596780566559,SL2:SL1-ratio:Inf,intercistronic distance:1,downstream in operon
KhC4	.	operon	3699333	3706209	.	+	.	ID=OP534;Name=OP534;size=3;genes=KH2013:KH.C4.11,KH2013:KH.C4.114,KH2013:KH.C4.473
KhC4	.	gene	3699333	3701802	.	+	.	ID=OP534.1;Name=KH2013:KH.C4.11;Parent=OP534;Note=SL1:0,SL2:0.322212092279284,SL2:SL1-ratio:Inf,intercistronic distance:1,downstream in operon
KhC4	.	gene	3701803	3703625	.	+	.	ID=OP534.2;Name=KH2013:KH.C4.114;Parent=OP534;Note=SL1:0,SL2:0.187256316611895,SL2:SL1-ratio:Inf,intercistronic distance:1,downstream in operon
KhC4	.	gene	3703626	3706209	.	+	.	ID=OP534.3;Name=KH2013:KH.C4.473;Parent=OP534;Note=SL1:0,SL2:0.0839986206390288,SL2:SL1-ratio:Inf,intercistronic distance:NA,downstream in operon
KhC4	.	operon	3799844	3807462	.	+	.	ID=OP535;Name=OP535;size=2;genes=KH2013:KH.C4.264,KH2013:KH.C4.768
KhC4	.	gene	3799844	3803767	.	+	.	ID=OP535.1;Name=KH2013:KH.C4.264;Parent=OP535;Note=SL1:0,SL2:0.477575359104125,SL2:SL1-ratio:Inf,intercistronic distance:1,downstream in operon
KhC4	.	gene	3803768	3807462	.	+	.	ID=OP535.2;Name=KH2013:KH.C4.768;Parent=OP535;Note=SL1:0,SL2:0.0908353460345059,SL2:SL1-ratio:Inf,intercistronic distance:NA,downstream in operon
KhC4	.	operon	3846977	3858164	.	+	.	ID=OP536;Name=OP536;size=2;genes=KH2013:KH.C4.23,KH2013:KH.C4.309
KhC4	.	gene	3846977	3858164	.	+	.	ID=OP536.1;Name=KH2013:KH.C4.23;Parent=OP536;Note=SL1:0,SL2:0.0766954569083742,SL2:SL1-ratio:Inf,intercistronic distance:-3538,downstream in operon
KhC4	.	gene	3854626	3856194	.	+	.	ID=OP536.2;Name=KH2013:KH.C4.309;Parent=OP536;Note=SL1:0,SL2:0.160749667381576,SL2:SL1-ratio:Inf,intercistronic distance:NA,downstream in operon
KhC4	.	operon	3871375	3883952	.	+	.	ID=OP537;Name=OP537;size=2;genes=KH2013:KH.C4.546,KH2013:KH.C4.710
KhC4	.	gene	3871375	3881468	.	+	.	ID=OP537.1;Name=KH2013:KH.C4.546;Parent=OP537;Note=SL1:0,SL2:0.402655149731371,SL2:SL1-ratio:Inf,intercistronic distance:1,downstream in operon
KhC4	.	gene	3881469	3883952	.	+	.	ID=OP537.2;Name=KH2013:KH.C4.710;Parent=OP537;Note=SL1:0,SL2:0.196238712226624,SL2:SL1-ratio:Inf,intercistronic distance:NA,downstream in operon
KhC4	.	operon	3942798	3951572	.	-	.	ID=OP538;Name=OP538;size=2;genes=KH2013:KH.C4.225,KH2013:KH.C4.609
KhC4	.	gene	3942798	3950282	.	-	.	ID=OP538.2;Name=KH2013:KH.C4.225;Parent=OP538;Note=SL1:0,SL2:0.0799605299900778,SL2:SL1-ratio:Inf,intercistronic distance:NA,downstream in operon
KhC4	.	gene	3950283	3951572	.	-	.	ID=OP538.1;Name=KH2013:KH.C4.609;Parent=OP538;Note=SL1:0,SL2:0.599547539904991,SL2:SL1-ratio:Inf,intercistronic distance:1,downstream in operon
KhC4	.	operon	4030824	4033771	.	-	.	ID=OP539;Name=OP539;size=2;genes=KH2013:KH.C4.770,KH2013:KH.C4.197
KhC4	.	gene	4030824	4032211	.	-	.	ID=OP539.2;Name=KH2013:KH.C4.770;Parent=OP539;Note=SL1:0,SL2:0.192200607995581,SL2:SL1-ratio:Inf,intercistronic distance:NA,downstream in operon
KhC4	.	gene	4032212	4033771	.	-	.	ID=OP539.1;Name=KH2013:KH.C4.197;Parent=OP539;Note=SL1:0,SL2:0,SL2:SL1-ratio:NaN,intercistronic distance:1,upstream in operon
KhC4	.	operon	4103239	4121578	.	+	.	ID=OP540;Name=OP540;size=2;genes=KH2013:KH.C4.767,KH2013:KH.C4.740
KhC4	.	gene	4103239	4113411	.	+	.	ID=OP540.1;Name=KH2013:KH.C4.767;Parent=OP540;Note=SL1:0,SL2:0,SL2:SL1-ratio:NaN,intercistronic distance:1,upstream in operon
KhC4	.	gene	4113412	4121578	.	+	.	ID=OP540.2;Name=KH2013:KH.C4.740;Parent=OP540;Note=SL1:0,SL2:0.0476639470571755,SL2:SL1-ratio:Inf,intercistronic distance:NA,downstream in operon
KhC4	.	operon	4130530	4149858	.	+	.	ID=OP541;Name=OP541;size=2;genes=KH2013:KH.C4.655,KH2013:KH.C4.678
KhC4	.	gene	4130530	4149858	.	+	.	ID=OP541.1;Name=KH2013:KH.C4.655;Parent=OP541;Note=SL1:0,SL2:0.0490596780566559,SL2:SL1-ratio:Inf,intercistronic distance:-6900,downstream in operon
KhC4	.	gene	4142958	4145949	.	+	.	ID=OP541.2;Name=KH2013:KH.C4.678;Parent=OP541;Note=SL1:0,SL2:0.172654999842447,SL2:SL1-ratio:Inf,intercistronic distance:NA,downstream in operon
KhC4	.	operon	4251203	4262192	.	-	.	ID=OP542;Name=OP542;size=2;genes=KH2013:KH.C4.90,KH2013:KH.C4.248
KhC4	.	gene	4251203	4257261	.	-	.	ID=OP542.2;Name=KH2013:KH.C4.90;Parent=OP542;Note=SL1:0,SL2:0.257437277720694,SL2:SL1-ratio:Inf,intercistronic distance:NA,downstream in operon
KhC4	.	gene	4257262	4262192	.	-	.	ID=OP542.1;Name=KH2013:KH.C4.248;Parent=OP542;Note=SL1:0,SL2:0,SL2:SL1-ratio:NaN,intercistronic distance:1,upstream in operon
KhC4	.	operon	4391353	4403746	.	+	.	ID=OP543;Name=OP543;size=2;genes=KH2013:KH.C4.529,KH2013:KH.C4.338
KhC4	.	gene	4391353	4391977	.	+	.	ID=OP543.1;Name=KH2013:KH.C4.529;Parent=OP543;Note=SL1:0,SL2:0.172927584051327,SL2:SL1-ratio:Inf,intercistronic distance:1,downstream in operon
KhC4	.	gene	4391978	4403746	.	+	.	ID=OP543.2;Name=KH2013:KH.C4.338;Parent=OP543;Note=SL1:0,SL2:0.990542156030831,SL2:SL1-ratio:Inf,intercistronic distance:NA,downstream in operon
KhC4	.	operon	4406979	4412436	.	-	.	ID=OP544;Name=OP544;size=3;genes=KH2013:KH.C4.544,KH2013:KH.C4.168,KH2013:KH.C4.193
KhC4	.	gene	4406979	4408475	.	-	.	ID=OP544.3;Name=KH2013:KH.C4.544;Parent=OP544;Note=SL1:0,SL2:0.0483567771624053,SL2:SL1-ratio:Inf,intercistronic distance:NA,downstream in operon
KhC4	.	gene	4408449	4411833	.	-	.	ID=OP544.2;Name=KH2013:KH.C4.168;Parent=OP544;Note=SL1:0,SL2:0.847911215736656,SL2:SL1-ratio:Inf,intercistronic distance:-26,downstream in operon
KhC4	.	gene	4411834	4412436	.	-	.	ID=OP544.1;Name=KH2013:KH.C4.193;Parent=OP544;Note=SL1:0,SL2:0.0949770669913579,SL2:SL1-ratio:Inf,intercistronic distance:1,downstream in operon
KhC4	.	operon	4432722	4457606	.	+	.	ID=OP545;Name=OP545;size=2;genes=KH2013:KH.C4.646,KH2013:KH.C4.599
KhC4	.	gene	4432722	4435669	.	+	.	ID=OP545.1;Name=KH2013:KH.C4.646;Parent=OP545;Note=SL1:0,SL2:0.0482318842369183,SL2:SL1-ratio:Inf,intercistronic distance:1,downstream in operon
KhC4	.	gene	4435670	4457606	.	+	.	ID=OP545.2;Name=KH2013:KH.C4.599;Parent=OP545;Note=SL1:0,SL2:0.100712756616097,SL2:SL1-ratio:Inf,intercistronic distance:NA,downstream in operon
KhC4	.	operon	4457640	4465261	.	-	.	ID=OP546;Name=OP546;size=2;genes=KH2013:KH.C4.148,KH2013:KH.C4.662
KhC4	.	gene	4457640	4463468	.	-	.	ID=OP546.2;Name=KH2013:KH.C4.148;Parent=OP546;Note=SL1:0,SL2:0.136860065881368,SL2:SL1-ratio:Inf,intercistronic distance:NA,downstream in operon
KhC4	.	gene	4463469	4465261	.	-	.	ID=OP546.1;Name=KH2013:KH.C4.662;Parent=OP546;Note=SL1:0,SL2:0.104132039486801,SL2:SL1-ratio:Inf,intercistronic distance:1,downstream in operon
KhC4	.	operon	4481903	4488133	.	+	.	ID=OP547;Name=OP547;size=2;genes=KH2013:KH.C4.574,KH2013:KH.C4.113
KhC4	.	gene	4481903	4484871	.	+	.	ID=OP547.1;Name=KH2013:KH.C4.574;Parent=OP547;Note=SL1:0,SL2:0.233451953495046,SL2:SL1-ratio:Inf,intercistronic distance:1,downstream in operon
KhC4	.	gene	4484872	4488133	.	+	.	ID=OP547.2;Name=KH2013:KH.C4.113;Parent=OP547;Note=SL1:0,SL2:0.334986565063752,SL2:SL1-ratio:Inf,intercistronic distance:NA,downstream in operon
KhC4	.	operon	4489739	4502076	.	-	.	ID=OP548;Name=OP548;size=2;genes=KH2013:KH.C4.133,KH2013:KH.C4.296
KhC4	.	gene	4489739	4496635	.	-	.	ID=OP548.2;Name=KH2013:KH.C4.133;Parent=OP548;Note=SL1:0,SL2:0.595162076723565,SL2:SL1-ratio:Inf,intercistronic distance:NA,downstream in operon
KhC4	.	gene	4496636	4502076	.	-	.	ID=OP548.1;Name=KH2013:KH.C4.296;Parent=OP548;Note=SL1:0,SL2:0.134709641412019,SL2:SL1-ratio:Inf,intercistronic distance:1,downstream in operon
KhC4	.	operon	4676656	4681810	.	-	.	ID=OP549;Name=OP549;size=3;genes=KH2013:KH.C4.286,KH2013:KH.C4.725,KH2013:KH.C4.321
KhC4	.	gene	4676656	4679502	.	-	.	ID=OP549.3;Name=KH2013:KH.C4.286;Parent=OP549;Note=SL1:0,SL2:0.310263059791704,SL2:SL1-ratio:Inf,intercistronic distance:NA,downstream in operon
KhC4	.	gene	4679503	4681313	.	-	.	ID=OP549.2;Name=KH2013:KH.C4.725;Parent=OP549;Note=SL1:0,SL2:0.949595178413912,SL2:SL1-ratio:Inf,intercistronic distance:1,downstream in operon
KhC4	.	gene	4681314	4681810	.	-	.	ID=OP549.1;Name=KH2013:KH.C4.321;Parent=OP549;Note=SL1:0,SL2:0.124937874641834,SL2:SL1-ratio:Inf,intercistronic distance:1,downstream in operon
KhC4	.	operon	4743522	4753146	.	-	.	ID=OP550;Name=OP550;size=2;genes=KH2013:KH.C4.41,KH2013:KH.C4.689
KhC4	.	gene	4743522	4752127	.	-	.	ID=OP550.2;Name=KH2013:KH.C4.41;Parent=OP550;Note=SL1:0,SL2:0.17893101366481,SL2:SL1-ratio:Inf,intercistronic distance:NA,downstream in operon
KhC4	.	gene	4752128	4753146	.	-	.	ID=OP550.1;Name=KH2013:KH.C4.689;Parent=OP550;Note=SL1:0,SL2:0.145245687437671,SL2:SL1-ratio:Inf,intercistronic distance:1,downstream in operon
KhC4	.	operon	4753336	4765513	.	+	.	ID=OP551;Name=OP551;size=4;genes=KH2013:KH.C4.454,KH2013:KH.C4.681,KH2013:KH.C4.82,KH2013:KH.C4.580
KhC4	.	gene	4753336	4753903	.	+	.	ID=OP551.1;Name=KH2013:KH.C4.454;Parent=OP551;Note=SL1:0,SL2:0,SL2:SL1-ratio:NaN,intercistronic distance:1,upstream in operon
KhC4	.	gene	4753904	4756234	.	+	.	ID=OP551.2;Name=KH2013:KH.C4.681;Parent=OP551;Note=SL1:0,SL2:0.0486440203183198,SL2:SL1-ratio:Inf,intercistronic distance:1,downstream in operon
KhC4	.	gene	4756235	4757611	.	+	.	ID=OP551.3;Name=KH2013:KH.C4.82;Parent=OP551;Note=SL1:0,SL2:0.194292733226581,SL2:SL1-ratio:Inf,intercistronic distance:1,downstream in operon
KhC4	.	gene	4757612	4765513	.	+	.	ID=OP551.4;Name=KH2013:KH.C4.580;Parent=OP551;Note=SL1:0,SL2:0.221439145717486,SL2:SL1-ratio:Inf,intercistronic distance:NA,downstream in operon
KhC4	.	operon	4774278	4777117	.	+	.	ID=OP552;Name=OP552;size=2;genes=KH2013:KH.C4.790,KH2013:KH.C4.186
KhC4	.	gene	4774278	4775302	.	+	.	ID=OP552.1;Name=KH2013:KH.C4.790;Parent=OP552;Note=SL1:0,SL2:0,SL2:SL1-ratio:NaN,intercistronic distance:-12,upstream in operon
KhC4	.	gene	4775290	4777117	.	+	.	ID=OP552.2;Name=KH2013:KH.C4.186;Parent=OP552;Note=SL1:0,SL2:0.173403896643597,SL2:SL1-ratio:Inf,intercistronic distance:NA,downstream in operon
KhC4	.	operon	4778511	4791743	.	+	.	ID=OP553;Name=OP553;size=2;genes=KH2013:KH.C4.299,KH2013:KH.C4.475
KhC4	.	gene	4778511	4788489	.	+	.	ID=OP553.1;Name=KH2013:KH.C4.299;Parent=OP553;Note=SL1:0,SL2:0,SL2:SL1-ratio:NaN,intercistronic distance:-59,upstream in operon
KhC4	.	gene	4788430	4791743	.	+	.	ID=OP553.2;Name=KH2013:KH.C4.475;Parent=OP553;Note=SL1:0,SL2:0.41953195010992,SL2:SL1-ratio:Inf,intercistronic distance:NA,downstream in operon
KhC4	.	operon	4820020	4828921	.	+	.	ID=OP554;Name=OP554;size=2;genes=KH2013:KH.C4.365,KH2013:KH.C4.253
KhC4	.	gene	4820020	4820984	.	+	.	ID=OP554.1;Name=KH2013:KH.C4.365;Parent=OP554;Note=SL1:0,SL2:0.29618003222478,SL2:SL1-ratio:Inf,intercistronic distance:-19,downstream in operon
KhC4	.	gene	4820965	4828921	.	+	.	ID=OP554.2;Name=KH2013:KH.C4.253;Parent=OP554;Note=SL1:0,SL2:0.283982114536003,SL2:SL1-ratio:Inf,intercistronic distance:NA,downstream in operon
KhC4	.	operon	4846494	4851881	.	+	.	ID=OP555;Name=OP555;size=2;genes=KH2013:KH.C4.784,KH2013:KH.C4.22
KhC4	.	gene	4846494	4850040	.	+	.	ID=OP555.1;Name=KH2013:KH.C4.784;Parent=OP555;Note=SL1:0,SL2:1.60347693430563,SL2:SL1-ratio:Inf,intercistronic distance:-17,downstream in operon
KhC4	.	gene	4850023	4851881	.	+	.	ID=OP555.2;Name=KH2013:KH.C4.22;Parent=OP555;Note=SL1:0,SL2:1.46942354145328,SL2:SL1-ratio:Inf,intercistronic distance:NA,downstream in operon
KhC4	.	operon	4884039	4898399	.	-	.	ID=OP556;Name=OP556;size=2;genes=KH2013:KH.C4.485,KH2013:KH.C4.284
KhC4	.	gene	4884039	4885480	.	-	.	ID=OP556.2;Name=KH2013:KH.C4.485;Parent=OP556;Note=SL1:0,SL2:0.298545988499332,SL2:SL1-ratio:Inf,intercistronic distance:NA,downstream in operon
KhC4	.	gene	4885481	4898399	.	-	.	ID=OP556.1;Name=KH2013:KH.C4.284;Parent=OP556;Note=SL1:0,SL2:1.68074938597274,SL2:SL1-ratio:Inf,intercistronic distance:1,downstream in operon
KhC4	.	operon	4968021	4971785	.	-	.	ID=OP557;Name=OP557;size=2;genes=KH2013:KH.C4.363,KH2013:KH.C4.805
KhC4	.	gene	4968021	4970258	.	-	.	ID=OP557.2;Name=KH2013:KH.C4.363;Parent=OP557;Note=SL1:0,SL2:0.544091996000931,SL2:SL1-ratio:Inf,intercistronic distance:NA,downstream in operon
KhC4	.	gene	4970259	4971785	.	-	.	ID=OP557.1;Name=KH2013:KH.C4.805;Parent=OP557;Note=SL1:0,SL2:0.259057389773575,SL2:SL1-ratio:Inf,intercistronic distance:1,downstream in operon
KhC4	.	operon	4994297	5001241	.	-	.	ID=OP558;Name=OP558;size=4;genes=KH2013:KH.C4.682,KH2013:KH.C4.712,KH2013:KH.C4.232,KH2013:KH.C4.651
KhC4	.	gene	4994297	4997074	.	-	.	ID=OP558.4;Name=KH2013:KH.C4.682;Parent=OP558;Note=SL1:0,SL2:0.211549288820324,SL2:SL1-ratio:Inf,intercistronic distance:NA,downstream in operon
KhC4	.	gene	4997075	4997723	.	-	.	ID=OP558.3;Name=KH2013:KH.C4.712;Parent=OP558;Note=SL1:0,SL2:0.139364894124877,SL2:SL1-ratio:Inf,intercistronic distance:1,downstream in operon
KhC4	.	gene	4997724	4999171	.	-	.	ID=OP558.2;Name=KH2013:KH.C4.232;Parent=OP558;Note=SL1:0,SL2:0.0839320203534726,SL2:SL1-ratio:Inf,intercistronic distance:1,downstream in operon
KhC4	.	gene	4999172	5001241	.	-	.	ID=OP558.1;Name=KH2013:KH.C4.651;Parent=OP558;Note=SL1:0,SL2:0.257647269458767,SL2:SL1-ratio:Inf,intercistronic distance:1,downstream in operon
KhC4	.	operon	5099733	5108141	.	+	.	ID=OP559;Name=OP559;size=2;genes=KH2013:KH.C4.535,KH2013:KH.C4.176
KhC4	.	gene	5099733	5103884	.	+	.	ID=OP559.1;Name=KH2013:KH.C4.535;Parent=OP559;Note=SL1:0,SL2:0.288810564636505,SL2:SL1-ratio:Inf,intercistronic distance:1,downstream in operon
KhC4	.	gene	5103885	5108141	.	+	.	ID=OP559.2;Name=KH2013:KH.C4.176;Parent=OP559;Note=SL1:0,SL2:0.938120177358891,SL2:SL1-ratio:Inf,intercistronic distance:NA,downstream in operon
KhC4	.	operon	5315952	5332911	.	+	.	ID=OP560;Name=OP560;size=4;genes=KH2013:KH.C4.349,KH2013:KH.C4.692,KH2013:KH.C4.640,KH2013:KH.C4.600
KhC4	.	gene	5315952	5316251	.	+	.	ID=OP560.1;Name=KH2013:KH.C4.349;Parent=OP560;Note=SL1:0,SL2:0,SL2:SL1-ratio:NaN,intercistronic distance:1,upstream in operon
KhC4	.	gene	5316252	5319034	.	+	.	ID=OP560.2;Name=KH2013:KH.C4.692;Parent=OP560;Note=SL1:0,SL2:1.15106663281701,SL2:SL1-ratio:Inf,intercistronic distance:1,downstream in operon
KhC4	.	gene	5319035	5327964	.	+	.	ID=OP560.3;Name=KH2013:KH.C4.640;Parent=OP560;Note=SL1:0,SL2:0.0678074033824669,SL2:SL1-ratio:Inf,intercistronic distance:1,downstream in operon
KhC4	.	gene	5327965	5332911	.	+	.	ID=OP560.4;Name=KH2013:KH.C4.600;Parent=OP560;Note=SL1:0,SL2:0.563534725058742,SL2:SL1-ratio:Inf,intercistronic distance:NA,downstream in operon
KhC4	.	operon	5346816	5351567	.	-	.	ID=OP561;Name=OP561;size=2;genes=KH2013:KH.C4.221,KH2013:KH.C4.333
KhC4	.	gene	5346816	5350501	.	-	.	ID=OP561.2;Name=KH2013:KH.C4.221;Parent=OP561;Note=SL1:0,SL2:0.110719572858743,SL2:SL1-ratio:Inf,intercistronic distance:NA,downstream in operon
KhC4	.	gene	5350502	5351567	.	-	.	ID=OP561.1;Name=KH2013:KH.C4.333;Parent=OP561;Note=SL1:0,SL2:0,SL2:SL1-ratio:NaN,intercistronic distance:1,upstream in operon
KhC4	.	operon	5367303	5385384	.	+	.	ID=OP562;Name=OP562;size=3;genes=KH2013:KH.C4.215,KH2013:KH.C4.687,KH2013:KH.C4.144
KhC4	.	gene	5367303	5371590	.	+	.	ID=OP562.1;Name=KH2013:KH.C4.215;Parent=OP562;Note=SL1:0,SL2:0,SL2:SL1-ratio:NaN,intercistronic distance:1,upstream in operon
KhC4	.	gene	5371591	5372909	.	+	.	ID=OP562.2;Name=KH2013:KH.C4.687;Parent=OP562;Note=SL1:0,SL2:0.0482318842369183,SL2:SL1-ratio:Inf,intercistronic distance:-37,downstream in operon
KhC4	.	gene	5372872	5385384	.	+	.	ID=OP562.3;Name=KH2013:KH.C4.144;Parent=OP562;Note=SL1:0,SL2:0.190147139445192,SL2:SL1-ratio:Inf,intercistronic distance:NA,downstream in operon
KhC5	.	operon	757804	766687	.	-	.	ID=OP563;Name=OP563;size=3;genes=KH2013:KH.C5.550,KH2013:KH.C5.517,KH2013:KH.C5.373
KhC5	.	gene	757804	761432	.	-	.	ID=OP563.3;Name=KH2013:KH.C5.550;Parent=OP563;Note=SL1:0,SL2:0.0981193561133118,SL2:SL1-ratio:Inf,intercistronic distance:NA,downstream in operon
KhC5	.	gene	761433	765957	.	-	.	ID=OP563.2;Name=KH2013:KH.C5.517;Parent=OP563;Note=SL1:0,SL2:0.0608732244887675,SL2:SL1-ratio:Inf,intercistronic distance:1,downstream in operon
KhC5	.	gene	765958	766687	.	-	.	ID=OP563.1;Name=KH2013:KH.C5.373;Parent=OP563;Note=SL1:0,SL2:0.0928720875383054,SL2:SL1-ratio:Inf,intercistronic distance:1,downstream in operon
KhC5	.	operon	877098	889633	.	+	.	ID=OP564;Name=OP564;size=2;genes=KH2013:KH.C5.181,KH2013:KH.C5.52
KhC5	.	gene	877098	878979	.	+	.	ID=OP564.1;Name=KH2013:KH.C5.181;Parent=OP564;Note=SL1:0,SL2:0,SL2:SL1-ratio:NaN,intercistronic distance:1,upstream in operon
KhC5	.	gene	878980	889633	.	+	.	ID=OP564.2;Name=KH2013:KH.C5.52;Parent=OP564;Note=SL1:0,SL2:0.592182888841499,SL2:SL1-ratio:Inf,intercistronic distance:NA,downstream in operon
KhC5	.	operon	916036	927603	.	+	.	ID=OP565;Name=OP565;size=2;genes=KH2013:KH.C5.667,KH2013:KH.C5.1
KhC5	.	gene	916036	918749	.	+	.	ID=OP565.1;Name=KH2013:KH.C5.667;Parent=OP565;Note=SL1:0,SL2:0.143389078452992,SL2:SL1-ratio:Inf,intercistronic distance:-2713,downstream in operon
KhC5	.	gene	916036	927603	.	+	.	ID=OP565.2;Name=KH2013:KH.C5.1;Parent=OP565;Note=SL1:0,SL2:0.143389078452992,SL2:SL1-ratio:Inf,intercistronic distance:NA,downstream in operon
KhC5	.	operon	962106	971624	.	+	.	ID=OP566;Name=OP566;size=2;genes=KH2013:KH.C5.631,KH2013:KH.C5.315
KhC5	.	gene	962106	962928	.	+	.	ID=OP566.1;Name=KH2013:KH.C5.631;Parent=OP566;Note=SL1:0,SL2:0,SL2:SL1-ratio:NaN,intercistronic distance:1,upstream in operon
KhC5	.	gene	962929	971624	.	+	.	ID=OP566.2;Name=KH2013:KH.C5.315;Parent=OP566;Note=SL1:0,SL2:0.831014127581309,SL2:SL1-ratio:Inf,intercistronic distance:NA,downstream in operon
KhC5	.	operon	1096836	1105737	.	-	.	ID=OP567;Name=OP567;size=2;genes=KH2013:KH.C5.622,KH2013:KH.C5.333
KhC5	.	gene	1096836	1103925	.	-	.	ID=OP567.2;Name=KH2013:KH.C5.622;Parent=OP567;Note=SL1:0,SL2:0.159625936917286,SL2:SL1-ratio:Inf,intercistronic distance:NA,downstream in operon
KhC5	.	gene	1103926	1105737	.	-	.	ID=OP567.1;Name=KH2013:KH.C5.333;Parent=OP567;Note=SL1:0,SL2:0.196125952426139,SL2:SL1-ratio:Inf,intercistronic distance:1,downstream in operon
KhC5	.	operon	1276988	1279933	.	-	.	ID=OP568;Name=OP568;size=2;genes=KH2013:KH.C5.50,KH2013:KH.C5.408
KhC5	.	gene	1276988	1279166	.	-	.	ID=OP568.2;Name=KH2013:KH.C5.50;Parent=OP568;Note=SL1:0,SL2:0.359077304208766,SL2:SL1-ratio:Inf,intercistronic distance:NA,downstream in operon
KhC5	.	gene	1279167	1279933	.	-	.	ID=OP568.1;Name=KH2013:KH.C5.408;Parent=OP568;Note=SL1:0,SL2:0.183194136322085,SL2:SL1-ratio:Inf,intercistronic distance:1,downstream in operon
KhC5	.	operon	1315544	1321481	.	+	.	ID=OP569;Name=OP569;size=2;genes=KH2013:KH.C5.189,KH2013:KH.C5.4
KhC5	.	gene	1315544	1318270	.	+	.	ID=OP569.1;Name=KH2013:KH.C5.189;Parent=OP569;Note=SL1:0,SL2:0.124937874641834,SL2:SL1-ratio:Inf,intercistronic distance:1,downstream in operon
KhC5	.	gene	1318271	1321481	.	+	.	ID=OP569.2;Name=KH2013:KH.C5.4;Parent=OP569;Note=SL1:0,SL2:0.183207978393025,SL2:SL1-ratio:Inf,intercistronic distance:NA,downstream in operon
KhC5	.	operon	1399019	1408539	.	+	.	ID=OP570;Name=OP570;size=2;genes=KH2013:KH.C5.95,KH2013:KH.C5.413
KhC5	.	gene	1399019	1402246	.	+	.	ID=OP570.1;Name=KH2013:KH.C5.95;Parent=OP570;Note=SL1:0,SL2:0.299428968479881,SL2:SL1-ratio:Inf,intercistronic distance:1,downstream in operon
KhC5	.	gene	1402247	1408539	.	+	.	ID=OP570.2;Name=KH2013:KH.C5.413;Parent=OP570;Note=SL1:0,SL2:0.20854056626062,SL2:SL1-ratio:Inf,intercistronic distance:NA,downstream in operon
KhC5	.	operon	1408470	1419229	.	-	.	ID=OP571;Name=OP571;size=2;genes=KH2013:KH.C5.453,KH2013:KH.C5.77
KhC5	.	gene	1408470	1413661	.	-	.	ID=OP571.2;Name=KH2013:KH.C5.453;Parent=OP571;Note=SL1:0,SL2:0.230641130016207,SL2:SL1-ratio:Inf,intercistronic distance:NA,downstream in operon
KhC5	.	gene	1413662	1419229	.	-	.	ID=OP571.1;Name=KH2013:KH.C5.77;Parent=OP571;Note=SL1:0,SL2:0.343058150154968,SL2:SL1-ratio:Inf,intercistronic distance:1,downstream in operon
KhC5	.	operon	1605919	1617776	.	-	.	ID=OP572;Name=OP572;size=2;genes=KH2013:KH.C5.521,KH2013:KH.C5.133
KhC5	.	gene	1605919	1615884	.	-	.	ID=OP572.2;Name=KH2013:KH.C5.521;Parent=OP572;Note=SL1:0,SL2:0.172671837212459,SL2:SL1-ratio:Inf,intercistronic distance:NA,downstream in operon
KhC5	.	gene	1615885	1617776	.	-	.	ID=OP572.1;Name=KH2013:KH.C5.133;Parent=OP572;Note=SL1:0,SL2:0.0766954569083742,SL2:SL1-ratio:Inf,intercistronic distance:1,downstream in operon
KhC5	.	operon	1670585	1679472	.	-	.	ID=OP573;Name=OP573;size=2;genes=KH2013:KH.C5.572,KH2013:KH.C5.180
KhC5	.	gene	1670585	1678244	.	-	.	ID=OP573.2;Name=KH2013:KH.C5.572;Parent=OP573;Note=SL1:0,SL2:0.273571809616635,SL2:SL1-ratio:Inf,intercistronic distance:NA,downstream in operon
KhC5	.	gene	1678242	1679472	.	-	.	ID=OP573.1;Name=KH2013:KH.C5.180;Parent=OP573;Note=SL1:0,SL2:0.178007867069319,SL2:SL1-ratio:Inf,intercistronic distance:-2,downstream in operon
KhC5	.	operon	1758702	1761751	.	-	.	ID=OP574;Name=OP574;size=2;genes=KH2013:KH.C5.538,KH2013:KH.C5.571
KhC5	.	gene	1758702	1760601	.	-	.	ID=OP574.2;Name=KH2013:KH.C5.538;Parent=OP574;Note=SL1:0,SL2:0.1072129184552,SL2:SL1-ratio:Inf,intercistronic distance:NA,downstream in operon
KhC5	.	gene	1760602	1761751	.	-	.	ID=OP574.1;Name=KH2013:KH.C5.571;Parent=OP574;Note=SL1:0,SL2:0,SL2:SL1-ratio:NaN,intercistronic distance:1,upstream in operon
KhC5	.	operon	1837120	1849664	.	-	.	ID=OP575;Name=OP575;size=2;genes=KH2013:KH.C5.547,KH2013:KH.C5.362
KhC5	.	gene	1837120	1848152	.	-	.	ID=OP575.2;Name=KH2013:KH.C5.547;Parent=OP575;Note=SL1:0,SL2:0.318009831889349,SL2:SL1-ratio:Inf,intercistronic distance:NA,downstream in operon
KhC5	.	gene	1848153	1849664	.	-	.	ID=OP575.1;Name=KH2013:KH.C5.362;Parent=OP575;Note=SL1:0,SL2:0.313394357234939,SL2:SL1-ratio:Inf,intercistronic distance:1,downstream in operon
KhC5	.	operon	1904222	1910880	.	+	.	ID=OP576;Name=OP576;size=2;genes=KH2013:KH.C5.463,KH2013:KH.C5.541
KhC5	.	gene	1904222	1905351	.	+	.	ID=OP576.1;Name=KH2013:KH.C5.463;Parent=OP576;Note=SL1:0,SL2:0,SL2:SL1-ratio:NaN,intercistronic distance:1,upstream in operon
KhC5	.	gene	1905352	1910880	.	+	.	ID=OP576.2;Name=KH2013:KH.C5.541;Parent=OP576;Note=SL1:0,SL2:0.142613501524541,SL2:SL1-ratio:Inf,intercistronic distance:NA,downstream in operon
KhC5	.	operon	1910901	1918919	.	-	.	ID=OP577;Name=OP577;size=2;genes=KH2013:KH.C5.411,KH2013:KH.C5.583
KhC5	.	gene	1910901	1916903	.	-	.	ID=OP577.2;Name=KH2013:KH.C5.411;Parent=OP577;Note=SL1:0,SL2:0.0490596780566559,SL2:SL1-ratio:Inf,intercistronic distance:NA,downstream in operon
KhC5	.	gene	1916896	1918919	.	-	.	ID=OP577.1;Name=KH2013:KH.C5.583;Parent=OP577;Note=SL1:0,SL2:0.0490596780566559,SL2:SL1-ratio:Inf,intercistronic distance:-7,downstream in operon
KhC5	.	operon	1987000	1992258	.	+	.	ID=OP578;Name=OP578;size=3;genes=KH2013:KH.C5.191,KH2013:KH.C5.503,KH2013:KH.C5.422
KhC5	.	gene	1987000	1989475	.	+	.	ID=OP578.1;Name=KH2013:KH.C5.191;Parent=OP578;Note=SL1:0,SL2:0.662659616593573,SL2:SL1-ratio:Inf,intercistronic distance:1,downstream in operon
KhC5	.	gene	1989476	1990669	.	+	.	ID=OP578.2;Name=KH2013:KH.C5.503;Parent=OP578;Note=SL1:0,SL2:0.145245687437671,SL2:SL1-ratio:Inf,intercistronic distance:1,downstream in operon
KhC5	.	gene	1990670	1992258	.	+	.	ID=OP578.3;Name=KH2013:KH.C5.422;Parent=OP578;Note=SL1:0,SL2:0.603688233089233,SL2:SL1-ratio:Inf,intercistronic distance:NA,downstream in operon
KhC5	.	operon	1998996	2008982	.	+	.	ID=OP579;Name=OP579;size=2;genes=KH2013:KH.C5.342,KH2013:KH.C5.461
KhC5	.	gene	1998996	2002506	.	+	.	ID=OP579.1;Name=KH2013:KH.C5.342;Parent=OP579;Note=SL1:0,SL2:1.11636594351164,SL2:SL1-ratio:Inf,intercistronic distance:1,downstream in operon
KhC5	.	gene	2002507	2008982	.	+	.	ID=OP579.2;Name=KH2013:KH.C5.461;Parent=OP579;Note=SL1:0,SL2:0.877004906717983,SL2:SL1-ratio:Inf,intercistronic distance:NA,downstream in operon
KhC5	.	operon	2071774	2099691	.	+	.	ID=OP580;Name=OP580;size=2;genes=KH2013:KH.C5.92,KH2013:KH.C5.588
KhC5	.	gene	2071774	2099691	.	+	.	ID=OP580.1;Name=KH2013:KH.C5.92;Parent=OP580;Note=SL1:0,SL2:0.140767761648213,SL2:SL1-ratio:Inf,intercistronic distance:-7605,downstream in operon
KhC5	.	gene	2092086	2093014	.	+	.	ID=OP580.2;Name=KH2013:KH.C5.588;Parent=OP580;Note=SL1:0,SL2:0.287696932788349,SL2:SL1-ratio:Inf,intercistronic distance:NA,downstream in operon
KhC5	.	operon	2294163	2312291	.	-	.	ID=OP581;Name=OP581;size=2;genes=KH2013:KH.C5.322,KH2013:KH.C5.355
KhC5	.	gene	2294163	2309529	.	-	.	ID=OP581.2;Name=KH2013:KH.C5.322;Parent=OP581;Note=SL1:0,SL2:0.83306379828654,SL2:SL1-ratio:Inf,intercistronic distance:NA,downstream in operon
KhC5	.	gene	2309530	2312291	.	-	.	ID=OP581.1;Name=KH2013:KH.C5.355;Parent=OP581;Note=SL1:0,SL2:0.140809137509045,SL2:SL1-ratio:Inf,intercistronic distance:1,downstream in operon
KhC5	.	operon	2342680	2346431	.	+	.	ID=OP582;Name=OP582;size=2;genes=KH2013:KH.C5.513,KH2013:KH.C5.364
KhC5	.	gene	2342680	2345138	.	+	.	ID=OP582.1;Name=KH2013:KH.C5.513;Parent=OP582;Note=SL1:0,SL2:0.306952303793253,SL2:SL1-ratio:Inf,intercistronic distance:1,downstream in operon
KhC5	.	gene	2345139	2346431	.	+	.	ID=OP582.2;Name=KH2013:KH.C5.364;Parent=OP582;Note=SL1:0,SL2:0.774588080958459,SL2:SL1-ratio:Inf,intercistronic distance:NA,downstream in operon
KhC5	.	operon	2353096	2363323	.	+	.	ID=OP583;Name=OP583;size=2;genes=KH2013:KH.C5.479,KH2013:KH.C5.163
KhC5	.	gene	2353096	2354275	.	+	.	ID=OP583.1;Name=KH2013:KH.C5.479;Parent=OP583;Note=SL1:0,SL2:0.0900400459552905,SL2:SL1-ratio:Inf,intercistronic distance:1,downstream in operon
KhC5	.	gene	2354276	2363323	.	+	.	ID=OP583.2;Name=KH2013:KH.C5.163;Parent=OP583;Note=SL1:0,SL2:0.273735270804507,SL2:SL1-ratio:Inf,intercistronic distance:NA,downstream in operon
KhC5	.	operon	2384510	2392036	.	+	.	ID=OP584;Name=OP584;size=2;genes=KH2013:KH.C5.448,KH2013:KH.C5.565
KhC5	.	gene	2384510	2386233	.	+	.	ID=OP584.1;Name=KH2013:KH.C5.448;Parent=OP584;Note=SL1:0,SL2:0.103040570997515,SL2:SL1-ratio:Inf,intercistronic distance:1,downstream in operon
KhC5	.	gene	2386234	2392036	.	+	.	ID=OP584.2;Name=KH2013:KH.C5.565;Parent=OP584;Note=SL1:0,SL2:0.0666168887014593,SL2:SL1-ratio:Inf,intercistronic distance:NA,downstream in operon
KhC5	.	operon	2392288	2409562	.	-	.	ID=OP585;Name=OP585;size=2;genes=KH2013:KH.C5.467,KH2013:KH.C5.93
KhC5	.	gene	2392288	2397475	.	-	.	ID=OP585.2;Name=KH2013:KH.C5.467;Parent=OP585;Note=SL1:0,SL2:0.0482318842369183,SL2:SL1-ratio:Inf,intercistronic distance:NA,downstream in operon
KhC5	.	gene	2397476	2409562	.	-	.	ID=OP585.1;Name=KH2013:KH.C5.93;Parent=OP585;Note=SL1:0,SL2:0.0687930332625202,SL2:SL1-ratio:Inf,intercistronic distance:1,downstream in operon
KhC5	.	operon	2473705	2482989	.	-	.	ID=OP586;Name=OP586;size=2;genes=KH2013:KH.C5.231,KH2013:KH.C5.84
KhC5	.	gene	2473705	2482989	.	-	.	ID=OP586.2;Name=KH2013:KH.C5.231;Parent=OP586;Note=SL1:0,SL2:0.183362051151747,SL2:SL1-ratio:Inf,intercistronic distance:NA,downstream in operon
KhC5	.	gene	2474927	2476380	.	-	.	ID=OP586.1;Name=KH2013:KH.C5.84;Parent=OP586;Note=SL1:0,SL2:0,SL2:SL1-ratio:NaN,intercistronic distance:-8062,upstream in operon
KhC5	.	operon	2483808	2489307	.	-	.	ID=OP587;Name=OP587;size=2;genes=KH2013:KH.C5.487,KH2013:KH.C5.510
KhC5	.	gene	2483808	2487827	.	-	.	ID=OP587.2;Name=KH2013:KH.C5.487;Parent=OP587;Note=SL1:0,SL2:0.29331173888029,SL2:SL1-ratio:Inf,intercistronic distance:NA,downstream in operon
KhC5	.	gene	2487828	2489307	.	-	.	ID=OP587.1;Name=KH2013:KH.C5.510;Parent=OP587;Note=SL1:0,SL2:0.0490596780566559,SL2:SL1-ratio:Inf,intercistronic distance:1,downstream in operon
KhC5	.	operon	2499405	2501468	.	+	.	ID=OP588;Name=OP588;size=2;genes=KH2013:KH.C5.585,KH2013:KH.C5.619
KhC5	.	gene	2499405	2499683	.	+	.	ID=OP588.1;Name=KH2013:KH.C5.585;Parent=OP588;Note=SL1:0,SL2:0.197511186889382,SL2:SL1-ratio:Inf,intercistronic distance:-10,downstream in operon
KhC5	.	gene	2499673	2501468	.	+	.	ID=OP588.2;Name=KH2013:KH.C5.619;Parent=OP588;Note=SL1:0,SL2:0.889771121868306,SL2:SL1-ratio:Inf,intercistronic distance:NA,downstream in operon
KhC5	.	operon	2531308	2535698	.	+	.	ID=OP589;Name=OP589;size=2;genes=KH2013:KH.C5.347,KH2013:KH.C5.263
KhC5	.	gene	2531308	2533004	.	+	.	ID=OP589.1;Name=KH2013:KH.C5.347;Parent=OP589;Note=SL1:0,SL2:0.755900799888548,SL2:SL1-ratio:Inf,intercistronic distance:1,downstream in operon
KhC5	.	gene	2533005	2535698	.	+	.	ID=OP589.2;Name=KH2013:KH.C5.263;Parent=OP589;Note=SL1:0,SL2:0.394269956766551,SL2:SL1-ratio:Inf,intercistronic distance:NA,downstream in operon
KhC5	.	operon	2587506	2595789	.	+	.	ID=OP590;Name=OP590;size=3;genes=KH2013:KH.C5.132,KH2013:KH.C5.498,KH2013:KH.C5.604
KhC5	.	gene	2587506	2589625	.	+	.	ID=OP590.1;Name=KH2013:KH.C5.132;Parent=OP590;Note=SL1:0,SL2:0.167864040706945,SL2:SL1-ratio:Inf,intercistronic distance:1,downstream in operon
KhC5	.	gene	2589626	2590273	.	+	.	ID=OP590.2;Name=KH2013:KH.C5.498;Parent=OP590;Note=SL1:0,SL2:0.194202347660995,SL2:SL1-ratio:Inf,intercistronic distance:1,downstream in operon
KhC5	.	gene	2590274	2595789	.	+	.	ID=OP590.3;Name=KH2013:KH.C5.604;Parent=OP590;Note=SL1:0,SL2:0.137076103250304,SL2:SL1-ratio:Inf,intercistronic distance:NA,downstream in operon
KhC5	.	operon	2941019	2948609	.	+	.	ID=OP591;Name=OP591;size=4;genes=KH2013:KH.C5.311,KH2013:KH.C5.329,KH2013:KH.C5.317,KH2013:KH.C5.470
KhC5	.	gene	2941019	2942049	.	+	.	ID=OP591.1;Name=KH2013:KH.C5.311;Parent=OP591;Note=SL1:0,SL2:0.132897085765016,SL2:SL1-ratio:Inf,intercistronic distance:1,downstream in operon
KhC5	.	gene	2942050	2942733	.	+	.	ID=OP591.2;Name=KH2013:KH.C5.329;Parent=OP591;Note=SL1:0,SL2:0.339385881222466,SL2:SL1-ratio:Inf,intercistronic distance:1,downstream in operon
KhC5	.	gene	2942734	2943442	.	+	.	ID=OP591.3;Name=KH2013:KH.C5.317;Parent=OP591;Note=SL1:0,SL2:0.451649967661862,SL2:SL1-ratio:Inf,intercistronic distance:1,downstream in operon
KhC5	.	gene	2943443	2948609	.	+	.	ID=OP591.4;Name=KH2013:KH.C5.470;Parent=OP591;Note=SL1:0,SL2:0.0972880406366396,SL2:SL1-ratio:Inf,intercistronic distance:NA,downstream in operon
KhC5	.	operon	3146858	3152667	.	+	.	ID=OP592;Name=OP592;size=2;genes=KH2013:KH.C5.6,KH2013:KH.C5.175
KhC5	.	gene	3146858	3148804	.	+	.	ID=OP592.1;Name=KH2013:KH.C5.6;Parent=OP592;Note=SL1:0,SL2:0,SL2:SL1-ratio:NaN,intercistronic distance:1,upstream in operon
KhC5	.	gene	3148805	3152667	.	+	.	ID=OP592.2;Name=KH2013:KH.C5.175;Parent=OP592;Note=SL1:0,SL2:0.175014309177445,SL2:SL1-ratio:Inf,intercistronic distance:NA,downstream in operon
KhC5	.	operon	3212403	3215266	.	+	.	ID=OP593;Name=OP593;size=2;genes=KH2013:KH.C5.484,KH2013:KH.C5.165
KhC5	.	gene	3212403	3213020	.	+	.	ID=OP593.1;Name=KH2013:KH.C5.484;Parent=OP593;Note=SL1:0,SL2:0,SL2:SL1-ratio:NaN,intercistronic distance:1,upstream in operon
KhC5	.	gene	3213021	3215266	.	+	.	ID=OP593.2;Name=KH2013:KH.C5.165;Parent=OP593;Note=SL1:0,SL2:0.192879889888696,SL2:SL1-ratio:Inf,intercistronic distance:NA,downstream in operon
KhC5	.	operon	3295183	3311364	.	+	.	ID=OP594;Name=OP594;size=2;genes=KH2013:KH.C5.229,KH2013:KH.C5.60
KhC5	.	gene	3295183	3297038	.	+	.	ID=OP594.1;Name=KH2013:KH.C5.229;Parent=OP594;Note=SL1:0,SL2:0.66038140462926,SL2:SL1-ratio:Inf,intercistronic distance:1,downstream in operon
KhC5	.	gene	3297039	3311364	.	+	.	ID=OP594.2;Name=KH2013:KH.C5.60;Parent=OP594;Note=SL1:0,SL2:0.413163898665851,SL2:SL1-ratio:Inf,intercistronic distance:NA,downstream in operon
KhC5	.	operon	3316264	3329419	.	+	.	ID=OP595;Name=OP595;size=2;genes=KH2013:KH.C5.512,KH2013:KH.C5.287
KhC5	.	gene	3316264	3317338	.	+	.	ID=OP595.1;Name=KH2013:KH.C5.512;Parent=OP595;Note=SL1:0,SL2:0,SL2:SL1-ratio:NaN,intercistronic distance:1,upstream in operon
KhC5	.	gene	3317339	3329419	.	+	.	ID=OP595.2;Name=KH2013:KH.C5.287;Parent=OP595;Note=SL1:0,SL2:0.0837563949355723,SL2:SL1-ratio:Inf,intercistronic distance:NA,downstream in operon
KhC5	.	operon	3344035	3356162	.	-	.	ID=OP596;Name=OP596;size=2;genes=KH2013:KH.C5.375,KH2013:KH.C5.40
KhC5	.	gene	3344035	3354086	.	-	.	ID=OP596.2;Name=KH2013:KH.C5.375;Parent=OP596;Note=SL1:0,SL2:0.131275257203453,SL2:SL1-ratio:Inf,intercistronic distance:NA,downstream in operon
KhC5	.	gene	3354087	3356162	.	-	.	ID=OP596.1;Name=KH2013:KH.C5.40;Parent=OP596;Note=SL1:0,SL2:0.305360012011162,SL2:SL1-ratio:Inf,intercistronic distance:1,downstream in operon
KhC5	.	operon	3734309	3739743	.	-	.	ID=OP597;Name=OP597;size=2;genes=KH2013:KH.C5.473,KH2013:KH.C5.518
KhC5	.	gene	3734309	3739274	.	-	.	ID=OP597.2;Name=KH2013:KH.C5.473;Parent=OP597;Note=SL1:0,SL2:0.159625936917286,SL2:SL1-ratio:Inf,intercistronic distance:NA,downstream in operon
KhC5	.	gene	3739275	3739743	.	-	.	ID=OP597.1;Name=KH2013:KH.C5.518;Parent=OP597;Note=SL1:0,SL2:0,SL2:SL1-ratio:NaN,intercistronic distance:1,upstream in operon
KhC5	.	operon	3807934	3812445	.	+	.	ID=OP598;Name=OP598;size=2;genes=KH2013:KH.C5.496,KH2013:KH.C5.459
KhC5	.	gene	3807934	3810391	.	+	.	ID=OP598.1;Name=KH2013:KH.C5.496;Parent=OP598;Note=SL1:0,SL2:0.293732189806701,SL2:SL1-ratio:Inf,intercistronic distance:1,downstream in operon
KhC5	.	gene	3810392	3812445	.	+	.	ID=OP598.2;Name=KH2013:KH.C5.459;Parent=OP598;Note=SL1:0,SL2:0.482553952220519,SL2:SL1-ratio:Inf,intercistronic distance:NA,downstream in operon
KhC5	.	operon	3859562	3866316	.	-	.	ID=OP599;Name=OP599;size=2;genes=KH2013:KH.C5.628,KH2013:KH.C5.265
KhC5	.	gene	3859562	3862774	.	-	.	ID=OP599.2;Name=KH2013:KH.C5.628;Parent=OP599;Note=SL1:0,SL2:0.138962449300015,SL2:SL1-ratio:Inf,intercistronic distance:NA,downstream in operon
KhC5	.	gene	3862775	3866316	.	-	.	ID=OP599.1;Name=KH2013:KH.C5.265;Parent=OP599;Note=SL1:0,SL2:0.11312212217845,SL2:SL1-ratio:Inf,intercistronic distance:1,downstream in operon
KhC5	.	operon	4006874	4033578	.	+	.	ID=OP600;Name=OP600;size=2;genes=KH2013:KH.C5.137,KH2013:KH.C5.91
KhC5	.	gene	4006874	4008380	.	+	.	ID=OP600.1;Name=KH2013:KH.C5.137;Parent=OP600;Note=SL1:0,SL2:0.185319520222915,SL2:SL1-ratio:Inf,intercistronic distance:1,downstream in operon
KhC5	.	gene	4008381	4033578	.	+	.	ID=OP600.2;Name=KH2013:KH.C5.91;Parent=OP600;Note=SL1:0,SL2:0.434447811481143,SL2:SL1-ratio:Inf,intercistronic distance:NA,downstream in operon
KhC5	.	operon	4449860	4454062	.	+	.	ID=OP601;Name=OP601;size=2;genes=KH2013:KH.C5.214,KH2013:KH.C5.429
KhC5	.	gene	4449860	4451024	.	+	.	ID=OP601.1;Name=KH2013:KH.C5.214;Parent=OP601;Note=SL1:0,SL2:0.122580956754174,SL2:SL1-ratio:Inf,intercistronic distance:1,downstream in operon
KhC5	.	gene	4451025	4454062	.	+	.	ID=OP601.2;Name=KH2013:KH.C5.429;Parent=OP601;Note=SL1:0,SL2:0.243373765418491,SL2:SL1-ratio:Inf,intercistronic distance:NA,downstream in operon
KhC5	.	operon	4530924	4535224	.	+	.	ID=OP602;Name=OP602;size=2;genes=KH2013:KH.C5.171,KH2013:KH.C5.568
KhC5	.	gene	4530924	4533242	.	+	.	ID=OP602.1;Name=KH2013:KH.C5.171;Parent=OP602;Note=SL1:0,SL2:0.0482318842369183,SL2:SL1-ratio:Inf,intercistronic distance:1,downstream in operon
KhC5	.	gene	4533243	4535224	.	+	.	ID=OP602.2;Name=KH2013:KH.C5.568;Parent=OP602;Note=SL1:0,SL2:0.576354802360142,SL2:SL1-ratio:Inf,intercistronic distance:NA,downstream in operon
KhC5	.	operon	4535126	4545957	.	-	.	ID=OP603;Name=OP603;size=2;genes=KH2013:KH.C5.349,KH2013:KH.C5.51
KhC5	.	gene	4535126	4537902	.	-	.	ID=OP603.2;Name=KH2013:KH.C5.349;Parent=OP603;Note=SL1:0,SL2:0.148854969711428,SL2:SL1-ratio:Inf,intercistronic distance:NA,downstream in operon
KhC5	.	gene	4537903	4545957	.	-	.	ID=OP603.1;Name=KH2013:KH.C5.51;Parent=OP603;Note=SL1:0,SL2:0.126713872909183,SL2:SL1-ratio:Inf,intercistronic distance:1,downstream in operon
KhC5	.	operon	4701011	4726245	.	+	.	ID=OP604;Name=OP604;size=2;genes=KH2013:KH.C5.268,KH2013:KH.C5.558
KhC5	.	gene	4701011	4705886	.	+	.	ID=OP604.1;Name=KH2013:KH.C5.268;Parent=OP604;Note=SL1:0,SL2:0.0683868100957271,SL2:SL1-ratio:Inf,intercistronic distance:1,downstream in operon
KhC5	.	gene	4705887	4726245	.	+	.	ID=OP604.2;Name=KH2013:KH.C5.558;Parent=OP604;Note=SL1:0,SL2:0.13758688828277,SL2:SL1-ratio:Inf,intercistronic distance:NA,downstream in operon
KhC5	.	operon	4726519	4730759	.	-	.	ID=OP605;Name=OP605;size=2;genes=KH2013:KH.C5.344,KH2013:KH.C5.101
KhC5	.	gene	4726519	4729097	.	-	.	ID=OP605.2;Name=KH2013:KH.C5.344;Parent=OP605;Note=SL1:0,SL2:0.265331839294383,SL2:SL1-ratio:Inf,intercistronic distance:NA,downstream in operon
KhC5	.	gene	4729098	4730759	.	-	.	ID=OP605.1;Name=KH2013:KH.C5.101;Parent=OP605;Note=SL1:0,SL2:0.159533214448236,SL2:SL1-ratio:Inf,intercistronic distance:1,downstream in operon
KhC5	.	operon	4740823	4746099	.	+	.	ID=OP606;Name=OP606;size=2;genes=KH2013:KH.C5.516,KH2013:KH.C5.418
KhC5	.	gene	4740823	4742645	.	+	.	ID=OP606.1;Name=KH2013:KH.C5.516;Parent=OP606;Note=SL1:0,SL2:0.2457926912845,SL2:SL1-ratio:Inf,intercistronic distance:1,downstream in operon
KhC5	.	gene	4742646	4746099	.	+	.	ID=OP606.2;Name=KH2013:KH.C5.418;Parent=OP606;Note=SL1:0,SL2:0.192793031064864,SL2:SL1-ratio:Inf,intercistronic distance:NA,downstream in operon
KhC5	.	operon	4747601	4751871	.	-	.	ID=OP607;Name=OP607;size=2;genes=KH2013:KH.C5.207,KH2013:KH.C5.59
KhC5	.	gene	4747601	4748936	.	-	.	ID=OP607.2;Name=KH2013:KH.C5.207;Parent=OP607;Note=SL1:0,SL2:0.0826496545124709,SL2:SL1-ratio:Inf,intercistronic distance:NA,downstream in operon
KhC5	.	gene	4748937	4751871	.	-	.	ID=OP607.1;Name=KH2013:KH.C5.59;Parent=OP607;Note=SL1:0,SL2:0.499022781131606,SL2:SL1-ratio:Inf,intercistronic distance:1,downstream in operon
KhC5	.	operon	4831810	4841290	.	-	.	ID=OP608;Name=OP608;size=2;genes=KH2013:KH.C5.197,KH2013:KH.C5.401
KhC5	.	gene	4831810	4837199	.	-	.	ID=OP608.2;Name=KH2013:KH.C5.197;Parent=OP608;Note=SL1:0,SL2:0.0699372029529911,SL2:SL1-ratio:Inf,intercistronic distance:NA,downstream in operon
KhC5	.	gene	4837068	4841290	.	-	.	ID=OP608.1;Name=KH2013:KH.C5.401;Parent=OP608;Note=SL1:0,SL2:0,SL2:SL1-ratio:NaN,intercistronic distance:-131,upstream in operon
KhC5	.	operon	4936475	4955938	.	+	.	ID=OP609;Name=OP609;size=2;genes=KH2013:KH.C5.7,KH2013:KH.C5.146
KhC5	.	gene	4936475	4937877	.	+	.	ID=OP609.1;Name=KH2013:KH.C5.7;Parent=OP609;Note=SL1:0,SL2:0.161320447591362,SL2:SL1-ratio:Inf,intercistronic distance:1,downstream in operon
KhC5	.	gene	4937878	4955938	.	+	.	ID=OP609.2;Name=KH2013:KH.C5.146;Parent=OP609;Note=SL1:0,SL2:0.824739667979159,SL2:SL1-ratio:Inf,intercistronic distance:NA,downstream in operon
KhC6	.	operon	7792	15603	.	-	.	ID=OP610;Name=OP610;size=2;genes=KH2013:KH.C6.168,KH2013:KH.C6.265
KhC6	.	gene	7792	12926	.	-	.	ID=OP610.2;Name=KH2013:KH.C6.168;Parent=OP610;Note=SL1:0,SL2:0.232136225466598,SL2:SL1-ratio:Inf,intercistronic distance:NA,downstream in operon
KhC6	.	gene	12927	15603	.	-	.	ID=OP610.1;Name=KH2013:KH.C6.265;Parent=OP610;Note=SL1:0,SL2:0.183234925803535,SL2:SL1-ratio:Inf,intercistronic distance:1,downstream in operon
KhC6	.	operon	221604	227204	.	+	.	ID=OP611;Name=OP611;size=2;genes=KH2013:KH.C6.144,KH2013:KH.C6.68
KhC6	.	gene	221604	223507	.	+	.	ID=OP611.1;Name=KH2013:KH.C6.144;Parent=OP611;Note=SL1:0,SL2:0,SL2:SL1-ratio:NaN,intercistronic distance:-1,upstream in operon
KhC6	.	gene	223506	227204	.	+	.	ID=OP611.2;Name=KH2013:KH.C6.68;Parent=OP611;Note=SL1:0,SL2:0.182619673466302,SL2:SL1-ratio:Inf,intercistronic distance:NA,downstream in operon
KhC6	.	operon	473392	483253	.	+	.	ID=OP612;Name=OP612;size=2;genes=KH2013:KH.C6.48,KH2013:KH.C6.146
KhC6	.	gene	473392	476190	.	+	.	ID=OP612.1;Name=KH2013:KH.C6.48;Parent=OP612;Note=SL1:0,SL2:0.12513510715623,SL2:SL1-ratio:Inf,intercistronic distance:1,downstream in operon
KhC6	.	gene	476191	483253	.	+	.	ID=OP612.2;Name=KH2013:KH.C6.146;Parent=OP612;Note=SL1:0,SL2:0.250532218197725,SL2:SL1-ratio:Inf,intercistronic distance:NA,downstream in operon
KhC6	.	operon	586792	606355	.	-	.	ID=OP613;Name=OP613;size=2;genes=KH2013:KH.C6.290,KH2013:KH.C6.273
KhC6	.	gene	586792	603230	.	-	.	ID=OP613.2;Name=KH2013:KH.C6.290;Parent=OP613;Note=SL1:0,SL2:0.0482318842369183,SL2:SL1-ratio:Inf,intercistronic distance:NA,downstream in operon
KhC6	.	gene	591822	606355	.	-	.	ID=OP613.1;Name=KH2013:KH.C6.273;Parent=OP613;Note=SL1:0,SL2:0.0482318842369183,SL2:SL1-ratio:Inf,intercistronic distance:-11408,downstream in operon
KhC6	.	operon	711106	719706	.	+	.	ID=OP614;Name=OP614;size=2;genes=KH2013:KH.C6.195,KH2013:KH.C6.26
KhC6	.	gene	711106	711422	.	+	.	ID=OP614.1;Name=KH2013:KH.C6.195;Parent=OP614;Note=SL1:0,SL2:0,SL2:SL1-ratio:NaN,intercistronic distance:1,upstream in operon
KhC6	.	gene	711423	719706	.	+	.	ID=OP614.2;Name=KH2013:KH.C6.26;Parent=OP614;Note=SL1:0,SL2:2.32556659374364,SL2:SL1-ratio:Inf,intercistronic distance:NA,downstream in operon
KhC6	.	operon	864207	907297	.	+	.	ID=OP615;Name=OP615;size=3;genes=KH2013:KH.C6.240,KH2013:KH.C6.171,KH2013:KH.C6.167
KhC6	.	gene	864207	865241	.	+	.	ID=OP615.1;Name=KH2013:KH.C6.240;Parent=OP615;Note=SL1:0,SL2:0.199401399902547,SL2:SL1-ratio:Inf,intercistronic distance:1,downstream in operon
KhC6	.	gene	865242	907297	.	+	.	ID=OP615.2;Name=KH2013:KH.C6.171;Parent=OP615;Note=SL1:0,SL2:0.636366455659123,SL2:SL1-ratio:Inf,intercistronic distance:-6461,downstream in operon
KhC6	.	gene	900836	906157	.	+	.	ID=OP615.3;Name=KH2013:KH.C6.167;Parent=OP615;Note=SL1:0,SL2:0.135614806764934,SL2:SL1-ratio:Inf,intercistronic distance:NA,downstream in operon
KhC6	.	operon	969288	989396	.	-	.	ID=OP616;Name=OP616;size=2;genes=KH2013:KH.C6.55,KH2013:KH.C6.150
KhC6	.	gene	969288	989396	.	-	.	ID=OP616.2;Name=KH2013:KH.C6.55;Parent=OP616;Note=SL1:0,SL2:0.112726209686625,SL2:SL1-ratio:Inf,intercistronic distance:NA,downstream in operon
KhC6	.	gene	984743	987410	.	-	.	ID=OP616.1;Name=KH2013:KH.C6.150;Parent=OP616;Note=SL1:0,SL2:0,SL2:SL1-ratio:NaN,intercistronic distance:-4653,upstream in operon
KhC6	.	operon	1067382	1076844	.	+	.	ID=OP617;Name=OP617;size=2;genes=KH2013:KH.C6.174,KH2013:KH.C6.276
KhC6	.	gene	1067382	1068632	.	+	.	ID=OP617.1;Name=KH2013:KH.C6.174;Parent=OP617;Note=SL1:0,SL2:0.127998362297208,SL2:SL1-ratio:Inf,intercistronic distance:1,downstream in operon
KhC6	.	gene	1068633	1076844	.	+	.	ID=OP617.2;Name=KH2013:KH.C6.276;Parent=OP617;Note=SL1:0,SL2:0.16896343224646,SL2:SL1-ratio:Inf,intercistronic distance:NA,downstream in operon
KhC6	.	operon	1284007	1292560	.	+	.	ID=OP618;Name=OP618;size=2;genes=KH2013:KH.C6.88,KH2013:KH.C6.268
KhC6	.	gene	1284007	1285181	.	+	.	ID=OP618.1;Name=KH2013:KH.C6.88;Parent=OP618;Note=SL1:0,SL2:0.287480661260981,SL2:SL1-ratio:Inf,intercistronic distance:1,downstream in operon
KhC6	.	gene	1285182	1292560	.	+	.	ID=OP618.2;Name=KH2013:KH.C6.268;Parent=OP618;Note=SL1:0,SL2:0.0476639470571755,SL2:SL1-ratio:Inf,intercistronic distance:NA,downstream in operon
KhC6	.	operon	1293240	1306638	.	+	.	ID=OP619;Name=OP619;size=2;genes=KH2013:KH.C6.35,KH2013:KH.C6.41
KhC6	.	gene	1293240	1293702	.	+	.	ID=OP619.1;Name=KH2013:KH.C6.35;Parent=OP619;Note=SL1:0,SL2:0,SL2:SL1-ratio:NaN,intercistronic distance:1,upstream in operon
KhC6	.	gene	1293703	1306638	.	+	.	ID=OP619.2;Name=KH2013:KH.C6.41;Parent=OP619;Note=SL1:0,SL2:0.260064110214804,SL2:SL1-ratio:Inf,intercistronic distance:NA,downstream in operon
KhC6	.	operon	1312231	1325419	.	+	.	ID=OP620;Name=OP620;size=3;genes=KH2013:KH.C6.232,KH2013:KH.C6.256,KH2013:KH.C6.302
KhC6	.	gene	1312231	1314051	.	+	.	ID=OP620.1;Name=KH2013:KH.C6.232;Parent=OP620;Note=SL1:0,SL2:1.03458839544345,SL2:SL1-ratio:Inf,intercistronic distance:-4,downstream in operon
KhC6	.	gene	1314047	1323321	.	+	.	ID=OP620.2;Name=KH2013:KH.C6.256;Parent=OP620;Note=SL1:0,SL2:0.294291846421716,SL2:SL1-ratio:Inf,intercistronic distance:1,downstream in operon
KhC6	.	gene	1323322	1325419	.	+	.	ID=OP620.3;Name=KH2013:KH.C6.302;Parent=OP620;Note=SL1:0,SL2:0.192248587869959,SL2:SL1-ratio:Inf,intercistronic distance:NA,downstream in operon
KhC6	.	operon	1391034	1410183	.	+	.	ID=OP621;Name=OP621;size=4;genes=KH2013:KH.C6.305,KH2013:KH.C6.293,KH2013:KH.C6.194,KH2013:KH.C6.102
KhC6	.	gene	1391034	1395382	.	+	.	ID=OP621.1;Name=KH2013:KH.C6.305;Parent=OP621;Note=SL1:0,SL2:0.0482318842369183,SL2:SL1-ratio:Inf,intercistronic distance:1,downstream in operon
KhC6	.	gene	1395383	1397557	.	+	.	ID=OP621.2;Name=KH2013:KH.C6.293;Parent=OP621;Note=SL1:0,SL2:0.109781502144319,SL2:SL1-ratio:Inf,intercistronic distance:1,downstream in operon
KhC6	.	gene	1397558	1405344	.	+	.	ID=OP621.3;Name=KH2013:KH.C6.194;Parent=OP621;Note=SL1:0,SL2:0.125781917361007,SL2:SL1-ratio:Inf,intercistronic distance:1,downstream in operon
KhC6	.	gene	1405345	1410183	.	+	.	ID=OP621.4;Name=KH2013:KH.C6.102;Parent=OP621;Note=SL1:0,SL2:0.352516000022917,SL2:SL1-ratio:Inf,intercistronic distance:NA,downstream in operon
KhC6	.	operon	1505525	1551600	.	+	.	ID=OP622;Name=OP622;size=3;genes=KH2013:KH.C6.43,KH2013:KH.C6.14,KH2013:KH.C6.29
KhC6	.	gene	1505525	1529839	.	+	.	ID=OP622.1;Name=KH2013:KH.C6.43;Parent=OP622;Note=SL1:0,SL2:0.139397780148474,SL2:SL1-ratio:Inf,intercistronic distance:1,downstream in operon
KhC6	.	gene	1529840	1533633	.	+	.	ID=OP622.2;Name=KH2013:KH.C6.14;Parent=OP622;Note=SL1:0,SL2:0.430928039922377,SL2:SL1-ratio:Inf,intercistronic distance:1,downstream in operon
KhC6	.	gene	1533634	1551600	.	+	.	ID=OP622.3;Name=KH2013:KH.C6.29;Parent=OP622;Note=SL1:0,SL2:0.150572787243371,SL2:SL1-ratio:Inf,intercistronic distance:NA,downstream in operon
KhC6	.	operon	1569516	1587661	.	-	.	ID=OP623;Name=OP623;size=3;genes=KH2013:KH.C6.229,KH2013:KH.C6.271,KH2013:KH.C6.261
KhC6	.	gene	1569516	1574298	.	-	.	ID=OP623.3;Name=KH2013:KH.C6.229;Parent=OP623;Note=SL1:0,SL2:0.122580956754174,SL2:SL1-ratio:Inf,intercistronic distance:NA,downstream in operon
KhC6	.	gene	1574299	1587661	.	-	.	ID=OP623.2;Name=KH2013:KH.C6.271;Parent=OP623;Note=SL1:0,SL2:0.0486440203183198,SL2:SL1-ratio:Inf,intercistronic distance:1,downstream in operon
KhC6	.	gene	1583011	1584572	.	-	.	ID=OP623.1;Name=KH2013:KH.C6.261;Parent=OP623;Note=SL1:0,SL2:0,SL2:SL1-ratio:NaN,intercistronic distance:-4650,upstream in operon
KhC6	.	operon	1628081	1640143	.	-	.	ID=OP624;Name=OP624;size=2;genes=KH2013:KH.C6.30,KH2013:KH.C6.8
KhC6	.	gene	1628081	1639017	.	-	.	ID=OP624.2;Name=KH2013:KH.C6.30;Parent=OP624;Note=SL1:0,SL2:0.197785493959017,SL2:SL1-ratio:Inf,intercistronic distance:NA,downstream in operon
KhC6	.	gene	1639018	1640143	.	-	.	ID=OP624.1;Name=KH2013:KH.C6.8;Parent=OP624;Note=SL1:0,SL2:0.357657972755815,SL2:SL1-ratio:Inf,intercistronic distance:1,downstream in operon
KhC6	.	operon	1685948	1689530	.	-	.	ID=OP625;Name=OP625;size=2;genes=KH2013:KH.C6.296,KH2013:KH.C6.186
[truncated: 1,595 more rows]
