# Supplementary material for: SLIDR and SLOPPR: flexible identification of spliced leader trans-splicing and prediction of eukaryotic operons from RNA-Seq data
Source: BMC Bioinformatics. 2021 Mar 22;22:140. doi: 10.1186/s12859-021-04009-7 (PMC7986045; doi:10.1186/s12859-021-04009-7)
Supplement: Supplementary file 3 — Additional file 3: GFF3 operon annotations generated by SLOPPR. [file 12859_2021_4009_MOESM3_ESM.zip › Cin.SLOPPR-iinfinity.gff3]

##gff-version 3
# predicted using SLOPPR 1.1
# Libraries: SRR5282840, SRR5282841, SRR5282842, SRR5282843, SRR5282844, SRR5282845, SRR5282846, SRR5282847, SRR5282848, SRR5282849, SRR5282850, SRR5282851, SRR5282852
# SL1-type SLs:
# SL2-type SLs: Cint.SL
KhC1	.	operon	23513	102042	.	+	.	ID=OP1;Name=OP1;size=4;genes=KH2013:KH.C1.907,KH2013:KH.C1.969,KH2013:KH.C1.655,KH2013:KH.C1.962
KhC1	.	gene	23513	34214	.	+	.	ID=OP1.1;Name=KH2013:KH.C1.907;Parent=OP1;Note=SL1:0,SL2:0,SL2:SL1-ratio:NaN,intercistronic distance:48871,upstream in operon
KhC1	.	gene	83085	85762	.	+	.	ID=OP1.2;Name=KH2013:KH.C1.969;Parent=OP1;Note=SL1:0,SL2:0.186439571684489,SL2:SL1-ratio:Inf,intercistronic distance:5314,downstream in operon
KhC1	.	gene	91076	93876	.	+	.	ID=OP1.3;Name=KH2013:KH.C1.655;Parent=OP1;Note=SL1:0,SL2:0.654086062903365,SL2:SL1-ratio:Inf,intercistronic distance:1,downstream in operon
KhC1	.	gene	93877	102042	.	+	.	ID=OP1.4;Name=KH2013:KH.C1.962;Parent=OP1;Note=SL1:0,SL2:0.878888056454906,SL2:SL1-ratio:Inf,intercistronic distance:NA,downstream in operon
KhC1	.	operon	36690	159026	.	-	.	ID=OP2;Name=OP2;size=7;genes=KH2013:KH.C1.1180,KH2013:KH.C1.526,KH2013:KH.C1.183,KH2013:KH.C1.172,KH2013:KH.C1.709,KH2013:KH.C1.1238,KH2013:KH.C1.443
KhC1	.	gene	36690	60422	.	-	.	ID=OP2.7;Name=KH2013:KH.C1.1180;Parent=OP2;Note=SL1:0,SL2:0.464561187615597,SL2:SL1-ratio:Inf,intercistronic distance:NA,downstream in operon
KhC1	.	gene	62374	66959	.	-	.	ID=OP2.6;Name=KH2013:KH.C1.526;Parent=OP2;Note=SL1:0,SL2:0.0836012816805751,SL2:SL1-ratio:Inf,intercistronic distance:1952,downstream in operon
KhC1	.	gene	68142	74036	.	-	.	ID=OP2.5;Name=KH2013:KH.C1.183;Parent=OP2;Note=SL1:0,SL2:0.335880894942515,SL2:SL1-ratio:Inf,intercistronic distance:1183,downstream in operon
KhC1	.	gene	77931	81570	.	-	.	ID=OP2.4;Name=KH2013:KH.C1.172;Parent=OP2;Note=SL1:0,SL2:0.577747605805877,SL2:SL1-ratio:Inf,intercistronic distance:3895,downstream in operon
KhC1	.	gene	137892	138948	.	-	.	ID=OP2.3;Name=KH2013:KH.C1.709;Parent=OP2;Note=SL1:0,SL2:0.0490596780566559,SL2:SL1-ratio:Inf,intercistronic distance:56322,downstream in operon
KhC1	.	gene	141081	149679	.	-	.	ID=OP2.2;Name=KH2013:KH.C1.1238;Parent=OP2;Note=SL1:0,SL2:0.161267208790157,SL2:SL1-ratio:Inf,intercistronic distance:2133,downstream in operon
KhC1	.	gene	154547	159026	.	-	.	ID=OP2.1;Name=KH2013:KH.C1.443;Parent=OP2;Note=SL1:0,SL2:0,SL2:SL1-ratio:NaN,intercistronic distance:4868,upstream in operon
KhC1	.	operon	116747	137334	.	+	.	ID=OP3;Name=OP3;size=2;genes=KH2013:KH.C1.1034,KH2013:KH.C1.165
KhC1	.	gene	116747	121456	.	+	.	ID=OP3.1;Name=KH2013:KH.C1.1034;Parent=OP3;Note=SL1:0,SL2:0,SL2:SL1-ratio:NaN,intercistronic distance:5146,upstream in operon
KhC1	.	gene	126602	137334	.	+	.	ID=OP3.2;Name=KH2013:KH.C1.165;Parent=OP3;Note=SL1:0,SL2:0.119810896590791,SL2:SL1-ratio:Inf,intercistronic distance:NA,downstream in operon
KhC1	.	operon	139169	169917	.	+	.	ID=OP4;Name=OP4;size=3;genes=KH2013:KH.C1.841,KH2013:KH.C1.914,KH2013:KH.C1.150
KhC1	.	gene	139169	141926	.	+	.	ID=OP4.1;Name=KH2013:KH.C1.841;Parent=OP4;Note=SL1:0,SL2:0,SL2:SL1-ratio:NaN,intercistronic distance:21401,upstream in operon
KhC1	.	gene	163327	167270	.	+	.	ID=OP4.2;Name=KH2013:KH.C1.914;Parent=OP4;Note=SL1:0,SL2:0.0476639470571755,SL2:SL1-ratio:Inf,intercistronic distance:1,downstream in operon
KhC1	.	gene	167271	169917	.	+	.	ID=OP4.3;Name=KH2013:KH.C1.150;Parent=OP4;Note=SL1:0,SL2:0.47547070663714,SL2:SL1-ratio:Inf,intercistronic distance:NA,downstream in operon
KhC1	.	operon	188151	231455	.	+	.	ID=OP5;Name=OP5;size=3;genes=KH2013:KH.C1.771,KH2013:KH.C1.110,KH2013:KH.C1.997
KhC1	.	gene	188151	198832	.	+	.	ID=OP5.1;Name=KH2013:KH.C1.771;Parent=OP5;Note=SL1:0,SL2:0,SL2:SL1-ratio:NaN,intercistronic distance:538,upstream in operon
KhC1	.	gene	199370	210034	.	+	.	ID=OP5.2;Name=KH2013:KH.C1.110;Parent=OP5;Note=SL1:0,SL2:0.214347877585217,SL2:SL1-ratio:Inf,intercistronic distance:2953,downstream in operon
KhC1	.	gene	212987	231455	.	+	.	ID=OP5.3;Name=KH2013:KH.C1.997;Parent=OP5;Note=SL1:0,SL2:0.549039171289182,SL2:SL1-ratio:Inf,intercistronic distance:NA,downstream in operon
KhC1	.	operon	234772	274446	.	+	.	ID=OP6;Name=OP6;size=3;genes=KH2013:KH.C1.781,KH2013:KH.C1.15,KH2013:KH.C1.269
KhC1	.	gene	234772	238308	.	+	.	ID=OP6.1;Name=KH2013:KH.C1.781;Parent=OP6;Note=SL1:0,SL2:0,SL2:SL1-ratio:NaN,intercistronic distance:-11,upstream in operon
KhC1	.	gene	238297	263516	.	+	.	ID=OP6.2;Name=KH2013:KH.C1.15;Parent=OP6;Note=SL1:0,SL2:0.107113070089541,SL2:SL1-ratio:Inf,intercistronic distance:1,downstream in operon
KhC1	.	gene	263517	274446	.	+	.	ID=OP6.3;Name=KH2013:KH.C1.269;Parent=OP6;Note=SL1:0,SL2:0.134386188981574,SL2:SL1-ratio:Inf,intercistronic distance:NA,downstream in operon
KhC1	.	operon	238921	392309	.	-	.	ID=OP7;Name=OP7;size=10;genes=KH2013:KH.C1.344,KH2013:KH.C1.1208,KH2013:KH.C1.1011,KH2013:KH.C1.230,KH2013:KH.C1.516,KH2013:KH.C1.897,KH2013:KH.C1.301,KH2013:KH.C1.1197,KH2013:KH.C1.1300,KH2013:KH.C1.582
KhC1	.	gene	238921	245416	.	-	.	ID=OP7.10;Name=KH2013:KH.C1.344;Parent=OP7;Note=SL1:0,SL2:0.122580956754174,SL2:SL1-ratio:Inf,intercistronic distance:NA,downstream in operon
KhC1	.	gene	299358	307875	.	-	.	ID=OP7.9;Name=KH2013:KH.C1.1208;Parent=OP7;Note=SL1:0,SL2:0.234836929475061,SL2:SL1-ratio:Inf,intercistronic distance:53942,downstream in operon
KhC1	.	gene	336405	342343	.	-	.	ID=OP7.8;Name=KH2013:KH.C1.1011;Parent=OP7;Note=SL1:0,SL2:0.612982215814036,SL2:SL1-ratio:Inf,intercistronic distance:28530,downstream in operon
KhC1	.	gene	342920	344592	.	-	.	ID=OP7.7;Name=KH2013:KH.C1.230;Parent=OP7;Note=SL1:0,SL2:0.0490596780566559,SL2:SL1-ratio:Inf,intercistronic distance:577,downstream in operon
KhC1	.	gene	343960	345619	.	-	.	ID=OP7.6;Name=KH2013:KH.C1.516;Parent=OP7;Note=SL1:0,SL2:0.0609772708977106,SL2:SL1-ratio:Inf,intercistronic distance:-632,downstream in operon
KhC1	.	gene	345620	347290	.	-	.	ID=OP7.5;Name=KH2013:KH.C1.897;Parent=OP7;Note=SL1:0,SL2:0.520990242459132,SL2:SL1-ratio:Inf,intercistronic distance:1,downstream in operon
KhC1	.	gene	352184	361296	.	-	.	ID=OP7.4;Name=KH2013:KH.C1.301;Parent=OP7;Note=SL1:0,SL2:0.591552710929805,SL2:SL1-ratio:Inf,intercistronic distance:4894,downstream in operon
KhC1	.	gene	361297	363344	.	-	.	ID=OP7.3;Name=KH2013:KH.C1.1197;Parent=OP7;Note=SL1:0,SL2:0.899373071813541,SL2:SL1-ratio:Inf,intercistronic distance:1,downstream in operon
KhC1	.	gene	375529	386880	.	-	.	ID=OP7.2;Name=KH2013:KH.C1.1300;Parent=OP7;Note=SL1:0,SL2:0.283637892175123,SL2:SL1-ratio:Inf,intercistronic distance:12185,downstream in operon
KhC1	.	gene	390124	392309	.	-	.	ID=OP7.1;Name=KH2013:KH.C1.582;Parent=OP7;Note=SL1:0,SL2:0,SL2:SL1-ratio:NaN,intercistronic distance:3244,upstream in operon
KhC1	.	operon	314661	351587	.	+	.	ID=OP8;Name=OP8;size=3;genes=KH2013:KH.C1.208,KH2013:KH.C1.821,KH2013:KH.C1.329
KhC1	.	gene	314661	336238	.	+	.	ID=OP8.1;Name=KH2013:KH.C1.208;Parent=OP8;Note=SL1:0,SL2:0,SL2:SL1-ratio:NaN,intercistronic distance:12053,upstream in operon
KhC1	.	gene	348291	349210	.	+	.	ID=OP8.2;Name=KH2013:KH.C1.821;Parent=OP8;Note=SL1:0,SL2:0.884108723340989,SL2:SL1-ratio:Inf,intercistronic distance:-33,downstream in operon
KhC1	.	gene	349177	351587	.	+	.	ID=OP8.3;Name=KH2013:KH.C1.329;Parent=OP8;Note=SL1:0,SL2:1.31032356078234,SL2:SL1-ratio:Inf,intercistronic distance:NA,downstream in operon
KhC1	.	operon	363919	433638	.	+	.	ID=OP9;Name=OP9;size=2;genes=KH2013:KH.C1.593,KH2013:KH.C1.1220
KhC1	.	gene	363919	375222	.	+	.	ID=OP9.1;Name=KH2013:KH.C1.593;Parent=OP9;Note=SL1:0,SL2:0,SL2:SL1-ratio:NaN,intercistronic distance:51478,upstream in operon
KhC1	.	gene	426700	433638	.	+	.	ID=OP9.2;Name=KH2013:KH.C1.1220;Parent=OP9;Note=SL1:0,SL2:0.18682592567993,SL2:SL1-ratio:Inf,intercistronic distance:NA,downstream in operon
KhC1	.	operon	395144	406843	.	-	.	ID=OP10;Name=OP10;size=3;genes=KH2013:KH.C1.78,KH2013:KH.C1.1225,KH2013:KH.C1.671
KhC1	.	gene	395144	402140	.	-	.	ID=OP10.3;Name=KH2013:KH.C1.78;Parent=OP10;Note=SL1:0,SL2:0.513585085780465,SL2:SL1-ratio:Inf,intercistronic distance:NA,downstream in operon
KhC1	.	gene	402094	404727	.	-	.	ID=OP10.2;Name=KH2013:KH.C1.1225;Parent=OP10;Note=SL1:0,SL2:0.50924552158033,SL2:SL1-ratio:Inf,intercistronic distance:-46,downstream in operon
KhC1	.	gene	406120	406843	.	-	.	ID=OP10.1;Name=KH2013:KH.C1.671;Parent=OP10;Note=SL1:0,SL2:0,SL2:SL1-ratio:NaN,intercistronic distance:1393,upstream in operon
KhC1	.	operon	407016	416620	.	-	.	ID=OP11;Name=OP11;size=2;genes=KH2013:KH.C1.287,KH2013:KH.C1.869
KhC1	.	gene	407016	413974	.	-	.	ID=OP11.2;Name=KH2013:KH.C1.287;Parent=OP11;Note=SL1:0,SL2:0.327017981832382,SL2:SL1-ratio:Inf,intercistronic distance:NA,downstream in operon
KhC1	.	gene	414667	416620	.	-	.	ID=OP11.1;Name=KH2013:KH.C1.869;Parent=OP11;Note=SL1:0,SL2:0,SL2:SL1-ratio:NaN,intercistronic distance:693,upstream in operon
KhC1	.	operon	511450	580368	.	-	.	ID=OP12;Name=OP12;size=5;genes=KH2013:KH.C1.139,KH2013:KH.C1.631,KH2013:KH.C1.130,KH2013:KH.C1.608,KH2013:KH.C1.318
KhC1	.	gene	511450	513576	.	-	.	ID=OP12.5;Name=KH2013:KH.C1.139;Parent=OP12;Note=SL1:0,SL2:0.165889642695121,SL2:SL1-ratio:Inf,intercistronic distance:NA,downstream in operon
KhC1	.	gene	514008	531803	.	-	.	ID=OP12.4;Name=KH2013:KH.C1.631;Parent=OP12;Note=SL1:0,SL2:0.447585151319052,SL2:SL1-ratio:Inf,intercistronic distance:432,downstream in operon
KhC1	.	gene	532488	539400	.	-	.	ID=OP12.3;Name=KH2013:KH.C1.130;Parent=OP12;Note=SL1:0,SL2:0.0967135543248105,SL2:SL1-ratio:Inf,intercistronic distance:685,downstream in operon
KhC1	.	gene	540180	547698	.	-	.	ID=OP12.2;Name=KH2013:KH.C1.608;Parent=OP12;Note=SL1:0,SL2:0.22183195768867,SL2:SL1-ratio:Inf,intercistronic distance:780,downstream in operon
KhC1	.	gene	579758	580368	.	-	.	ID=OP12.1;Name=KH2013:KH.C1.318;Parent=OP12;Note=SL1:0,SL2:0,SL2:SL1-ratio:NaN,intercistronic distance:32060,upstream in operon
KhC1	.	operon	564865	666477	.	+	.	ID=OP13;Name=OP13;size=5;genes=KH2013:KH.C1.1246,KH2013:KH.C1.1202,KH2013:KH.C1.523,KH2013:KH.C1.996,KH2013:KH.C1.1100
KhC1	.	gene	564865	565847	.	+	.	ID=OP13.1;Name=KH2013:KH.C1.1246;Parent=OP13;Note=SL1:0,SL2:0,SL2:SL1-ratio:NaN,intercistronic distance:503,upstream in operon
KhC1	.	gene	566350	636471	.	+	.	ID=OP13.2;Name=KH2013:KH.C1.1202;Parent=OP13;Note=SL1:0,SL2:0.698468454568206,SL2:SL1-ratio:Inf,intercistronic distance:779,downstream in operon
KhC1	.	gene	637250	644540	.	+	.	ID=OP13.3;Name=KH2013:KH.C1.523;Parent=OP13;Note=SL1:0,SL2:0.0483567771624053,SL2:SL1-ratio:Inf,intercistronic distance:711,downstream in operon
KhC1	.	gene	645251	651786	.	+	.	ID=OP13.4;Name=KH2013:KH.C1.996;Parent=OP13;Note=SL1:0,SL2:0.0981193561133118,SL2:SL1-ratio:Inf,intercistronic distance:4905,downstream in operon
KhC1	.	gene	656691	666477	.	+	.	ID=OP13.5;Name=KH2013:KH.C1.1100;Parent=OP13;Note=SL1:0,SL2:0.337015658702971,SL2:SL1-ratio:Inf,intercistronic distance:NA,downstream in operon
KhC1	.	operon	666995	696148	.	+	.	ID=OP14;Name=OP14;size=3;genes=KH2013:KH.C1.1153,KH2013:KH.C1.636,KH2013:KH.C1.1256
KhC1	.	gene	666995	668985	.	+	.	ID=OP14.1;Name=KH2013:KH.C1.1153;Parent=OP14;Note=SL1:0,SL2:0,SL2:SL1-ratio:NaN,intercistronic distance:20976,upstream in operon
KhC1	.	gene	689961	693830	.	+	.	ID=OP14.2;Name=KH2013:KH.C1.636;Parent=OP14;Note=SL1:0,SL2:0.0482318842369183,SL2:SL1-ratio:Inf,intercistronic distance:683,downstream in operon
KhC1	.	gene	694513	696148	.	+	.	ID=OP14.3;Name=KH2013:KH.C1.1256;Parent=OP14;Note=SL1:0,SL2:0.0490596780566559,SL2:SL1-ratio:Inf,intercistronic distance:NA,downstream in operon
KhC1	.	operon	707002	718886	.	+	.	ID=OP15;Name=OP15;size=2;genes=KH2013:KH.C1.56,KH2013:KH.C1.335
KhC1	.	gene	707002	707499	.	+	.	ID=OP15.1;Name=KH2013:KH.C1.56;Parent=OP15;Note=SL1:0,SL2:0,SL2:SL1-ratio:NaN,intercistronic distance:1,upstream in operon
KhC1	.	gene	707500	718886	.	+	.	ID=OP15.2;Name=KH2013:KH.C1.335;Parent=OP15;Note=SL1:0,SL2:0.55289522833603,SL2:SL1-ratio:Inf,intercistronic distance:NA,downstream in operon
KhC1	.	operon	727858	751129	.	+	.	ID=OP16;Name=OP16;size=3;genes=KH2013:KH.C1.714,KH2013:KH.C1.1066,KH2013:KH.C1.816
KhC1	.	gene	727858	729503	.	+	.	ID=OP16.1;Name=KH2013:KH.C1.714;Parent=OP16;Note=SL1:0,SL2:0,SL2:SL1-ratio:NaN,intercistronic distance:3388,upstream in operon
KhC1	.	gene	732891	736400	.	+	.	ID=OP16.2;Name=KH2013:KH.C1.1066;Parent=OP16;Note=SL1:0,SL2:0.0490596780566559,SL2:SL1-ratio:Inf,intercistronic distance:6146,downstream in operon
KhC1	.	gene	742546	751129	.	+	.	ID=OP16.3;Name=KH2013:KH.C1.816;Parent=OP16;Note=SL1:0,SL2:0.0490596780566559,SL2:SL1-ratio:Inf,intercistronic distance:NA,downstream in operon
KhC1	.	operon	752013	785555	.	+	.	ID=OP17;Name=OP17;size=5;genes=KH2013:KH.C1.512,KH2013:KH.C1.375,KH2013:KH.C1.1064,KH2013:KH.C1.421,KH2013:KH.C1.331
KhC1	.	gene	752013	757409	.	+	.	ID=OP17.1;Name=KH2013:KH.C1.512;Parent=OP17;Note=SL1:0,SL2:0,SL2:SL1-ratio:NaN,intercistronic distance:272,upstream in operon
KhC1	.	gene	757681	758405	.	+	.	ID=OP17.2;Name=KH2013:KH.C1.375;Parent=OP17;Note=SL1:0,SL2:0.047947074746394,SL2:SL1-ratio:Inf,intercistronic distance:1,downstream in operon
KhC1	.	gene	758406	764133	.	+	.	ID=OP17.3;Name=KH2013:KH.C1.1064;Parent=OP17;Note=SL1:0,SL2:1.40364721750706,SL2:SL1-ratio:Inf,intercistronic distance:10417,downstream in operon
KhC1	.	gene	774550	783663	.	+	.	ID=OP17.4;Name=KH2013:KH.C1.421;Parent=OP17;Note=SL1:0,SL2:0.11744586778775,SL2:SL1-ratio:Inf,intercistronic distance:826,downstream in operon
KhC1	.	gene	784489	785555	.	+	.	ID=OP17.5;Name=KH2013:KH.C1.331;Parent=OP17;Note=SL1:0,SL2:0.109401418298634,SL2:SL1-ratio:Inf,intercistronic distance:NA,downstream in operon
KhC1	.	operon	786653	814686	.	-	.	ID=OP18;Name=OP18;size=3;genes=KH2013:KH.C1.1000,KH2013:KH.C1.666,KH2013:KH.C1.588
KhC1	.	gene	786653	800436	.	-	.	ID=OP18.3;Name=KH2013:KH.C1.1000;Parent=OP18;Note=SL1:0,SL2:0.126621409516092,SL2:SL1-ratio:Inf,intercistronic distance:NA,downstream in operon
KhC1	.	gene	801494	810073	.	-	.	ID=OP18.2;Name=KH2013:KH.C1.666;Parent=OP18;Note=SL1:0,SL2:0.0700466531831774,SL2:SL1-ratio:Inf,intercistronic distance:1058,downstream in operon
KhC1	.	gene	812253	814686	.	-	.	ID=OP18.1;Name=KH2013:KH.C1.588;Parent=OP18;Note=SL1:0,SL2:0,SL2:SL1-ratio:NaN,intercistronic distance:2180,upstream in operon
KhC1	.	operon	824051	914073	.	+	.	ID=OP19;Name=OP19;size=4;genes=KH2013:KH.C1.922,KH2013:KH.C1.539,KH2013:KH.C1.584,KH2013:KH.C1.245
KhC1	.	gene	824051	834047	.	+	.	ID=OP19.1;Name=KH2013:KH.C1.922;Parent=OP19;Note=SL1:0,SL2:0,SL2:SL1-ratio:NaN,intercistronic distance:66439,upstream in operon
KhC1	.	gene	900486	906552	.	+	.	ID=OP19.2;Name=KH2013:KH.C1.539;Parent=OP19;Note=SL1:0,SL2:0.217049358664426,SL2:SL1-ratio:Inf,intercistronic distance:1445,downstream in operon
KhC1	.	gene	907997	911194	.	+	.	ID=OP19.3;Name=KH2013:KH.C1.584;Parent=OP19;Note=SL1:0,SL2:0.197511186889382,SL2:SL1-ratio:Inf,intercistronic distance:1267,downstream in operon
KhC1	.	gene	912461	914073	.	+	.	ID=OP19.4;Name=KH2013:KH.C1.245;Parent=OP19;Note=SL1:0,SL2:0.151657851690942,SL2:SL1-ratio:Inf,intercistronic distance:NA,downstream in operon
KhC1	.	operon	837268	897431	.	-	.	ID=OP20;Name=OP20;size=3;genes=KH2013:KH.C1.10,KH2013:KH.C1.487,KH2013:KH.C1.927
KhC1	.	gene	837268	848214	.	-	.	ID=OP20.3;Name=KH2013:KH.C1.10;Parent=OP20;Note=SL1:0,SL2:0.374878339919946,SL2:SL1-ratio:Inf,intercistronic distance:NA,downstream in operon
KhC1	.	gene	869247	883078	.	-	.	ID=OP20.2;Name=KH2013:KH.C1.487;Parent=OP20;Note=SL1:0,SL2:0.0490596780566559,SL2:SL1-ratio:Inf,intercistronic distance:21033,downstream in operon
KhC1	.	gene	886547	897431	.	-	.	ID=OP20.1;Name=KH2013:KH.C1.927;Parent=OP20;Note=SL1:0,SL2:0,SL2:SL1-ratio:NaN,intercistronic distance:3469,upstream in operon
KhC1	.	operon	897608	947151	.	-	.	ID=OP21;Name=OP21;size=6;genes=KH2013:KH.C1.912,KH2013:KH.C1.352,KH2013:KH.C1.96,KH2013:KH.C1.359,KH2013:KH.C1.234,KH2013:KH.C1.240
KhC1	.	gene	897608	900024	.	-	.	ID=OP21.6;Name=KH2013:KH.C1.912;Parent=OP21;Note=SL1:0,SL2:0.551118831348582,SL2:SL1-ratio:Inf,intercistronic distance:NA,downstream in operon
KhC1	.	gene	910295	911892	.	-	.	ID=OP21.5;Name=KH2013:KH.C1.352;Parent=OP21;Note=SL1:0,SL2:0.0756563773205884,SL2:SL1-ratio:Inf,intercistronic distance:10271,downstream in operon
KhC1	.	gene	914133	915753	.	-	.	ID=OP21.4;Name=KH2013:KH.C1.96;Parent=OP21;Note=SL1:0,SL2:1.82772175435763,SL2:SL1-ratio:Inf,intercistronic distance:2241,downstream in operon
KhC1	.	gene	916400	922781	.	-	.	ID=OP21.3;Name=KH2013:KH.C1.359;Parent=OP21;Note=SL1:0,SL2:0.047947074746394,SL2:SL1-ratio:Inf,intercistronic distance:647,downstream in operon
KhC1	.	gene	932037	934290	.	-	.	ID=OP21.2;Name=KH2013:KH.C1.234;Parent=OP21;Note=SL1:0,SL2:0.214371597334055,SL2:SL1-ratio:Inf,intercistronic distance:9256,downstream in operon
KhC1	.	gene	936976	947151	.	-	.	ID=OP21.1;Name=KH2013:KH.C1.240;Parent=OP21;Note=SL1:0,SL2:0,SL2:SL1-ratio:NaN,intercistronic distance:2686,upstream in operon
KhC1	.	operon	923332	1031066	.	+	.	ID=OP22;Name=OP22;size=8;genes=KH2013:KH.C1.596,KH2013:KH.C1.866,KH2013:KH.C1.858,KH2013:KH.C1.1155,KH2013:KH.C1.177,KH2013:KH.C1.326,KH2013:KH.C1.404,KH2013:KH.C1.1083
KhC1	.	gene	923332	926376	.	+	.	ID=OP22.1;Name=KH2013:KH.C1.596;Parent=OP22;Note=SL1:0,SL2:0,SL2:SL1-ratio:NaN,intercistronic distance:278,upstream in operon
KhC1	.	gene	926654	930283	.	+	.	ID=OP22.2;Name=KH2013:KH.C1.866;Parent=OP22;Note=SL1:0,SL2:0.0972880406366396,SL2:SL1-ratio:Inf,intercistronic distance:-9,downstream in operon
KhC1	.	gene	930274	932648	.	+	.	ID=OP22.3;Name=KH2013:KH.C1.858;Parent=OP22;Note=SL1:0,SL2:0.151138608627868,SL2:SL1-ratio:Inf,intercistronic distance:1765,downstream in operon
KhC1	.	gene	934413	936895	.	+	.	ID=OP22.4;Name=KH2013:KH.C1.1155;Parent=OP22;Note=SL1:0,SL2:0.124937874641834,SL2:SL1-ratio:Inf,intercistronic distance:12276,downstream in operon
KhC1	.	gene	949171	958772	.	+	.	ID=OP22.5;Name=KH2013:KH.C1.177;Parent=OP22;Note=SL1:0,SL2:0.0683868100957271,SL2:SL1-ratio:Inf,intercistronic distance:2039,downstream in operon
KhC1	.	gene	960811	970871	.	+	.	ID=OP22.6;Name=KH2013:KH.C1.326;Parent=OP22;Note=SL1:0,SL2:0.243996371948302,SL2:SL1-ratio:Inf,intercistronic distance:9229,downstream in operon
KhC1	.	gene	980100	999058	.	+	.	ID=OP22.7;Name=KH2013:KH.C1.404;Parent=OP22;Note=SL1:0,SL2:0.6234484148816,SL2:SL1-ratio:Inf,intercistronic distance:960,downstream in operon
KhC1	.	gene	1000018	1031066	.	+	.	ID=OP22.8;Name=KH2013:KH.C1.1083;Parent=OP22;Note=SL1:0,SL2:0.185319520222915,SL2:SL1-ratio:Inf,intercistronic distance:NA,downstream in operon
KhC1	.	operon	1032028	1146709	.	+	.	ID=OP23;Name=OP23;size=4;genes=KH2013:KH.C1.1295,KH2013:KH.C1.1062,KH2013:KH.C1.1274,KH2013:KH.C1.195
KhC1	.	gene	1032028	1035607	.	+	.	ID=OP23.1;Name=KH2013:KH.C1.1295;Parent=OP23;Note=SL1:0,SL2:0,SL2:SL1-ratio:NaN,intercistronic distance:49509,upstream in operon
KhC1	.	gene	1085116	1086625	.	+	.	ID=OP23.2;Name=KH2013:KH.C1.1062;Parent=OP23;Note=SL1:0,SL2:0.143064548190433,SL2:SL1-ratio:Inf,intercistronic distance:-14,downstream in operon
KhC1	.	gene	1086611	1087903	.	+	.	ID=OP23.3;Name=KH2013:KH.C1.1274;Parent=OP23;Note=SL1:0,SL2:0.166826412433219,SL2:SL1-ratio:Inf,intercistronic distance:39315,downstream in operon
KhC1	.	gene	1127218	1146709	.	+	.	ID=OP23.4;Name=KH2013:KH.C1.195;Parent=OP23;Note=SL1:0,SL2:0.410674217223115,SL2:SL1-ratio:Inf,intercistronic distance:NA,downstream in operon
KhC1	.	operon	1050804	1062697	.	-	.	ID=OP24;Name=OP24;size=5;genes=KH2013:KH.C1.577,KH2013:KH.C1.842,KH2013:KH.C1.476,KH2013:KH.C1.823,KH2013:KH.C1.355
KhC1	.	gene	1050804	1057545	.	-	.	ID=OP24.5;Name=KH2013:KH.C1.577;Parent=OP24;Note=SL1:0,SL2:0.252206969608191,SL2:SL1-ratio:Inf,intercistronic distance:NA,downstream in operon
KhC1	.	gene	1057980	1060434	.	-	.	ID=OP24.4;Name=KH2013:KH.C1.842;Parent=OP24;Note=SL1:0,SL2:0.488802629614792,SL2:SL1-ratio:Inf,intercistronic distance:435,downstream in operon
KhC1	.	gene	1060435	1060981	.	-	.	ID=OP24.3;Name=KH2013:KH.C1.476;Parent=OP24;Note=SL1:0,SL2:0.130489761957524,SL2:SL1-ratio:Inf,intercistronic distance:1,downstream in operon
KhC1	.	gene	1060982	1061585	.	-	.	ID=OP24.2;Name=KH2013:KH.C1.823;Parent=OP24;Note=SL1:0,SL2:0.0928720875383054,SL2:SL1-ratio:Inf,intercistronic distance:1,downstream in operon
KhC1	.	gene	1061586	1062697	.	-	.	ID=OP24.1;Name=KH2013:KH.C1.355;Parent=OP24;Note=SL1:0,SL2:0,SL2:SL1-ratio:NaN,intercistronic distance:1,upstream in operon
KhC1	.	operon	1065767	1072807	.	-	.	ID=OP25;Name=OP25;size=2;genes=KH2013:KH.C1.970,KH2013:KH.C1.140
KhC1	.	gene	1065767	1070138	.	-	.	ID=OP25.2;Name=KH2013:KH.C1.970;Parent=OP25;Note=SL1:0,SL2:0.147179034169968,SL2:SL1-ratio:Inf,intercistronic distance:NA,downstream in operon
KhC1	.	gene	1070982	1072807	.	-	.	ID=OP25.1;Name=KH2013:KH.C1.140;Parent=OP25;Note=SL1:0,SL2:0,SL2:SL1-ratio:NaN,intercistronic distance:844,upstream in operon
KhC1	.	operon	1105072	1146972	.	-	.	ID=OP26;Name=OP26;size=5;genes=KH2013:KH.C1.538,KH2013:KH.C1.875,KH2013:KH.C1.1120,KH2013:KH.C1.388,KH2013:KH.C1.797
KhC1	.	gene	1105072	1111228	.	-	.	ID=OP26.5;Name=KH2013:KH.C1.538;Parent=OP26;Note=SL1:0,SL2:0.455856303186767,SL2:SL1-ratio:Inf,intercistronic distance:NA,downstream in operon
KhC1	.	gene	1111229	1112462	.	-	.	ID=OP26.4;Name=KH2013:KH.C1.875;Parent=OP26;Note=SL1:0,SL2:0.133180071885602,SL2:SL1-ratio:Inf,intercistronic distance:1,downstream in operon
KhC1	.	gene	1112463	1113529	.	-	.	ID=OP26.3;Name=KH2013:KH.C1.1120;Parent=OP26;Note=SL1:0,SL2:0.144695652710755,SL2:SL1-ratio:Inf,intercistronic distance:1,downstream in operon
KhC1	.	gene	1114571	1124956	.	-	.	ID=OP26.2;Name=KH2013:KH.C1.388;Parent=OP26;Note=SL1:0,SL2:0.204910541049871,SL2:SL1-ratio:Inf,intercistronic distance:1042,downstream in operon
KhC1	.	gene	1142527	1146972	.	-	.	ID=OP26.1;Name=KH2013:KH.C1.797;Parent=OP26;Note=SL1:0,SL2:0,SL2:SL1-ratio:NaN,intercistronic distance:17571,upstream in operon
KhC1	.	operon	1147601	1198348	.	-	.	ID=OP27;Name=OP27;size=3;genes=KH2013:KH.C1.603,KH2013:KH.C1.483,KH2013:KH.C1.1170
KhC1	.	gene	1147601	1169763	.	-	.	ID=OP27.3;Name=KH2013:KH.C1.603;Parent=OP27;Note=SL1:0,SL2:0.551147864369855,SL2:SL1-ratio:Inf,intercistronic distance:NA,downstream in operon
KhC1	.	gene	1177302	1185224	.	-	.	ID=OP27.2;Name=KH2013:KH.C1.483;Parent=OP27;Note=SL1:0,SL2:0.22878441797856,SL2:SL1-ratio:Inf,intercistronic distance:7539,downstream in operon
KhC1	.	gene	1193608	1198348	.	-	.	ID=OP27.1;Name=KH2013:KH.C1.1170;Parent=OP27;Note=SL1:0,SL2:0,SL2:SL1-ratio:NaN,intercistronic distance:8384,upstream in operon
KhC1	.	operon	1186946	1230541	.	+	.	ID=OP28;Name=OP28;size=2;genes=KH2013:KH.C1.1188,KH2013:KH.C1.98
KhC1	.	gene	1186946	1193265	.	+	.	ID=OP28.1;Name=KH2013:KH.C1.1188;Parent=OP28;Note=SL1:0,SL2:0,SL2:SL1-ratio:NaN,intercistronic distance:17927,upstream in operon
KhC1	.	gene	1211192	1230541	.	+	.	ID=OP28.2;Name=KH2013:KH.C1.98;Parent=OP28;Note=SL1:0,SL2:0.406884018015321,SL2:SL1-ratio:Inf,intercistronic distance:NA,downstream in operon
KhC1	.	operon	1230583	1251355	.	-	.	ID=OP29;Name=OP29;size=2;genes=KH2013:KH.C1.779,KH2013:KH.C1.769
KhC1	.	gene	1230583	1232264	.	-	.	ID=OP29.2;Name=KH2013:KH.C1.779;Parent=OP29;Note=SL1:0,SL2:0.209992241771788,SL2:SL1-ratio:Inf,intercistronic distance:NA,downstream in operon
KhC1	.	gene	1250253	1251355	.	-	.	ID=OP29.1;Name=KH2013:KH.C1.769;Parent=OP29;Note=SL1:0,SL2:0,SL2:SL1-ratio:NaN,intercistronic distance:17989,upstream in operon
KhC1	.	operon	1243705	1352327	.	+	.	ID=OP30;Name=OP30;size=5;genes=KH2013:KH.C1.414,KH2013:KH.C1.101,KH2013:KH.C1.246,KH2013:KH.C1.933,KH2013:KH.C1.535
KhC1	.	gene	1243705	1250018	.	+	.	ID=OP30.1;Name=KH2013:KH.C1.414;Parent=OP30;Note=SL1:0,SL2:0,SL2:SL1-ratio:NaN,intercistronic distance:48465,upstream in operon
KhC1	.	gene	1298483	1301235	.	+	.	ID=OP30.2;Name=KH2013:KH.C1.101;Parent=OP30;Note=SL1:0,SL2:0.0964637684738366,SL2:SL1-ratio:Inf,intercistronic distance:5999,downstream in operon
KhC1	.	gene	1307234	1312661	.	+	.	ID=OP30.3;Name=KH2013:KH.C1.246;Parent=OP30;Note=SL1:0,SL2:0.36163553758742,SL2:SL1-ratio:Inf,intercistronic distance:5865,downstream in operon
KhC1	.	gene	1318526	1327963	.	+	.	ID=OP30.4;Name=KH2013:KH.C1.933;Parent=OP30;Note=SL1:0,SL2:0.324199301369235,SL2:SL1-ratio:Inf,intercistronic distance:10396,downstream in operon
KhC1	.	gene	1338359	1352327	.	+	.	ID=OP30.5;Name=KH2013:KH.C1.535;Parent=OP30;Note=SL1:0,SL2:0.0687930332625202,SL2:SL1-ratio:Inf,intercistronic distance:NA,downstream in operon
KhC1	.	operon	1285964	1331499	.	-	.	ID=OP31;Name=OP31;size=6;genes=KH2013:KH.C1.667,KH2013:KH.C1.553,KH2013:KH.C1.470,KH2013:KH.C1.82,KH2013:KH.C1.59,KH2013:KH.C1.983
KhC1	.	gene	1285964	1286768	.	-	.	ID=OP31.6;Name=KH2013:KH.C1.667;Parent=OP31;Note=SL1:0,SL2:0.210750090033313,SL2:SL1-ratio:Inf,intercistronic distance:NA,downstream in operon
KhC1	.	gene	1291387	1295894	.	-	.	ID=OP31.5;Name=KH2013:KH.C1.553;Parent=OP31;Note=SL1:0,SL2:0.0476639470571755,SL2:SL1-ratio:Inf,intercistronic distance:4619,downstream in operon
KhC1	.	gene	1296788	1297872	.	-	.	ID=OP31.4;Name=KH2013:KH.C1.470;Parent=OP31;Note=SL1:0,SL2:0.122580956754174,SL2:SL1-ratio:Inf,intercistronic distance:894,downstream in operon
KhC1	.	gene	1301450	1306813	.	-	.	ID=OP31.3;Name=KH2013:KH.C1.82;Parent=OP31;Note=SL1:0,SL2:0.818081240612052,SL2:SL1-ratio:Inf,intercistronic distance:3578,downstream in operon
KhC1	.	gene	1313129	1317866	.	-	.	ID=OP31.2;Name=KH2013:KH.C1.59;Parent=OP31;Note=SL1:0,SL2:0.311157009930053,SL2:SL1-ratio:Inf,intercistronic distance:6316,downstream in operon
KhC1	.	gene	1328393	1331499	.	-	.	ID=OP31.1;Name=KH2013:KH.C1.983;Parent=OP31;Note=SL1:0,SL2:0,SL2:SL1-ratio:NaN,intercistronic distance:10527,upstream in operon
KhC1	.	operon	1354671	1485596	.	-	.	ID=OP32;Name=OP32;size=7;genes=KH2013:KH.C1.936,KH2013:KH.C1.317,KH2013:KH.C1.863,KH2013:KH.C1.1284,KH2013:KH.C1.787,KH2013:KH.C1.677,KH2013:KH.C1.1158
KhC1	.	gene	1354671	1358271	.	-	.	ID=OP32.7;Name=KH2013:KH.C1.936;Parent=OP32;Note=SL1:0,SL2:0.630652668000804,SL2:SL1-ratio:Inf,intercistronic distance:NA,downstream in operon
KhC1	.	gene	1370757	1373584	.	-	.	ID=OP32.6;Name=KH2013:KH.C1.317;Parent=OP32;Note=SL1:0,SL2:0.178657077829694,SL2:SL1-ratio:Inf,intercistronic distance:12486,downstream in operon
KhC1	.	gene	1388766	1393086	.	-	.	ID=OP32.5;Name=KH2013:KH.C1.863;Parent=OP32;Note=SL1:0,SL2:0.247176846732805,SL2:SL1-ratio:Inf,intercistronic distance:15182,downstream in operon
KhC1	.	gene	1393087	1393925	.	-	.	ID=OP32.4;Name=KH2013:KH.C1.1284;Parent=OP32;Note=SL1:0,SL2:1.06737936485842,SL2:SL1-ratio:Inf,intercistronic distance:1,downstream in operon
KhC1	.	gene	1394910	1412444	.	-	.	ID=OP32.3;Name=KH2013:KH.C1.787;Parent=OP32;Note=SL1:0,SL2:1.36131139819591,SL2:SL1-ratio:Inf,intercistronic distance:985,downstream in operon
KhC1	.	gene	1431303	1452602	.	-	.	ID=OP32.2;Name=KH2013:KH.C1.677;Parent=OP32;Note=SL1:0,SL2:0.280753136159519,SL2:SL1-ratio:Inf,intercistronic distance:18859,downstream in operon
KhC1	.	gene	1483110	1485596	.	-	.	ID=OP32.1;Name=KH2013:KH.C1.1158;Parent=OP32;Note=SL1:0,SL2:0,SL2:SL1-ratio:NaN,intercistronic distance:30508,upstream in operon
KhC1	.	operon	1358684	1367719	.	+	.	ID=OP33;Name=OP33;size=4;genes=KH2013:KH.C1.68,KH2013:KH.C1.309,KH2013:KH.C1.199,KH2013:KH.C1.991
KhC1	.	gene	1358684	1360345	.	+	.	ID=OP33.1;Name=KH2013:KH.C1.68;Parent=OP33;Note=SL1:0,SL2:0,SL2:SL1-ratio:NaN,intercistronic distance:1,upstream in operon
KhC1	.	gene	1360346	1361427	.	+	.	ID=OP33.2;Name=KH2013:KH.C1.309;Parent=OP33;Note=SL1:0,SL2:0.0834008816332809,SL2:SL1-ratio:Inf,intercistronic distance:1,downstream in operon
KhC1	.	gene	1361428	1363924	.	+	.	ID=OP33.3;Name=KH2013:KH.C1.199;Parent=OP33;Note=SL1:0,SL2:0.194729834378725,SL2:SL1-ratio:Inf,intercistronic distance:1,downstream in operon
KhC1	.	gene	1363925	1367719	.	+	.	ID=OP33.4;Name=KH2013:KH.C1.991;Parent=OP33;Note=SL1:0,SL2:0.197976399831384,SL2:SL1-ratio:Inf,intercistronic distance:NA,downstream in operon
KhC1	.	operon	1378691	1456220	.	+	.	ID=OP34;Name=OP34;size=2;genes=KH2013:KH.C1.1152,KH2013:KH.C1.809
KhC1	.	gene	1378691	1381456	.	+	.	ID=OP34.1;Name=KH2013:KH.C1.1152;Parent=OP34;Note=SL1:0,SL2:0,SL2:SL1-ratio:NaN,intercistronic distance:72797,upstream in operon
KhC1	.	gene	1454253	1456220	.	+	.	ID=OP34.2;Name=KH2013:KH.C1.809;Parent=OP34;Note=SL1:0,SL2:0.249601741851978,SL2:SL1-ratio:Inf,intercistronic distance:NA,downstream in operon
KhC1	.	operon	1456221	1465870	.	+	.	ID=OP35;Name=OP35;size=2;genes=KH2013:KH.C1.1081,KH2013:KH.C1.63
KhC1	.	gene	1456221	1459240	.	+	.	ID=OP35.1;Name=KH2013:KH.C1.1081;Parent=OP35;Note=SL1:0,SL2:0,SL2:SL1-ratio:NaN,intercistronic distance:1,upstream in operon
KhC1	.	gene	1459241	1465870	.	+	.	ID=OP35.2;Name=KH2013:KH.C1.63;Parent=OP35;Note=SL1:0,SL2:0.115693632873148,SL2:SL1-ratio:Inf,intercistronic distance:NA,downstream in operon
KhC1	.	operon	1467720	1495325	.	+	.	ID=OP36;Name=OP36;size=2;genes=KH2013:KH.C1.1122,KH2013:KH.C1.99
KhC1	.	gene	1467720	1472570	.	+	.	ID=OP36.1;Name=KH2013:KH.C1.1122;Parent=OP36;Note=SL1:0,SL2:0,SL2:SL1-ratio:NaN,intercistronic distance:18928,upstream in operon
KhC1	.	gene	1491498	1495325	.	+	.	ID=OP36.2;Name=KH2013:KH.C1.99;Parent=OP36;Note=SL1:0,SL2:0.551885328936449,SL2:SL1-ratio:Inf,intercistronic distance:NA,downstream in operon
KhC1	.	operon	1504672	1593636	.	+	.	ID=OP37;Name=OP37;size=2;genes=KH2013:KH.C1.1053,KH2013:KH.C1.898
KhC1	.	gene	1504672	1506994	.	+	.	ID=OP37.1;Name=KH2013:KH.C1.1053;Parent=OP37;Note=SL1:0,SL2:0,SL2:SL1-ratio:NaN,intercistronic distance:80858,upstream in operon
KhC1	.	gene	1587852	1593636	.	+	.	ID=OP37.2;Name=KH2013:KH.C1.898;Parent=OP37;Note=SL1:0,SL2:0.168507829351485,SL2:SL1-ratio:Inf,intercistronic distance:NA,downstream in operon
KhC1	.	operon	1510711	1618458	.	-	.	ID=OP38;Name=OP38;size=8;genes=KH2013:KH.C1.89,KH2013:KH.C1.633,KH2013:KH.C1.4,KH2013:KH.C1.628,KH2013:KH.C1.884,KH2013:KH.C1.484,KH2013:KH.C1.574,KH2013:KH.C1.100
KhC1	.	gene	1510711	1529246	.	-	.	ID=OP38.8;Name=KH2013:KH.C1.89;Parent=OP38;Note=SL1:0,SL2:0.0476639470571755,SL2:SL1-ratio:Inf,intercistronic distance:NA,downstream in operon
KhC1	.	gene	1532556	1537557	.	-	.	ID=OP38.7;Name=KH2013:KH.C1.633;Parent=OP38;Note=SL1:0,SL2:0.0687930332625202,SL2:SL1-ratio:Inf,intercistronic distance:3310,downstream in operon
KhC1	.	gene	1541869	1578229	.	-	.	ID=OP38.6;Name=KH2013:KH.C1.4;Parent=OP38;Note=SL1:0,SL2:0.25062550655508,SL2:SL1-ratio:Inf,intercistronic distance:4312,downstream in operon
KhC1	.	gene	1594585	1599237	.	-	.	ID=OP38.5;Name=KH2013:KH.C1.628;Parent=OP38;Note=SL1:0,SL2:0.108771336130644,SL2:SL1-ratio:Inf,intercistronic distance:16356,downstream in operon
KhC1	.	gene	1599238	1605242	.	-	.	ID=OP38.4;Name=KH2013:KH.C1.884;Parent=OP38;Note=SL1:0,SL2:0.405461051493131,SL2:SL1-ratio:Inf,intercistronic distance:1,downstream in operon
KhC1	.	gene	1605970	1609507	.	-	.	ID=OP38.3;Name=KH2013:KH.C1.484;Parent=OP38;Note=SL1:0,SL2:0.301483801724185,SL2:SL1-ratio:Inf,intercistronic distance:728,downstream in operon
KhC1	.	gene	1610481	1616927	.	-	.	ID=OP38.2;Name=KH2013:KH.C1.574;Parent=OP38;Note=SL1:0,SL2:0.725843031090823,SL2:SL1-ratio:Inf,intercistronic distance:974,downstream in operon
KhC1	.	gene	1617824	1618458	.	-	.	ID=OP38.1;Name=KH2013:KH.C1.100;Parent=OP38;Note=SL1:0,SL2:0,SL2:SL1-ratio:NaN,intercistronic distance:897,upstream in operon
KhC1	.	operon	1630041	1670977	.	-	.	ID=OP39;Name=OP39;size=5;genes=KH2013:KH.C1.187,KH2013:KH.C1.546,KH2013:KH.C1.1012,KH2013:KH.C1.1109,KH2013:KH.C1.461
KhC1	.	gene	1630041	1632718	.	-	.	ID=OP39.5;Name=KH2013:KH.C1.187;Parent=OP39;Note=SL1:0,SL2:0.119686593521941,SL2:SL1-ratio:Inf,intercistronic distance:NA,downstream in operon
KhC1	.	gene	1633447	1645946	.	-	.	ID=OP39.4;Name=KH2013:KH.C1.546;Parent=OP39;Note=SL1:0,SL2:0.693613713289718,SL2:SL1-ratio:Inf,intercistronic distance:729,downstream in operon
KhC1	.	gene	1647958	1650736	.	-	.	ID=OP39.3;Name=KH2013:KH.C1.1012;Parent=OP39;Note=SL1:0,SL2:0.238908320776901,SL2:SL1-ratio:Inf,intercistronic distance:2012,downstream in operon
KhC1	.	gene	1651462	1660275	.	-	.	ID=OP39.2;Name=KH2013:KH.C1.1109;Parent=OP39;Note=SL1:0,SL2:9.29503054274034,SL2:SL1-ratio:Inf,intercistronic distance:726,downstream in operon
KhC1	.	gene	1669964	1670977	.	-	.	ID=OP39.1;Name=KH2013:KH.C1.461;Parent=OP39;Note=SL1:0,SL2:0,SL2:SL1-ratio:NaN,intercistronic distance:9689,upstream in operon
KhC1	.	operon	1633906	1672015	.	+	.	ID=OP40;Name=OP40;size=3;genes=KH2013:KH.C1.128,KH2013:KH.C1.158,KH2013:KH.C1.485
KhC1	.	gene	1633906	1634027	.	+	.	ID=OP40.1;Name=KH2013:KH.C1.128;Parent=OP40;Note=SL1:0,SL2:0,SL2:SL1-ratio:NaN,intercistronic distance:28160,upstream in operon
KhC1	.	gene	1662187	1672015	.	+	.	ID=OP40.2;Name=KH2013:KH.C1.158;Parent=OP40;Note=SL1:0,SL2:0.511058188359493,SL2:SL1-ratio:Inf,intercistronic distance:-8239,downstream in operon
KhC1	.	gene	1663776	1664093	.	+	.	ID=OP40.3;Name=KH2013:KH.C1.485;Parent=OP40;Note=SL1:0,SL2:0.322312126690047,SL2:SL1-ratio:Inf,intercistronic distance:NA,downstream in operon
KhC1	.	operon	1673989	1691231	.	+	.	ID=OP41;Name=OP41;size=2;genes=KH2013:KH.C1.805,KH2013:KH.C1.1014
KhC1	.	gene	1673989	1676567	.	+	.	ID=OP41.1;Name=KH2013:KH.C1.805;Parent=OP41;Note=SL1:0,SL2:0,SL2:SL1-ratio:NaN,intercistronic distance:13730,upstream in operon
KhC1	.	gene	1690297	1691231	.	+	.	ID=OP41.2;Name=KH2013:KH.C1.1014;Parent=OP41;Note=SL1:0,SL2:0.0476639470571755,SL2:SL1-ratio:Inf,intercistronic distance:NA,downstream in operon
KhC1	.	operon	1676536	1729641	.	-	.	ID=OP42;Name=OP42;size=4;genes=KH2013:KH.C1.749,KH2013:KH.C1.481,KH2013:KH.C1.637,KH2013:KH.C1.119
KhC1	.	gene	1676536	1683608	.	-	.	ID=OP42.4;Name=KH2013:KH.C1.749;Parent=OP42;Note=SL1:0,SL2:0.0490596780566559,SL2:SL1-ratio:Inf,intercistronic distance:NA,downstream in operon
KhC1	.	gene	1687397	1689964	.	-	.	ID=OP42.3;Name=KH2013:KH.C1.481;Parent=OP42;Note=SL1:0,SL2:0.124937874641834,SL2:SL1-ratio:Inf,intercistronic distance:3789,downstream in operon
KhC1	.	gene	1692278	1721127	.	-	.	ID=OP42.2;Name=KH2013:KH.C1.637;Parent=OP42;Note=SL1:0,SL2:0.894718244005429,SL2:SL1-ratio:Inf,intercistronic distance:2314,downstream in operon
KhC1	.	gene	1727429	1729641	.	-	.	ID=OP42.1;Name=KH2013:KH.C1.119;Parent=OP42;Note=SL1:0,SL2:0,SL2:SL1-ratio:NaN,intercistronic distance:6302,upstream in operon
KhC1	.	operon	1722044	1745398	.	+	.	ID=OP43;Name=OP43;size=3;genes=KH2013:KH.C1.867,KH2013:KH.C1.220,KH2013:KH.C1.670
KhC1	.	gene	1722044	1727433	.	+	.	ID=OP43.1;Name=KH2013:KH.C1.867;Parent=OP43;Note=SL1:0,SL2:0,SL2:SL1-ratio:NaN,intercistronic distance:11835,upstream in operon
KhC1	.	gene	1739268	1741276	.	+	.	ID=OP43.2;Name=KH2013:KH.C1.220;Parent=OP43;Note=SL1:0,SL2:0.0490596780566559,SL2:SL1-ratio:Inf,intercistronic distance:1026,downstream in operon
KhC1	.	gene	1742302	1745398	.	+	.	ID=OP43.3;Name=KH2013:KH.C1.670;Parent=OP43;Note=SL1:0,SL2:0.288814715863912,SL2:SL1-ratio:Inf,intercistronic distance:NA,downstream in operon
KhC1	.	operon	1745746	1788177	.	-	.	ID=OP44;Name=OP44;size=2;genes=KH2013:KH.C1.832,KH2013:KH.C1.1157
KhC1	.	gene	1745746	1753093	.	-	.	ID=OP44.2;Name=KH2013:KH.C1.832;Parent=OP44;Note=SL1:0,SL2:0.639324052995326,SL2:SL1-ratio:Inf,intercistronic distance:NA,downstream in operon
KhC1	.	gene	1763585	1788177	.	-	.	ID=OP44.1;Name=KH2013:KH.C1.1157;Parent=OP44;Note=SL1:0,SL2:0,SL2:SL1-ratio:NaN,intercistronic distance:10492,upstream in operon
KhC1	.	operon	1757597	1805567	.	+	.	ID=OP45;Name=OP45;size=2;genes=KH2013:KH.C1.1276,KH2013:KH.C1.285
KhC1	.	gene	1757597	1763246	.	+	.	ID=OP45.1;Name=KH2013:KH.C1.1276;Parent=OP45;Note=SL1:0,SL2:0,SL2:SL1-ratio:NaN,intercistronic distance:28449,upstream in operon
KhC1	.	gene	1791695	1805567	.	+	.	ID=OP45.2;Name=KH2013:KH.C1.285;Parent=OP45;Note=SL1:0,SL2:0.0482318842369183,SL2:SL1-ratio:Inf,intercistronic distance:NA,downstream in operon
KhC1	.	operon	1811158	1852349	.	+	.	ID=OP46;Name=OP46;size=2;genes=KH2013:KH.C1.583,KH2013:KH.C1.1224
KhC1	.	gene	1811158	1835471	.	+	.	ID=OP46.1;Name=KH2013:KH.C1.583;Parent=OP46;Note=SL1:0,SL2:0,SL2:SL1-ratio:NaN,intercistronic distance:5029,upstream in operon
KhC1	.	gene	1840500	1852349	.	+	.	ID=OP46.2;Name=KH2013:KH.C1.1224;Parent=OP46;Note=SL1:0,SL2:0.185093687478242,SL2:SL1-ratio:Inf,intercistronic distance:NA,downstream in operon
KhC1	.	operon	1815470	1836408	.	-	.	ID=OP47;Name=OP47;size=2;genes=KH2013:KH.C1.1045,KH2013:KH.C1.430
KhC1	.	gene	1815470	1820761	.	-	.	ID=OP47.2;Name=KH2013:KH.C1.1045;Parent=OP47;Note=SL1:0,SL2:0.0683868100957271,SL2:SL1-ratio:Inf,intercistronic distance:NA,downstream in operon
KhC1	.	gene	1834839	1836408	.	-	.	ID=OP47.1;Name=KH2013:KH.C1.430;Parent=OP47;Note=SL1:0,SL2:0,SL2:SL1-ratio:NaN,intercistronic distance:14078,upstream in operon
KhC1	.	operon	1868475	1931933	.	-	.	ID=OP48;Name=OP48;size=2;genes=KH2013:KH.C1.146,KH2013:KH.C1.993
KhC1	.	gene	1868475	1904631	.	-	.	ID=OP48.2;Name=KH2013:KH.C1.146;Parent=OP48;Note=SL1:0,SL2:0.0490596780566559,SL2:SL1-ratio:Inf,intercistronic distance:NA,downstream in operon
KhC1	.	gene	1906869	1931933	.	-	.	ID=OP48.1;Name=KH2013:KH.C1.993;Parent=OP48;Note=SL1:0,SL2:0,SL2:SL1-ratio:NaN,intercistronic distance:2238,upstream in operon
KhC1	.	operon	1926800	1982303	.	+	.	ID=OP49;Name=OP49;size=2;genes=KH2013:KH.C1.47,KH2013:KH.C1.1121
KhC1	.	gene	1926800	1928138	.	+	.	ID=OP49.1;Name=KH2013:KH.C1.47;Parent=OP49;Note=SL1:0,SL2:0,SL2:SL1-ratio:NaN,intercistronic distance:46917,upstream in operon
KhC1	.	gene	1975055	1982303	.	+	.	ID=OP49.2;Name=KH2013:KH.C1.1121;Parent=OP49;Note=SL1:0,SL2:0.121954541795421,SL2:SL1-ratio:Inf,intercistronic distance:NA,downstream in operon
KhC1	.	operon	1945597	1973460	.	-	.	ID=OP50;Name=OP50;size=5;genes=KH2013:KH.C1.1302,KH2013:KH.C1.411,KH2013:KH.C1.124,KH2013:KH.C1.178,KH2013:KH.C1.1270
KhC1	.	gene	1945597	1948449	.	-	.	ID=OP50.5;Name=KH2013:KH.C1.1302;Parent=OP50;Note=SL1:0,SL2:0.189690467301785,SL2:SL1-ratio:Inf,intercistronic distance:NA,downstream in operon
KhC1	.	gene	1948450	1949227	.	-	.	ID=OP50.4;Name=KH2013:KH.C1.411;Parent=OP50;Note=SL1:0,SL2:0.480398209984227,SL2:SL1-ratio:Inf,intercistronic distance:1,downstream in operon
KhC1	.	gene	1950098	1965676	.	-	.	ID=OP50.3;Name=KH2013:KH.C1.124;Parent=OP50;Note=SL1:0,SL2:0.215130203828616,SL2:SL1-ratio:Inf,intercistronic distance:871,downstream in operon
KhC1	.	gene	1966961	1972653	.	-	.	ID=OP50.2;Name=KH2013:KH.C1.178;Parent=OP50;Note=SL1:0,SL2:0.105637936495613,SL2:SL1-ratio:Inf,intercistronic distance:1285,downstream in operon
KhC1	.	gene	1972654	1973460	.	-	.	ID=OP50.1;Name=KH2013:KH.C1.1270;Parent=OP50;Note=SL1:0,SL2:0,SL2:SL1-ratio:NaN,intercistronic distance:1,upstream in operon
KhC1	.	operon	1983661	2000294	.	-	.	ID=OP51;Name=OP51;size=2;genes=KH2013:KH.C1.147,KH2013:KH.C1.974
KhC1	.	gene	1983661	1998593	.	-	.	ID=OP51.2;Name=KH2013:KH.C1.147;Parent=OP51;Note=SL1:0,SL2:0.0490596780566559,SL2:SL1-ratio:Inf,intercistronic distance:NA,downstream in operon
KhC1	.	gene	1999140	2000294	.	-	.	ID=OP51.1;Name=KH2013:KH.C1.974;Parent=OP51;Note=SL1:0,SL2:0,SL2:SL1-ratio:NaN,intercistronic distance:547,upstream in operon
KhC1	.	operon	2000295	2088799	.	-	.	ID=OP52;Name=OP52;size=4;genes=KH2013:KH.C1.133,KH2013:KH.C1.252,KH2013:KH.C1.113,KH2013:KH.C1.308
KhC1	.	gene	2000295	2001976	.	-	.	ID=OP52.4;Name=KH2013:KH.C1.133;Parent=OP52;Note=SL1:0,SL2:0.69705422170161,SL2:SL1-ratio:Inf,intercistronic distance:NA,downstream in operon
KhC1	.	gene	2001977	2003612	.	-	.	ID=OP52.3;Name=KH2013:KH.C1.252;Parent=OP52;Note=SL1:0,SL2:0.631891518868127,SL2:SL1-ratio:Inf,intercistronic distance:1,downstream in operon
KhC1	.	gene	2060453	2084212	.	-	.	ID=OP52.2;Name=KH2013:KH.C1.113;Parent=OP52;Note=SL1:0,SL2:0.37632590146752,SL2:SL1-ratio:Inf,intercistronic distance:56841,downstream in operon
KhC1	.	gene	2085196	2088799	.	-	.	ID=OP52.1;Name=KH2013:KH.C1.308;Parent=OP52;Note=SL1:0,SL2:0,SL2:SL1-ratio:NaN,intercistronic distance:984,upstream in operon
KhC1	.	operon	2005567	2056680	.	+	.	ID=OP53;Name=OP53;size=2;genes=KH2013:KH.C1.999,KH2013:KH.C1.142
KhC1	.	gene	2005567	2008858	.	+	.	ID=OP53.1;Name=KH2013:KH.C1.999;Parent=OP53;Note=SL1:0,SL2:0,SL2:SL1-ratio:NaN,intercistronic distance:29851,upstream in operon
KhC1	.	gene	2038709	2056680	.	+	.	ID=OP53.2;Name=KH2013:KH.C1.142;Parent=OP53;Note=SL1:0,SL2:0.260209623730773,SL2:SL1-ratio:Inf,intercistronic distance:NA,downstream in operon
KhC1	.	operon	2072389	2155828	.	+	.	ID=OP54;Name=OP54;size=3;genes=KH2013:KH.C1.1247,KH2013:KH.C1.5,KH2013:KH.C1.1169
KhC1	.	gene	2072389	2073819	.	+	.	ID=OP54.1;Name=KH2013:KH.C1.1247;Parent=OP54;Note=SL1:0,SL2:0,SL2:SL1-ratio:NaN,intercistronic distance:23071,upstream in operon
KhC1	.	gene	2096890	2112858	.	+	.	ID=OP54.2;Name=KH2013:KH.C1.5;Parent=OP54;Note=SL1:0,SL2:0.111710090872628,SL2:SL1-ratio:Inf,intercistronic distance:41277,downstream in operon
KhC1	.	gene	2154135	2155828	.	+	.	ID=OP54.3;Name=KH2013:KH.C1.1169;Parent=OP54;Note=SL1:0,SL2:0.129860217589477,SL2:SL1-ratio:Inf,intercistronic distance:NA,downstream in operon
KhC1	.	operon	2101184	2122387	.	-	.	ID=OP55;Name=OP55;size=3;genes=KH2013:KH.C1.272,KH2013:KH.C1.108,KH2013:KH.C1.563
KhC1	.	gene	2101184	2118540	.	-	.	ID=OP55.3;Name=KH2013:KH.C1.272;Parent=OP55;Note=SL1:0,SL2:0.145766143336584,SL2:SL1-ratio:Inf,intercistronic distance:NA,downstream in operon
KhC1	.	gene	2118539	2119754	.	-	.	ID=OP55.2;Name=KH2013:KH.C1.108;Parent=OP55;Note=SL1:0,SL2:0.466243370349861,SL2:SL1-ratio:Inf,intercistronic distance:-1,downstream in operon
KhC1	.	gene	2120241	2122387	.	-	.	ID=OP55.1;Name=KH2013:KH.C1.563;Parent=OP55;Note=SL1:0,SL2:0,SL2:SL1-ratio:NaN,intercistronic distance:487,upstream in operon
KhC1	.	operon	2128893	2134357	.	-	.	ID=OP56;Name=OP56;size=2;genes=KH2013:KH.C1.855,KH2013:KH.C1.891
KhC1	.	gene	2128893	2131848	.	-	.	ID=OP56.2;Name=KH2013:KH.C1.855;Parent=OP56;Note=SL1:0,SL2:0.0687930332625202,SL2:SL1-ratio:Inf,intercistronic distance:NA,downstream in operon
KhC1	.	gene	2132309	2134357	.	-	.	ID=OP56.1;Name=KH2013:KH.C1.891;Parent=OP56;Note=SL1:0,SL2:0,SL2:SL1-ratio:NaN,intercistronic distance:461,upstream in operon
KhC1	.	operon	2135389	2141791	.	-	.	ID=OP57;Name=OP57;size=2;genes=KH2013:KH.C1.1028,KH2013:KH.C1.857
KhC1	.	gene	2135389	2137889	.	-	.	ID=OP57.2;Name=KH2013:KH.C1.1028;Parent=OP57;Note=SL1:0,SL2:0.0482318842369183,SL2:SL1-ratio:Inf,intercistronic distance:NA,downstream in operon
KhC1	.	gene	2139654	2141791	.	-	.	ID=OP57.1;Name=KH2013:KH.C1.857;Parent=OP57;Note=SL1:0,SL2:0,SL2:SL1-ratio:NaN,intercistronic distance:1765,upstream in operon
KhC1	.	operon	2156445	2207575	.	+	.	ID=OP58;Name=OP58;size=3;genes=KH2013:KH.C1.729,KH2013:KH.C1.550,KH2013:KH.C1.48
KhC1	.	gene	2156445	2162866	.	+	.	ID=OP58.1;Name=KH2013:KH.C1.729;Parent=OP58;Note=SL1:0,SL2:0,SL2:SL1-ratio:NaN,intercistronic distance:17506,upstream in operon
KhC1	.	gene	2180372	2182186	.	+	.	ID=OP58.2;Name=KH2013:KH.C1.550;Parent=OP58;Note=SL1:0,SL2:0.624606371792357,SL2:SL1-ratio:Inf,intercistronic distance:19105,downstream in operon
KhC1	.	gene	2201291	2207575	.	+	.	ID=OP58.3;Name=KH2013:KH.C1.48;Parent=OP58;Note=SL1:0,SL2:0.047947074746394,SL2:SL1-ratio:Inf,intercistronic distance:NA,downstream in operon
KhC1	.	operon	2162968	2200485	.	-	.	ID=OP59;Name=OP59;size=5;genes=KH2013:KH.C1.880,KH2013:KH.C1.1144,KH2013:KH.C1.1235,KH2013:KH.C1.1138,KH2013:KH.C1.92
KhC1	.	gene	2162968	2169806	.	-	.	ID=OP59.5;Name=KH2013:KH.C1.880;Parent=OP59;Note=SL1:0,SL2:0.226930526064985,SL2:SL1-ratio:Inf,intercistronic distance:NA,downstream in operon
KhC1	.	gene	2169807	2173191	.	-	.	ID=OP59.4;Name=KH2013:KH.C1.1144;Parent=OP59;Note=SL1:0,SL2:0.078290560778495,SL2:SL1-ratio:Inf,intercistronic distance:1,downstream in operon
KhC1	.	gene	2173419	2179450	.	-	.	ID=OP59.3;Name=KH2013:KH.C1.1235;Parent=OP59;Note=SL1:0,SL2:0.0834008816332809,SL2:SL1-ratio:Inf,intercistronic distance:228,downstream in operon
KhC1	.	gene	2181850	2192160	.	-	.	ID=OP59.2;Name=KH2013:KH.C1.1138;Parent=OP59;Note=SL1:0,SL2:0.332243289231133,SL2:SL1-ratio:Inf,intercistronic distance:2400,downstream in operon
KhC1	.	gene	2193741	2200485	.	-	.	ID=OP59.1;Name=KH2013:KH.C1.92;Parent=OP59;Note=SL1:0,SL2:0,SL2:SL1-ratio:NaN,intercistronic distance:1581,upstream in operon
KhC1	.	operon	2207989	2242935	.	-	.	ID=OP60;Name=OP60;size=4;genes=KH2013:KH.C1.605,KH2013:KH.C1.80,KH2013:KH.C1.1160,KH2013:KH.C1.310
KhC1	.	gene	2207989	2209471	.	-	.	ID=OP60.4;Name=KH2013:KH.C1.605;Parent=OP60;Note=SL1:0,SL2:0.375125042077869,SL2:SL1-ratio:Inf,intercistronic distance:NA,downstream in operon
KhC1	.	gene	2209472	2212099	.	-	.	ID=OP60.3;Name=KH2013:KH.C1.80;Parent=OP60;Note=SL1:0,SL2:0.144695652710755,SL2:SL1-ratio:Inf,intercistronic distance:1,downstream in operon
KhC1	.	gene	2212100	2215460	.	-	.	ID=OP60.2;Name=KH2013:KH.C1.1160;Parent=OP60;Note=SL1:0,SL2:0.287715044868963,SL2:SL1-ratio:Inf,intercistronic distance:1,downstream in operon
KhC1	.	gene	2230042	2242935	.	-	.	ID=OP60.1;Name=KH2013:KH.C1.310;Parent=OP60;Note=SL1:0,SL2:0,SL2:SL1-ratio:NaN,intercistronic distance:14582,upstream in operon
KhC1	.	operon	2218328	2230147	.	+	.	ID=OP61;Name=OP61;size=3;genes=KH2013:KH.C1.597,KH2013:KH.C1.1139,KH2013:KH.C1.399
KhC1	.	gene	2218328	2220434	.	+	.	ID=OP61.1;Name=KH2013:KH.C1.597;Parent=OP61;Note=SL1:0,SL2:0,SL2:SL1-ratio:NaN,intercistronic distance:1956,upstream in operon
KhC1	.	gene	2222390	2224482	.	+	.	ID=OP61.2;Name=KH2013:KH.C1.1139;Parent=OP61;Note=SL1:0,SL2:0.0476639470571755,SL2:SL1-ratio:Inf,intercistronic distance:-84,downstream in operon
KhC1	.	gene	2224398	2230147	.	+	.	ID=OP61.3;Name=KH2013:KH.C1.399;Parent=OP61;Note=SL1:0,SL2:0.0476639470571755,SL2:SL1-ratio:Inf,intercistronic distance:NA,downstream in operon
KhC1	.	operon	2230552	2311701	.	+	.	ID=OP62;Name=OP62;size=5;genes=KH2013:KH.C1.254,KH2013:KH.C1.1117,KH2013:KH.C1.1165,KH2013:KH.C1.151,KH2013:KH.C1.1035
KhC1	.	gene	2230552	2231046	.	+	.	ID=OP62.1;Name=KH2013:KH.C1.254;Parent=OP62;Note=SL1:0,SL2:0,SL2:SL1-ratio:NaN,intercistronic distance:23801,upstream in operon
KhC1	.	gene	2254847	2267197	.	+	.	ID=OP62.2;Name=KH2013:KH.C1.1117;Parent=OP62;Note=SL1:0,SL2:0.141788452791316,SL2:SL1-ratio:Inf,intercistronic distance:22722,downstream in operon
KhC1	.	gene	2289919	2299641	.	+	.	ID=OP62.3;Name=KH2013:KH.C1.1165;Parent=OP62;Note=SL1:0,SL2:0.0482318842369183,SL2:SL1-ratio:Inf,intercistronic distance:4515,downstream in operon
KhC1	.	gene	2304156	2307798	.	+	.	ID=OP62.4;Name=KH2013:KH.C1.151;Parent=OP62;Note=SL1:0,SL2:0.11145759422713,SL2:SL1-ratio:Inf,intercistronic distance:2060,downstream in operon
KhC1	.	gene	2309858	2311701	.	+	.	ID=OP62.5;Name=KH2013:KH.C1.1035;Parent=OP62;Note=SL1:0,SL2:0.0490596780566559,SL2:SL1-ratio:Inf,intercistronic distance:NA,downstream in operon
KhC1	.	operon	2261782	2300723	.	-	.	ID=OP63;Name=OP63;size=2;genes=KH2013:KH.C1.1065,KH2013:KH.C1.635
KhC1	.	gene	2261782	2289387	.	-	.	ID=OP63.2;Name=KH2013:KH.C1.1065;Parent=OP63;Note=SL1:0,SL2:0.118795412734285,SL2:SL1-ratio:Inf,intercistronic distance:NA,downstream in operon
KhC1	.	gene	2300235	2300723	.	-	.	ID=OP63.1;Name=KH2013:KH.C1.635;Parent=OP63;Note=SL1:0,SL2:0,SL2:SL1-ratio:NaN,intercistronic distance:10848,upstream in operon
KhC1	.	operon	2335888	2442103	.	+	.	ID=OP64;Name=OP64;size=11;genes=KH2013:KH.C1.357,KH2013:KH.C1.381,KH2013:KH.C1.1219,KH2013:KH.C1.930,KH2013:KH.C1.226,KH2013:KH.C1.1082,KH2013:KH.C1.149,KH2013:KH.C1.1103,KH2013:KH.C1.469,KH2013:KH.C1.661,KH2013:KH.C1.1250
KhC1	.	gene	2335888	2336844	.	+	.	ID=OP64.1;Name=KH2013:KH.C1.357;Parent=OP64;Note=SL1:0,SL2:0,SL2:SL1-ratio:NaN,intercistronic distance:289,upstream in operon
KhC1	.	gene	2337133	2338611	.	+	.	ID=OP64.2;Name=KH2013:KH.C1.381;Parent=OP64;Note=SL1:0,SL2:0.0483151102950829,SL2:SL1-ratio:Inf,intercistronic distance:11253,downstream in operon
KhC1	.	gene	2349864	2370544	.	+	.	ID=OP64.3;Name=KH2013:KH.C1.1219;Parent=OP64;Note=SL1:0,SL2:0.144309625259755,SL2:SL1-ratio:Inf,intercistronic distance:8026,downstream in operon
KhC1	.	gene	2378570	2381767	.	+	.	ID=OP64.4;Name=KH2013:KH.C1.930;Parent=OP64;Note=SL1:0,SL2:1.48861919038793,SL2:SL1-ratio:Inf,intercistronic distance:1086,downstream in operon
KhC1	.	gene	2382853	2385323	.	+	.	ID=OP64.5;Name=KH2013:KH.C1.226;Parent=OP64;Note=SL1:0,SL2:0.103797115775533,SL2:SL1-ratio:Inf,intercistronic distance:2674,downstream in operon
KhC1	.	gene	2387997	2390827	.	+	.	ID=OP64.6;Name=KH2013:KH.C1.1082;Parent=OP64;Note=SL1:0,SL2:0.0693759845479998,SL2:SL1-ratio:Inf,intercistronic distance:282,downstream in operon
KhC1	.	gene	2391109	2399022	.	+	.	ID=OP64.7;Name=KH2013:KH.C1.149;Parent=OP64;Note=SL1:0,SL2:0.0490596780566559,SL2:SL1-ratio:Inf,intercistronic distance:1684,downstream in operon
KhC1	.	gene	2400706	2402291	.	+	.	ID=OP64.8;Name=KH2013:KH.C1.1103;Parent=OP64;Note=SL1:0,SL2:0.328607567671909,SL2:SL1-ratio:Inf,intercistronic distance:5709,downstream in operon
KhC1	.	gene	2408000	2410239	.	+	.	ID=OP64.9;Name=KH2013:KH.C1.469;Parent=OP64;Note=SL1:0,SL2:0.0967135543248105,SL2:SL1-ratio:Inf,intercistronic distance:2863,downstream in operon
KhC1	.	gene	2413102	2422530	.	+	.	ID=OP64.10;Name=KH2013:KH.C1.661;Parent=OP64;Note=SL1:0,SL2:15.5690259312412,SL2:SL1-ratio:Inf,intercistronic distance:13714,downstream in operon
KhC1	.	gene	2436244	2442103	.	+	.	ID=OP64.11;Name=KH2013:KH.C1.1250;Parent=OP64;Note=SL1:0,SL2:0.111192130949827,SL2:SL1-ratio:Inf,intercistronic distance:NA,downstream in operon
KhC1	.	operon	2338571	2344415	.	-	.	ID=OP65;Name=OP65;size=2;genes=KH2013:KH.C1.33,KH2013:KH.C1.957
KhC1	.	gene	2338571	2341667	.	-	.	ID=OP65.2;Name=KH2013:KH.C1.33;Parent=OP65;Note=SL1:0,SL2:0.119153028817461,SL2:SL1-ratio:Inf,intercistronic distance:NA,downstream in operon
KhC1	.	gene	2343836	2344415	.	-	.	ID=OP65.1;Name=KH2013:KH.C1.957;Parent=OP65;Note=SL1:0,SL2:0,SL2:SL1-ratio:NaN,intercistronic distance:2169,upstream in operon
KhC1	.	operon	2370710	2422503	.	-	.	ID=OP66;Name=OP66;size=6;genes=KH2013:KH.C1.265,KH2013:KH.C1.237,KH2013:KH.C1.256,KH2013:KH.C1.542,KH2013:KH.C1.724,KH2013:KH.C1.629
KhC1	.	gene	2370710	2374408	.	-	.	ID=OP66.6;Name=KH2013:KH.C1.265;Parent=OP66;Note=SL1:0,SL2:0.0490596780566559,SL2:SL1-ratio:Inf,intercistronic distance:NA,downstream in operon
KhC1	.	gene	2385979	2387734	.	-	.	ID=OP66.5;Name=KH2013:KH.C1.237;Parent=OP66;Note=SL1:0,SL2:0.0678074033824669,SL2:SL1-ratio:Inf,intercistronic distance:11571,downstream in operon
KhC1	.	gene	2398913	2400364	.	-	.	ID=OP66.4;Name=KH2013:KH.C1.256;Parent=OP66;Note=SL1:0,SL2:0.300421269901738,SL2:SL1-ratio:Inf,intercistronic distance:11179,downstream in operon
KhC1	.	gene	2402341	2407818	.	-	.	ID=OP66.3;Name=KH2013:KH.C1.542;Parent=OP66;Note=SL1:0,SL2:0.113892147409107,SL2:SL1-ratio:Inf,intercistronic distance:1977,downstream in operon
KhC1	.	gene	2409706	2411474	.	-	.	ID=OP66.2;Name=KH2013:KH.C1.724;Parent=OP66;Note=SL1:0,SL2:0.165937420577215,SL2:SL1-ratio:Inf,intercistronic distance:1888,downstream in operon
KhC1	.	gene	2421448	2422503	.	-	.	ID=OP66.1;Name=KH2013:KH.C1.629;Parent=OP66;Note=SL1:0,SL2:0,SL2:SL1-ratio:NaN,intercistronic distance:9974,upstream in operon
KhC1	.	operon	2431668	2497580	.	-	.	ID=OP67;Name=OP67;size=4;genes=KH2013:KH.C1.489,KH2013:KH.C1.1248,KH2013:KH.C1.379,KH2013:KH.C1.796
KhC1	.	gene	2431668	2435482	.	-	.	ID=OP67.4;Name=KH2013:KH.C1.489;Parent=OP67;Note=SL1:0,SL2:0.0981193561133118,SL2:SL1-ratio:Inf,intercistronic distance:NA,downstream in operon
KhC1	.	gene	2459732	2461087	.	-	.	ID=OP67.3;Name=KH2013:KH.C1.1248;Parent=OP67;Note=SL1:0,SL2:0.0490596780566559,SL2:SL1-ratio:Inf,intercistronic distance:24250,downstream in operon
KhC1	.	gene	2482014	2484413	.	-	.	ID=OP67.2;Name=KH2013:KH.C1.379;Parent=OP67;Note=SL1:0,SL2:0.0482318842369183,SL2:SL1-ratio:Inf,intercistronic distance:20927,downstream in operon
KhC1	.	gene	2486481	2497580	.	-	.	ID=OP67.1;Name=KH2013:KH.C1.796;Parent=OP67;Note=SL1:0,SL2:0,SL2:SL1-ratio:NaN,intercistronic distance:2068,upstream in operon
KhC1	.	operon	2454866	2463228	.	+	.	ID=OP68;Name=OP68;size=3;genes=KH2013:KH.C1.520,KH2013:KH.C1.543,KH2013:KH.C1.827
KhC1	.	gene	2454866	2457040	.	+	.	ID=OP68.1;Name=KH2013:KH.C1.520;Parent=OP68;Note=SL1:0,SL2:0,SL2:SL1-ratio:NaN,intercistronic distance:1,upstream in operon
KhC1	.	gene	2457041	2459788	.	+	.	ID=OP68.2;Name=KH2013:KH.C1.543;Parent=OP68;Note=SL1:0,SL2:0.101592367480397,SL2:SL1-ratio:Inf,intercistronic distance:1948,downstream in operon
KhC1	.	gene	2461736	2463228	.	+	.	ID=OP68.3;Name=KH2013:KH.C1.827;Parent=OP68;Note=SL1:0,SL2:1.01611321634471,SL2:SL1-ratio:Inf,intercistronic distance:NA,downstream in operon
KhC1	.	operon	2516513	2542080	.	-	.	ID=OP69;Name=OP69;size=2;genes=KH2013:KH.C1.575,KH2013:KH.C1.888
KhC1	.	gene	2516513	2525780	.	-	.	ID=OP69.2;Name=KH2013:KH.C1.575;Parent=OP69;Note=SL1:0,SL2:0.124937874641834,SL2:SL1-ratio:Inf,intercistronic distance:NA,downstream in operon
KhC1	.	gene	2537042	2542080	.	-	.	ID=OP69.1;Name=KH2013:KH.C1.888;Parent=OP69;Note=SL1:0,SL2:0,SL2:SL1-ratio:NaN,intercistronic distance:11262,upstream in operon
KhC1	.	operon	2526152	2536676	.	+	.	ID=OP70;Name=OP70;size=3;genes=KH2013:KH.C1.1091,KH2013:KH.C1.87,KH2013:KH.C1.162
KhC1	.	gene	2526152	2526856	.	+	.	ID=OP70.1;Name=KH2013:KH.C1.1091;Parent=OP70;Note=SL1:0,SL2:0,SL2:SL1-ratio:NaN,intercistronic distance:1590,upstream in operon
KhC1	.	gene	2528446	2529759	.	+	.	ID=OP70.2;Name=KH2013:KH.C1.87;Parent=OP70;Note=SL1:0,SL2:0.187226232047303,SL2:SL1-ratio:Inf,intercistronic distance:1,downstream in operon
KhC1	.	gene	2529760	2536676	.	+	.	ID=OP70.3;Name=KH2013:KH.C1.162;Parent=OP70;Note=SL1:0,SL2:0.0683868100957271,SL2:SL1-ratio:Inf,intercistronic distance:NA,downstream in operon
KhC1	.	operon	2542902	2597875	.	-	.	ID=OP71;Name=OP71;size=5;genes=KH2013:KH.C1.548,KH2013:KH.C1.865,KH2013:KH.C1.1104,KH2013:KH.C1.529,KH2013:KH.C1.844
KhC1	.	gene	2542902	2556013	.	-	.	ID=OP71.5;Name=KH2013:KH.C1.548;Parent=OP71;Note=SL1:0,SL2:0.172469767000081,SL2:SL1-ratio:Inf,intercistronic distance:NA,downstream in operon
KhC1	.	gene	2561981	2570925	.	-	.	ID=OP71.4;Name=KH2013:KH.C1.865;Parent=OP71;Note=SL1:0,SL2:0.0842539146757426,SL2:SL1-ratio:Inf,intercistronic distance:5968,downstream in operon
KhC1	.	gene	2575715	2577402	.	-	.	ID=OP71.3;Name=KH2013:KH.C1.1104;Parent=OP71;Note=SL1:0,SL2:2.09983556011298,SL2:SL1-ratio:Inf,intercistronic distance:4790,downstream in operon
KhC1	.	gene	2581121	2593279	.	-	.	ID=OP71.2;Name=KH2013:KH.C1.529;Parent=OP71;Note=SL1:0,SL2:0.0482318842369183,SL2:SL1-ratio:Inf,intercistronic distance:3719,downstream in operon
KhC1	.	gene	2594727	2597875	.	-	.	ID=OP71.1;Name=KH2013:KH.C1.844;Parent=OP71;Note=SL1:0,SL2:0,SL2:SL1-ratio:NaN,intercistronic distance:1448,upstream in operon
KhC1	.	operon	2558789	2575861	.	+	.	ID=OP72;Name=OP72;size=2;genes=KH2013:KH.C1.126,KH2013:KH.C1.426
KhC1	.	gene	2558789	2562017	.	+	.	ID=OP72.1;Name=KH2013:KH.C1.126;Parent=OP72;Note=SL1:0,SL2:0,SL2:SL1-ratio:NaN,intercistronic distance:9191,upstream in operon
KhC1	.	gene	2571208	2575861	.	+	.	ID=OP72.2;Name=KH2013:KH.C1.426;Parent=OP72;Note=SL1:0,SL2:0.0981193561133118,SL2:SL1-ratio:Inf,intercistronic distance:NA,downstream in operon
KhC1	.	operon	2572053	2580946	.	+	.	ID=OP73;Name=OP73;size=2;genes=KH2013:KH.C1.800,KH2013:KH.C1.424
KhC1	.	gene	2572053	2572466	.	+	.	ID=OP73.1;Name=KH2013:KH.C1.800;Parent=OP73;Note=SL1:0,SL2:0,SL2:SL1-ratio:NaN,intercistronic distance:5618,upstream in operon
KhC1	.	gene	2578084	2580946	.	+	.	ID=OP73.2;Name=KH2013:KH.C1.424;Parent=OP73;Note=SL1:0,SL2:0.0482318842369183,SL2:SL1-ratio:Inf,intercistronic distance:NA,downstream in operon
KhC1	.	operon	2599658	2634338	.	-	.	ID=OP74;Name=OP74;size=4;genes=KH2013:KH.C1.1191,KH2013:KH.C1.567,KH2013:KH.C1.911,KH2013:KH.C1.185
KhC1	.	gene	2599658	2602800	.	-	.	ID=OP74.4;Name=KH2013:KH.C1.1191;Parent=OP74;Note=SL1:0,SL2:0.101655130237625,SL2:SL1-ratio:Inf,intercistronic distance:NA,downstream in operon
KhC1	.	gene	2609984	2614921	.	-	.	ID=OP74.3;Name=KH2013:KH.C1.567;Parent=OP74;Note=SL1:0,SL2:0.0964637684738366,SL2:SL1-ratio:Inf,intercistronic distance:7184,downstream in operon
KhC1	.	gene	2622945	2625201	.	-	.	ID=OP74.2;Name=KH2013:KH.C1.911;Parent=OP74;Note=SL1:0,SL2:0.189727051337155,SL2:SL1-ratio:Inf,intercistronic distance:8024,downstream in operon
KhC1	.	gene	2626128	2634338	.	-	.	ID=OP74.1;Name=KH2013:KH.C1.185;Parent=OP74;Note=SL1:0,SL2:0,SL2:SL1-ratio:NaN,intercistronic distance:927,upstream in operon
KhC1	.	operon	2617176	2642936	.	+	.	ID=OP75;Name=OP75;size=3;genes=KH2013:KH.C1.921,KH2013:KH.C1.843,KH2013:KH.C1.218
KhC1	.	gene	2617176	2618022	.	+	.	ID=OP75.1;Name=KH2013:KH.C1.921;Parent=OP75;Note=SL1:0,SL2:0,SL2:SL1-ratio:NaN,intercistronic distance:7287,upstream in operon
KhC1	.	gene	2625309	2626757	.	+	.	ID=OP75.2;Name=KH2013:KH.C1.843;Parent=OP75;Note=SL1:0,SL2:0.0490596780566559,SL2:SL1-ratio:Inf,intercistronic distance:8367,downstream in operon
KhC1	.	gene	2635124	2642936	.	+	.	ID=OP75.3;Name=KH2013:KH.C1.218;Parent=OP75;Note=SL1:0,SL2:0.246641847679884,SL2:SL1-ratio:Inf,intercistronic distance:NA,downstream in operon
KhC1	.	operon	2642855	2651153	.	-	.	ID=OP76;Name=OP76;size=5;genes=KH2013:KH.C1.850,KH2013:KH.C1.494,KH2013:KH.C1.700,KH2013:KH.C1.590,KH2013:KH.C1.763
KhC1	.	gene	2642855	2644651	.	-	.	ID=OP76.5;Name=KH2013:KH.C1.850;Parent=OP76;Note=SL1:0,SL2:0.100626661933412,SL2:SL1-ratio:Inf,intercistronic distance:NA,downstream in operon
KhC1	.	gene	2644641	2645638	.	-	.	ID=OP76.4;Name=KH2013:KH.C1.494;Parent=OP76;Note=SL1:0,SL2:0.163616661319514,SL2:SL1-ratio:Inf,intercistronic distance:-10,downstream in operon
KhC1	.	gene	2645639	2646659	.	-	.	ID=OP76.3;Name=KH2013:KH.C1.700;Parent=OP76;Note=SL1:0,SL2:0.0476639470571755,SL2:SL1-ratio:Inf,intercistronic distance:1,downstream in operon
KhC1	.	gene	2648241	2648762	.	-	.	ID=OP76.2;Name=KH2013:KH.C1.590;Parent=OP76;Note=SL1:0,SL2:0.0490596780566559,SL2:SL1-ratio:Inf,intercistronic distance:1582,downstream in operon
KhC1	.	gene	2650277	2651153	.	-	.	ID=OP76.1;Name=KH2013:KH.C1.763;Parent=OP76;Note=SL1:0,SL2:0,SL2:SL1-ratio:NaN,intercistronic distance:1515,upstream in operon
KhC1	.	operon	2720446	2729529	.	-	.	ID=OP77;Name=OP77;size=2;genes=KH2013:KH.C1.901,KH2013:KH.C1.719
KhC1	.	gene	2720446	2722310	.	-	.	ID=OP77.2;Name=KH2013:KH.C1.901;Parent=OP77;Note=SL1:0,SL2:1.28232580998674,SL2:SL1-ratio:Inf,intercistronic distance:NA,downstream in operon
KhC1	.	gene	2724244	2729529	.	-	.	ID=OP77.1;Name=KH2013:KH.C1.719;Parent=OP77;Note=SL1:0,SL2:0,SL2:SL1-ratio:NaN,intercistronic distance:1934,upstream in operon
KhC1	.	operon	2746800	2765248	.	+	.	ID=OP78;Name=OP78;size=2;genes=KH2013:KH.C1.820,KH2013:KH.C1.620
KhC1	.	gene	2746800	2747459	.	+	.	ID=OP78.1;Name=KH2013:KH.C1.820;Parent=OP78;Note=SL1:0,SL2:0,SL2:SL1-ratio:NaN,intercistronic distance:1035,upstream in operon
KhC1	.	gene	2748494	2765248	.	+	.	ID=OP78.2;Name=KH2013:KH.C1.620;Parent=OP78;Note=SL1:0,SL2:0.160142621301527,SL2:SL1-ratio:Inf,intercistronic distance:NA,downstream in operon
KhC1	.	operon	2766101	2799813	.	-	.	ID=OP79;Name=OP79;size=2;genes=KH2013:KH.C1.412,KH2013:KH.C1.757
KhC1	.	gene	2766101	2769179	.	-	.	ID=OP79.2;Name=KH2013:KH.C1.412;Parent=OP79;Note=SL1:0,SL2:0.79858507491616,SL2:SL1-ratio:Inf,intercistronic distance:NA,downstream in operon
KhC1	.	gene	2799287	2799813	.	-	.	ID=OP79.1;Name=KH2013:KH.C1.757;Parent=OP79;Note=SL1:0,SL2:0,SL2:SL1-ratio:NaN,intercistronic distance:30108,upstream in operon
KhC1	.	operon	2777216	2815802	.	+	.	ID=OP80;Name=OP80;size=6;genes=KH2013:KH.C1.594,KH2013:KH.C1.941,KH2013:KH.C1.650,KH2013:KH.C1.86,KH2013:KH.C1.1151,KH2013:KH.C1.400
KhC1	.	gene	2777216	2778379	.	+	.	ID=OP80.1;Name=KH2013:KH.C1.594;Parent=OP80;Note=SL1:0,SL2:0,SL2:SL1-ratio:NaN,intercistronic distance:1,upstream in operon
KhC1	.	gene	2778380	2791403	.	+	.	ID=OP80.2;Name=KH2013:KH.C1.941;Parent=OP80;Note=SL1:0,SL2:0.113491489184389,SL2:SL1-ratio:Inf,intercistronic distance:981,downstream in operon
KhC1	.	gene	2792384	2793969	.	+	.	ID=OP80.3;Name=KH2013:KH.C1.650;Parent=OP80;Note=SL1:0,SL2:0.145245687437671,SL2:SL1-ratio:Inf,intercistronic distance:760,downstream in operon
KhC1	.	gene	2794729	2799593	.	+	.	ID=OP80.4;Name=KH2013:KH.C1.86;Parent=OP80;Note=SL1:0,SL2:0.0942918625010696,SL2:SL1-ratio:Inf,intercistronic distance:756,downstream in operon
KhC1	.	gene	2800349	2809262	.	+	.	ID=OP80.5;Name=KH2013:KH.C1.1151;Parent=OP80;Note=SL1:0,SL2:0.141064444183233,SL2:SL1-ratio:Inf,intercistronic distance:-1459,downstream in operon
KhC1	.	gene	2807803	2815802	.	+	.	ID=OP80.6;Name=KH2013:KH.C1.400;Parent=OP80;Note=SL1:0,SL2:0.414064183217581,SL2:SL1-ratio:Inf,intercistronic distance:NA,downstream in operon
KhC1	.	operon	2815710	2819319	.	-	.	ID=OP81;Name=OP81;size=2;genes=KH2013:KH.C1.1041,KH2013:KH.C1.1004
KhC1	.	gene	2815710	2817172	.	-	.	ID=OP81.2;Name=KH2013:KH.C1.1041;Parent=OP81;Note=SL1:0,SL2:0.544474253963154,SL2:SL1-ratio:Inf,intercistronic distance:NA,downstream in operon
KhC1	.	gene	2817173	2819319	.	-	.	ID=OP81.1;Name=KH2013:KH.C1.1004;Parent=OP81;Note=SL1:0,SL2:0,SL2:SL1-ratio:NaN,intercistronic distance:1,upstream in operon
KhC1	.	operon	2816954	2860628	.	+	.	ID=OP82;Name=OP82;size=3;genes=KH2013:KH.C1.786,KH2013:KH.C1.1037,KH2013:KH.C1.324
KhC1	.	gene	2816954	2819311	.	+	.	ID=OP82.1;Name=KH2013:KH.C1.786;Parent=OP82;Note=SL1:0,SL2:0,SL2:SL1-ratio:NaN,intercistronic distance:1184,upstream in operon
KhC1	.	gene	2820495	2833573	.	+	.	ID=OP82.2;Name=KH2013:KH.C1.1037;Parent=OP82;Note=SL1:0,SL2:0.0981193561133118,SL2:SL1-ratio:Inf,intercistronic distance:22525,downstream in operon
KhC1	.	gene	2856098	2860628	.	+	.	ID=OP82.3;Name=KH2013:KH.C1.324;Parent=OP82;Note=SL1:0,SL2:0.139364894124877,SL2:SL1-ratio:Inf,intercistronic distance:NA,downstream in operon
KhC1	.	operon	2833656	2873641	.	-	.	ID=OP83;Name=OP83;size=2;genes=KH2013:KH.C1.995,KH2013:KH.C1.205
KhC1	.	gene	2833656	2846556	.	-	.	ID=OP83.2;Name=KH2013:KH.C1.995;Parent=OP83;Note=SL1:0,SL2:0.0981193561133118,SL2:SL1-ratio:Inf,intercistronic distance:NA,downstream in operon
KhC1	.	gene	2868457	2873641	.	-	.	ID=OP83.1;Name=KH2013:KH.C1.205;Parent=OP83;Note=SL1:0,SL2:0,SL2:SL1-ratio:NaN,intercistronic distance:21901,upstream in operon
KhC1	.	operon	2879885	2901879	.	+	.	ID=OP84;Name=OP84;size=2;genes=KH2013:KH.C1.1002,KH2013:KH.C1.50
KhC1	.	gene	2879885	2880431	.	+	.	ID=OP84.1;Name=KH2013:KH.C1.1002;Parent=OP84;Note=SL1:0,SL2:0,SL2:SL1-ratio:NaN,intercistronic distance:14181,upstream in operon
KhC1	.	gene	2894612	2901879	.	+	.	ID=OP84.2;Name=KH2013:KH.C1.50;Parent=OP84;Note=SL1:0,SL2:0.122580956754174,SL2:SL1-ratio:Inf,intercistronic distance:NA,downstream in operon
KhC1	.	operon	2900851	2917937	.	-	.	ID=OP85;Name=OP85;size=2;genes=KH2013:KH.C1.21,KH2013:KH.C1.160
KhC1	.	gene	2900851	2917937	.	-	.	ID=OP85.2;Name=KH2013:KH.C1.21;Parent=OP85;Note=SL1:0,SL2:0.23612244358104,SL2:SL1-ratio:Inf,intercistronic distance:NA,downstream in operon
KhC1	.	gene	2907548	2907866	.	-	.	ID=OP85.1;Name=KH2013:KH.C1.160;Parent=OP85;Note=SL1:0,SL2:0,SL2:SL1-ratio:NaN,intercistronic distance:-10389,upstream in operon
KhC1	.	operon	2931362	2974168	.	-	.	ID=OP86;Name=OP86;size=3;genes=KH2013:KH.C1.219,KH2013:KH.C1.534,KH2013:KH.C1.472
KhC1	.	gene	2931362	2953215	.	-	.	ID=OP86.3;Name=KH2013:KH.C1.219;Parent=OP86;Note=SL1:0,SL2:0.0967135543248105,SL2:SL1-ratio:Inf,intercistronic distance:NA,downstream in operon
KhC1	.	gene	2960698	2962373	.	-	.	ID=OP86.2;Name=KH2013:KH.C1.534;Parent=OP86;Note=SL1:0,SL2:3.32949430571949,SL2:SL1-ratio:Inf,intercistronic distance:7483,downstream in operon
KhC1	.	gene	2972063	2974168	.	-	.	ID=OP86.1;Name=KH2013:KH.C1.472;Parent=OP86;Note=SL1:0,SL2:0,SL2:SL1-ratio:NaN,intercistronic distance:9690,upstream in operon
KhC1	.	operon	3007405	3062920	.	-	.	ID=OP87;Name=OP87;size=4;genes=KH2013:KH.C1.267,KH2013:KH.C1.968,KH2013:KH.C1.678,KH2013:KH.C1.682
KhC1	.	gene	3007405	3020530	.	-	.	ID=OP87.4;Name=KH2013:KH.C1.267;Parent=OP87;Note=SL1:0,SL2:0.12017742633222,SL2:SL1-ratio:Inf,intercistronic distance:NA,downstream in operon
KhC1	.	gene	3023243	3024263	.	-	.	ID=OP87.3;Name=KH2013:KH.C1.968;Parent=OP87;Note=SL1:0,SL2:0.633698348788161,SL2:SL1-ratio:Inf,intercistronic distance:2713,downstream in operon
KhC1	.	gene	3042477	3052504	.	-	.	ID=OP87.2;Name=KH2013:KH.C1.678;Parent=OP87;Note=SL1:0,SL2:0.290236930063627,SL2:SL1-ratio:Inf,intercistronic distance:18214,downstream in operon
KhC1	.	gene	3062101	3062920	.	-	.	ID=OP87.1;Name=KH2013:KH.C1.682;Parent=OP87;Note=SL1:0,SL2:0,SL2:SL1-ratio:NaN,intercistronic distance:9597,upstream in operon
KhC1	.	operon	3028690	3084071	.	+	.	ID=OP88;Name=OP88;size=3;genes=KH2013:KH.C1.118,KH2013:KH.C1.1222,KH2013:KH.C1.67
KhC1	.	gene	3028690	3032850	.	+	.	ID=OP88.1;Name=KH2013:KH.C1.118;Parent=OP88;Note=SL1:0,SL2:0,SL2:SL1-ratio:NaN,intercistronic distance:20171,upstream in operon
KhC1	.	gene	3053021	3054300	.	+	.	ID=OP88.2;Name=KH2013:KH.C1.1222;Parent=OP88;Note=SL1:0,SL2:0.095327894114351,SL2:SL1-ratio:Inf,intercistronic distance:1,downstream in operon
KhC1	.	gene	3054301	3084071	.	+	.	ID=OP88.3;Name=KH2013:KH.C1.67;Parent=OP88;Note=SL1:0,SL2:0.410719252141175,SL2:SL1-ratio:Inf,intercistronic distance:NA,downstream in operon
KhC1	.	operon	3084779	3110989	.	+	.	ID=OP89;Name=OP89;size=2;genes=KH2013:KH.C1.676,KH2013:KH.C1.740
KhC1	.	gene	3084779	3087898	.	+	.	ID=OP89.1;Name=KH2013:KH.C1.676;Parent=OP89;Note=SL1:0,SL2:0,SL2:SL1-ratio:NaN,intercistronic distance:2095,upstream in operon
KhC1	.	gene	3089993	3110989	.	+	.	ID=OP89.2;Name=KH2013:KH.C1.740;Parent=OP89;Note=SL1:0,SL2:0.489955947823295,SL2:SL1-ratio:Inf,intercistronic distance:NA,downstream in operon
KhC1	.	operon	3112132	3144486	.	-	.	ID=OP90;Name=OP90;size=2;genes=KH2013:KH.C1.555,KH2013:KH.C1.872
KhC1	.	gene	3112132	3116531	.	-	.	ID=OP90.2;Name=KH2013:KH.C1.555;Parent=OP90;Note=SL1:0,SL2:0.118449429653364,SL2:SL1-ratio:Inf,intercistronic distance:NA,downstream in operon
KhC1	.	gene	3141180	3144486	.	-	.	ID=OP90.1;Name=KH2013:KH.C1.872;Parent=OP90;Note=SL1:0,SL2:0,SL2:SL1-ratio:NaN,intercistronic distance:24649,upstream in operon
KhC1	.	operon	3133694	3158065	.	+	.	ID=OP91;Name=OP91;size=2;genes=KH2013:KH.C1.1080,KH2013:KH.C1.1252
KhC1	.	gene	3133694	3139780	.	+	.	ID=OP91.1;Name=KH2013:KH.C1.1080;Parent=OP91;Note=SL1:0,SL2:0,SL2:SL1-ratio:NaN,intercistronic distance:11394,upstream in operon
KhC1	.	gene	3151174	3158065	.	+	.	ID=OP91.2;Name=KH2013:KH.C1.1252;Parent=OP91;Note=SL1:0,SL2:0.0964637684738366,SL2:SL1-ratio:Inf,intercistronic distance:NA,downstream in operon
KhC1	.	operon	3158066	3188585	.	+	.	ID=OP92;Name=OP92;size=2;genes=KH2013:KH.C1.446,KH2013:KH.C1.356
KhC1	.	gene	3158066	3166772	.	+	.	ID=OP92.1;Name=KH2013:KH.C1.446;Parent=OP92;Note=SL1:0,SL2:0,SL2:SL1-ratio:NaN,intercistronic distance:3396,upstream in operon
KhC1	.	gene	3170168	3188585	.	+	.	ID=OP92.2;Name=KH2013:KH.C1.356;Parent=OP92;Note=SL1:0,SL2:0.205309862793866,SL2:SL1-ratio:Inf,intercistronic distance:NA,downstream in operon
KhC1	.	operon	3188698	3240677	.	-	.	ID=OP93;Name=OP93;size=5;genes=KH2013:KH.C1.1298,KH2013:KH.C1.923,KH2013:KH.C1.1251,KH2013:KH.C1.425,KH2013:KH.C1.934
KhC1	.	gene	3188698	3191394	.	-	.	ID=OP93.5;Name=KH2013:KH.C1.1298;Parent=OP93;Note=SL1:0,SL2:0.124478468096514,SL2:SL1-ratio:Inf,intercistronic distance:NA,downstream in operon
KhC1	.	gene	3191395	3192164	.	-	.	ID=OP93.4;Name=KH2013:KH.C1.923;Parent=OP93;Note=SL1:0,SL2:0.0482318842369183,SL2:SL1-ratio:Inf,intercistronic distance:1,downstream in operon
KhC1	.	gene	3192165	3194217	.	-	.	ID=OP93.3;Name=KH2013:KH.C1.1251;Parent=OP93;Note=SL1:0,SL2:0.118620585433438,SL2:SL1-ratio:Inf,intercistronic distance:1,downstream in operon
KhC1	.	gene	3196770	3204397	.	-	.	ID=OP93.2;Name=KH2013:KH.C1.425;Parent=OP93;Note=SL1:0,SL2:0.115693632873148,SL2:SL1-ratio:Inf,intercistronic distance:2553,downstream in operon
KhC1	.	gene	3239522	3240677	.	-	.	ID=OP93.1;Name=KH2013:KH.C1.934;Parent=OP93;Note=SL1:0,SL2:0,SL2:SL1-ratio:NaN,intercistronic distance:35125,upstream in operon
KhC1	.	operon	3221511	3230427	.	+	.	ID=OP94;Name=OP94;size=2;genes=KH2013:KH.C1.1068,KH2013:KH.C1.306
KhC1	.	gene	3221511	3225182	.	+	.	ID=OP94.1;Name=KH2013:KH.C1.1068;Parent=OP94;Note=SL1:0,SL2:0,SL2:SL1-ratio:NaN,intercistronic distance:327,upstream in operon
KhC1	.	gene	3225509	3230427	.	+	.	ID=OP94.2;Name=KH2013:KH.C1.306;Parent=OP94;Note=SL1:0,SL2:0.722134507495715,SL2:SL1-ratio:Inf,intercistronic distance:NA,downstream in operon
KhC1	.	operon	3243210	3250659	.	+	.	ID=OP95;Name=OP95;size=2;genes=KH2013:KH.C1.954,KH2013:KH.C1.1
KhC1	.	gene	3243210	3244940	.	+	.	ID=OP95.1;Name=KH2013:KH.C1.954;Parent=OP95;Note=SL1:0,SL2:0,SL2:SL1-ratio:NaN,intercistronic distance:1950,upstream in operon
KhC1	.	gene	3246890	3250659	.	+	.	ID=OP95.2;Name=KH2013:KH.C1.1;Parent=OP95;Note=SL1:0,SL2:0.238596574946167,SL2:SL1-ratio:Inf,intercistronic distance:NA,downstream in operon
KhC1	.	operon	3250522	3261175	.	-	.	ID=OP96;Name=OP96;size=4;genes=KH2013:KH.C1.81,KH2013:KH.C1.531,KH2013:KH.C1.621,KH2013:KH.C1.51
KhC1	.	gene	3250522	3252991	.	-	.	ID=OP96.4;Name=KH2013:KH.C1.81;Parent=OP96;Note=SL1:0,SL2:0.110719572858743,SL2:SL1-ratio:Inf,intercistronic distance:NA,downstream in operon
KhC1	.	gene	3252992	3254695	.	-	.	ID=OP96.3;Name=KH2013:KH.C1.531;Parent=OP96;Note=SL1:0,SL2:0.0486440203183198,SL2:SL1-ratio:Inf,intercistronic distance:1,downstream in operon
KhC1	.	gene	3254696	3255533	.	-	.	ID=OP96.2;Name=KH2013:KH.C1.621;Parent=OP96;Note=SL1:0,SL2:0.0490596780566559,SL2:SL1-ratio:Inf,intercistronic distance:1,downstream in operon
KhC1	.	gene	3256136	3261175	.	-	.	ID=OP96.1;Name=KH2013:KH.C1.51;Parent=OP96;Note=SL1:0,SL2:0,SL2:SL1-ratio:NaN,intercistronic distance:603,upstream in operon
KhC1	.	operon	3272705	3301241	.	-	.	ID=OP97;Name=OP97;size=2;genes=KH2013:KH.C1.695,KH2013:KH.C1.917
KhC1	.	gene	3272705	3290553	.	-	.	ID=OP97.2;Name=KH2013:KH.C1.695;Parent=OP97;Note=SL1:0,SL2:0.316922700523076,SL2:SL1-ratio:Inf,intercistronic distance:NA,downstream in operon
KhC1	.	gene	3300331	3301241	.	-	.	ID=OP97.1;Name=KH2013:KH.C1.917;Parent=OP97;Note=SL1:0,SL2:0,SL2:SL1-ratio:NaN,intercistronic distance:9778,upstream in operon
KhC1	.	operon	3291145	3313902	.	+	.	ID=OP98;Name=OP98;size=3;genes=KH2013:KH.C1.1036,KH2013:KH.C1.953,KH2013:KH.C1.93
KhC1	.	gene	3291145	3291944	.	+	.	ID=OP98.1;Name=KH2013:KH.C1.1036;Parent=OP98;Note=SL1:0,SL2:0,SL2:SL1-ratio:NaN,intercistronic distance:3520,upstream in operon
KhC1	.	gene	3295464	3299448	.	+	.	ID=OP98.2;Name=KH2013:KH.C1.953;Parent=OP98;Note=SL1:0,SL2:0.0476639470571755,SL2:SL1-ratio:Inf,intercistronic distance:929,downstream in operon
KhC1	.	gene	3300377	3313902	.	+	.	ID=OP98.3;Name=KH2013:KH.C1.93;Parent=OP98;Note=SL1:0,SL2:0.214416683705116,SL2:SL1-ratio:Inf,intercistronic distance:NA,downstream in operon
KhC1	.	operon	3315319	3326393	.	+	.	ID=OP99;Name=OP99;size=2;genes=KH2013:KH.C1.755,KH2013:KH.C1.264
KhC1	.	gene	3315319	3319677	.	+	.	ID=OP99.1;Name=KH2013:KH.C1.755;Parent=OP99;Note=SL1:0,SL2:0,SL2:SL1-ratio:NaN,intercistronic distance:421,upstream in operon
KhC1	.	gene	3320098	3326393	.	+	.	ID=OP99.2;Name=KH2013:KH.C1.264;Parent=OP99;Note=SL1:0,SL2:0.275510949167679,SL2:SL1-ratio:Inf,intercistronic distance:NA,downstream in operon
KhC1	.	operon	3331270	3639908	.	+	.	ID=OP100;Name=OP100;size=14;genes=KH2013:KH.C1.859,KH2013:KH.C1.143,KH2013:KH.C1.511,KH2013:KH.C1.284,KH2013:KH.C1.368,KH2013:KH.C1.1085,KH2013:KH.C1.71,KH2013:KH.C1.152,KH2013:KH.C1.732,KH2013:KH.C1.1135,KH2013:KH.C1.282,KH2013:KH.C1.1024,KH2013:KH.C1.1171,KH2013:KH.C1.167
KhC1	.	gene	3331270	3338340	.	+	.	ID=OP100.1;Name=KH2013:KH.C1.859;Parent=OP100;Note=SL1:0,SL2:0,SL2:SL1-ratio:NaN,intercistronic distance:526,upstream in operon
KhC1	.	gene	3338866	3340594	.	+	.	ID=OP100.2;Name=KH2013:KH.C1.143;Parent=OP100;Note=SL1:0,SL2:0.15517580476776,SL2:SL1-ratio:Inf,intercistronic distance:2756,downstream in operon
KhC1	.	gene	3343350	3345056	.	+	.	ID=OP100.3;Name=KH2013:KH.C1.511;Parent=OP100;Note=SL1:0,SL2:0.545417108675889,SL2:SL1-ratio:Inf,intercistronic distance:1,downstream in operon
KhC1	.	gene	3345057	3349529	.	+	.	ID=OP100.4;Name=KH2013:KH.C1.284;Parent=OP100;Note=SL1:0,SL2:0.0483567771624053,SL2:SL1-ratio:Inf,intercistronic distance:17800,downstream in operon
KhC1	.	gene	3367329	3374003	.	+	.	ID=OP100.5;Name=KH2013:KH.C1.368;Parent=OP100;Note=SL1:0,SL2:0.0687930332625202,SL2:SL1-ratio:Inf,intercistronic distance:3396,downstream in operon
KhC1	.	gene	3377399	3395903	.	+	.	ID=OP100.6;Name=KH2013:KH.C1.1085;Parent=OP100;Note=SL1:0,SL2:0.047947074746394,SL2:SL1-ratio:Inf,intercistronic distance:1,downstream in operon
KhC1	.	gene	3395904	3410086	.	+	.	ID=OP100.7;Name=KH2013:KH.C1.71;Parent=OP100;Note=SL1:0,SL2:0.047947074746394,SL2:SL1-ratio:Inf,intercistronic distance:4634,downstream in operon
KhC1	.	gene	3414720	3417936	.	+	.	ID=OP100.8;Name=KH2013:KH.C1.152;Parent=OP100;Note=SL1:0,SL2:0.147179034169968,SL2:SL1-ratio:Inf,intercistronic distance:64963,downstream in operon
KhC1	.	gene	3482899	3493269	.	+	.	ID=OP100.9;Name=KH2013:KH.C1.732;Parent=OP100;Note=SL1:0,SL2:0.149586311217397,SL2:SL1-ratio:Inf,intercistronic distance:13098,downstream in operon
KhC1	.	gene	3506367	3518920	.	+	.	ID=OP100.10;Name=KH2013:KH.C1.1135;Parent=OP100;Note=SL1:0,SL2:0.236450920502696,SL2:SL1-ratio:Inf,intercistronic distance:12136,downstream in operon
KhC1	.	gene	3531056	3534464	.	+	.	ID=OP100.11;Name=KH2013:KH.C1.282;Parent=OP100;Note=SL1:0,SL2:0.156297474722897,SL2:SL1-ratio:Inf,intercistronic distance:90129,downstream in operon
KhC1	.	gene	3624593	3626164	.	+	.	ID=OP100.12;Name=KH2013:KH.C1.1024;Parent=OP100;Note=SL1:0,SL2:0.385855073895346,SL2:SL1-ratio:Inf,intercistronic distance:9217,downstream in operon
KhC1	.	gene	3635381	3637587	.	+	.	ID=OP100.13;Name=KH2013:KH.C1.1171;Parent=OP100;Note=SL1:0,SL2:0.109670253708438,SL2:SL1-ratio:Inf,intercistronic distance:311,downstream in operon
KhC1	.	gene	3637898	3639908	.	+	.	ID=OP100.14;Name=KH2013:KH.C1.167;Parent=OP100;Note=SL1:0,SL2:0.576564480435873,SL2:SL1-ratio:Inf,intercistronic distance:NA,downstream in operon
KhC1	.	operon	3349454	3375519	.	-	.	ID=OP101;Name=OP101;size=3;genes=KH2013:KH.C1.783,KH2013:KH.C1.513,KH2013:KH.C1.1176
KhC1	.	gene	3349454	3358133	.	-	.	ID=OP101.3;Name=KH2013:KH.C1.783;Parent=OP101;Note=SL1:0,SL2:0.170519312309982,SL2:SL1-ratio:Inf,intercistronic distance:NA,downstream in operon
KhC1	.	gene	3358729	3366392	.	-	.	ID=OP101.2;Name=KH2013:KH.C1.513;Parent=OP101;Note=SL1:0,SL2:0.093998927525632,SL2:SL1-ratio:Inf,intercistronic distance:596,downstream in operon
KhC1	.	gene	3373698	3375519	.	-	.	ID=OP101.1;Name=KH2013:KH.C1.1176;Parent=OP101;Note=SL1:0,SL2:0,SL2:SL1-ratio:NaN,intercistronic distance:7306,upstream in operon
KhC1	.	operon	3542011	3601240	.	-	.	ID=OP102;Name=OP102;size=4;genes=KH2013:KH.C1.625,KH2013:KH.C1.680,KH2013:KH.C1.141,KH2013:KH.C1.557
KhC1	.	gene	3542011	3568918	.	-	.	ID=OP102.4;Name=KH2013:KH.C1.625;Parent=OP102;Note=SL1:0,SL2:0.0766954569083742,SL2:SL1-ratio:Inf,intercistronic distance:NA,downstream in operon
KhC1	.	gene	3568919	3570181	.	-	.	ID=OP102.3;Name=KH2013:KH.C1.680;Parent=OP102;Note=SL1:0,SL2:0.207878229181437,SL2:SL1-ratio:Inf,intercistronic distance:1,downstream in operon
KhC1	.	gene	3572067	3577144	.	-	.	ID=OP102.2;Name=KH2013:KH.C1.141;Parent=OP102;Note=SL1:0,SL2:0.0659344773612713,SL2:SL1-ratio:Inf,intercistronic distance:1886,downstream in operon
KhC1	.	gene	3578039	3601240	.	-	.	ID=OP102.1;Name=KH2013:KH.C1.557;Parent=OP102;Note=SL1:0,SL2:0,SL2:SL1-ratio:NaN,intercistronic distance:895,upstream in operon
KhC1	.	operon	3626100	3661706	.	-	.	ID=OP103;Name=OP103;size=3;genes=KH2013:KH.C1.1118,KH2013:KH.C1.198,KH2013:KH.C1.696
KhC1	.	gene	3626100	3630130	.	-	.	ID=OP103.3;Name=KH2013:KH.C1.1118;Parent=OP103;Note=SL1:0,SL2:0.402709596881924,SL2:SL1-ratio:Inf,intercistronic distance:NA,downstream in operon
KhC1	.	gene	3639559	3660236	.	-	.	ID=OP103.2;Name=KH2013:KH.C1.198;Parent=OP103;Note=SL1:0,SL2:0.0683868100957271,SL2:SL1-ratio:Inf,intercistronic distance:9429,downstream in operon
KhC1	.	gene	3660845	3661706	.	-	.	ID=OP103.1;Name=KH2013:KH.C1.696;Parent=OP103;Note=SL1:0,SL2:0,SL2:SL1-ratio:NaN,intercistronic distance:609,upstream in operon
KhC1	.	operon	3662324	3713832	.	-	.	ID=OP104;Name=OP104;size=3;genes=KH2013:KH.C1.429,KH2013:KH.C1.450,KH2013:KH.C1.919
KhC1	.	gene	3662324	3671538	.	-	.	ID=OP104.3;Name=KH2013:KH.C1.429;Parent=OP104;Note=SL1:0,SL2:0.175588763724303,SL2:SL1-ratio:Inf,intercistronic distance:NA,downstream in operon
KhC1	.	gene	3680564	3683306	.	-	.	ID=OP104.2;Name=KH2013:KH.C1.450;Parent=OP104;Note=SL1:0,SL2:0.124937874641834,SL2:SL1-ratio:Inf,intercistronic distance:9026,downstream in operon
KhC1	.	gene	3713590	3713832	.	-	.	ID=OP104.1;Name=KH2013:KH.C1.919;Parent=OP104;Note=SL1:0,SL2:0,SL2:SL1-ratio:NaN,intercistronic distance:30284,upstream in operon
KhC1	.	operon	3689051	3736228	.	+	.	ID=OP105;Name=OP105;size=2;genes=KH2013:KH.C1.730,KH2013:KH.C1.598
KhC1	.	gene	3689051	3722628	.	+	.	ID=OP105.1;Name=KH2013:KH.C1.730;Parent=OP105;Note=SL1:0,SL2:0,SL2:SL1-ratio:NaN,intercistronic distance:3502,upstream in operon
KhC1	.	gene	3726130	3736228	.	+	.	ID=OP105.2;Name=KH2013:KH.C1.598;Parent=OP105;Note=SL1:0,SL2:0.32559118876881,SL2:SL1-ratio:Inf,intercistronic distance:NA,downstream in operon
KhC1	.	operon	3736849	3748433	.	+	.	ID=OP106;Name=OP106;size=2;genes=KH2013:KH.C1.691,KH2013:KH.C1.373
KhC1	.	gene	3736849	3739225	.	+	.	ID=OP106.1;Name=KH2013:KH.C1.691;Parent=OP106;Note=SL1:0,SL2:0,SL2:SL1-ratio:NaN,intercistronic distance:4542,upstream in operon
KhC1	.	gene	3743767	3748433	.	+	.	ID=OP106.2;Name=KH2013:KH.C1.373;Parent=OP106;Note=SL1:0,SL2:0.0486440203183198,SL2:SL1-ratio:Inf,intercistronic distance:NA,downstream in operon
KhC1	.	operon	3739128	3778475	.	-	.	ID=OP107;Name=OP107;size=7;genes=KH2013:KH.C1.736,KH2013:KH.C1.190,KH2013:KH.C1.186,KH2013:KH.C1.1033,KH2013:KH.C1.387,KH2013:KH.C1.737,KH2013:KH.C1.1010
KhC1	.	gene	3739128	3740499	.	-	.	ID=OP107.7;Name=KH2013:KH.C1.736;Parent=OP107;Note=SL1:0,SL2:0.166801763266562,SL2:SL1-ratio:Inf,intercistronic distance:NA,downstream in operon
KhC1	.	gene	3748200	3755873	.	-	.	ID=OP107.6;Name=KH2013:KH.C1.190;Parent=OP107;Note=SL1:0,SL2:0.439917424169345,SL2:SL1-ratio:Inf,intercistronic distance:7701,downstream in operon
KhC1	.	gene	3755874	3759530	.	-	.	ID=OP107.5;Name=KH2013:KH.C1.186;Parent=OP107;Note=SL1:0,SL2:0.863464635398841,SL2:SL1-ratio:Inf,intercistronic distance:1,downstream in operon
KhC1	.	gene	3760010	3764212	.	-	.	ID=OP107.4;Name=KH2013:KH.C1.1033;Parent=OP107;Note=SL1:0,SL2:0.0972880406366396,SL2:SL1-ratio:Inf,intercistronic distance:480,downstream in operon
KhC1	.	gene	3764213	3766331	.	-	.	ID=OP107.3;Name=KH2013:KH.C1.387;Parent=OP107;Note=SL1:0,SL2:0.0482318842369183,SL2:SL1-ratio:Inf,intercistronic distance:1,downstream in operon
KhC1	.	gene	3767308	3770189	.	-	.	ID=OP107.2;Name=KH2013:KH.C1.737;Parent=OP107;Note=SL1:0,SL2:0.391075537714867,SL2:SL1-ratio:Inf,intercistronic distance:977,downstream in operon
KhC1	.	gene	3773799	3778475	.	-	.	ID=OP107.1;Name=KH2013:KH.C1.1010;Parent=OP107;Note=SL1:0,SL2:0,SL2:SL1-ratio:NaN,intercistronic distance:3610,upstream in operon
KhC1	.	operon	3781419	3800164	.	+	.	ID=OP108;Name=OP108;size=2;genes=KH2013:KH.C1.1077,KH2013:KH.C1.374
KhC1	.	gene	3781419	3786576	.	+	.	ID=OP108.1;Name=KH2013:KH.C1.1077;Parent=OP108;Note=SL1:0,SL2:0,SL2:SL1-ratio:NaN,intercistronic distance:869,upstream in operon
KhC1	.	gene	3787445	3800164	.	+	.	ID=OP108.2;Name=KH2013:KH.C1.374;Parent=OP108;Note=SL1:0,SL2:0.173746264049028,SL2:SL1-ratio:Inf,intercistronic distance:NA,downstream in operon
KhC1	.	operon	3831391	3940678	.	+	.	ID=OP109;Name=OP109;size=2;genes=KH2013:KH.C1.304,KH2013:KH.C1.88
KhC1	.	gene	3831391	3833165	.	+	.	ID=OP109.1;Name=KH2013:KH.C1.304;Parent=OP109;Note=SL1:0,SL2:0,SL2:SL1-ratio:NaN,intercistronic distance:72246,upstream in operon
KhC1	.	gene	3905411	3940678	.	+	.	ID=OP109.2;Name=KH2013:KH.C1.88;Parent=OP109;Note=SL1:0,SL2:0.152433619488986,SL2:SL1-ratio:Inf,intercistronic distance:NA,downstream in operon
KhC1	.	operon	3880816	4002647	.	-	.	ID=OP110;Name=OP110;size=6;genes=KH2013:KH.C1.717,KH2013:KH.C1.157,KH2013:KH.C1.1299,KH2013:KH.C1.463,KH2013:KH.C1.617,KH2013:KH.C1.145
KhC1	.	gene	3880816	3891455	.	-	.	ID=OP110.6;Name=KH2013:KH.C1.717;Parent=OP110;Note=SL1:0,SL2:0.145245687437671,SL2:SL1-ratio:Inf,intercistronic distance:NA,downstream in operon
KhC1	.	gene	3939679	3940724	.	-	.	ID=OP110.5;Name=KH2013:KH.C1.157;Parent=OP110;Note=SL1:0,SL2:0.0476639470571755,SL2:SL1-ratio:Inf,intercistronic distance:48224,downstream in operon
KhC1	.	gene	3959840	3970408	.	-	.	ID=OP110.4;Name=KH2013:KH.C1.1299;Parent=OP110;Note=SL1:0,SL2:1.33495914362834,SL2:SL1-ratio:Inf,intercistronic distance:19116,downstream in operon
KhC1	.	gene	3971330	3982492	.	-	.	ID=OP110.3;Name=KH2013:KH.C1.463;Parent=OP110;Note=SL1:0,SL2:0.105747719203545,SL2:SL1-ratio:Inf,intercistronic distance:922,downstream in operon
KhC1	.	gene	3992981	3997894	.	-	.	ID=OP110.2;Name=KH2013:KH.C1.617;Parent=OP110;Note=SL1:0,SL2:0.138610860275938,SL2:SL1-ratio:Inf,intercistronic distance:10489,downstream in operon
KhC1	.	gene	3998468	4002647	.	-	.	ID=OP110.1;Name=KH2013:KH.C1.145;Parent=OP110;Note=SL1:0,SL2:0,SL2:SL1-ratio:NaN,intercistronic distance:574,upstream in operon
KhC1	.	operon	3924148	3949562	.	+	.	ID=OP111;Name=OP111;size=3;genes=KH2013:KH.C1.943,KH2013:KH.C1.649,KH2013:KH.C1.998
KhC1	.	gene	3924148	3937761	.	+	.	ID=OP111.1;Name=KH2013:KH.C1.943;Parent=OP111;Note=SL1:0,SL2:0,SL2:SL1-ratio:NaN,intercistronic distance:3568,upstream in operon
KhC1	.	gene	3941329	3942191	.	+	.	ID=OP111.2;Name=KH2013:KH.C1.649;Parent=OP111;Note=SL1:0,SL2:0.137139794185838,SL2:SL1-ratio:Inf,intercistronic distance:1,downstream in operon
KhC1	.	gene	3942192	3949562	.	+	.	ID=OP111.3;Name=KH2013:KH.C1.998;Parent=OP111;Note=SL1:0,SL2:0.105355475033313,SL2:SL1-ratio:Inf,intercistronic distance:NA,downstream in operon
KhC1	.	operon	3950236	3959436	.	+	.	ID=OP112;Name=OP112;size=2;genes=KH2013:KH.C1.1185,KH2013:KH.C1.14
KhC1	.	gene	3950236	3952975	.	+	.	ID=OP112.1;Name=KH2013:KH.C1.1185;Parent=OP112;Note=SL1:0,SL2:0,SL2:SL1-ratio:NaN,intercistronic distance:5501,upstream in operon
KhC1	.	gene	3958476	3959436	.	+	.	ID=OP112.2;Name=KH2013:KH.C1.14;Parent=OP112;Note=SL1:0,SL2:0.138940124710293,SL2:SL1-ratio:Inf,intercistronic distance:NA,downstream in operon
KhC1	.	operon	4004261	4029735	.	-	.	ID=OP113;Name=OP113;size=4;genes=KH2013:KH.C1.382,KH2013:KH.C1.77,KH2013:KH.C1.276,KH2013:KH.C1.503
KhC1	.	gene	4004261	4014201	.	-	.	ID=OP113.4;Name=KH2013:KH.C1.382;Parent=OP113;Note=SL1:0,SL2:0.147119807313805,SL2:SL1-ratio:Inf,intercistronic distance:NA,downstream in operon
KhC1	.	gene	4015137	4026181	.	-	.	ID=OP113.3;Name=KH2013:KH.C1.77;Parent=OP113;Note=SL1:0,SL2:0.0476639470571755,SL2:SL1-ratio:Inf,intercistronic distance:936,downstream in operon
KhC1	.	gene	4026174	4029735	.	-	.	ID=OP113.2;Name=KH2013:KH.C1.276;Parent=OP113;Note=SL1:0,SL2:0.0476639470571755,SL2:SL1-ratio:Inf,intercistronic distance:-7,downstream in operon
KhC1	.	gene	4028610	4029068	.	-	.	ID=OP113.1;Name=KH2013:KH.C1.503;Parent=OP113;Note=SL1:0,SL2:0,SL2:SL1-ratio:NaN,intercistronic distance:-1125,upstream in operon
KhC1	.	operon	4039737	4057077	.	-	.	ID=OP114;Name=OP114;size=3;genes=KH2013:KH.C1.1124,KH2013:KH.C1.870,KH2013:KH.C1.591
KhC1	.	gene	4039737	4045438	.	-	.	ID=OP114.3;Name=KH2013:KH.C1.1124;Parent=OP114;Note=SL1:0,SL2:0.0490596780566559,SL2:SL1-ratio:Inf,intercistronic distance:NA,downstream in operon
KhC1	.	gene	4045729	4051059	.	-	.	ID=OP114.2;Name=KH2013:KH.C1.870;Parent=OP114;Note=SL1:0,SL2:1.47144612774921,SL2:SL1-ratio:Inf,intercistronic distance:291,downstream in operon
KhC1	.	gene	4052203	4057077	.	-	.	ID=OP114.1;Name=KH2013:KH.C1.591;Parent=OP114;Note=SL1:0,SL2:0,SL2:SL1-ratio:NaN,intercistronic distance:1144,upstream in operon
KhC1	.	operon	4058851	4127262	.	-	.	ID=OP115;Name=OP115;size=2;genes=KH2013:KH.C1.471,KH2013:KH.C1.278
KhC1	.	gene	4058851	4078855	.	-	.	ID=OP115.2;Name=KH2013:KH.C1.471;Parent=OP115;Note=SL1:0,SL2:0.0835026084112785,SL2:SL1-ratio:Inf,intercistronic distance:NA,downstream in operon
KhC1	.	gene	4079541	4127262	.	-	.	ID=OP115.1;Name=KH2013:KH.C1.278;Parent=OP115;Note=SL1:0,SL2:0,SL2:SL1-ratio:NaN,intercistronic distance:686,upstream in operon
KhC1	.	operon	4131508	4150359	.	-	.	ID=OP116;Name=OP116;size=2;genes=KH2013:KH.C1.440,KH2013:KH.C1.1131
KhC1	.	gene	4131508	4132572	.	-	.	ID=OP116.2;Name=KH2013:KH.C1.440;Parent=OP116;Note=SL1:0,SL2:0.0476639470571755,SL2:SL1-ratio:Inf,intercistronic distance:NA,downstream in operon
KhC1	.	gene	4149065	4150359	.	-	.	ID=OP116.1;Name=KH2013:KH.C1.1131;Parent=OP116;Note=SL1:0,SL2:0,SL2:SL1-ratio:NaN,intercistronic distance:16493,upstream in operon
KhC1	.	operon	4159222	4210609	.	+	.	ID=OP117;Name=OP117;size=2;genes=KH2013:KH.C1.1249,KH2013:KH.C1.502
KhC1	.	gene	4159222	4166055	.	+	.	ID=OP117.1;Name=KH2013:KH.C1.1249;Parent=OP117;Note=SL1:0,SL2:0,SL2:SL1-ratio:NaN,intercistronic distance:10457,upstream in operon
KhC1	.	gene	4176512	4210609	.	+	.	ID=OP117.2;Name=KH2013:KH.C1.502;Parent=OP117;Note=SL1:0,SL2:0.122580956754174,SL2:SL1-ratio:Inf,intercistronic distance:NA,downstream in operon
KhC1	.	operon	4212034	4225213	.	+	.	ID=OP118;Name=OP118;size=2;genes=KH2013:KH.C1.134,KH2013:KH.C1.908
KhC1	.	gene	4212034	4212648	.	+	.	ID=OP118.1;Name=KH2013:KH.C1.134;Parent=OP118;Note=SL1:0,SL2:0,SL2:SL1-ratio:NaN,intercistronic distance:10870,upstream in operon
KhC1	.	gene	4223518	4225213	.	+	.	ID=OP118.2;Name=KH2013:KH.C1.908;Parent=OP118;Note=SL1:0,SL2:1.6652772309271,SL2:SL1-ratio:Inf,intercistronic distance:NA,downstream in operon
KhC1	.	operon	4225128	4326195	.	-	.	ID=OP119;Name=OP119;size=6;genes=KH2013:KH.C1.348,KH2013:KH.C1.905,KH2013:KH.C1.466,KH2013:KH.C1.104,KH2013:KH.C1.514,KH2013:KH.C1.66
KhC1	.	gene	4225128	4225961	.	-	.	ID=OP119.6;Name=KH2013:KH.C1.348;Parent=OP119;Note=SL1:0,SL2:0.124223981040377,SL2:SL1-ratio:Inf,intercistronic distance:NA,downstream in operon
KhC1	.	gene	4227606	4271508	.	-	.	ID=OP119.5;Name=KH2013:KH.C1.905;Parent=OP119;Note=SL1:0,SL2:0.0476639470571755,SL2:SL1-ratio:Inf,intercistronic distance:1645,downstream in operon
KhC1	.	gene	4274599	4277137	.	-	.	ID=OP119.4;Name=KH2013:KH.C1.466;Parent=OP119;Note=SL1:0,SL2:0.290599415379197,SL2:SL1-ratio:Inf,intercistronic distance:3091,downstream in operon
KhC1	.	gene	4277138	4278406	.	-	.	ID=OP119.3;Name=KH2013:KH.C1.104;Parent=OP119;Note=SL1:0,SL2:0.145245687437671,SL2:SL1-ratio:Inf,intercistronic distance:1,downstream in operon
KhC1	.	gene	4290301	4295374	.	-	.	ID=OP119.2;Name=KH2013:KH.C1.514;Parent=OP119;Note=SL1:0,SL2:0.80571355774938,SL2:SL1-ratio:Inf,intercistronic distance:11895,downstream in operon
KhC1	.	gene	4323165	4326195	.	-	.	ID=OP119.1;Name=KH2013:KH.C1.66;Parent=OP119;Note=SL1:0,SL2:0,SL2:SL1-ratio:NaN,intercistronic distance:27791,upstream in operon
KhC1	.	operon	4247465	4289577	.	+	.	ID=OP120;Name=OP120;size=2;genes=KH2013:KH.C1.1108,KH2013:KH.C1.564
KhC1	.	gene	4247465	4248905	.	+	.	ID=OP120.1;Name=KH2013:KH.C1.1108;Parent=OP120;Note=SL1:0,SL2:0,SL2:SL1-ratio:NaN,intercistronic distance:31195,upstream in operon
KhC1	.	gene	4280100	4289577	.	+	.	ID=OP120.2;Name=KH2013:KH.C1.564;Parent=OP120;Note=SL1:0,SL2:0.192927536947673,SL2:SL1-ratio:Inf,intercistronic distance:NA,downstream in operon
KhC1	.	operon	4303849	4327795	.	+	.	ID=OP121;Name=OP121;size=3;genes=KH2013:KH.C1.168,KH2013:KH.C1.1242,KH2013:KH.C1.1040
KhC1	.	gene	4303849	4308531	.	+	.	ID=OP121.1;Name=KH2013:KH.C1.168;Parent=OP121;Note=SL1:0,SL2:0,SL2:SL1-ratio:NaN,intercistronic distance:2685,upstream in operon
KhC1	.	gene	4311216	4323354	.	+	.	ID=OP121.2;Name=KH2013:KH.C1.1242;Parent=OP121;Note=SL1:0,SL2:0.0476639470571755,SL2:SL1-ratio:Inf,intercistronic distance:3426,downstream in operon
KhC1	.	gene	4326780	4327795	.	+	.	ID=OP121.3;Name=KH2013:KH.C1.1040;Parent=OP121;Note=SL1:0,SL2:0.845874753518982,SL2:SL1-ratio:Inf,intercistronic distance:NA,downstream in operon
KhC1	.	operon	4329958	4346931	.	+	.	ID=OP122;Name=OP122;size=2;genes=KH2013:KH.C1.519,KH2013:KH.C1.871
KhC1	.	gene	4329958	4337227	.	+	.	ID=OP122.1;Name=KH2013:KH.C1.519;Parent=OP122;Note=SL1:0,SL2:0,SL2:SL1-ratio:NaN,intercistronic distance:762,upstream in operon
KhC1	.	gene	4337989	4346931	.	+	.	ID=OP122.2;Name=KH2013:KH.C1.871;Parent=OP122;Note=SL1:0,SL2:0.222272104258008,SL2:SL1-ratio:Inf,intercistronic distance:NA,downstream in operon
KhC1	.	operon	4346724	4456904	.	-	.	ID=OP123;Name=OP123;size=4;genes=KH2013:KH.C1.341,KH2013:KH.C1.434,KH2013:KH.C1.97,KH2013:KH.C1.532
KhC1	.	gene	4346724	4355153	.	-	.	ID=OP123.4;Name=KH2013:KH.C1.341;Parent=OP123;Note=SL1:0,SL2:1.00129076062298,SL2:SL1-ratio:Inf,intercistronic distance:NA,downstream in operon
KhC1	.	gene	4407495	4410337	.	-	.	ID=OP123.3;Name=KH2013:KH.C1.434;Parent=OP123;Note=SL1:0,SL2:0.0678074033824669,SL2:SL1-ratio:Inf,intercistronic distance:52342,downstream in operon
KhC1	.	gene	4410480	4419717	.	-	.	ID=OP123.2;Name=KH2013:KH.C1.97;Parent=OP123;Note=SL1:0,SL2:1.37713355067592,SL2:SL1-ratio:Inf,intercistronic distance:143,downstream in operon
KhC1	.	gene	4452651	4456904	.	-	.	ID=OP123.1;Name=KH2013:KH.C1.532;Parent=OP123;Note=SL1:0,SL2:0,SL2:SL1-ratio:NaN,intercistronic distance:32934,upstream in operon
KhC1	.	operon	4373670	4403634	.	+	.	ID=OP124;Name=OP124;size=2;genes=KH2013:KH.C1.337,KH2013:KH.C1.971
KhC1	.	gene	4373670	4384658	.	+	.	ID=OP124.1;Name=KH2013:KH.C1.337;Parent=OP124;Note=SL1:0,SL2:0,SL2:SL1-ratio:NaN,intercistronic distance:5169,upstream in operon
KhC1	.	gene	4389827	4403634	.	+	.	ID=OP124.2;Name=KH2013:KH.C1.971;Parent=OP124;Note=SL1:0,SL2:0.047947074746394,SL2:SL1-ratio:Inf,intercistronic distance:NA,downstream in operon
KhC1	.	operon	4422641	4433493	.	+	.	ID=OP125;Name=OP125;size=2;genes=KH2013:KH.C1.627,KH2013:KH.C1.1288
KhC1	.	gene	4422641	4423228	.	+	.	ID=OP125.1;Name=KH2013:KH.C1.627;Parent=OP125;Note=SL1:0,SL2:0,SL2:SL1-ratio:NaN,intercistronic distance:8756,upstream in operon
KhC1	.	gene	4431984	4433493	.	+	.	ID=OP125.2;Name=KH2013:KH.C1.1288;Parent=OP125;Note=SL1:0,SL2:0.137691821823383,SL2:SL1-ratio:Inf,intercistronic distance:NA,downstream in operon
KhC1	.	operon	4433493	4495195	.	+	.	ID=OP126;Name=OP126;size=7;genes=KH2013:KH.C1.1030,KH2013:KH.C1.1140,KH2013:KH.C1.1032,KH2013:KH.C1.307,KH2013:KH.C1.1198,KH2013:KH.C1.397,KH2013:KH.C1.1159
KhC1	.	gene	4433493	4434505	.	+	.	ID=OP126.1;Name=KH2013:KH.C1.1030;Parent=OP126;Note=SL1:0,SL2:0,SL2:SL1-ratio:NaN,intercistronic distance:1,upstream in operon
KhC1	.	gene	4434506	4442683	.	+	.	ID=OP126.2;Name=KH2013:KH.C1.1140;Parent=OP126;Note=SL1:0,SL2:0.220314656797022,SL2:SL1-ratio:Inf,intercistronic distance:6320,downstream in operon
KhC1	.	gene	4449003	4452765	.	+	.	ID=OP126.3;Name=KH2013:KH.C1.1032;Parent=OP126;Note=SL1:0,SL2:0.626273429746397,SL2:SL1-ratio:Inf,intercistronic distance:4470,downstream in operon
KhC1	.	gene	4457235	4462664	.	+	.	ID=OP126.4;Name=KH2013:KH.C1.307;Parent=OP126;Note=SL1:0,SL2:0.773476509955038,SL2:SL1-ratio:Inf,intercistronic distance:6381,downstream in operon
KhC1	.	gene	4469045	4470430	.	+	.	ID=OP126.5;Name=KH2013:KH.C1.1198;Parent=OP126;Note=SL1:0,SL2:0.196762680083749,SL2:SL1-ratio:Inf,intercistronic distance:1,downstream in operon
KhC1	.	gene	4470431	4475823	.	+	.	ID=OP126.6;Name=KH2013:KH.C1.397;Parent=OP126;Note=SL1:0,SL2:1.32455245048066,SL2:SL1-ratio:Inf,intercistronic distance:14902,downstream in operon
KhC1	.	gene	4490725	4495195	.	+	.	ID=OP126.7;Name=KH2013:KH.C1.1159;Parent=OP126;Note=SL1:0,SL2:0.0486440203183198,SL2:SL1-ratio:Inf,intercistronic distance:NA,downstream in operon
KhC1	.	operon	4475999	4512901	.	-	.	ID=OP127;Name=OP127;size=2;genes=KH2013:KH.C1.196,KH2013:KH.C1.910
KhC1	.	gene	4475999	4485153	.	-	.	ID=OP127.2;Name=KH2013:KH.C1.196;Parent=OP127;Note=SL1:0,SL2:0.195465295508962,SL2:SL1-ratio:Inf,intercistronic distance:NA,downstream in operon
KhC1	.	gene	4494657	4512901	.	-	.	ID=OP127.1;Name=KH2013:KH.C1.910;Parent=OP127;Note=SL1:0,SL2:0,SL2:SL1-ratio:NaN,intercistronic distance:9504,upstream in operon
KhC1	.	operon	4506367	4531721	.	-	.	ID=OP128;Name=OP128;size=2;genes=KH2013:KH.C1.824,KH2013:KH.C1.498
KhC1	.	gene	4506367	4509139	.	-	.	ID=OP128.2;Name=KH2013:KH.C1.824;Parent=OP128;Note=SL1:0,SL2:0.176811940057112,SL2:SL1-ratio:Inf,intercistronic distance:NA,downstream in operon
KhC1	.	gene	4517062	4531721	.	-	.	ID=OP128.1;Name=KH2013:KH.C1.498;Parent=OP128;Note=SL1:0,SL2:0,SL2:SL1-ratio:NaN,intercistronic distance:7923,upstream in operon
KhC1	.	operon	4551892	4679911	.	+	.	ID=OP129;Name=OP129;size=2;genes=KH2013:KH.C1.1056,KH2013:KH.C1.1272
KhC1	.	gene	4551892	4562542	.	+	.	ID=OP129.1;Name=KH2013:KH.C1.1056;Parent=OP129;Note=SL1:0,SL2:0,SL2:SL1-ratio:NaN,intercistronic distance:112962,upstream in operon
KhC1	.	gene	4675504	4679911	.	+	.	ID=OP129.2;Name=KH2013:KH.C1.1272;Parent=OP129;Note=SL1:0,SL2:0.0693759845479998,SL2:SL1-ratio:Inf,intercistronic distance:NA,downstream in operon
KhC1	.	operon	4562558	4575207	.	-	.	ID=OP130;Name=OP130;size=2;genes=KH2013:KH.C1.131,KH2013:KH.C1.367
KhC1	.	gene	4562558	4566046	.	-	.	ID=OP130.2;Name=KH2013:KH.C1.131;Parent=OP130;Note=SL1:0,SL2:0.7971913456321,SL2:SL1-ratio:Inf,intercistronic distance:NA,downstream in operon
KhC1	.	gene	4566752	4575207	.	-	.	ID=OP130.1;Name=KH2013:KH.C1.367;Parent=OP130;Note=SL1:0,SL2:0,SL2:SL1-ratio:NaN,intercistronic distance:706,upstream in operon
KhC1	.	operon	4578931	4678876	.	-	.	ID=OP131;Name=OP131;size=4;genes=KH2013:KH.C1.725,KH2013:KH.C1.11,KH2013:KH.C1.508,KH2013:KH.C1.1071
KhC1	.	gene	4578931	4594593	.	-	.	ID=OP131.4;Name=KH2013:KH.C1.725;Parent=OP131;Note=SL1:0,SL2:0.339000398492936,SL2:SL1-ratio:Inf,intercistronic distance:NA,downstream in operon
KhC1	.	gene	4601057	4622714	.	-	.	ID=OP131.3;Name=KH2013:KH.C1.11;Parent=OP131;Note=SL1:0,SL2:4.29814220252102,SL2:SL1-ratio:Inf,intercistronic distance:6464,downstream in operon
KhC1	.	gene	4628923	4651018	.	-	.	ID=OP131.2;Name=KH2013:KH.C1.508;Parent=OP131;Note=SL1:0,SL2:0.81003675597936,SL2:SL1-ratio:Inf,intercistronic distance:6209,downstream in operon
KhC1	.	gene	4677928	4678876	.	-	.	ID=OP131.1;Name=KH2013:KH.C1.1071;Parent=OP131;Note=SL1:0,SL2:0,SL2:SL1-ratio:NaN,intercistronic distance:26910,upstream in operon
KhC1	.	operon	4680096	4714088	.	-	.	ID=OP132;Name=OP132;size=5;genes=KH2013:KH.C1.225,KH2013:KH.C1.288,KH2013:KH.C1.662,KH2013:KH.C1.1016,KH2013:KH.C1.1038
KhC1	.	gene	4680096	4682190	.	-	.	ID=OP132.5;Name=KH2013:KH.C1.225;Parent=OP132;Note=SL1:0,SL2:0.0958900560549422,SL2:SL1-ratio:Inf,intercistronic distance:NA,downstream in operon
KhC1	.	gene	4683654	4688069	.	-	.	ID=OP132.4;Name=KH2013:KH.C1.288;Parent=OP132;Note=SL1:0,SL2:0.146130278280823,SL2:SL1-ratio:Inf,intercistronic distance:1464,downstream in operon
KhC1	.	gene	4688070	4688601	.	-	.	ID=OP132.3;Name=KH2013:KH.C1.662;Parent=OP132;Note=SL1:0,SL2:0.261864598342871,SL2:SL1-ratio:Inf,intercistronic distance:1,downstream in operon
KhC1	.	gene	4692776	4714088	.	-	.	ID=OP132.2;Name=KH2013:KH.C1.1016;Parent=OP132;Note=SL1:0,SL2:1.16189219978909,SL2:SL1-ratio:Inf,intercistronic distance:4175,downstream in operon
KhC1	.	gene	4703177	4704188	.	-	.	ID=OP132.1;Name=KH2013:KH.C1.1038;Parent=OP132;Note=SL1:0,SL2:0,SL2:SL1-ratio:NaN,intercistronic distance:-10911,upstream in operon
KhC1	.	operon	4710983	4752833	.	+	.	ID=OP133;Name=OP133;size=3;genes=KH2013:KH.C1.856,KH2013:KH.C1.956,KH2013:KH.C1.488
KhC1	.	gene	4710983	4711822	.	+	.	ID=OP133.1;Name=KH2013:KH.C1.856;Parent=OP133;Note=SL1:0,SL2:0,SL2:SL1-ratio:NaN,intercistronic distance:30122,upstream in operon
KhC1	.	gene	4741944	4744946	.	+	.	ID=OP133.2;Name=KH2013:KH.C1.956;Parent=OP133;Note=SL1:0,SL2:0.0877943818621513,SL2:SL1-ratio:Inf,intercistronic distance:1,downstream in operon
KhC1	.	gene	4744947	4752833	.	+	.	ID=OP133.3;Name=KH2013:KH.C1.488;Parent=OP133;Note=SL1:0,SL2:0.481913359383529,SL2:SL1-ratio:Inf,intercistronic distance:NA,downstream in operon
KhC1	.	operon	4714630	4805854	.	-	.	ID=OP134;Name=OP134;size=7;genes=KH2013:KH.C1.883,KH2013:KH.C1.363,KH2013:KH.C1.1145,KH2013:KH.C1.699,KH2013:KH.C1.408,KH2013:KH.C1.902,KH2013:KH.C1.692
KhC1	.	gene	4714630	4723380	.	-	.	ID=OP134.7;Name=KH2013:KH.C1.883;Parent=OP134;Note=SL1:0,SL2:0.483059835079772,SL2:SL1-ratio:Inf,intercistronic distance:NA,downstream in operon
KhC1	.	gene	4726434	4730599	.	-	.	ID=OP134.6;Name=KH2013:KH.C1.363;Parent=OP134;Note=SL1:0,SL2:0.0490596780566559,SL2:SL1-ratio:Inf,intercistronic distance:3054,downstream in operon
KhC1	.	gene	4731268	4739569	.	-	.	ID=OP134.5;Name=KH2013:KH.C1.1145;Parent=OP134;Note=SL1:0,SL2:0.0728606864896767,SL2:SL1-ratio:Inf,intercistronic distance:669,downstream in operon
KhC1	.	gene	4753176	4764649	.	-	.	ID=OP134.4;Name=KH2013:KH.C1.699;Parent=OP134;Note=SL1:0,SL2:0.0486440203183198,SL2:SL1-ratio:Inf,intercistronic distance:13607,downstream in operon
KhC1	.	gene	4774404	4775117	.	-	.	ID=OP134.3;Name=KH2013:KH.C1.408;Parent=OP134;Note=SL1:0,SL2:0.0687930332625202,SL2:SL1-ratio:Inf,intercistronic distance:9755,downstream in operon
KhC1	.	gene	4792035	4792917	.	-	.	ID=OP134.2;Name=KH2013:KH.C1.902;Parent=OP134;Note=SL1:0,SL2:0.383880612358791,SL2:SL1-ratio:Inf,intercistronic distance:16918,downstream in operon
KhC1	.	gene	4804081	4805854	.	-	.	ID=OP134.1;Name=KH2013:KH.C1.692;Parent=OP134;Note=SL1:0,SL2:0,SL2:SL1-ratio:NaN,intercistronic distance:11164,upstream in operon
KhC1	.	operon	4766324	4774165	.	+	.	ID=OP135;Name=OP135;size=2;genes=KH2013:KH.C1.1278,KH2013:KH.C1.202
KhC1	.	gene	4766324	4767955	.	+	.	ID=OP135.1;Name=KH2013:KH.C1.1278;Parent=OP135;Note=SL1:0,SL2:0,SL2:SL1-ratio:NaN,intercistronic distance:1,upstream in operon
KhC1	.	gene	4767956	4774165	.	+	.	ID=OP135.2;Name=KH2013:KH.C1.202;Parent=OP135;Note=SL1:0,SL2:0.29727135521493,SL2:SL1-ratio:Inf,intercistronic distance:NA,downstream in operon
KhC1	.	operon	4774166	4792033	.	+	.	ID=OP136;Name=OP136;size=3;genes=KH2013:KH.C1.39,KH2013:KH.C1.117,KH2013:KH.C1.710
KhC1	.	gene	4774166	4774838	.	+	.	ID=OP136.1;Name=KH2013:KH.C1.39;Parent=OP136;Note=SL1:0,SL2:0,SL2:SL1-ratio:NaN,intercistronic distance:699,upstream in operon
KhC1	.	gene	4775537	4782058	.	+	.	ID=OP136.2;Name=KH2013:KH.C1.117;Parent=OP136;Note=SL1:0,SL2:0.0476639470571755,SL2:SL1-ratio:Inf,intercistronic distance:696,downstream in operon
KhC1	.	gene	4782754	4792033	.	+	.	ID=OP136.3;Name=KH2013:KH.C1.710;Parent=OP136;Note=SL1:0,SL2:0.121746448977535,SL2:SL1-ratio:Inf,intercistronic distance:NA,downstream in operon
KhC1	.	operon	4798504	4804286	.	+	.	ID=OP137;Name=OP137;size=2;genes=KH2013:KH.C1.887,KH2013:KH.C1.552
KhC1	.	gene	4798504	4800199	.	+	.	ID=OP137.1;Name=KH2013:KH.C1.887;Parent=OP137;Note=SL1:0,SL2:0,SL2:SL1-ratio:NaN,intercistronic distance:1,upstream in operon
KhC1	.	gene	4800200	4804286	.	+	.	ID=OP137.2;Name=KH2013:KH.C1.552;Parent=OP137;Note=SL1:0,SL2:0.125598979120228,SL2:SL1-ratio:Inf,intercistronic distance:NA,downstream in operon
KhC1	.	operon	4818685	4914706	.	+	.	ID=OP138;Name=OP138;size=5;genes=KH2013:KH.C1.75,KH2013:KH.C1.1084,KH2013:KH.C1.340,KH2013:KH.C1.334,KH2013:KH.C1.1196
KhC1	.	gene	4818685	4827729	.	+	.	ID=OP138.1;Name=KH2013:KH.C1.75;Parent=OP138;Note=SL1:0,SL2:0,SL2:SL1-ratio:NaN,intercistronic distance:2554,upstream in operon
KhC1	.	gene	4830283	4830849	.	+	.	ID=OP138.2;Name=KH2013:KH.C1.1084;Parent=OP138;Note=SL1:0,SL2:0.0490596780566559,SL2:SL1-ratio:Inf,intercistronic distance:48980,downstream in operon
KhC1	.	gene	4879829	4894271	.	+	.	ID=OP138.3;Name=KH2013:KH.C1.340;Parent=OP138;Note=SL1:0,SL2:0.0877943818621513,SL2:SL1-ratio:Inf,intercistronic distance:744,downstream in operon
KhC1	.	gene	4895015	4907294	.	+	.	ID=OP138.4;Name=KH2013:KH.C1.334;Parent=OP138;Note=SL1:0,SL2:0.0486440203183198,SL2:SL1-ratio:Inf,intercistronic distance:4073,downstream in operon
KhC1	.	gene	4911367	4914706	.	+	.	ID=OP138.5;Name=KH2013:KH.C1.1196;Parent=OP138;Note=SL1:0,SL2:0.254286325471149,SL2:SL1-ratio:Inf,intercistronic distance:NA,downstream in operon
KhC1	.	operon	4855581	4876685	.	-	.	ID=OP139;Name=OP139;size=3;genes=KH2013:KH.C1.967,KH2013:KH.C1.417,KH2013:KH.C1.602
KhC1	.	gene	4855581	4867721	.	-	.	ID=OP139.3;Name=KH2013:KH.C1.967;Parent=OP139;Note=SL1:0,SL2:0.0490596780566559,SL2:SL1-ratio:Inf,intercistronic distance:NA,downstream in operon
KhC1	.	gene	4867715	4869344	.	-	.	ID=OP139.2;Name=KH2013:KH.C1.417;Parent=OP139;Note=SL1:0,SL2:0.0948021378969304,SL2:SL1-ratio:Inf,intercistronic distance:-6,downstream in operon
KhC1	.	gene	4870956	4876685	.	-	.	ID=OP139.1;Name=KH2013:KH.C1.602;Parent=OP139;Note=SL1:0,SL2:0,SL2:SL1-ratio:NaN,intercistronic distance:1612,upstream in operon
KhC1	.	operon	4919017	4972083	.	+	.	ID=OP140;Name=OP140;size=5;genes=KH2013:KH.C1.587,KH2013:KH.C1.1213,KH2013:KH.C1.929,KH2013:KH.C1.612,KH2013:KH.C1.1054
KhC1	.	gene	4919017	4919394	.	+	.	ID=OP140.1;Name=KH2013:KH.C1.587;Parent=OP140;Note=SL1:0,SL2:0,SL2:SL1-ratio:NaN,intercistronic distance:8389,upstream in operon
KhC1	.	gene	4927783	4935690	.	+	.	ID=OP140.2;Name=KH2013:KH.C1.1213;Parent=OP140;Note=SL1:0,SL2:0.28015424207324,SL2:SL1-ratio:Inf,intercistronic distance:1909,downstream in operon
KhC1	.	gene	4937599	4938424	.	+	.	ID=OP140.3;Name=KH2013:KH.C1.929;Parent=OP140;Note=SL1:0,SL2:0.0490596780566559,SL2:SL1-ratio:Inf,intercistronic distance:1,downstream in operon
KhC1	.	gene	4938425	4949918	.	+	.	ID=OP140.4;Name=KH2013:KH.C1.612;Parent=OP140;Note=SL1:0,SL2:0.966843065880415,SL2:SL1-ratio:Inf,intercistronic distance:16847,downstream in operon
KhC1	.	gene	4966765	4972083	.	+	.	ID=OP140.5;Name=KH2013:KH.C1.1054;Parent=OP140;Note=SL1:0,SL2:0.170235953525016,SL2:SL1-ratio:Inf,intercistronic distance:NA,downstream in operon
KhC1	.	operon	4977657	4985512	.	+	.	ID=OP141;Name=OP141;size=2;genes=KH2013:KH.C1.672,KH2013:KH.C1.109
KhC1	.	gene	4977657	4980505	.	+	.	ID=OP141.1;Name=KH2013:KH.C1.672;Parent=OP141;Note=SL1:0,SL2:0,SL2:SL1-ratio:NaN,intercistronic distance:1,upstream in operon
KhC1	.	gene	4980506	4985512	.	+	.	ID=OP141.2;Name=KH2013:KH.C1.109;Parent=OP141;Note=SL1:0,SL2:1.78113247658478,SL2:SL1-ratio:Inf,intercistronic distance:NA,downstream in operon
KhC1	.	operon	4988820	5125904	.	+	.	ID=OP142;Name=OP142;size=10;genes=KH2013:KH.C1.668,KH2013:KH.C1.6,KH2013:KH.C1.703,KH2013:KH.C1.1134,KH2013:KH.C1.634,KH2013:KH.C1.938,KH2013:KH.C1.814,KH2013:KH.C1.592,KH2013:KH.C1.1086,KH2013:KH.C1.1239
KhC1	.	gene	4988820	4989893	.	+	.	ID=OP142.1;Name=KH2013:KH.C1.668;Parent=OP142;Note=SL1:0,SL2:0,SL2:SL1-ratio:NaN,intercistronic distance:18612,upstream in operon
KhC1	.	gene	5008505	5009865	.	+	.	ID=OP142.2;Name=KH2013:KH.C1.6;Parent=OP142;Note=SL1:0,SL2:0.339840549073757,SL2:SL1-ratio:Inf,intercistronic distance:1,downstream in operon
KhC1	.	gene	5009866	5012314	.	+	.	ID=OP142.3;Name=KH2013:KH.C1.703;Parent=OP142;Note=SL1:0,SL2:0.134318080773624,SL2:SL1-ratio:Inf,intercistronic distance:48647,downstream in operon
KhC1	.	gene	5060961	5066253	.	+	.	ID=OP142.4;Name=KH2013:KH.C1.1134;Parent=OP142;Note=SL1:0,SL2:0.0981193561133118,SL2:SL1-ratio:Inf,intercistronic distance:1,downstream in operon
KhC1	.	gene	5066254	5069252	.	+	.	ID=OP142.5;Name=KH2013:KH.C1.634;Parent=OP142;Note=SL1:0,SL2:0.0490596780566559,SL2:SL1-ratio:Inf,intercistronic distance:1,downstream in operon
KhC1	.	gene	5069253	5076382	.	+	.	ID=OP142.6;Name=KH2013:KH.C1.938;Parent=OP142;Note=SL1:0,SL2:0.0996575646228348,SL2:SL1-ratio:Inf,intercistronic distance:15144,downstream in operon
KhC1	.	gene	5091526	5097699	.	+	.	ID=OP142.7;Name=KH2013:KH.C1.814;Parent=OP142;Note=SL1:0,SL2:0.146288464174467,SL2:SL1-ratio:Inf,intercistronic distance:5647,downstream in operon
KhC1	.	gene	5103346	5105033	.	+	.	ID=OP142.8;Name=KH2013:KH.C1.592;Parent=OP142;Note=SL1:0,SL2:0.119133206118776,SL2:SL1-ratio:Inf,intercistronic distance:-5,downstream in operon
KhC1	.	gene	5105028	5108555	.	+	.	ID=OP142.9;Name=KH2013:KH.C1.1086;Parent=OP142;Note=SL1:0,SL2:0.119133206118776,SL2:SL1-ratio:Inf,intercistronic distance:8747,downstream in operon
KhC1	.	gene	5117302	5125904	.	+	.	ID=OP142.10;Name=KH2013:KH.C1.1239;Parent=OP142;Note=SL1:0,SL2:0.181021223859784,SL2:SL1-ratio:Inf,intercistronic distance:NA,downstream in operon
KhC1	.	operon	4992216	5029919	.	-	.	ID=OP143;Name=OP143;size=4;genes=KH2013:KH.C1.192,KH2013:KH.C1.708,KH2013:KH.C1.1292,KH2013:KH.C1.478
KhC1	.	gene	4992216	4995647	.	-	.	ID=OP143.4;Name=KH2013:KH.C1.192;Parent=OP143;Note=SL1:0,SL2:0.122536580164188,SL2:SL1-ratio:Inf,intercistronic distance:NA,downstream in operon
KhC1	.	gene	4995648	5003539	.	-	.	ID=OP143.3;Name=KH2013:KH.C1.708;Parent=OP143;Note=SL1:0,SL2:0.19931512924567,SL2:SL1-ratio:Inf,intercistronic distance:1,downstream in operon
KhC1	.	gene	5012301	5026460	.	-	.	ID=OP143.2;Name=KH2013:KH.C1.1292;Parent=OP143;Note=SL1:0,SL2:0.122580956754174,SL2:SL1-ratio:Inf,intercistronic distance:8762,downstream in operon
KhC1	.	gene	5026908	5029919	.	-	.	ID=OP143.1;Name=KH2013:KH.C1.478;Parent=OP143;Note=SL1:0,SL2:0,SL2:SL1-ratio:NaN,intercistronic distance:448,upstream in operon
KhC1	.	operon	5032512	5131576	.	-	.	ID=OP144;Name=OP144;size=9;genes=KH2013:KH.C1.247,KH2013:KH.C1.726,KH2013:KH.C1.1187,KH2013:KH.C1.289,KH2013:KH.C1.325,KH2013:KH.C1.544,KH2013:KH.C1.85,KH2013:KH.C1.1044,KH2013:KH.C1.402
KhC1	.	gene	5032512	5049389	.	-	.	ID=OP144.9;Name=KH2013:KH.C1.247;Parent=OP144;Note=SL1:0,SL2:0.55221426846242,SL2:SL1-ratio:Inf,intercistronic distance:NA,downstream in operon
KhC1	.	gene	5049891	5057342	.	-	.	ID=OP144.8;Name=KH2013:KH.C1.726;Parent=OP144;Note=SL1:0,SL2:0.189690467301785,SL2:SL1-ratio:Inf,intercistronic distance:502,downstream in operon
KhC1	.	gene	5077391	5090380	.	-	.	ID=OP144.7;Name=KH2013:KH.C1.1187;Parent=OP144;Note=SL1:0,SL2:0.371758424838337,SL2:SL1-ratio:Inf,intercistronic distance:20049,downstream in operon
KhC1	.	gene	5098024	5103247	.	-	.	ID=OP144.6;Name=KH2013:KH.C1.289;Parent=OP144;Note=SL1:0,SL2:0.0476639470571755,SL2:SL1-ratio:Inf,intercistronic distance:7644,downstream in operon
KhC1	.	gene	5109624	5112843	.	-	.	ID=OP144.5;Name=KH2013:KH.C1.325;Parent=OP144;Note=SL1:0,SL2:0.0757918050843512,SL2:SL1-ratio:Inf,intercistronic distance:6377,downstream in operon
KhC1	.	gene	5112844	5114292	.	-	.	ID=OP144.4;Name=KH2013:KH.C1.544;Parent=OP144;Note=SL1:0,SL2:0.217656579652755,SL2:SL1-ratio:Inf,intercistronic distance:1,downstream in operon
KhC1	.	gene	5126776	5128080	.	-	.	ID=OP144.3;Name=KH2013:KH.C1.85;Parent=OP144;Note=SL1:0,SL2:0.313886708137632,SL2:SL1-ratio:Inf,intercistronic distance:12484,downstream in operon
KhC1	.	gene	5128081	5130263	.	-	.	ID=OP144.2;Name=KH2013:KH.C1.1044;Parent=OP144;Note=SL1:0,SL2:0.167754840696605,SL2:SL1-ratio:Inf,intercistronic distance:1,downstream in operon
KhC1	.	gene	5130264	5131576	.	-	.	ID=OP144.1;Name=KH2013:KH.C1.402;Parent=OP144;Note=SL1:0,SL2:0,SL2:SL1-ratio:NaN,intercistronic distance:1,upstream in operon
KhC1	.	operon	5131577	5147858	.	-	.	ID=OP145;Name=OP145;size=2;genes=KH2013:KH.C1.170,KH2013:KH.C1.1047
KhC1	.	gene	5131577	5133254	.	-	.	ID=OP145.2;Name=KH2013:KH.C1.170;Parent=OP145;Note=SL1:0,SL2:0.139364894124877,SL2:SL1-ratio:Inf,intercistronic distance:NA,downstream in operon
KhC1	.	gene	5147069	5147858	.	-	.	ID=OP145.1;Name=KH2013:KH.C1.1047;Parent=OP145;Note=SL1:0,SL2:0,SL2:SL1-ratio:NaN,intercistronic distance:13815,upstream in operon
KhC1	.	operon	5138476	5215082	.	+	.	ID=OP146;Name=OP146;size=3;genes=KH2013:KH.C1.123,KH2013:KH.C1.1021,KH2013:KH.C1.1175
KhC1	.	gene	5138476	5146935	.	+	.	ID=OP146.1;Name=KH2013:KH.C1.123;Parent=OP146;Note=SL1:0,SL2:0,SL2:SL1-ratio:NaN,intercistronic distance:2225,upstream in operon
KhC1	.	gene	5149160	5157592	.	+	.	ID=OP146.2;Name=KH2013:KH.C1.1021;Parent=OP146;Note=SL1:0,SL2:0.0490596780566559,SL2:SL1-ratio:Inf,intercistronic distance:47808,downstream in operon
KhC1	.	gene	5205400	5215082	.	+	.	ID=OP146.3;Name=KH2013:KH.C1.1175;Parent=OP146;Note=SL1:0,SL2:0.0490596780566559,SL2:SL1-ratio:Inf,intercistronic distance:NA,downstream in operon
KhC1	.	operon	5158018	5193524	.	-	.	ID=OP147;Name=OP147;size=2;genes=KH2013:KH.C1.448,KH2013:KH.C1.864
KhC1	.	gene	5158018	5193524	.	-	.	ID=OP147.2;Name=KH2013:KH.C1.448;Parent=OP147;Note=SL1:0,SL2:0.276273642047096,SL2:SL1-ratio:Inf,intercistronic distance:NA,downstream in operon
KhC1	.	gene	5178960	5180157	.	-	.	ID=OP147.1;Name=KH2013:KH.C1.864;Parent=OP147;Note=SL1:0,SL2:0,SL2:SL1-ratio:NaN,intercistronic distance:-14564,upstream in operon
KhC1	.	operon	5221165	5253048	.	+	.	ID=OP148;Name=OP148;size=3;genes=KH2013:KH.C1.1142,KH2013:KH.C1.1237,KH2013:KH.C1.1267
KhC1	.	gene	5221165	5225126	.	+	.	ID=OP148.1;Name=KH2013:KH.C1.1142;Parent=OP148;Note=SL1:0,SL2:0,SL2:SL1-ratio:NaN,intercistronic distance:4252,upstream in operon
KhC1	.	gene	5229378	5230701	.	+	.	ID=OP148.2;Name=KH2013:KH.C1.1237;Parent=OP148;Note=SL1:0,SL2:0.0482318842369183,SL2:SL1-ratio:Inf,intercistronic distance:-14,downstream in operon
KhC1	.	gene	5230687	5253048	.	+	.	ID=OP148.3;Name=KH2013:KH.C1.1267;Parent=OP148;Note=SL1:0,SL2:0.0687930332625202,SL2:SL1-ratio:Inf,intercistronic distance:NA,downstream in operon
KhC1	.	operon	5261850	5297755	.	-	.	ID=OP149;Name=OP149;size=6;genes=KH2013:KH.C1.1130,KH2013:KH.C1.807,KH2013:KH.C1.386,KH2013:KH.C1.336,KH2013:KH.C1.439,KH2013:KH.C1.372
KhC1	.	gene	5261850	5265459	.	-	.	ID=OP149.6;Name=KH2013:KH.C1.1130;Parent=OP149;Note=SL1:0,SL2:0.138735117471362,SL2:SL1-ratio:Inf,intercistronic distance:NA,downstream in operon
KhC1	.	gene	5265460	5267678	.	-	.	ID=OP149.5;Name=KH2013:KH.C1.807;Parent=OP149;Note=SL1:0,SL2:0.495876152192869,SL2:SL1-ratio:Inf,intercistronic distance:1,downstream in operon
KhC1	.	gene	5267679	5270439	.	-	.	ID=OP149.4;Name=KH2013:KH.C1.386;Parent=OP149;Note=SL1:0,SL2:0.105747719203545,SL2:SL1-ratio:Inf,intercistronic distance:1,downstream in operon
KhC1	.	gene	5279302	5286499	.	-	.	ID=OP149.3;Name=KH2013:KH.C1.336;Parent=OP149;Note=SL1:0,SL2:0.0839986206390288,SL2:SL1-ratio:Inf,intercistronic distance:8863,downstream in operon
KhC1	.	gene	5290880	5294138	.	-	.	ID=OP149.2;Name=KH2013:KH.C1.439;Parent=OP149;Note=SL1:0,SL2:0.912695264819703,SL2:SL1-ratio:Inf,intercistronic distance:4381,downstream in operon
KhC1	.	gene	5296184	5297755	.	-	.	ID=OP149.1;Name=KH2013:KH.C1.372;Parent=OP149;Note=SL1:0,SL2:0,SL2:SL1-ratio:NaN,intercistronic distance:2046,upstream in operon
KhC1	.	operon	5264364	5290210	.	+	.	ID=OP150;Name=OP150;size=4;genes=KH2013:KH.C1.1015,KH2013:KH.C1.1057,KH2013:KH.C1.427,KH2013:KH.C1.281
KhC1	.	gene	5264364	5265324	.	+	.	ID=OP150.1;Name=KH2013:KH.C1.1015;Parent=OP150;Note=SL1:0,SL2:0,SL2:SL1-ratio:NaN,intercistronic distance:5635,upstream in operon
KhC1	.	gene	5270959	5276056	.	+	.	ID=OP150.2;Name=KH2013:KH.C1.1057;Parent=OP150;Note=SL1:0,SL2:0.10180949146137,SL2:SL1-ratio:Inf,intercistronic distance:869,downstream in operon
KhC1	.	gene	5276925	5279281	.	+	.	ID=OP150.3;Name=KH2013:KH.C1.427;Parent=OP150;Note=SL1:0,SL2:0.107749330363647,SL2:SL1-ratio:Inf,intercistronic distance:9735,downstream in operon
KhC1	.	gene	5289016	5290210	.	+	.	ID=OP150.4;Name=KH2013:KH.C1.281;Parent=OP150;Note=SL1:0,SL2:0.135076003683859,SL2:SL1-ratio:Inf,intercistronic distance:NA,downstream in operon
KhC1	.	operon	5290211	5334640	.	+	.	ID=OP151;Name=OP151;size=3;genes=KH2013:KH.C1.833,KH2013:KH.C1.1205,KH2013:KH.C1.398
KhC1	.	gene	5290211	5291036	.	+	.	ID=OP151.1;Name=KH2013:KH.C1.833;Parent=OP151;Note=SL1:0,SL2:0,SL2:SL1-ratio:NaN,intercistronic distance:33971,upstream in operon
KhC1	.	gene	5325007	5327307	.	+	.	ID=OP151.2;Name=KH2013:KH.C1.1205;Parent=OP151;Note=SL1:0,SL2:0.140937079482686,SL2:SL1-ratio:Inf,intercistronic distance:4955,downstream in operon
KhC1	.	gene	5332262	5334640	.	+	.	ID=OP151.3;Name=KH2013:KH.C1.398;Parent=OP151;Note=SL1:0,SL2:0.139364894124877,SL2:SL1-ratio:Inf,intercistronic distance:NA,downstream in operon
KhC1	.	operon	5300010	5317511	.	-	.	ID=OP152;Name=OP152;size=2;genes=KH2013:KH.C1.505,KH2013:KH.C1.862
KhC1	.	gene	5300010	5317511	.	-	.	ID=OP152.2;Name=KH2013:KH.C1.505;Parent=OP152;Note=SL1:0,SL2:0.167944610736336,SL2:SL1-ratio:Inf,intercistronic distance:NA,downstream in operon
KhC1	.	gene	5309025	5310843	.	-	.	ID=OP152.1;Name=KH2013:KH.C1.862;Parent=OP152;Note=SL1:0,SL2:0,SL2:SL1-ratio:NaN,intercistronic distance:-8486,upstream in operon
KhC1	.	operon	5328188	5365192	.	-	.	ID=OP153;Name=OP153;size=3;genes=KH2013:KH.C1.741,KH2013:KH.C1.1234,KH2013:KH.C1.1133
KhC1	.	gene	5328188	5331209	.	-	.	ID=OP153.3;Name=KH2013:KH.C1.741;Parent=OP153;Note=SL1:0,SL2:0.228419780271094,SL2:SL1-ratio:Inf,intercistronic distance:NA,downstream in operon
KhC1	.	gene	5357979	5359106	.	-	.	ID=OP153.2;Name=KH2013:KH.C1.1234;Parent=OP153;Note=SL1:0,SL2:0.0839320203534726,SL2:SL1-ratio:Inf,intercistronic distance:26770,downstream in operon
KhC1	.	gene	5360447	5365192	.	-	.	ID=OP153.1;Name=KH2013:KH.C1.1133;Parent=OP153;Note=SL1:0,SL2:0,SL2:SL1-ratio:NaN,intercistronic distance:1341,upstream in operon
KhC1	.	operon	5340782	5358063	.	+	.	ID=OP154;Name=OP154;size=3;genes=KH2013:KH.C1.569,KH2013:KH.C1.302,KH2013:KH.C1.848
KhC1	.	gene	5340782	5344584	.	+	.	ID=OP154.1;Name=KH2013:KH.C1.569;Parent=OP154;Note=SL1:0,SL2:0,SL2:SL1-ratio:NaN,intercistronic distance:1319,upstream in operon
KhC1	.	gene	5345903	5354482	.	+	.	ID=OP154.2;Name=KH2013:KH.C1.302;Parent=OP154;Note=SL1:0,SL2:0.0486440203183198,SL2:SL1-ratio:Inf,intercistronic distance:1705,downstream in operon
KhC1	.	gene	5356187	5358063	.	+	.	ID=OP154.3;Name=KH2013:KH.C1.848;Parent=OP154;Note=SL1:0,SL2:0.130829233735405,SL2:SL1-ratio:Inf,intercistronic distance:NA,downstream in operon
KhC1	.	operon	5376158	5463983	.	-	.	ID=OP155;Name=OP155;size=6;genes=KH2013:KH.C1.1008,KH2013:KH.C1.1095,KH2013:KH.C1.328,KH2013:KH.C1.7,KH2013:KH.C1.931,KH2013:KH.C1.652
KhC1	.	gene	5376158	5380738	.	-	.	ID=OP155.6;Name=KH2013:KH.C1.1008;Parent=OP155;Note=SL1:0,SL2:0.252008436327802,SL2:SL1-ratio:Inf,intercistronic distance:NA,downstream in operon
KhC1	.	gene	5387584	5392923	.	-	.	ID=OP155.5;Name=KH2013:KH.C1.1095;Parent=OP155;Note=SL1:0,SL2:0.26106017914602,SL2:SL1-ratio:Inf,intercistronic distance:6846,downstream in operon
KhC1	.	gene	5392924	5393489	.	-	.	ID=OP155.4;Name=KH2013:KH.C1.328;Parent=OP155;Note=SL1:0,SL2:0.683581716277538,SL2:SL1-ratio:Inf,intercistronic distance:1,downstream in operon
KhC1	.	gene	5397177	5407511	.	-	.	ID=OP155.3;Name=KH2013:KH.C1.7;Parent=OP155;Note=SL1:0,SL2:0.599321696492224,SL2:SL1-ratio:Inf,intercistronic distance:3688,downstream in operon
KhC1	.	gene	5430320	5451322	.	-	.	ID=OP155.2;Name=KH2013:KH.C1.931;Parent=OP155;Note=SL1:0,SL2:5.92431103046991,SL2:SL1-ratio:Inf,intercistronic distance:22809,downstream in operon
KhC1	.	gene	5456584	5463983	.	-	.	ID=OP155.1;Name=KH2013:KH.C1.652;Parent=OP155;Note=SL1:0,SL2:0,SL2:SL1-ratio:NaN,intercistronic distance:5262,upstream in operon
KhC1	.	operon	5382360	5396955	.	+	.	ID=OP156;Name=OP156;size=2;genes=KH2013:KH.C1.1059,KH2013:KH.C1.35
KhC1	.	gene	5382360	5387096	.	+	.	ID=OP156.1;Name=KH2013:KH.C1.1059;Parent=OP156;Note=SL1:0,SL2:0,SL2:SL1-ratio:NaN,intercistronic distance:7252,upstream in operon
KhC1	.	gene	5394348	5396955	.	+	.	ID=OP156.2;Name=KH2013:KH.C1.35;Parent=OP156;Note=SL1:0,SL2:0.115358965352982,SL2:SL1-ratio:Inf,intercistronic distance:NA,downstream in operon
KhC1	.	operon	5409229	5416967	.	+	.	ID=OP157;Name=OP157;size=3;genes=KH2013:KH.C1.37,KH2013:KH.C1.643,KH2013:KH.C1.756
KhC1	.	gene	5409229	5411874	.	+	.	ID=OP157.1;Name=KH2013:KH.C1.37;Parent=OP157;Note=SL1:0,SL2:0,SL2:SL1-ratio:NaN,intercistronic distance:630,upstream in operon
KhC1	.	gene	5412504	5413579	.	+	.	ID=OP157.2;Name=KH2013:KH.C1.643;Parent=OP157;Note=SL1:0,SL2:0.212481291174465,SL2:SL1-ratio:Inf,intercistronic distance:1,downstream in operon
KhC1	.	gene	5413580	5416967	.	+	.	ID=OP157.3;Name=KH2013:KH.C1.756;Parent=OP157;Note=SL1:0,SL2:0.191780112109884,SL2:SL1-ratio:Inf,intercistronic distance:NA,downstream in operon
KhC1	.	operon	5468529	5493850	.	+	.	ID=OP158;Name=OP158;size=2;genes=KH2013:KH.C1.686,KH2013:KH.C1.274
KhC1	.	gene	5468529	5474320	.	+	.	ID=OP158.1;Name=KH2013:KH.C1.686;Parent=OP158;Note=SL1:0,SL2:0,SL2:SL1-ratio:NaN,intercistronic distance:12508,upstream in operon
KhC1	.	gene	5486828	5493850	.	+	.	ID=OP158.2;Name=KH2013:KH.C1.274;Parent=OP158;Note=SL1:0,SL2:0.448832071275394,SL2:SL1-ratio:Inf,intercistronic distance:NA,downstream in operon
KhC1	.	operon	5503870	5560284	.	-	.	ID=OP159;Name=OP159;size=5;genes=KH2013:KH.C1.3,KH2013:KH.C1.711,KH2013:KH.C1.125,KH2013:KH.C1.295,KH2013:KH.C1.316
KhC1	.	gene	5503870	5504758	.	-	.	ID=OP159.5;Name=KH2013:KH.C1.3;Parent=OP159;Note=SL1:0,SL2:0.0483567771624053,SL2:SL1-ratio:Inf,intercistronic distance:NA,downstream in operon
KhC1	.	gene	5529170	5536288	.	-	.	ID=OP159.4;Name=KH2013:KH.C1.711;Parent=OP159;Note=SL1:0,SL2:0.170519312309982,SL2:SL1-ratio:Inf,intercistronic distance:24412,downstream in operon
KhC1	.	gene	5546693	5550339	.	-	.	ID=OP159.3;Name=KH2013:KH.C1.125;Parent=OP159;Note=SL1:0,SL2:0.2407104424282,SL2:SL1-ratio:Inf,intercistronic distance:10405,downstream in operon
KhC1	.	gene	5551832	5553665	.	-	.	ID=OP159.2;Name=KH2013:KH.C1.295;Parent=OP159;Note=SL1:0,SL2:0.201754609006807,SL2:SL1-ratio:Inf,intercistronic distance:1493,downstream in operon
KhC1	.	gene	5554184	5560284	.	-	.	ID=OP159.1;Name=KH2013:KH.C1.316;Parent=OP159;Note=SL1:0,SL2:0,SL2:SL1-ratio:NaN,intercistronic distance:519,upstream in operon
KhC1	.	operon	5537516	5544799	.	+	.	ID=OP160;Name=OP160;size=2;genes=KH2013:KH.C1.1184,KH2013:KH.C1.1058
KhC1	.	gene	5537516	5540597	.	+	.	ID=OP160.1;Name=KH2013:KH.C1.1184;Parent=OP160;Note=SL1:0,SL2:0,SL2:SL1-ratio:NaN,intercistronic distance:1,upstream in operon
KhC1	.	gene	5540598	5544799	.	+	.	ID=OP160.2;Name=KH2013:KH.C1.1058;Parent=OP160;Note=SL1:0,SL2:0.431885949557293,SL2:SL1-ratio:Inf,intercistronic distance:NA,downstream in operon
KhC1	.	operon	5544800	5572221	.	+	.	ID=OP161;Name=OP161;size=2;genes=KH2013:KH.C1.1110,KH2013:KH.C1.175
KhC1	.	gene	5544800	5547417	.	+	.	ID=OP161.1;Name=KH2013:KH.C1.1110;Parent=OP161;Note=SL1:0,SL2:0,SL2:SL1-ratio:NaN,intercistronic distance:17372,upstream in operon
KhC1	.	gene	5564789	5572221	.	+	.	ID=OP161.2;Name=KH2013:KH.C1.175;Parent=OP161;Note=SL1:0,SL2:0.605248481249121,SL2:SL1-ratio:Inf,intercistronic distance:NA,downstream in operon
KhC1	.	operon	5589420	5683057	.	+	.	ID=OP162;Name=OP162;size=5;genes=KH2013:KH.C1.342,KH2013:KH.C1.447,KH2013:KH.C1.24,KH2013:KH.C1.409,KH2013:KH.C1.1244
KhC1	.	gene	5589420	5589961	.	+	.	ID=OP162.1;Name=KH2013:KH.C1.342;Parent=OP162;Note=SL1:0,SL2:0,SL2:SL1-ratio:NaN,intercistronic distance:4793,upstream in operon
KhC1	.	gene	5594754	5607817	.	+	.	ID=OP162.2;Name=KH2013:KH.C1.447;Parent=OP162;Note=SL1:0,SL2:0.249732209718566,SL2:SL1-ratio:Inf,intercistronic distance:13353,downstream in operon
KhC1	.	gene	5621170	5622718	.	+	.	ID=OP162.3;Name=KH2013:KH.C1.24;Parent=OP162;Note=SL1:0,SL2:0.238596574946167,SL2:SL1-ratio:Inf,intercistronic distance:14882,downstream in operon
KhC1	.	gene	5637600	5652789	.	+	.	ID=OP162.4;Name=KH2013:KH.C1.409;Parent=OP162;Note=SL1:0,SL2:0.237532747962386,SL2:SL1-ratio:Inf,intercistronic distance:28467,downstream in operon
KhC1	.	gene	5681256	5683057	.	+	.	ID=OP162.5;Name=KH2013:KH.C1.1244;Parent=OP162;Note=SL1:0,SL2:0.0834008816332809,SL2:SL1-ratio:Inf,intercistronic distance:NA,downstream in operon
KhC1	.	operon	5590798	5629705	.	-	.	ID=OP163;Name=OP163;size=3;genes=KH2013:KH.C1.1265,KH2013:KH.C1.244,KH2013:KH.C1.365
KhC1	.	gene	5590798	5593860	.	-	.	ID=OP163.3;Name=KH2013:KH.C1.1265;Parent=OP163;Note=SL1:0,SL2:0.291434787772687,SL2:SL1-ratio:Inf,intercistronic distance:NA,downstream in operon
KhC1	.	gene	5607650	5618669	.	-	.	ID=OP163.2;Name=KH2013:KH.C1.244;Parent=OP163;Note=SL1:0,SL2:0.516543629635673,SL2:SL1-ratio:Inf,intercistronic distance:13790,downstream in operon
KhC1	.	gene	5629172	5629705	.	-	.	ID=OP163.1;Name=KH2013:KH.C1.365;Parent=OP163;Note=SL1:0,SL2:0,SL2:SL1-ratio:NaN,intercistronic distance:10503,upstream in operon
KhC1	.	operon	5664266	5684370	.	-	.	ID=OP164;Name=OP164;size=2;genes=KH2013:KH.C1.200,KH2013:KH.C1.506
KhC1	.	gene	5664266	5672036	.	-	.	ID=OP164.2;Name=KH2013:KH.C1.200;Parent=OP164;Note=SL1:0,SL2:0.360397476979962,SL2:SL1-ratio:Inf,intercistronic distance:NA,downstream in operon
KhC1	.	gene	5684018	5684370	.	-	.	ID=OP164.1;Name=KH2013:KH.C1.506;Parent=OP164;Note=SL1:0,SL2:0,SL2:SL1-ratio:NaN,intercistronic distance:11982,upstream in operon
KhC1	.	operon	5693696	5697253	.	+	.	ID=OP165;Name=OP165;size=2;genes=KH2013:KH.C1.1232,KH2013:KH.C1.675
KhC1	.	gene	5693696	5695502	.	+	.	ID=OP165.1;Name=KH2013:KH.C1.1232;Parent=OP165;Note=SL1:0,SL2:0,SL2:SL1-ratio:NaN,intercistronic distance:1,upstream in operon
KhC1	.	gene	5695503	5697253	.	+	.	ID=OP165.2;Name=KH2013:KH.C1.675;Parent=OP165;Note=SL1:0,SL2:0.704672287050724,SL2:SL1-ratio:Inf,intercistronic distance:NA,downstream in operon
KhC1	.	operon	5696792	5730405	.	-	.	ID=OP166;Name=OP166;size=4;genes=KH2013:KH.C1.1236,KH2013:KH.C1.12,KH2013:KH.C1.194,KH2013:KH.C1.34
KhC1	.	gene	5696792	5699890	.	-	.	ID=OP166.4;Name=KH2013:KH.C1.1236;Parent=OP166;Note=SL1:0,SL2:0.0877943818621513,SL2:SL1-ratio:Inf,intercistronic distance:NA,downstream in operon
KhC1	.	gene	5699883	5702465	.	-	.	ID=OP166.3;Name=KH2013:KH.C1.12;Parent=OP166;Note=SL1:0,SL2:0.294358068339935,SL2:SL1-ratio:Inf,intercistronic distance:-7,downstream in operon
KhC1	.	gene	5703137	5704166	.	-	.	ID=OP166.2;Name=KH2013:KH.C1.194;Parent=OP166;Note=SL1:0,SL2:0.456098885887251,SL2:SL1-ratio:Inf,intercistronic distance:672,downstream in operon
KhC1	.	gene	5730012	5730405	.	-	.	ID=OP166.1;Name=KH2013:KH.C1.34;Parent=OP166;Note=SL1:0,SL2:0,SL2:SL1-ratio:NaN,intercistronic distance:25846,upstream in operon
KhC1	.	operon	5702521	5740318	.	+	.	ID=OP167;Name=OP167;size=5;genes=KH2013:KH.C1.362,KH2013:KH.C1.339,KH2013:KH.C1.685,KH2013:KH.C1.1076,KH2013:KH.C1.179
KhC1	.	gene	5702521	5704560	.	+	.	ID=OP167.1;Name=KH2013:KH.C1.362;Parent=OP167;Note=SL1:0,SL2:0,SL2:SL1-ratio:NaN,intercistronic distance:289,upstream in operon
KhC1	.	gene	5704849	5719994	.	+	.	ID=OP167.2;Name=KH2013:KH.C1.339;Parent=OP167;Note=SL1:0,SL2:0.0826023516119916,SL2:SL1-ratio:Inf,intercistronic distance:1507,downstream in operon
KhC1	.	gene	5721501	5725588	.	+	.	ID=OP167.3;Name=KH2013:KH.C1.685;Parent=OP167;Note=SL1:0,SL2:0.0486440203183198,SL2:SL1-ratio:Inf,intercistronic distance:2309,downstream in operon
KhC1	.	gene	5727897	5731211	.	+	.	ID=OP167.4;Name=KH2013:KH.C1.1076;Parent=OP167;Note=SL1:0,SL2:0.0972880406366396,SL2:SL1-ratio:Inf,intercistronic distance:1,downstream in operon
KhC1	.	gene	5731212	5740318	.	+	.	ID=OP167.5;Name=KH2013:KH.C1.179;Parent=OP167;Note=SL1:0,SL2:0.147179034169968,SL2:SL1-ratio:Inf,intercistronic distance:NA,downstream in operon
KhC1	.	operon	5755359	5768655	.	-	.	ID=OP168;Name=OP168;size=2;genes=KH2013:KH.C1.731,KH2013:KH.C1.418
KhC1	.	gene	5755359	5762803	.	-	.	ID=OP168.2;Name=KH2013:KH.C1.731;Parent=OP168;Note=SL1:0,SL2:0.206379099787561,SL2:SL1-ratio:Inf,intercistronic distance:NA,downstream in operon
KhC1	.	gene	5767917	5768655	.	-	.	ID=OP168.1;Name=KH2013:KH.C1.418;Parent=OP168;Note=SL1:0,SL2:0,SL2:SL1-ratio:NaN,intercistronic distance:5114,upstream in operon
KhC1	.	operon	5782991	5804249	.	-	.	ID=OP169;Name=OP169;size=3;genes=KH2013:KH.C1.13,KH2013:KH.C1.1060,KH2013:KH.C1.651
KhC1	.	gene	5782991	5787858	.	-	.	ID=OP169.3;Name=KH2013:KH.C1.13;Parent=OP169;Note=SL1:0,SL2:0.0909104773462913,SL2:SL1-ratio:Inf,intercistronic distance:NA,downstream in operon
KhC1	.	gene	5789744	5794139	.	-	.	ID=OP169.2;Name=KH2013:KH.C1.1060;Parent=OP169;Note=SL1:0,SL2:0.0608732244887675,SL2:SL1-ratio:Inf,intercistronic distance:1886,downstream in operon
KhC1	.	gene	5795549	5804249	.	-	.	ID=OP169.1;Name=KH2013:KH.C1.651;Parent=OP169;Note=SL1:0,SL2:0,SL2:SL1-ratio:NaN,intercistronic distance:1410,upstream in operon
KhC1	.	operon	5804679	5823495	.	-	.	ID=OP170;Name=OP170;size=3;genes=KH2013:KH.C1.571,KH2013:KH.C1.794,KH2013:KH.C1.319
KhC1	.	gene	5804679	5810621	.	-	.	ID=OP170.3;Name=KH2013:KH.C1.571;Parent=OP170;Note=SL1:0,SL2:2.09124501643095,SL2:SL1-ratio:Inf,intercistronic distance:NA,downstream in operon
KhC1	.	gene	5812082	5813435	.	-	.	ID=OP170.2;Name=KH2013:KH.C1.794;Parent=OP170;Note=SL1:0,SL2:0.0490596780566559,SL2:SL1-ratio:Inf,intercistronic distance:1461,downstream in operon
KhC1	.	gene	5818274	5823495	.	-	.	ID=OP170.1;Name=KH2013:KH.C1.319;Parent=OP170;Note=SL1:0,SL2:0,SL2:SL1-ratio:NaN,intercistronic distance:4839,upstream in operon
KhC1	.	operon	5872345	5885831	.	-	.	ID=OP171;Name=OP171;size=3;genes=KH2013:KH.C1.1129,KH2013:KH.C1.775,KH2013:KH.C1.586
KhC1	.	gene	5872345	5882370	.	-	.	ID=OP171.3;Name=KH2013:KH.C1.1129;Parent=OP171;Note=SL1:0,SL2:0.394814682474153,SL2:SL1-ratio:Inf,intercistronic distance:NA,downstream in operon
KhC1	.	gene	5882371	5883337	.	-	.	ID=OP171.2;Name=KH2013:KH.C1.775;Parent=OP171;Note=SL1:0,SL2:0.0882532528201709,SL2:SL1-ratio:Inf,intercistronic distance:1,downstream in operon
KhC1	.	gene	5883844	5885831	.	-	.	ID=OP171.1;Name=KH2013:KH.C1.586;Parent=OP171;Note=SL1:0,SL2:0,SL2:SL1-ratio:NaN,intercistronic distance:507,upstream in operon
KhC1	.	operon	5912542	5978037	.	-	.	ID=OP172;Name=OP172;size=4;genes=KH2013:KH.C1.330,KH2013:KH.C1.407,KH2013:KH.C1.904,KH2013:KH.C1.210
KhC1	.	gene	5912542	5942411	.	-	.	ID=OP172.4;Name=KH2013:KH.C1.330;Parent=OP172;Note=SL1:0,SL2:0.138523016058524,SL2:SL1-ratio:Inf,intercistronic distance:NA,downstream in operon
KhC1	.	gene	5942412	5945958	.	-	.	ID=OP172.3;Name=KH2013:KH.C1.407;Parent=OP172;Note=SL1:0,SL2:0.778325139562216,SL2:SL1-ratio:Inf,intercistronic distance:1,downstream in operon
KhC1	.	gene	5945959	5949425	.	-	.	ID=OP172.2;Name=KH2013:KH.C1.904;Parent=OP172;Note=SL1:0,SL2:0.823556227199466,SL2:SL1-ratio:Inf,intercistronic distance:1,downstream in operon
KhC1	.	gene	5977077	5978037	.	-	.	ID=OP172.1;Name=KH2013:KH.C1.210;Parent=OP172;Note=SL1:0,SL2:0,SL2:SL1-ratio:NaN,intercistronic distance:27652,upstream in operon
KhC1	.	operon	5967010	6099889	.	+	.	ID=OP173;Name=OP173;size=4;genes=KH2013:KH.C1.1063,KH2013:KH.C1.428,KH2013:KH.C1.212,KH2013:KH.C1.413
KhC1	.	gene	5967010	5969418	.	+	.	ID=OP173.1;Name=KH2013:KH.C1.1063;Parent=OP173;Note=SL1:0,SL2:0,SL2:SL1-ratio:NaN,intercistronic distance:26283,upstream in operon
KhC1	.	gene	5995701	6003457	.	+	.	ID=OP173.2;Name=KH2013:KH.C1.428;Parent=OP173;Note=SL1:0,SL2:0.14672173879755,SL2:SL1-ratio:Inf,intercistronic distance:43610,downstream in operon
KhC1	.	gene	6047067	6052228	.	+	.	ID=OP173.3;Name=KH2013:KH.C1.212;Parent=OP173;Note=SL1:0,SL2:0.961330960181717,SL2:SL1-ratio:Inf,intercistronic distance:34181,downstream in operon
KhC1	.	gene	6086409	6099889	.	+	.	ID=OP173.4;Name=KH2013:KH.C1.413;Parent=OP173;Note=SL1:0,SL2:0.883945487864354,SL2:SL1-ratio:Inf,intercistronic distance:NA,downstream in operon
KhC1	.	operon	5978251	6026987	.	-	.	ID=OP174;Name=OP174;size=5;genes=KH2013:KH.C1.31,KH2013:KH.C1.1231,KH2013:KH.C1.491,KH2013:KH.C1.385,KH2013:KH.C1.209
KhC1	.	gene	5978251	5986771	.	-	.	ID=OP174.5;Name=KH2013:KH.C1.31;Parent=OP174;Note=SL1:0,SL2:0.0764375054076784,SL2:SL1-ratio:Inf,intercistronic distance:NA,downstream in operon
KhC1	.	gene	6005647	6017299	.	-	.	ID=OP174.4;Name=KH2013:KH.C1.1231;Parent=OP174;Note=SL1:0,SL2:1.14022396262981,SL2:SL1-ratio:Inf,intercistronic distance:18876,downstream in operon
KhC1	.	gene	6017300	6021237	.	-	.	ID=OP174.3;Name=KH2013:KH.C1.491;Parent=OP174;Note=SL1:0,SL2:0.292804936782738,SL2:SL1-ratio:Inf,intercistronic distance:1,downstream in operon
KhC1	.	gene	6021238	6022611	.	-	.	ID=OP174.2;Name=KH2013:KH.C1.385;Parent=OP174;Note=SL1:0,SL2:0.117668880816571,SL2:SL1-ratio:Inf,intercistronic distance:1,downstream in operon
KhC1	.	gene	6022612	6026987	.	-	.	ID=OP174.1;Name=KH2013:KH.C1.209;Parent=OP174;Note=SL1:0,SL2:0,SL2:SL1-ratio:NaN,intercistronic distance:1,upstream in operon
KhC1	.	operon	6033862	6086009	.	-	.	ID=OP175;Name=OP175;size=6;genes=KH2013:KH.C1.364,KH2013:KH.C1.978,KH2013:KH.C1.932,KH2013:KH.C1.1172,KH2013:KH.C1.279,KH2013:KH.C1.1178
KhC1	.	gene	6033862	6035828	.	-	.	ID=OP175.6;Name=KH2013:KH.C1.364;Parent=OP175;Note=SL1:0,SL2:0.10049947933377,SL2:SL1-ratio:Inf,intercistronic distance:NA,downstream in operon
KhC1	.	gene	6035829	6038672	.	-	.	ID=OP175.5;Name=KH2013:KH.C1.978;Parent=OP175;Note=SL1:0,SL2:0.29058961467896,SL2:SL1-ratio:Inf,intercistronic distance:1,downstream in operon
KhC1	.	gene	6039432	6040947	.	-	.	ID=OP175.4;Name=KH2013:KH.C1.932;Parent=OP175;Note=SL1:0,SL2:0.256376512539233,SL2:SL1-ratio:Inf,intercistronic distance:760,downstream in operon
KhC1	.	gene	6040948	6043803	.	-	.	ID=OP175.3;Name=KH2013:KH.C1.1172;Parent=OP175;Note=SL1:0,SL2:0.290907506327622,SL2:SL1-ratio:Inf,intercistronic distance:1,downstream in operon
KhC1	.	gene	6052345	6072662	.	-	.	ID=OP175.2;Name=KH2013:KH.C1.279;Parent=OP175;Note=SL1:0,SL2:0.164202119503634,SL2:SL1-ratio:Inf,intercistronic distance:8542,downstream in operon
KhC1	.	gene	6077646	6086009	.	-	.	ID=OP175.1;Name=KH2013:KH.C1.1178;Parent=OP175;Note=SL1:0,SL2:0,SL2:SL1-ratio:NaN,intercistronic distance:4984,upstream in operon
KhC1	.	operon	6104607	6132870	.	-	.	ID=OP176;Name=OP176;size=3;genes=KH2013:KH.C1.822,KH2013:KH.C1.762,KH2013:KH.C1.1031
KhC1	.	gene	6104607	6122807	.	-	.	ID=OP176.3;Name=KH2013:KH.C1.822;Parent=OP176;Note=SL1:0,SL2:0.382748933189421,SL2:SL1-ratio:Inf,intercistronic distance:NA,downstream in operon
KhC1	.	gene	6129680	6131762	.	-	.	ID=OP176.2;Name=KH2013:KH.C1.762;Parent=OP176;Note=SL1:0,SL2:0.316917513493251,SL2:SL1-ratio:Inf,intercistronic distance:6873,downstream in operon
KhC1	.	gene	6131763	6132870	.	-	.	ID=OP176.1;Name=KH2013:KH.C1.1031;Parent=OP176;Note=SL1:0,SL2:0,SL2:SL1-ratio:NaN,intercistronic distance:1,upstream in operon
KhC1	.	operon	6113707	6135305	.	+	.	ID=OP177;Name=OP177;size=3;genes=KH2013:KH.C1.197,KH2013:KH.C1.721,KH2013:KH.C1.679
KhC1	.	gene	6113707	6114806	.	+	.	ID=OP177.1;Name=KH2013:KH.C1.197;Parent=OP177;Note=SL1:0,SL2:0,SL2:SL1-ratio:NaN,intercistronic distance:14446,upstream in operon
KhC1	.	gene	6129252	6131856	.	+	.	ID=OP177.2;Name=KH2013:KH.C1.721;Parent=OP177;Note=SL1:0,SL2:0.103945729783385,SL2:SL1-ratio:Inf,intercistronic distance:1369,downstream in operon
KhC1	.	gene	6133225	6135305	.	+	.	ID=OP177.3;Name=KH2013:KH.C1.679;Parent=OP177;Note=SL1:0,SL2:0.149235369775466,SL2:SL1-ratio:Inf,intercistronic distance:NA,downstream in operon
KhC1	.	operon	6134726	6169055	.	-	.	ID=OP178;Name=OP178;size=5;genes=KH2013:KH.C1.861,KH2013:KH.C1.768,KH2013:KH.C1.456,KH2013:KH.C1.976,KH2013:KH.C1.248
KhC1	.	gene	6134726	6136114	.	-	.	ID=OP178.5;Name=KH2013:KH.C1.861;Parent=OP178;Note=SL1:0,SL2:0.452352087648369,SL2:SL1-ratio:Inf,intercistronic distance:NA,downstream in operon
KhC1	.	gene	6139572	6150748	.	-	.	ID=OP178.4;Name=KH2013:KH.C1.768;Parent=OP178;Note=SL1:0,SL2:0.348935269217886,SL2:SL1-ratio:Inf,intercistronic distance:3458,downstream in operon
KhC1	.	gene	6152161	6156647	.	-	.	ID=OP178.3;Name=KH2013:KH.C1.456;Parent=OP178;Note=SL1:0,SL2:0.0476639470571755,SL2:SL1-ratio:Inf,intercistronic distance:1413,downstream in operon
KhC1	.	gene	6156892	6160536	.	-	.	ID=OP178.2;Name=KH2013:KH.C1.976;Parent=OP178;Note=SL1:0,SL2:0.0964637684738366,SL2:SL1-ratio:Inf,intercistronic distance:245,downstream in operon
KhC1	.	gene	6167504	6169055	.	-	.	ID=OP178.1;Name=KH2013:KH.C1.248;Parent=OP178;Note=SL1:0,SL2:0,SL2:SL1-ratio:NaN,intercistronic distance:6968,upstream in operon
KhC1	.	operon	6155428	6184556	.	+	.	ID=OP179;Name=OP179;size=2;genes=KH2013:KH.C1.565,KH2013:KH.C1.153
KhC1	.	gene	6155428	6156794	.	+	.	ID=OP179.1;Name=KH2013:KH.C1.565;Parent=OP179;Note=SL1:0,SL2:0,SL2:SL1-ratio:NaN,intercistronic distance:10932,upstream in operon
KhC1	.	gene	6167726	6184556	.	+	.	ID=OP179.2;Name=KH2013:KH.C1.153;Parent=OP179;Note=SL1:0,SL2:0.545940240443632,SL2:SL1-ratio:Inf,intercistronic distance:NA,downstream in operon
KhC1	.	operon	6191710	6203328	.	+	.	ID=OP180;Name=OP180;size=3;genes=KH2013:KH.C1.849,KH2013:KH.C1.350,KH2013:KH.C1.70
KhC1	.	gene	6191710	6193404	.	+	.	ID=OP180.1;Name=KH2013:KH.C1.849;Parent=OP180;Note=SL1:0,SL2:0,SL2:SL1-ratio:NaN,intercistronic distance:1395,upstream in operon
KhC1	.	gene	6194799	6197484	.	+	.	ID=OP180.2;Name=KH2013:KH.C1.350;Parent=OP180;Note=SL1:0,SL2:0.126807078285751,SL2:SL1-ratio:Inf,intercistronic distance:1823,downstream in operon
KhC1	.	gene	6199307	6203328	.	+	.	ID=OP180.3;Name=KH2013:KH.C1.70;Parent=OP180;Note=SL1:0,SL2:0.691662146985505,SL2:SL1-ratio:Inf,intercistronic distance:NA,downstream in operon
KhC1	.	operon	6208624	6228415	.	+	.	ID=OP181;Name=OP181;size=2;genes=KH2013:KH.C1.665,KH2013:KH.C1.882
KhC1	.	gene	6208624	6209642	.	+	.	ID=OP181.1;Name=KH2013:KH.C1.665;Parent=OP181;Note=SL1:0,SL2:0,SL2:SL1-ratio:NaN,intercistronic distance:15921,upstream in operon
KhC1	.	gene	6225563	6228415	.	+	.	ID=OP181.2;Name=KH2013:KH.C1.882;Parent=OP181;Note=SL1:0,SL2:0.417148687507589,SL2:SL1-ratio:Inf,intercistronic distance:NA,downstream in operon
KhC1	.	operon	6226589	6288550	.	-	.	ID=OP182;Name=OP182;size=3;genes=KH2013:KH.C1.815,KH2013:KH.C1.521,KH2013:KH.C1.293
KhC1	.	gene	6226589	6228339	.	-	.	ID=OP182.3;Name=KH2013:KH.C1.815;Parent=OP182;Note=SL1:0,SL2:0.0608732244887675,SL2:SL1-ratio:Inf,intercistronic distance:NA,downstream in operon
KhC1	.	gene	6228889	6239925	.	-	.	ID=OP182.2;Name=KH2013:KH.C1.521;Parent=OP182;Note=SL1:0,SL2:0.0482318842369183,SL2:SL1-ratio:Inf,intercistronic distance:550,downstream in operon
KhC1	.	gene	6287819	6288550	.	-	.	ID=OP182.1;Name=KH2013:KH.C1.293;Parent=OP182;Note=SL1:0,SL2:0,SL2:SL1-ratio:NaN,intercistronic distance:47894,upstream in operon
KhC1	.	operon	6244716	6286747	.	+	.	ID=OP183;Name=OP183;size=3;genes=KH2013:KH.C1.116,KH2013:KH.C1.727,KH2013:KH.C1.504
KhC1	.	gene	6244716	6255214	.	+	.	ID=OP183.1;Name=KH2013:KH.C1.116;Parent=OP183;Note=SL1:0,SL2:0,SL2:SL1-ratio:NaN,intercistronic distance:1248,upstream in operon
KhC1	.	gene	6256462	6258829	.	+	.	ID=OP183.2;Name=KH2013:KH.C1.727;Parent=OP183;Note=SL1:0,SL2:0.118449429653364,SL2:SL1-ratio:Inf,intercistronic distance:3531,downstream in operon
KhC1	.	gene	6262360	6286747	.	+	.	ID=OP183.3;Name=KH2013:KH.C1.504;Parent=OP183;Note=SL1:0,SL2:0.588147777407252,SL2:SL1-ratio:Inf,intercistronic distance:NA,downstream in operon
KhC1	.	operon	6286963	6354063	.	+	.	ID=OP184;Name=OP184;size=5;genes=KH2013:KH.C1.1073,KH2013:KH.C1.1273,KH2013:KH.C1.1148,KH2013:KH.C1.892,KH2013:KH.C1.1043
KhC1	.	gene	6286963	6288748	.	+	.	ID=OP184.1;Name=KH2013:KH.C1.1073;Parent=OP184;Note=SL1:0,SL2:0,SL2:SL1-ratio:NaN,intercistronic distance:217,upstream in operon
KhC1	.	gene	6288965	6298153	.	+	.	ID=OP184.2;Name=KH2013:KH.C1.1273;Parent=OP184;Note=SL1:0,SL2:0.500597637520725,SL2:SL1-ratio:Inf,intercistronic distance:9347,downstream in operon
KhC1	.	gene	6307500	6311066	.	+	.	ID=OP184.3;Name=KH2013:KH.C1.1148;Parent=OP184;Note=SL1:0,SL2:0.258119245451199,SL2:SL1-ratio:Inf,intercistronic distance:2355,downstream in operon
KhC1	.	gene	6313421	6315061	.	+	.	ID=OP184.4;Name=KH2013:KH.C1.892;Parent=OP184;Note=SL1:0,SL2:0.14217811907873,SL2:SL1-ratio:Inf,intercistronic distance:31634,downstream in operon
KhC1	.	gene	6346695	6354063	.	+	.	ID=OP184.5;Name=KH2013:KH.C1.1043;Parent=OP184;Note=SL1:0,SL2:0.244500886982419,SL2:SL1-ratio:Inf,intercistronic distance:NA,downstream in operon
KhC1	.	operon	6327225	6369349	.	-	.	ID=OP185;Name=OP185;size=4;genes=KH2013:KH.C1.459,KH2013:KH.C1.410,KH2013:KH.C1.433,KH2013:KH.C1.1293
KhC1	.	gene	6327225	6336456	.	-	.	ID=OP185.4;Name=KH2013:KH.C1.459;Parent=OP185;Note=SL1:0,SL2:0.195384883956007,SL2:SL1-ratio:Inf,intercistronic distance:NA,downstream in operon
KhC1	.	gene	6339854	6345202	.	-	.	ID=OP185.3;Name=KH2013:KH.C1.410;Parent=OP185;Note=SL1:0,SL2:0.95662784772651,SL2:SL1-ratio:Inf,intercistronic distance:3398,downstream in operon
KhC1	.	gene	6344988	6345762	.	-	.	ID=OP185.2;Name=KH2013:KH.C1.433;Parent=OP185;Note=SL1:0,SL2:1.54665870410562,SL2:SL1-ratio:Inf,intercistronic distance:-214,downstream in operon
KhC1	.	gene	6353958	6369349	.	-	.	ID=OP185.1;Name=KH2013:KH.C1.1293;Parent=OP185;Note=SL1:0,SL2:0,SL2:SL1-ratio:NaN,intercistronic distance:8196,upstream in operon
KhC1	.	operon	6391954	6432179	.	+	.	ID=OP186;Name=OP186;size=3;genes=KH2013:KH.C1.135,KH2013:KH.C1.647,KH2013:KH.C1.653
KhC1	.	gene	6391954	6393654	.	+	.	ID=OP186.1;Name=KH2013:KH.C1.135;Parent=OP186;Note=SL1:0,SL2:0,SL2:SL1-ratio:NaN,intercistronic distance:1,upstream in operon
KhC1	.	gene	6393655	6404153	.	+	.	ID=OP186.2;Name=KH2013:KH.C1.647;Parent=OP186;Note=SL1:0,SL2:0.198647531743701,SL2:SL1-ratio:Inf,intercistronic distance:1,downstream in operon
KhC1	.	gene	6404154	6432179	.	+	.	ID=OP186.3;Name=KH2013:KH.C1.653;Parent=OP186;Note=SL1:0,SL2:0.124937874641834,SL2:SL1-ratio:Inf,intercistronic distance:NA,downstream in operon
KhC1	.	operon	6452665	6471759	.	+	.	ID=OP187;Name=OP187;size=2;genes=KH2013:KH.C1.1102,KH2013:KH.C1.1136
KhC1	.	gene	6452665	6454959	.	+	.	ID=OP187.1;Name=KH2013:KH.C1.1102;Parent=OP187;Note=SL1:0,SL2:0,SL2:SL1-ratio:NaN,intercistronic distance:15440,upstream in operon
KhC1	.	gene	6470399	6471759	.	+	.	ID=OP187.2;Name=KH2013:KH.C1.1136;Parent=OP187;Note=SL1:0,SL2:0.106641710958975,SL2:SL1-ratio:Inf,intercistronic distance:NA,downstream in operon
KhC1	.	operon	6455793	6506071	.	-	.	ID=OP188;Name=OP188;size=4;genes=KH2013:KH.C1.958,KH2013:KH.C1.985,KH2013:KH.C1.349,KH2013:KH.C1.518
KhC1	.	gene	6455793	6469971	.	-	.	ID=OP188.4;Name=KH2013:KH.C1.958;Parent=OP188;Note=SL1:0,SL2:1.077561090825,SL2:SL1-ratio:Inf,intercistronic distance:NA,downstream in operon
KhC1	.	gene	6472025	6487527	.	-	.	ID=OP188.3;Name=KH2013:KH.C1.985;Parent=OP188;Note=SL1:0,SL2:1.13338641376052,SL2:SL1-ratio:Inf,intercistronic distance:2054,downstream in operon
KhC1	.	gene	6500256	6505571	.	-	.	ID=OP188.2;Name=KH2013:KH.C1.349;Parent=OP188;Note=SL1:0,SL2:0.591852391406638,SL2:SL1-ratio:Inf,intercistronic distance:12729,downstream in operon
KhC1	.	gene	6505754	6506071	.	-	.	ID=OP188.1;Name=KH2013:KH.C1.518;Parent=OP188;Note=SL1:0,SL2:0,SL2:SL1-ratio:NaN,intercistronic distance:183,upstream in operon
KhC1	.	operon	6494069	6608613	.	+	.	ID=OP189;Name=OP189;size=8;genes=KH2013:KH.C1.1019,KH2013:KH.C1.1257,KH2013:KH.C1.173,KH2013:KH.C1.697,KH2013:KH.C1.918,KH2013:KH.C1.611,KH2013:KH.C1.1286,KH2013:KH.C1.338
KhC1	.	gene	6494069	6499726	.	+	.	ID=OP189.1;Name=KH2013:KH.C1.1019;Parent=OP189;Note=SL1:0,SL2:0,SL2:SL1-ratio:NaN,intercistronic distance:6961,upstream in operon
KhC1	.	gene	6506687	6507239	.	+	.	ID=OP189.2;Name=KH2013:KH.C1.1257;Parent=OP189;Note=SL1:0,SL2:0.147912296310745,SL2:SL1-ratio:Inf,intercistronic distance:1,downstream in operon
KhC1	.	gene	6507240	6509634	.	+	.	ID=OP189.3;Name=KH2013:KH.C1.173;Parent=OP189;Note=SL1:0,SL2:0.348651365334778,SL2:SL1-ratio:Inf,intercistronic distance:10312,downstream in operon
KhC1	.	gene	6519946	6528553	.	+	.	ID=OP189.4;Name=KH2013:KH.C1.697;Parent=OP189;Note=SL1:0,SL2:0.0490596780566559,SL2:SL1-ratio:Inf,intercistronic distance:11184,downstream in operon
KhC1	.	gene	6539737	6542218	.	+	.	ID=OP189.5;Name=KH2013:KH.C1.918;Parent=OP189;Note=SL1:0,SL2:0.113335183359441,SL2:SL1-ratio:Inf,intercistronic distance:24675,downstream in operon
KhC1	.	gene	6566893	6569877	.	+	.	ID=OP189.6;Name=KH2013:KH.C1.611;Parent=OP189;Note=SL1:0,SL2:0.152917556138415,SL2:SL1-ratio:Inf,intercistronic distance:107,downstream in operon
KhC1	.	gene	6569984	6577018	.	+	.	ID=OP189.7;Name=KH2013:KH.C1.1286;Parent=OP189;Note=SL1:0,SL2:0.0490596780566559,SL2:SL1-ratio:Inf,intercistronic distance:28657,downstream in operon
KhC1	.	gene	6605675	6608613	.	+	.	ID=OP189.8;Name=KH2013:KH.C1.338;Parent=OP189;Note=SL1:0,SL2:0.738725482051508,SL2:SL1-ratio:Inf,intercistronic distance:NA,downstream in operon
KhC1	.	operon	6532941	6547591	.	-	.	ID=OP190;Name=OP190;size=3;genes=KH2013:KH.C1.211,KH2013:KH.C1.947,KH2013:KH.C1.250
KhC1	.	gene	6532941	6537725	.	-	.	ID=OP190.3;Name=KH2013:KH.C1.211;Parent=OP190;Note=SL1:0,SL2:0.131147386532699,SL2:SL1-ratio:Inf,intercistronic distance:NA,downstream in operon
KhC1	.	gene	6537726	6539215	.	-	.	ID=OP190.2;Name=KH2013:KH.C1.947;Parent=OP190;Note=SL1:0,SL2:0.169432759002526,SL2:SL1-ratio:Inf,intercistronic distance:1,downstream in operon
KhC1	.	gene	6542207	6547591	.	-	.	ID=OP190.1;Name=KH2013:KH.C1.250;Parent=OP190;Note=SL1:0,SL2:0,SL2:SL1-ratio:NaN,intercistronic distance:2992,upstream in operon
KhC1	.	operon	6548150	6584725	.	-	.	ID=OP191;Name=OP191;size=2;genes=KH2013:KH.C1.314,KH2013:KH.C1.599
KhC1	.	gene	6548150	6558200	.	-	.	ID=OP191.2;Name=KH2013:KH.C1.314;Parent=OP191;Note=SL1:0,SL2:0.0678074033824669,SL2:SL1-ratio:Inf,intercistronic distance:NA,downstream in operon
KhC1	.	gene	6575296	6584725	.	-	.	ID=OP191.1;Name=KH2013:KH.C1.599;Parent=OP191;Note=SL1:0,SL2:0,SL2:SL1-ratio:NaN,intercistronic distance:17096,upstream in operon
KhC1	.	operon	6586763	6592607	.	-	.	ID=OP192;Name=OP192;size=2;genes=KH2013:KH.C1.1271,KH2013:KH.C1.825
KhC1	.	gene	6586763	6589814	.	-	.	ID=OP192.2;Name=KH2013:KH.C1.1271;Parent=OP192;Note=SL1:0,SL2:0.385855073895346,SL2:SL1-ratio:Inf,intercistronic distance:NA,downstream in operon
KhC1	.	gene	6590192	6592607	.	-	.	ID=OP192.1;Name=KH2013:KH.C1.825;Parent=OP192;Note=SL1:0,SL2:0,SL2:SL1-ratio:NaN,intercistronic distance:378,upstream in operon
KhC1	.	operon	6593495	6614111	.	-	.	ID=OP193;Name=OP193;size=3;genes=KH2013:KH.C1.1294,KH2013:KH.C1.1168,KH2013:KH.C1.214
KhC1	.	gene	6593495	6594746	.	-	.	ID=OP193.3;Name=KH2013:KH.C1.1294;Parent=OP193;Note=SL1:0,SL2:0.111550933577121,SL2:SL1-ratio:Inf,intercistronic distance:NA,downstream in operon
KhC1	.	gene	6596644	6605140	.	-	.	ID=OP193.2;Name=KH2013:KH.C1.1168;Parent=OP193;Note=SL1:0,SL2:0.110719572858743,SL2:SL1-ratio:Inf,intercistronic distance:1898,downstream in operon
KhC1	.	gene	6608846	6614111	.	-	.	ID=OP193.1;Name=KH2013:KH.C1.214;Parent=OP193;Note=SL1:0,SL2:0,SL2:SL1-ratio:NaN,intercistronic distance:3706,upstream in operon
KhC1	.	operon	6621689	6657756	.	-	.	ID=OP194;Name=OP194;size=4;genes=KH2013:KH.C1.164,KH2013:KH.C1.1046,KH2013:KH.C1.572,KH2013:KH.C1.28
KhC1	.	gene	6621689	6630547	.	-	.	ID=OP194.4;Name=KH2013:KH.C1.164;Parent=OP194;Note=SL1:0,SL2:0.0764375054076784,SL2:SL1-ratio:Inf,intercistronic distance:NA,downstream in operon
KhC1	.	gene	6640773	6654902	.	-	.	ID=OP194.3;Name=KH2013:KH.C1.1046;Parent=OP194;Note=SL1:0,SL2:0.209754659851462,SL2:SL1-ratio:Inf,intercistronic distance:10226,downstream in operon
KhC1	.	gene	6655959	6656804	.	-	.	ID=OP194.2;Name=KH2013:KH.C1.572;Parent=OP194;Note=SL1:0,SL2:1.67602603439197,SL2:SL1-ratio:Inf,intercistronic distance:1057,downstream in operon
KhC1	.	gene	6656805	6657756	.	-	.	ID=OP194.1;Name=KH2013:KH.C1.28;Parent=OP194;Note=SL1:0,SL2:0,SL2:SL1-ratio:NaN,intercistronic distance:1,upstream in operon
KhC1	.	operon	6658252	6675536	.	-	.	ID=OP195;Name=OP195;size=3;genes=KH2013:KH.C1.169,KH2013:KH.C1.1074,KH2013:KH.C1.465
KhC1	.	gene	6658252	6663876	.	-	.	ID=OP195.3;Name=KH2013:KH.C1.169;Parent=OP195;Note=SL1:0,SL2:0.106059447651077,SL2:SL1-ratio:Inf,intercistronic distance:NA,downstream in operon
KhC1	.	gene	6665506	6674552	.	-	.	ID=OP195.2;Name=KH2013:KH.C1.1074;Parent=OP195;Note=SL1:0,SL2:0.22335007849141,SL2:SL1-ratio:Inf,intercistronic distance:1630,downstream in operon
KhC1	.	gene	6674553	6675536	.	-	.	ID=OP195.1;Name=KH2013:KH.C1.465;Parent=OP195;Note=SL1:0,SL2:0,SL2:SL1-ratio:NaN,intercistronic distance:1,upstream in operon
KhC1	.	operon	6664943	6678303	.	+	.	ID=OP196;Name=OP196;size=2;genes=KH2013:KH.C1.182,KH2013:KH.C1.1026
KhC1	.	gene	6664943	6665437	.	+	.	ID=OP196.1;Name=KH2013:KH.C1.182;Parent=OP196;Note=SL1:0,SL2:0,SL2:SL1-ratio:NaN,intercistronic distance:10641,upstream in operon
KhC1	.	gene	6676078	6678303	.	+	.	ID=OP196.2;Name=KH2013:KH.C1.1026;Parent=OP196;Note=SL1:0,SL2:0.270525719945438,SL2:SL1-ratio:Inf,intercistronic distance:NA,downstream in operon
KhC1	.	operon	6693575	6708701	.	+	.	ID=OP197;Name=OP197;size=2;genes=KH2013:KH.C1.742,KH2013:KH.C1.333
KhC1	.	gene	6693575	6700869	.	+	.	ID=OP197.1;Name=KH2013:KH.C1.742;Parent=OP197;Note=SL1:0,SL2:0,SL2:SL1-ratio:NaN,intercistronic distance:5675,upstream in operon
KhC1	.	gene	6706544	6708701	.	+	.	ID=OP197.2;Name=KH2013:KH.C1.333;Parent=OP197;Note=SL1:0,SL2:0.136872053102868,SL2:SL1-ratio:Inf,intercistronic distance:NA,downstream in operon
KhC1	.	operon	6708019	6724564	.	-	.	ID=OP198;Name=OP198;size=3;genes=KH2013:KH.C1.986,KH2013:KH.C1.720,KH2013:KH.C1.332
KhC1	.	gene	6708019	6712715	.	-	.	ID=OP198.3;Name=KH2013:KH.C1.986;Parent=OP198;Note=SL1:0,SL2:0.606509283442327,SL2:SL1-ratio:Inf,intercistronic distance:NA,downstream in operon
KhC1	.	gene	6712716	6714018	.	-	.	ID=OP198.2;Name=KH2013:KH.C1.720;Parent=OP198;Note=SL1:0,SL2:0.750009076305355,SL2:SL1-ratio:Inf,intercistronic distance:1,downstream in operon
KhC1	.	gene	6714785	6724564	.	-	.	ID=OP198.1;Name=KH2013:KH.C1.332;Parent=OP198;Note=SL1:0,SL2:0,SL2:SL1-ratio:NaN,intercistronic distance:767,upstream in operon
KhC1	.	operon	6735694	6779485	.	-	.	ID=OP199;Name=OP199;size=5;genes=KH2013:KH.C1.618,KH2013:KH.C1.533,KH2013:KH.C1.1119,KH2013:KH.C1.262,KH2013:KH.C1.258
KhC1	.	gene	6735694	6744328	.	-	.	ID=OP199.5;Name=KH2013:KH.C1.618;Parent=OP199;Note=SL1:0,SL2:0.0476639470571755,SL2:SL1-ratio:Inf,intercistronic distance:NA,downstream in operon
KhC1	.	gene	6746003	6752980	.	-	.	ID=OP199.4;Name=KH2013:KH.C1.533;Parent=OP199;Note=SL1:0,SL2:0.12375380482405,SL2:SL1-ratio:Inf,intercistronic distance:1675,downstream in operon
KhC1	.	gene	6768786	6777206	.	-	.	ID=OP199.3;Name=KH2013:KH.C1.1119;Parent=OP199;Note=SL1:0,SL2:0.176327168277342,SL2:SL1-ratio:Inf,intercistronic distance:15806,downstream in operon
KhC1	.	gene	6777207	6778450	.	-	.	ID=OP199.2;Name=KH2013:KH.C1.262;Parent=OP199;Note=SL1:0,SL2:0.264297812079502,SL2:SL1-ratio:Inf,intercistronic distance:1,downstream in operon
KhC1	.	gene	6778836	6779485	.	-	.	ID=OP199.1;Name=KH2013:KH.C1.258;Parent=OP199;Note=SL1:0,SL2:0,SL2:SL1-ratio:NaN,intercistronic distance:386,upstream in operon
KhC1	.	operon	6783339	6822800	.	-	.	ID=OP200;Name=OP200;size=2;genes=KH2013:KH.C1.944,KH2013:KH.C1.122
KhC1	.	gene	6783339	6787051	.	-	.	ID=OP200.2;Name=KH2013:KH.C1.944;Parent=OP200;Note=SL1:0,SL2:0.0954345864169585,SL2:SL1-ratio:Inf,intercistronic distance:NA,downstream in operon
KhC1	.	gene	6819886	6822800	.	-	.	ID=OP200.1;Name=KH2013:KH.C1.122;Parent=OP200;Note=SL1:0,SL2:0,SL2:SL1-ratio:NaN,intercistronic distance:32835,upstream in operon
KhC1	.	operon	6826222	6852432	.	+	.	ID=OP201;Name=OP201;size=4;genes=KH2013:KH.C1.765,KH2013:KH.C1.419,KH2013:KH.C1.203,KH2013:KH.C1.235
KhC1	.	gene	6826222	6828584	.	+	.	ID=OP201.1;Name=KH2013:KH.C1.765;Parent=OP201;Note=SL1:0,SL2:0,SL2:SL1-ratio:NaN,intercistronic distance:1,upstream in operon
KhC1	.	gene	6828585	6839597	.	+	.	ID=OP201.2;Name=KH2013:KH.C1.419;Parent=OP201;Note=SL1:0,SL2:0.156297474722897,SL2:SL1-ratio:Inf,intercistronic distance:6666,downstream in operon
KhC1	.	gene	6846263	6849425	.	+	.	ID=OP201.3;Name=KH2013:KH.C1.203;Parent=OP201;Note=SL1:0,SL2:0.554966255480159,SL2:SL1-ratio:Inf,intercistronic distance:-85,downstream in operon
KhC1	.	gene	6849340	6852432	.	+	.	ID=OP201.4;Name=KH2013:KH.C1.235;Parent=OP201;Note=SL1:0,SL2:1.16107678493295,SL2:SL1-ratio:Inf,intercistronic distance:NA,downstream in operon
KhC1	.	operon	6869366	6913135	.	+	.	ID=OP202;Name=OP202;size=6;genes=KH2013:KH.C1.315,KH2013:KH.C1.1285,KH2013:KH.C1.616,KH2013:KH.C1.606,KH2013:KH.C1.1240,KH2013:KH.C1.19
KhC1	.	gene	6869366	6875054	.	+	.	ID=OP202.1;Name=KH2013:KH.C1.315;Parent=OP202;Note=SL1:0,SL2:0,SL2:SL1-ratio:NaN,intercistronic distance:1941,upstream in operon
KhC1	.	gene	6876995	6877946	.	+	.	ID=OP202.2;Name=KH2013:KH.C1.1285;Parent=OP202;Note=SL1:0,SL2:0.141241160319059,SL2:SL1-ratio:Inf,intercistronic distance:1,downstream in operon
KhC1	.	gene	6877947	6888106	.	+	.	ID=OP202.3;Name=KH2013:KH.C1.616;Parent=OP202;Note=SL1:0,SL2:0.127998362297208,SL2:SL1-ratio:Inf,intercistronic distance:726,downstream in operon
KhC1	.	gene	6888832	6896221	.	+	.	ID=OP202.4;Name=KH2013:KH.C1.606;Parent=OP202;Note=SL1:0,SL2:0.158605939219299,SL2:SL1-ratio:Inf,intercistronic distance:4953,downstream in operon
KhC1	.	gene	6901174	6907351	.	+	.	ID=OP202.5;Name=KH2013:KH.C1.1240;Parent=OP202;Note=SL1:0,SL2:0.246003310988326,SL2:SL1-ratio:Inf,intercistronic distance:456,downstream in operon
KhC1	.	gene	6907807	6913135	.	+	.	ID=OP202.6;Name=KH2013:KH.C1.19;Parent=OP202;Note=SL1:0,SL2:0.290936288870749,SL2:SL1-ratio:Inf,intercistronic distance:NA,downstream in operon
KhC1	.	operon	6879098	6947848	.	-	.	ID=OP203;Name=OP203;size=5;genes=KH2013:KH.C1.127,KH2013:KH.C1.1093,KH2013:KH.C1.174,KH2013:KH.C1.610,KH2013:KH.C1.570
KhC1	.	gene	6879098	6883840	.	-	.	ID=OP203.5;Name=KH2013:KH.C1.127;Parent=OP203;Note=SL1:0,SL2:0.0678074033824669,SL2:SL1-ratio:Inf,intercistronic distance:NA,downstream in operon
KhC1	.	gene	6896133	6900441	.	-	.	ID=OP203.4;Name=KH2013:KH.C1.1093;Parent=OP203;Note=SL1:0,SL2:0.27565195743305,SL2:SL1-ratio:Inf,intercistronic distance:12293,downstream in operon
KhC1	.	gene	6913185	6915603	.	-	.	ID=OP203.3;Name=KH2013:KH.C1.174;Parent=OP203;Note=SL1:0,SL2:0.727927875195878,SL2:SL1-ratio:Inf,intercistronic distance:12744,downstream in operon
KhC1	.	gene	6942752	6945213	.	-	.	ID=OP203.2;Name=KH2013:KH.C1.610;Parent=OP203;Note=SL1:0,SL2:0.0476639470571755,SL2:SL1-ratio:Inf,intercistronic distance:27149,downstream in operon
KhC1	.	gene	6945756	6947848	.	-	.	ID=OP203.1;Name=KH2013:KH.C1.570;Parent=OP203;Note=SL1:0,SL2:0,SL2:SL1-ratio:NaN,intercistronic distance:543,upstream in operon
KhC1	.	operon	6916769	7015111	.	+	.	ID=OP204;Name=OP204;size=6;genes=KH2013:KH.C1.290,KH2013:KH.C1.406,KH2013:KH.C1.851,KH2013:KH.C1.1017,KH2013:KH.C1.2,KH2013:KH.C1.1174
KhC1	.	gene	6916769	6939198	.	+	.	ID=OP204.1;Name=KH2013:KH.C1.290;Parent=OP204;Note=SL1:0,SL2:0,SL2:SL1-ratio:NaN,intercistronic distance:9129,upstream in operon
KhC1	.	gene	6948327	6955946	.	+	.	ID=OP204.2;Name=KH2013:KH.C1.406;Parent=OP204;Note=SL1:0,SL2:0.0482318842369183,SL2:SL1-ratio:Inf,intercistronic distance:1,downstream in operon
KhC1	.	gene	6955947	6960853	.	+	.	ID=OP204.3;Name=KH2013:KH.C1.851;Parent=OP204;Note=SL1:0,SL2:0.0934929754340686,SL2:SL1-ratio:Inf,intercistronic distance:15308,downstream in operon
KhC1	.	gene	6976161	6996277	.	+	.	ID=OP204.4;Name=KH2013:KH.C1.1017;Parent=OP204;Note=SL1:0,SL2:0.0612682900820939,SL2:SL1-ratio:Inf,intercistronic distance:1279,downstream in operon
KhC1	.	gene	6997556	7008837	.	+	.	ID=OP204.5;Name=KH2013:KH.C1.2;Parent=OP204;Note=SL1:0,SL2:1.23651122306736,SL2:SL1-ratio:Inf,intercistronic distance:2379,downstream in operon
KhC1	.	gene	7011216	7015111	.	+	.	ID=OP204.6;Name=KH2013:KH.C1.1174;Parent=OP204;Note=SL1:0,SL2:0.344939534000162,SL2:SL1-ratio:Inf,intercistronic distance:NA,downstream in operon
KhC1	.	operon	6960702	6968622	.	-	.	ID=OP205;Name=OP205;size=2;genes=KH2013:KH.C1.990,KH2013:KH.C1.712
KhC1	.	gene	6960702	6964548	.	-	.	ID=OP205.2;Name=KH2013:KH.C1.990;Parent=OP205;Note=SL1:0,SL2:0.115693632873148,SL2:SL1-ratio:Inf,intercistronic distance:NA,downstream in operon
KhC1	.	gene	6964799	6968622	.	-	.	ID=OP205.1;Name=KH2013:KH.C1.712;Parent=OP205;Note=SL1:0,SL2:0,SL2:SL1-ratio:NaN,intercistronic distance:251,upstream in operon
KhC1	.	operon	7014958	7056237	.	-	.	ID=OP206;Name=OP206;size=5;genes=KH2013:KH.C1.624,KH2013:KH.C1.1259,KH2013:KH.C1.1223,KH2013:KH.C1.966,KH2013:KH.C1.630
KhC1	.	gene	7014958	7015852	.	-	.	ID=OP206.5;Name=KH2013:KH.C1.624;Parent=OP206;Note=SL1:0,SL2:3.61902297707728,SL2:SL1-ratio:Inf,intercistronic distance:NA,downstream in operon
KhC1	.	gene	7015853	7017375	.	-	.	ID=OP206.4;Name=KH2013:KH.C1.1259;Parent=OP206;Note=SL1:0,SL2:0.485435496184246,SL2:SL1-ratio:Inf,intercistronic distance:1,downstream in operon
KhC1	.	gene	7017376	7019105	.	-	.	ID=OP206.3;Name=KH2013:KH.C1.1223;Parent=OP206;Note=SL1:0,SL2:0.245161913508348,SL2:SL1-ratio:Inf,intercistronic distance:1,downstream in operon
KhC1	.	gene	7019595	7020565	.	-	.	ID=OP206.2;Name=KH2013:KH.C1.966;Parent=OP206;Note=SL1:0,SL2:0.109670253708438,SL2:SL1-ratio:Inf,intercistronic distance:490,downstream in operon
KhC1	.	gene	7028980	7056237	.	-	.	ID=OP206.1;Name=KH2013:KH.C1.630;Parent=OP206;Note=SL1:0,SL2:0,SL2:SL1-ratio:NaN,intercistronic distance:8415,upstream in operon
KhC1	.	operon	7021025	7056041	.	+	.	ID=OP207;Name=OP207;size=3;genes=KH2013:KH.C1.41,KH2013:KH.C1.981,KH2013:KH.C1.916
KhC1	.	gene	7021025	7028462	.	+	.	ID=OP207.1;Name=KH2013:KH.C1.41;Parent=OP207;Note=SL1:0,SL2:0,SL2:SL1-ratio:NaN,intercistronic distance:9292,upstream in operon
KhC1	.	gene	7037754	7045916	.	+	.	ID=OP207.2;Name=KH2013:KH.C1.981;Parent=OP207;Note=SL1:0,SL2:0.0981193561133118,SL2:SL1-ratio:Inf,intercistronic distance:2971,downstream in operon
KhC1	.	gene	7048887	7056041	.	+	.	ID=OP207.3;Name=KH2013:KH.C1.916;Parent=OP207;Note=SL1:0,SL2:0.196238712226624,SL2:SL1-ratio:Inf,intercistronic distance:NA,downstream in operon
KhC1	.	operon	7062034	7089400	.	-	.	ID=OP208;Name=OP208;size=4;genes=KH2013:KH.C1.1126,KH2013:KH.C1.1101,KH2013:KH.C1.687,KH2013:KH.C1.1241
KhC1	.	gene	7062034	7066213	.	-	.	ID=OP208.4;Name=KH2013:KH.C1.1126;Parent=OP208;Note=SL1:0,SL2:0.12375380482405,SL2:SL1-ratio:Inf,intercistronic distance:NA,downstream in operon
KhC1	.	gene	7074634	7083069	.	-	.	ID=OP208.3;Name=KH2013:KH.C1.1101;Parent=OP208;Note=SL1:0,SL2:0.110613989770633,SL2:SL1-ratio:Inf,intercistronic distance:8421,downstream in operon
KhC1	.	gene	7083521	7084192	.	-	.	ID=OP208.2;Name=KH2013:KH.C1.687;Parent=OP208;Note=SL1:0,SL2:0.0490596780566559,SL2:SL1-ratio:Inf,intercistronic distance:452,downstream in operon
KhC1	.	gene	7087440	7089400	.	-	.	ID=OP208.1;Name=KH2013:KH.C1.1241;Parent=OP208;Note=SL1:0,SL2:0,SL2:SL1-ratio:NaN,intercistronic distance:3248,upstream in operon
KhC1	.	operon	7113740	7136850	.	-	.	ID=OP209;Name=OP209;size=4;genes=KH2013:KH.C1.394,KH2013:KH.C1.64,KH2013:KH.C1.758,KH2013:KH.C1.84
KhC1	.	gene	7113740	7118395	.	-	.	ID=OP209.4;Name=KH2013:KH.C1.394;Parent=OP209;Note=SL1:0,SL2:1.51115611554281,SL2:SL1-ratio:Inf,intercistronic distance:NA,downstream in operon
KhC1	.	gene	7119697	7122289	.	-	.	ID=OP209.3;Name=KH2013:KH.C1.64;Parent=OP209;Note=SL1:0,SL2:0.147179034169968,SL2:SL1-ratio:Inf,intercistronic distance:1302,downstream in operon
KhC1	.	gene	7122891	7130926	.	-	.	ID=OP209.2;Name=KH2013:KH.C1.758;Parent=OP209;Note=SL1:0,SL2:0.0476639470571755,SL2:SL1-ratio:Inf,intercistronic distance:602,downstream in operon
KhC1	.	gene	7135862	7136850	.	-	.	ID=OP209.1;Name=KH2013:KH.C1.84;Parent=OP209;Note=SL1:0,SL2:0,SL2:SL1-ratio:NaN,intercistronic distance:4936,upstream in operon
KhC1	.	operon	7119162	7160700	.	+	.	ID=OP210;Name=OP210;size=2;genes=KH2013:KH.C1.371,KH2013:KH.C1.878
KhC1	.	gene	7119162	7120310	.	+	.	ID=OP210.1;Name=KH2013:KH.C1.371;Parent=OP210;Note=SL1:0,SL2:0,SL2:SL1-ratio:NaN,intercistronic distance:27346,upstream in operon
KhC1	.	gene	7147656	7160700	.	+	.	ID=OP210.2;Name=KH2013:KH.C1.878;Parent=OP210;Note=SL1:0,SL2:0.0490596780566559,SL2:SL1-ratio:Inf,intercistronic distance:NA,downstream in operon
KhC1	.	operon	7147892	7175212	.	+	.	ID=OP211;Name=OP211;size=2;genes=KH2013:KH.C1.166,KH2013:KH.C1.55
KhC1	.	gene	7147892	7148601	.	+	.	ID=OP211.1;Name=KH2013:KH.C1.166;Parent=OP211;Note=SL1:0,SL2:0,SL2:SL1-ratio:NaN,intercistronic distance:19637,upstream in operon
KhC1	.	gene	7168238	7175212	.	+	.	ID=OP211.2;Name=KH2013:KH.C1.55;Parent=OP211;Note=SL1:0,SL2:0.0877943818621513,SL2:SL1-ratio:Inf,intercistronic distance:NA,downstream in operon
KhC1	.	operon	7177569	7246723	.	-	.	ID=OP212;Name=OP212;size=10;genes=KH2013:KH.C1.216,KH2013:KH.C1.422,KH2013:KH.C1.111,KH2013:KH.C1.228,KH2013:KH.C1.840,KH2013:KH.C1.580,KH2013:KH.C1.876,KH2013:KH.C1.920,KH2013:KH.C1.171,KH2013:KH.C1.645
KhC1	.	gene	7177569	7182418	.	-	.	ID=OP212.10;Name=KH2013:KH.C1.216;Parent=OP212;Note=SL1:0,SL2:1.44520728188659,SL2:SL1-ratio:Inf,intercistronic distance:NA,downstream in operon
KhC1	.	gene	7192947	7194734	.	-	.	ID=OP212.9;Name=KH2013:KH.C1.422;Parent=OP212;Note=SL1:0,SL2:0.42452454186871,SL2:SL1-ratio:Inf,intercistronic distance:10529,downstream in operon
KhC1	.	gene	7213048	7225993	.	-	.	ID=OP212.8;Name=KH2013:KH.C1.111;Parent=OP212;Note=SL1:0,SL2:0.21080108614716,SL2:SL1-ratio:Inf,intercistronic distance:18314,downstream in operon
KhC1	.	gene	7228615	7230809	.	-	.	ID=OP212.7;Name=KH2013:KH.C1.228;Parent=OP212;Note=SL1:0,SL2:0.0482318842369183,SL2:SL1-ratio:Inf,intercistronic distance:2622,downstream in operon
KhC1	.	gene	7230810	7232184	.	-	.	ID=OP212.6;Name=KH2013:KH.C1.840;Parent=OP212;Note=SL1:0,SL2:0.108434625317764,SL2:SL1-ratio:Inf,intercistronic distance:1,downstream in operon
KhC1	.	gene	7233066	7236608	.	-	.	ID=OP212.5;Name=KH2013:KH.C1.580;Parent=OP212;Note=SL1:0,SL2:0.190055701434708,SL2:SL1-ratio:Inf,intercistronic distance:882,downstream in operon
KhC1	.	gene	7236609	7239014	.	-	.	ID=OP212.4;Name=KH2013:KH.C1.876;Parent=OP212;Note=SL1:0,SL2:0.135614806764934,SL2:SL1-ratio:Inf,intercistronic distance:1,downstream in operon
KhC1	.	gene	7239015	7240437	.	-	.	ID=OP212.3;Name=KH2013:KH.C1.920;Parent=OP212;Note=SL1:0,SL2:0.221227979541266,SL2:SL1-ratio:Inf,intercistronic distance:1,downstream in operon
KhC1	.	gene	7242681	7244222	.	-	.	ID=OP212.2;Name=KH2013:KH.C1.171;Parent=OP212;Note=SL1:0,SL2:0.192927536947673,SL2:SL1-ratio:Inf,intercistronic distance:2244,downstream in operon
KhC1	.	gene	7245562	7246723	.	-	.	ID=OP212.1;Name=KH2013:KH.C1.645;Parent=OP212;Note=SL1:0,SL2:0,SL2:SL1-ratio:NaN,intercistronic distance:1340,upstream in operon
KhC1	.	operon	7188027	7198884	.	+	.	ID=OP213;Name=OP213;size=2;genes=KH2013:KH.C1.20,KH2013:KH.C1.704
KhC1	.	gene	7188027	7192999	.	+	.	ID=OP213.1;Name=KH2013:KH.C1.20;Parent=OP213;Note=SL1:0,SL2:0,SL2:SL1-ratio:NaN,intercistronic distance:2215,upstream in operon
KhC1	.	gene	7195214	7198884	.	+	.	ID=OP213.2;Name=KH2013:KH.C1.704;Parent=OP213;Note=SL1:0,SL2:0.588783834149196,SL2:SL1-ratio:Inf,intercistronic distance:NA,downstream in operon
KhC1	.	operon	7202721	7211127	.	+	.	ID=OP214;Name=OP214;size=2;genes=KH2013:KH.C1.49,KH2013:KH.C1.748
KhC1	.	gene	7202721	7207714	.	+	.	ID=OP214.1;Name=KH2013:KH.C1.49;Parent=OP214;Note=SL1:0,SL2:0,SL2:SL1-ratio:NaN,intercistronic distance:218,upstream in operon
KhC1	.	gene	7207932	7211127	.	+	.	ID=OP214.2;Name=KH2013:KH.C1.748;Parent=OP214;Note=SL1:0,SL2:0.0482318842369183,SL2:SL1-ratio:Inf,intercistronic distance:NA,downstream in operon
KhC1	.	operon	7247932	7272736	.	+	.	ID=OP215;Name=OP215;size=2;genes=KH2013:KH.C1.1111,KH2013:KH.C1.416
KhC1	.	gene	7247932	7248427	.	+	.	ID=OP215.1;Name=KH2013:KH.C1.1111;Parent=OP215;Note=SL1:0,SL2:0,SL2:SL1-ratio:NaN,intercistronic distance:18571,upstream in operon
KhC1	.	gene	7266998	7272736	.	+	.	ID=OP215.2;Name=KH2013:KH.C1.416;Parent=OP215;Note=SL1:0,SL2:6.55542910856623,SL2:SL1-ratio:Inf,intercistronic distance:NA,downstream in operon
KhC1	.	operon	7248361	7262588	.	-	.	ID=OP216;Name=OP216;size=2;genes=KH2013:KH.C1.770,KH2013:KH.C1.1096
KhC1	.	gene	7248361	7250295	.	-	.	ID=OP216.2;Name=KH2013:KH.C1.770;Parent=OP216;Note=SL1:0,SL2:0.276985456420017,SL2:SL1-ratio:Inf,intercistronic distance:NA,downstream in operon
KhC1	.	gene	7253694	7262588	.	-	.	ID=OP216.1;Name=KH2013:KH.C1.1096;Parent=OP216;Note=SL1:0,SL2:0,SL2:SL1-ratio:NaN,intercistronic distance:3399,upstream in operon
KhC1	.	operon	7290061	7297733	.	-	.	ID=OP217;Name=OP217;size=2;genes=KH2013:KH.C1.65,KH2013:KH.C1.601
KhC1	.	gene	7290061	7297733	.	-	.	ID=OP217.2;Name=KH2013:KH.C1.65;Parent=OP217;Note=SL1:0,SL2:0.281321354019937,SL2:SL1-ratio:Inf,intercistronic distance:NA,downstream in operon
KhC1	.	gene	7293111	7293258	.	-	.	ID=OP217.1;Name=KH2013:KH.C1.601;Parent=OP217;Note=SL1:0,SL2:0,SL2:SL1-ratio:NaN,intercistronic distance:-4622,upstream in operon
KhC1	.	operon	7301325	7370969	.	+	.	ID=OP218;Name=OP218;size=5;genes=KH2013:KH.C1.896,KH2013:KH.C1.839,KH2013:KH.C1.255,KH2013:KH.C1.656,KH2013:KH.C1.660
KhC1	.	gene	7301325	7303886	.	+	.	ID=OP218.1;Name=KH2013:KH.C1.896;Parent=OP218;Note=SL1:0,SL2:0,SL2:SL1-ratio:NaN,intercistronic distance:4542,upstream in operon
KhC1	.	gene	7308428	7311513	.	+	.	ID=OP218.2;Name=KH2013:KH.C1.839;Parent=OP218;Note=SL1:0,SL2:0.776092575955662,SL2:SL1-ratio:Inf,intercistronic distance:26549,downstream in operon
KhC1	.	gene	7338062	7343714	.	+	.	ID=OP218.3;Name=KH2013:KH.C1.255;Parent=OP218;Note=SL1:0,SL2:0.248903741693986,SL2:SL1-ratio:Inf,intercistronic distance:17337,downstream in operon
KhC1	.	gene	7361051	7366185	.	+	.	ID=OP218.4;Name=KH2013:KH.C1.656;Parent=OP218;Note=SL1:0,SL2:0.140745894976093,SL2:SL1-ratio:Inf,intercistronic distance:2662,downstream in operon
KhC1	.	gene	7368847	7370969	.	+	.	ID=OP218.5;Name=KH2013:KH.C1.660;Parent=OP218;Note=SL1:0,SL2:0.2407104424282,SL2:SL1-ratio:Inf,intercistronic distance:NA,downstream in operon
KhC1	.	operon	7302943	7347228	.	-	.	ID=OP219;Name=OP219;size=6;genes=KH2013:KH.C1.795,KH2013:KH.C1.972,KH2013:KH.C1.639,KH2013:KH.C1.26,KH2013:KH.C1.1025,KH2013:KH.C1.793
KhC1	.	gene	7302943	7305194	.	-	.	ID=OP219.6;Name=KH2013:KH.C1.795;Parent=OP219;Note=SL1:0,SL2:0.145932060954959,SL2:SL1-ratio:Inf,intercistronic distance:NA,downstream in operon
KhC1	.	gene	7305881	7311671	.	-	.	ID=OP219.5;Name=KH2013:KH.C1.972;Parent=OP219;Note=SL1:0,SL2:0.0842539146757426,SL2:SL1-ratio:Inf,intercistronic distance:687,downstream in operon
KhC1	.	gene	7311672	7313181	.	-	.	ID=OP219.4;Name=KH2013:KH.C1.639;Parent=OP219;Note=SL1:0,SL2:0.137149239740562,SL2:SL1-ratio:Inf,intercistronic distance:1,downstream in operon
KhC1	.	gene	7313747	7321275	.	-	.	ID=OP219.3;Name=KH2013:KH.C1.26;Parent=OP219;Note=SL1:0,SL2:0.117686827179718,SL2:SL1-ratio:Inf,intercistronic distance:566,downstream in operon
KhC1	.	gene	7322469	7336840	.	-	.	ID=OP219.2;Name=KH2013:KH.C1.1025;Parent=OP219;Note=SL1:0,SL2:0.278729788249753,SL2:SL1-ratio:Inf,intercistronic distance:1194,downstream in operon
KhC1	.	gene	7343963	7347228	.	-	.	ID=OP219.1;Name=KH2013:KH.C1.793;Parent=OP219;Note=SL1:0,SL2:0,SL2:SL1-ratio:NaN,intercistronic distance:7123,upstream in operon
KhC1	.	operon	7370960	7441419	.	-	.	ID=OP220;Name=OP220;size=3;genes=KH2013:KH.C1.161,KH2013:KH.C1.693,KH2013:KH.C1.105
KhC1	.	gene	7370960	7378954	.	-	.	ID=OP220.3;Name=KH2013:KH.C1.161;Parent=OP220;Note=SL1:0,SL2:0.200101171427909,SL2:SL1-ratio:Inf,intercistronic distance:NA,downstream in operon
KhC1	.	gene	7387817	7402850	.	-	.	ID=OP220.2;Name=KH2013:KH.C1.693;Parent=OP220;Note=SL1:0,SL2:0.241737223377356,SL2:SL1-ratio:Inf,intercistronic distance:8863,downstream in operon
KhC1	.	gene	7437508	7441419	.	-	.	ID=OP220.1;Name=KH2013:KH.C1.105;Parent=OP220;Note=SL1:0,SL2:0,SL2:SL1-ratio:NaN,intercistronic distance:34658,upstream in operon
KhC1	.	operon	7381953	7407821	.	+	.	ID=OP221;Name=OP221;size=2;genes=KH2013:KH.C1.659,KH2013:KH.C1.646
KhC1	.	gene	7381953	7385085	.	+	.	ID=OP221.1;Name=KH2013:KH.C1.659;Parent=OP221;Note=SL1:0,SL2:0,SL2:SL1-ratio:NaN,intercistronic distance:18679,upstream in operon
KhC1	.	gene	7403764	7407821	.	+	.	ID=OP221.2;Name=KH2013:KH.C1.646;Parent=OP221;Note=SL1:0,SL2:0.146288464174467,SL2:SL1-ratio:Inf,intercistronic distance:NA,downstream in operon
KhC1	.	operon	7414710	7447735	.	+	.	ID=OP222;Name=OP222;size=2;genes=KH2013:KH.C1.1051,KH2013:KH.C1.241
KhC1	.	gene	7414710	7427434	.	+	.	ID=OP222.1;Name=KH2013:KH.C1.1051;Parent=OP222;Note=SL1:0,SL2:0,SL2:SL1-ratio:NaN,intercistronic distance:16604,upstream in operon
KhC1	.	gene	7444038	7447735	.	+	.	ID=OP222.2;Name=KH2013:KH.C1.241;Parent=OP222;Note=SL1:0,SL2:0.310542999717843,SL2:SL1-ratio:Inf,intercistronic distance:NA,downstream in operon
KhC1	.	operon	7447985	7495843	.	+	.	ID=OP223;Name=OP223;size=3;genes=KH2013:KH.C1.155,KH2013:KH.C1.347,KH2013:KH.C1.294
KhC1	.	gene	7447985	7449368	.	+	.	ID=OP223.1;Name=KH2013:KH.C1.155;Parent=OP223;Note=SL1:0,SL2:0,SL2:SL1-ratio:NaN,intercistronic distance:25799,upstream in operon
KhC1	.	gene	7475167	7490202	.	+	.	ID=OP223.2;Name=KH2013:KH.C1.347;Parent=OP223;Note=SL1:0,SL2:0.540074857613615,SL2:SL1-ratio:Inf,intercistronic distance:1862,downstream in operon
KhC1	.	gene	7492064	7495843	.	+	.	ID=OP223.3;Name=KH2013:KH.C1.294;Parent=OP223;Note=SL1:0,SL2:0.153390913816748,SL2:SL1-ratio:Inf,intercistronic distance:NA,downstream in operon
KhC1	.	operon	7464420	7532395	.	-	.	ID=OP224;Name=OP224;size=4;genes=KH2013:KH.C1.1116,KH2013:KH.C1.688,KH2013:KH.C1.495,KH2013:KH.C1.1189
KhC1	.	gene	7464420	7466215	.	-	.	ID=OP224.4;Name=KH2013:KH.C1.1116;Parent=OP224;Note=SL1:0,SL2:0.116446289320467,SL2:SL1-ratio:Inf,intercistronic distance:NA,downstream in operon
KhC1	.	gene	7468473	7483804	.	-	.	ID=OP224.3;Name=KH2013:KH.C1.688;Parent=OP224;Note=SL1:0,SL2:0.729736767196119,SL2:SL1-ratio:Inf,intercistronic distance:2258,downstream in operon
KhC1	.	gene	7495561	7502002	.	-	.	ID=OP224.2;Name=KH2013:KH.C1.495;Parent=OP224;Note=SL1:0,SL2:0.183194136322085,SL2:SL1-ratio:Inf,intercistronic distance:11757,downstream in operon
KhC1	.	gene	7528671	7532395	.	-	.	ID=OP224.1;Name=KH2013:KH.C1.1189;Parent=OP224;Note=SL1:0,SL2:0,SL2:SL1-ratio:NaN,intercistronic distance:26669,upstream in operon
KhC1	.	operon	7514346	7521864	.	+	.	ID=OP225;Name=OP225;size=2;genes=KH2013:KH.C1.885,KH2013:KH.C1.1183
KhC1	.	gene	7514346	7516100	.	+	.	ID=OP225.1;Name=KH2013:KH.C1.885;Parent=OP225;Note=SL1:0,SL2:0,SL2:SL1-ratio:NaN,intercistronic distance:4502,upstream in operon
KhC1	.	gene	7520602	7521864	.	+	.	ID=OP225.2;Name=KH2013:KH.C1.1183;Parent=OP225;Note=SL1:0,SL2:0.0490596780566559,SL2:SL1-ratio:Inf,intercistronic distance:NA,downstream in operon
KhC1	.	operon	7522640	7604160	.	+	.	ID=OP226;Name=OP226;size=4;genes=KH2013:KH.C1.464,KH2013:KH.C1.297,KH2013:KH.C1.1207,KH2013:KH.C1.259
KhC1	.	gene	7522640	7528760	.	+	.	ID=OP226.1;Name=KH2013:KH.C1.464;Parent=OP226;Note=SL1:0,SL2:0,SL2:SL1-ratio:NaN,intercistronic distance:24507,upstream in operon
KhC1	.	gene	7553267	7556432	.	+	.	ID=OP226.2;Name=KH2013:KH.C1.297;Parent=OP226;Note=SL1:0,SL2:0.0972880406366396,SL2:SL1-ratio:Inf,intercistronic distance:31770,downstream in operon
KhC1	.	gene	7588202	7593888	.	+	.	ID=OP226.3;Name=KH2013:KH.C1.1207;Parent=OP226;Note=SL1:0,SL2:0.336338043166516,SL2:SL1-ratio:Inf,intercistronic distance:8391,downstream in operon
KhC1	.	gene	7602279	7604160	.	+	.	ID=OP226.4;Name=KH2013:KH.C1.259;Parent=OP226;Note=SL1:0,SL2:0.203752711252649,SL2:SL1-ratio:Inf,intercistronic distance:NA,downstream in operon
KhC1	.	operon	7540139	7585065	.	-	.	ID=OP227;Name=OP227;size=3;genes=KH2013:KH.C1.40,KH2013:KH.C1.423,KH2013:KH.C1.1262
KhC1	.	gene	7540139	7542060	.	-	.	ID=OP227.3;Name=KH2013:KH.C1.40;Parent=OP227;Note=SL1:0,SL2:0.0608732244887675,SL2:SL1-ratio:Inf,intercistronic distance:NA,downstream in operon
KhC1	.	gene	7544754	7550224	.	-	.	ID=OP227.2;Name=KH2013:KH.C1.423;Parent=OP227;Note=SL1:0,SL2:0.269459166500454,SL2:SL1-ratio:Inf,intercistronic distance:2694,downstream in operon
KhC1	.	gene	7577650	7585065	.	-	.	ID=OP227.1;Name=KH2013:KH.C1.1262;Parent=OP227;Note=SL1:0,SL2:0,SL2:SL1-ratio:NaN,intercistronic distance:27426,upstream in operon
KhC1	.	operon	7593438	7610380	.	-	.	ID=OP228;Name=OP228;size=3;genes=KH2013:KH.C1.705,KH2013:KH.C1.1229,KH2013:KH.C1.776
KhC1	.	gene	7593438	7597952	.	-	.	ID=OP228.3;Name=KH2013:KH.C1.705;Parent=OP228;Note=SL1:0,SL2:2.3534154874107,SL2:SL1-ratio:Inf,intercistronic distance:NA,downstream in operon
KhC1	.	gene	7598664	7601530	.	-	.	ID=OP228.2;Name=KH2013:KH.C1.1229;Parent=OP228;Note=SL1:0,SL2:0.102208323614871,SL2:SL1-ratio:Inf,intercistronic distance:712,downstream in operon
KhC1	.	gene	7603476	7610380	.	-	.	ID=OP228.1;Name=KH2013:KH.C1.776;Parent=OP228;Note=SL1:0,SL2:0,SL2:SL1-ratio:NaN,intercistronic distance:1946,upstream in operon
KhC1	.	operon	7611619	7655474	.	-	.	ID=OP229;Name=OP229;size=4;genes=KH2013:KH.C1.547,KH2013:KH.C1.819,KH2013:KH.C1.455,KH2013:KH.C1.490
KhC1	.	gene	7611619	7628648	.	-	.	ID=OP229.4;Name=KH2013:KH.C1.547;Parent=OP229;Note=SL1:0,SL2:0.218119348818051,SL2:SL1-ratio:Inf,intercistronic distance:NA,downstream in operon
KhC1	.	gene	7629273	7631016	.	-	.	ID=OP229.3;Name=KH2013:KH.C1.819;Parent=OP229;Note=SL1:0,SL2:1.10396162744348,SL2:SL1-ratio:Inf,intercistronic distance:625,downstream in operon
KhC1	.	gene	7633260	7644445	.	-	.	ID=OP229.2;Name=KH2013:KH.C1.455;Parent=OP229;Note=SL1:0,SL2:0.562902564798105,SL2:SL1-ratio:Inf,intercistronic distance:2244,downstream in operon
KhC1	.	gene	7650557	7655474	.	-	.	ID=OP229.1;Name=KH2013:KH.C1.490;Parent=OP229;Note=SL1:0,SL2:0,SL2:SL1-ratio:NaN,intercistronic distance:6112,upstream in operon
KhC1	.	operon	7656712	7745929	.	-	.	ID=OP230;Name=OP230;size=3;genes=KH2013:KH.C1.641,KH2013:KH.C1.987,KH2013:KH.C1.874
KhC1	.	gene	7656712	7671698	.	-	.	ID=OP230.3;Name=KH2013:KH.C1.641;Parent=OP230;Note=SL1:0,SL2:0.359746993028378,SL2:SL1-ratio:Inf,intercistronic distance:NA,downstream in operon
KhC1	.	gene	7685520	7707708	.	-	.	ID=OP230.2;Name=KH2013:KH.C1.987;Parent=OP230;Note=SL1:0,SL2:0.275935898372505,SL2:SL1-ratio:Inf,intercistronic distance:13822,downstream in operon
KhC1	.	gene	7742529	7745929	.	-	.	ID=OP230.1;Name=KH2013:KH.C1.874;Parent=OP230;Note=SL1:0,SL2:0,SL2:SL1-ratio:NaN,intercistronic distance:34821,upstream in operon
KhC1	.	operon	7674695	7685500	.	+	.	ID=OP231;Name=OP231;size=3;genes=KH2013:KH.C1.106,KH2013:KH.C1.613,KH2013:KH.C1.945
KhC1	.	gene	7674695	7679536	.	+	.	ID=OP231.1;Name=KH2013:KH.C1.106;Parent=OP231;Note=SL1:0,SL2:0,SL2:SL1-ratio:NaN,intercistronic distance:711,upstream in operon
KhC1	.	gene	7680247	7681802	.	+	.	ID=OP231.2;Name=KH2013:KH.C1.613;Parent=OP231;Note=SL1:0,SL2:0.0703838808241067,SL2:SL1-ratio:Inf,intercistronic distance:1,downstream in operon
KhC1	.	gene	7681803	7685500	.	+	.	ID=OP231.3;Name=KH2013:KH.C1.945;Parent=OP231;Note=SL1:0,SL2:0.112421516861618,SL2:SL1-ratio:Inf,intercistronic distance:NA,downstream in operon
KhC1	.	operon	7710010	7719627	.	+	.	ID=OP232;Name=OP232;size=2;genes=KH2013:KH.C1.473,KH2013:KH.C1.1137
KhC1	.	gene	7710010	7711613	.	+	.	ID=OP232.1;Name=KH2013:KH.C1.473;Parent=OP232;Note=SL1:0,SL2:0,SL2:SL1-ratio:NaN,intercistronic distance:883,upstream in operon
KhC1	.	gene	7712496	7719627	.	+	.	ID=OP232.2;Name=KH2013:KH.C1.1137;Parent=OP232;Note=SL1:0,SL2:0.10419323140952,SL2:SL1-ratio:Inf,intercistronic distance:NA,downstream in operon
KhC1	.	operon	7723612	7734641	.	+	.	ID=OP233;Name=OP233;size=2;genes=KH2013:KH.C1.242,KH2013:KH.C1.942
KhC1	.	gene	7723612	7725905	.	+	.	ID=OP233.1;Name=KH2013:KH.C1.242;Parent=OP233;Note=SL1:0,SL2:0,SL2:SL1-ratio:NaN,intercistronic distance:1839,upstream in operon
KhC1	.	gene	7727744	7734641	.	+	.	ID=OP233.2;Name=KH2013:KH.C1.942;Parent=OP233;Note=SL1:0,SL2:0.0683868100957271,SL2:SL1-ratio:Inf,intercistronic distance:NA,downstream in operon
KhC1	.	operon	7750384	7767363	.	+	.	ID=OP234;Name=OP234;size=3;genes=KH2013:KH.C1.30,KH2013:KH.C1.1106,KH2013:KH.C1.217
KhC1	.	gene	7750384	7756005	.	+	.	ID=OP234.1;Name=KH2013:KH.C1.30;Parent=OP234;Note=SL1:0,SL2:0,SL2:SL1-ratio:NaN,intercistronic distance:4498,upstream in operon
KhC1	.	gene	7760503	7762479	.	+	.	ID=OP234.2;Name=KH2013:KH.C1.1106;Parent=OP234;Note=SL1:0,SL2:0.137972969277363,SL2:SL1-ratio:Inf,intercistronic distance:1,downstream in operon
KhC1	.	gene	7762480	7767363	.	+	.	ID=OP234.3;Name=KH2013:KH.C1.217;Parent=OP234;Note=SL1:0,SL2:0.455803332263849,SL2:SL1-ratio:Inf,intercistronic distance:NA,downstream in operon
KhC1	.	operon	7756135	7761747	.	-	.	ID=OP235;Name=OP235;size=2;genes=KH2013:KH.C1.261,KH2013:KH.C1.1089
KhC1	.	gene	7756135	7758193	.	-	.	ID=OP235.2;Name=KH2013:KH.C1.261;Parent=OP235;Note=SL1:0,SL2:0.290491374875343,SL2:SL1-ratio:Inf,intercistronic distance:NA,downstream in operon
KhC1	.	gene	7760557	7761747	.	-	.	ID=OP235.1;Name=KH2013:KH.C1.1089;Parent=OP235;Note=SL1:0,SL2:0,SL2:SL1-ratio:NaN,intercistronic distance:2364,upstream in operon
KhC1	.	operon	7767563	7777313	.	-	.	ID=OP236;Name=OP236;size=2;genes=KH2013:KH.C1.298,KH2013:KH.C1.1087
KhC1	.	gene	7767563	7772471	.	-	.	ID=OP236.2;Name=KH2013:KH.C1.298;Parent=OP236;Note=SL1:0,SL2:0.0483567771624053,SL2:SL1-ratio:Inf,intercistronic distance:NA,downstream in operon
KhC1	.	gene	7772766	7777313	.	-	.	ID=OP236.1;Name=KH2013:KH.C1.1087;Parent=OP236;Note=SL1:0,SL2:0,SL2:SL1-ratio:NaN,intercistronic distance:295,upstream in operon
KhC1	.	operon	7789074	7816147	.	+	.	ID=OP237;Name=OP237;size=3;genes=KH2013:KH.C1.107,KH2013:KH.C1.74,KH2013:KH.C1.940
KhC1	.	gene	7789074	7794170	.	+	.	ID=OP237.1;Name=KH2013:KH.C1.107;Parent=OP237;Note=SL1:0,SL2:0,SL2:SL1-ratio:NaN,intercistronic distance:9660,upstream in operon
KhC1	.	gene	7803830	7810319	.	+	.	ID=OP237.2;Name=KH2013:KH.C1.74;Parent=OP237;Note=SL1:0,SL2:0.0490596780566559,SL2:SL1-ratio:Inf,intercistronic distance:4040,downstream in operon
KhC1	.	gene	7814359	7816147	.	+	.	ID=OP237.3;Name=KH2013:KH.C1.940;Parent=OP237;Note=SL1:0,SL2:1.9723460371829,SL2:SL1-ratio:Inf,intercistronic distance:NA,downstream in operon
KhC1	.	operon	7800474	7813982	.	-	.	ID=OP238;Name=OP238;size=2;genes=KH2013:KH.C1.1001,KH2013:KH.C1.60
KhC1	.	gene	7800474	7803523	.	-	.	ID=OP238.2;Name=KH2013:KH.C1.1001;Parent=OP238;Note=SL1:0,SL2:0.0490596780566559,SL2:SL1-ratio:Inf,intercistronic distance:NA,downstream in operon
KhC1	.	gene	7810018	7813982	.	-	.	ID=OP238.1;Name=KH2013:KH.C1.60;Parent=OP238;Note=SL1:0,SL2:0,SL2:SL1-ratio:NaN,intercistronic distance:6495,upstream in operon
KhC1	.	operon	7830847	7861308	.	+	.	ID=OP239;Name=OP239;size=2;genes=KH2013:KH.C1.1206,KH2013:KH.C1.432
KhC1	.	gene	7830847	7831925	.	+	.	ID=OP239.1;Name=KH2013:KH.C1.1206;Parent=OP239;Note=SL1:0,SL2:0,SL2:SL1-ratio:NaN,intercistronic distance:21548,upstream in operon
KhC1	.	gene	7853473	7861308	.	+	.	ID=OP239.2;Name=KH2013:KH.C1.432;Parent=OP239;Note=SL1:0,SL2:0.750403555232224,SL2:SL1-ratio:Inf,intercistronic distance:NA,downstream in operon
KhC1	.	operon	7845996	7886362	.	-	.	ID=OP240;Name=OP240;size=3;genes=KH2013:KH.C1.129,KH2013:KH.C1.782,KH2013:KH.C1.541
KhC1	.	gene	7845996	7848803	.	-	.	ID=OP240.3;Name=KH2013:KH.C1.129;Parent=OP240;Note=SL1:0,SL2:0.276630749815778,SL2:SL1-ratio:Inf,intercistronic distance:NA,downstream in operon
KhC1	.	gene	7870798	7877501	.	-	.	ID=OP240.2;Name=KH2013:KH.C1.782;Parent=OP240;Note=SL1:0,SL2:0.0766954569083742,SL2:SL1-ratio:Inf,intercistronic distance:21995,downstream in operon
KhC1	.	gene	7878272	7886362	.	-	.	ID=OP240.1;Name=KH2013:KH.C1.541;Parent=OP240;Note=SL1:0,SL2:0,SL2:SL1-ratio:NaN,intercistronic distance:771,upstream in operon
KhC1	.	operon	7862488	7869880	.	+	.	ID=OP241;Name=OP241;size=2;genes=KH2013:KH.C1.803,KH2013:KH.C1.1022
KhC1	.	gene	7862488	7868233	.	+	.	ID=OP241.1;Name=KH2013:KH.C1.803;Parent=OP241;Note=SL1:0,SL2:0,SL2:SL1-ratio:NaN,intercistronic distance:669,upstream in operon
KhC1	.	gene	7868902	7869880	.	+	.	ID=OP241.2;Name=KH2013:KH.C1.1022;Parent=OP241;Note=SL1:0,SL2:0.148318942366447,SL2:SL1-ratio:Inf,intercistronic distance:NA,downstream in operon
KhC1	.	operon	7890173	7934606	.	+	.	ID=OP242;Name=OP242;size=2;genes=KH2013:KH.C1.1097,KH2013:KH.C1.889
KhC1	.	gene	7890173	7890611	.	+	.	ID=OP242.1;Name=KH2013:KH.C1.1097;Parent=OP242;Note=SL1:0,SL2:0,SL2:SL1-ratio:NaN,intercistronic distance:37663,upstream in operon
KhC1	.	gene	7928274	7934606	.	+	.	ID=OP242.2;Name=KH2013:KH.C1.889;Parent=OP242;Note=SL1:0,SL2:0.0842539146757426,SL2:SL1-ratio:Inf,intercistronic distance:NA,downstream in operon
KhC1	.	operon	7915813	7927792	.	-	.	ID=OP243;Name=OP243;size=2;genes=KH2013:KH.C1.138,KH2013:KH.C1.622
KhC1	.	gene	7915813	7919609	.	-	.	ID=OP243.2;Name=KH2013:KH.C1.138;Parent=OP243;Note=SL1:0,SL2:0.605760473148479,SL2:SL1-ratio:Inf,intercistronic distance:NA,downstream in operon
KhC1	.	gene	7920661	7927792	.	-	.	ID=OP243.1;Name=KH2013:KH.C1.622;Parent=OP243;Note=SL1:0,SL2:0,SL2:SL1-ratio:NaN,intercistronic distance:1052,upstream in operon
KhC1	.	operon	7934769	8052860	.	+	.	ID=OP244;Name=OP244;size=9;genes=KH2013:KH.C1.1226,KH2013:KH.C1.1177,KH2013:KH.C1.600,KH2013:KH.C1.1009,KH2013:KH.C1.780,KH2013:KH.C1.239,KH2013:KH.C1.435,KH2013:KH.C1.1005,KH2013:KH.C1.669
KhC1	.	gene	7934769	7938711	.	+	.	ID=OP244.1;Name=KH2013:KH.C1.1226;Parent=OP244;Note=SL1:0,SL2:0,SL2:SL1-ratio:NaN,intercistronic distance:1778,upstream in operon
KhC1	.	gene	7940489	7941488	.	+	.	ID=OP244.2;Name=KH2013:KH.C1.1177;Parent=OP244;Note=SL1:0,SL2:0.0490596780566559,SL2:SL1-ratio:Inf,intercistronic distance:1,downstream in operon
KhC1	.	gene	7941489	7950826	.	+	.	ID=OP244.3;Name=KH2013:KH.C1.600;Parent=OP244;Note=SL1:0,SL2:0.286817015333091,SL2:SL1-ratio:Inf,intercistronic distance:1,downstream in operon
KhC1	.	gene	7950827	7956627	.	+	.	ID=OP244.4;Name=KH2013:KH.C1.1009;Parent=OP244;Note=SL1:0,SL2:1.21096238449396,SL2:SL1-ratio:Inf,intercistronic distance:741,downstream in operon
KhC1	.	gene	7957368	7959971	.	+	.	ID=OP244.5;Name=KH2013:KH.C1.780;Parent=OP244;Note=SL1:0,SL2:1.15271180279288,SL2:SL1-ratio:Inf,intercistronic distance:1,downstream in operon
KhC1	.	gene	7959972	7966691	.	+	.	ID=OP244.6;Name=KH2013:KH.C1.239;Parent=OP244;Note=SL1:0,SL2:0.163376454275906,SL2:SL1-ratio:Inf,intercistronic distance:332,downstream in operon
KhC1	.	gene	7967023	7973310	.	+	.	ID=OP244.7;Name=KH2013:KH.C1.435;Parent=OP244;Note=SL1:0,SL2:0.0801765976198629,SL2:SL1-ratio:Inf,intercistronic distance:6723,downstream in operon
KhC1	.	gene	7980033	8011213	.	+	.	ID=OP244.8;Name=KH2013:KH.C1.1005;Parent=OP244;Note=SL1:0,SL2:0.0876169442798295,SL2:SL1-ratio:Inf,intercistronic distance:280,downstream in operon
KhC1	.	gene	8011493	8052860	.	+	.	ID=OP244.9;Name=KH2013:KH.C1.669;Parent=OP244;Note=SL1:0,SL2:0.814844363434368,SL2:SL1-ratio:Inf,intercistronic distance:NA,downstream in operon
KhC1	.	operon	7973479	7976538	.	-	.	ID=OP245;Name=OP245;size=2;genes=KH2013:KH.C1.243,KH2013:KH.C1.1128
KhC1	.	gene	7973479	7974562	.	-	.	ID=OP245.2;Name=KH2013:KH.C1.243;Parent=OP245;Note=SL1:0,SL2:0.151312754641177,SL2:SL1-ratio:Inf,intercistronic distance:NA,downstream in operon
KhC1	.	gene	7974951	7976538	.	-	.	ID=OP245.1;Name=KH2013:KH.C1.1128;Parent=OP245;Note=SL1:0,SL2:0,SL2:SL1-ratio:NaN,intercistronic distance:389,upstream in operon
KhC1	.	operon	8081715	8113341	.	-	.	ID=OP246;Name=OP246;size=3;genes=KH2013:KH.C1.401,KH2013:KH.C1.1195,KH2013:KH.C1.460
KhC1	.	gene	8081715	8092374	.	-	.	ID=OP246.3;Name=KH2013:KH.C1.401;Parent=OP246;Note=SL1:0,SL2:0.256914260024685,SL2:SL1-ratio:Inf,intercistronic distance:NA,downstream in operon
KhC1	.	gene	8093337	8103027	.	-	.	ID=OP246.2;Name=KH2013:KH.C1.1195;Parent=OP246;Note=SL1:0,SL2:0.116706762349755,SL2:SL1-ratio:Inf,intercistronic distance:963,downstream in operon
KhC1	.	gene	8107198	8113341	.	-	.	ID=OP246.1;Name=KH2013:KH.C1.460;Parent=OP246;Note=SL1:0,SL2:0,SL2:SL1-ratio:NaN,intercistronic distance:4171,upstream in operon
KhC1	.	operon	8117387	8146008	.	-	.	ID=OP247;Name=OP247;size=3;genes=KH2013:KH.C1.952,KH2013:KH.C1.589,KH2013:KH.C1.201
KhC1	.	gene	8117387	8119283	.	-	.	ID=OP247.3;Name=KH2013:KH.C1.952;Parent=OP247;Note=SL1:0,SL2:0.146820488165968,SL2:SL1-ratio:Inf,intercistronic distance:NA,downstream in operon
KhC1	.	gene	8125321	8133997	.	-	.	ID=OP247.2;Name=KH2013:KH.C1.589;Parent=OP247;Note=SL1:0,SL2:0.122580956754174,SL2:SL1-ratio:Inf,intercistronic distance:6038,downstream in operon
KhC1	.	gene	8138902	8146008	.	-	.	ID=OP247.1;Name=KH2013:KH.C1.201;Parent=OP247;Note=SL1:0,SL2:0,SL2:SL1-ratio:NaN,intercistronic distance:4905,upstream in operon
KhC1	.	operon	8146645	8190601	.	+	.	ID=OP248;Name=OP248;size=3;genes=KH2013:KH.C1.753,KH2013:KH.C1.702,KH2013:KH.C1.528
KhC1	.	gene	8146645	8160363	.	+	.	ID=OP248.1;Name=KH2013:KH.C1.753;Parent=OP248;Note=SL1:0,SL2:0,SL2:SL1-ratio:NaN,intercistronic distance:14624,upstream in operon
KhC1	.	gene	8174987	8176632	.	+	.	ID=OP248.2;Name=KH2013:KH.C1.702;Parent=OP248;Note=SL1:0,SL2:0.0490596780566559,SL2:SL1-ratio:Inf,intercistronic distance:1,downstream in operon
KhC1	.	gene	8176633	8190601	.	+	.	ID=OP248.3;Name=KH2013:KH.C1.528;Parent=OP248;Note=SL1:0,SL2:0.973206358634098,SL2:SL1-ratio:Inf,intercistronic distance:NA,downstream in operon
KhC1	.	operon	8160074	8206338	.	-	.	ID=OP249;Name=OP249;size=2;genes=KH2013:KH.C1.752,KH2013:KH.C1.283
KhC1	.	gene	8160074	8170492	.	-	.	ID=OP249.2;Name=KH2013:KH.C1.752;Parent=OP249;Note=SL1:0,SL2:0.109133241886828,SL2:SL1-ratio:Inf,intercistronic distance:NA,downstream in operon
KhC1	.	gene	8204900	8206338	.	-	.	ID=OP249.1;Name=KH2013:KH.C1.283;Parent=OP249;Note=SL1:0,SL2:0,SL2:SL1-ratio:NaN,intercistronic distance:34408,upstream in operon
KhC1	.	operon	8202582	8300844	.	+	.	ID=OP250;Name=OP250;size=5;genes=KH2013:KH.C1.1123,KH2013:KH.C1.144,KH2013:KH.C1.585,KH2013:KH.C1.458,KH2013:KH.C1.32
KhC1	.	gene	8202582	8203719	.	+	.	ID=OP250.1;Name=KH2013:KH.C1.1123;Parent=OP250;Note=SL1:0,SL2:0,SL2:SL1-ratio:NaN,intercistronic distance:17006,upstream in operon
KhC1	.	gene	8220725	8231138	.	+	.	ID=OP250.2;Name=KH2013:KH.C1.144;Parent=OP250;Note=SL1:0,SL2:0.0482318842369183,SL2:SL1-ratio:Inf,intercistronic distance:11093,downstream in operon
KhC1	.	gene	8242231	8261232	.	+	.	ID=OP250.3;Name=KH2013:KH.C1.585;Parent=OP250;Note=SL1:0,SL2:0.0964637684738366,SL2:SL1-ratio:Inf,intercistronic distance:25,downstream in operon
KhC1	.	gene	8261257	8267486	.	+	.	ID=OP250.4;Name=KH2013:KH.C1.458;Parent=OP250;Note=SL1:0,SL2:0.109781502144319,SL2:SL1-ratio:Inf,intercistronic distance:9532,downstream in operon
KhC1	.	gene	8277018	8300844	.	+	.	ID=OP250.5;Name=KH2013:KH.C1.32;Parent=OP250;Note=SL1:0,SL2:0.501651205570264,SL2:SL1-ratio:Inf,intercistronic distance:NA,downstream in operon
KhC1	.	operon	8210056	8290710	.	-	.	ID=OP251;Name=OP251;size=3;genes=KH2013:KH.C1.1092,KH2013:KH.C1.689,KH2013:KH.C1.1301
KhC1	.	gene	8210056	8220386	.	-	.	ID=OP251.3;Name=KH2013:KH.C1.1092;Parent=OP251;Note=SL1:0,SL2:0.181227347714207,SL2:SL1-ratio:Inf,intercistronic distance:NA,downstream in operon
KhC1	.	gene	8231079	8239784	.	-	.	ID=OP251.2;Name=KH2013:KH.C1.689;Parent=OP251;Note=SL1:0,SL2:0.0482318842369183,SL2:SL1-ratio:Inf,intercistronic distance:10693,downstream in operon
KhC1	.	gene	8290456	8290710	.	-	.	ID=OP251.1;Name=KH2013:KH.C1.1301;Parent=OP251;Note=SL1:0,SL2:0,SL2:SL1-ratio:NaN,intercistronic distance:50672,upstream in operon
KhC1	.	operon	8301161	8309212	.	-	.	ID=OP252;Name=OP252;size=2;genes=KH2013:KH.C1.743,KH2013:KH.C1.772
KhC1	.	gene	8301161	8306826	.	-	.	ID=OP252.2;Name=KH2013:KH.C1.743;Parent=OP252;Note=SL1:0,SL2:0.0877943818621513,SL2:SL1-ratio:Inf,intercistronic distance:NA,downstream in operon
KhC1	.	gene	8307448	8309212	.	-	.	ID=OP252.1;Name=KH2013:KH.C1.772;Parent=OP252;Note=SL1:0,SL2:0,SL2:SL1-ratio:NaN,intercistronic distance:622,upstream in operon
KhC1	.	operon	8306579	8328729	.	+	.	ID=OP253;Name=OP253;size=2;genes=KH2013:KH.C1.1289,KH2013:KH.C1.860
KhC1	.	gene	8306579	8308315	.	+	.	ID=OP253.1;Name=KH2013:KH.C1.1289;Parent=OP253;Note=SL1:0,SL2:0,SL2:SL1-ratio:NaN,intercistronic distance:1,upstream in operon
KhC1	.	gene	8308316	8328729	.	+	.	ID=OP253.2;Name=KH2013:KH.C1.860;Parent=OP253;Note=SL1:0,SL2:0.661282130187239,SL2:SL1-ratio:Inf,intercistronic distance:NA,downstream in operon
KhC1	.	operon	8368823	8376396	.	+	.	ID=OP254;Name=OP254;size=2;genes=KH2013:KH.C1.1233,KH2013:KH.C1.674
KhC1	.	gene	8368823	8369628	.	+	.	ID=OP254.1;Name=KH2013:KH.C1.1233;Parent=OP254;Note=SL1:0,SL2:0,SL2:SL1-ratio:NaN,intercistronic distance:925,upstream in operon
KhC1	.	gene	8370553	8376396	.	+	.	ID=OP254.2;Name=KH2013:KH.C1.674;Parent=OP254;Note=SL1:0,SL2:1.43372187797819,SL2:SL1-ratio:Inf,intercistronic distance:NA,downstream in operon
KhC1	.	operon	8377071	8500584	.	+	.	ID=OP255;Name=OP255;size=6;genes=KH2013:KH.C1.1112,KH2013:KH.C1.94,KH2013:KH.C1.396,KH2013:KH.C1.320,KH2013:KH.C1.806,KH2013:KH.C1.549
KhC1	.	gene	8377071	8378800	.	+	.	ID=OP255.1;Name=KH2013:KH.C1.1112;Parent=OP255;Note=SL1:0,SL2:0,SL2:SL1-ratio:NaN,intercistronic distance:1,upstream in operon
KhC1	.	gene	8378801	8413508	.	+	.	ID=OP255.2;Name=KH2013:KH.C1.94;Parent=OP255;Note=SL1:0,SL2:0.0482318842369183,SL2:SL1-ratio:Inf,intercistronic distance:-9660,downstream in operon
KhC1	.	gene	8403848	8407328	.	+	.	ID=OP255.3;Name=KH2013:KH.C1.396;Parent=OP255;Note=SL1:0,SL2:0.168034973151768,SL2:SL1-ratio:Inf,intercistronic distance:52140,downstream in operon
KhC1	.	gene	8459468	8462674	.	+	.	ID=OP255.4;Name=KH2013:KH.C1.320;Parent=OP255;Note=SL1:0,SL2:0.376667653781058,SL2:SL1-ratio:Inf,intercistronic distance:1,downstream in operon
KhC1	.	gene	8462675	8468421	.	+	.	ID=OP255.5;Name=KH2013:KH.C1.806;Parent=OP255;Note=SL1:0,SL2:0.132750639886129,SL2:SL1-ratio:Inf,intercistronic distance:27647,downstream in operon
KhC1	.	gene	8496068	8500584	.	+	.	ID=OP255.6;Name=KH2013:KH.C1.549;Parent=OP255;Note=SL1:0,SL2:0.125598979120228,SL2:SL1-ratio:Inf,intercistronic distance:NA,downstream in operon
KhC1	.	operon	8392062	8641582	.	-	.	ID=OP256;Name=OP256;size=8;genes=KH2013:KH.C1.44,KH2013:KH.C1.462,KH2013:KH.C1.121,KH2013:KH.C1.1099,KH2013:KH.C1.1090,KH2013:KH.C1.354,KH2013:KH.C1.280,KH2013:KH.C1.238
KhC1	.	gene	8392062	8393145	.	-	.	ID=OP256.8;Name=KH2013:KH.C1.44;Parent=OP256;Note=SL1:0,SL2:0.0476639470571755,SL2:SL1-ratio:Inf,intercistronic distance:NA,downstream in operon
KhC1	.	gene	8415509	8426605	.	-	.	ID=OP256.7;Name=KH2013:KH.C1.462;Parent=OP256;Note=SL1:0,SL2:0.301401707044715,SL2:SL1-ratio:Inf,intercistronic distance:22364,downstream in operon
KhC1	.	gene	8428525	8443421	.	-	.	ID=OP256.6;Name=KH2013:KH.C1.121;Parent=OP256;Note=SL1:0,SL2:2.17177864516762,SL2:SL1-ratio:Inf,intercistronic distance:1920,downstream in operon
KhC1	.	gene	8446514	8449194	.	-	.	ID=OP256.5;Name=KH2013:KH.C1.1099;Parent=OP256;Note=SL1:0,SL2:0.0476639470571755,SL2:SL1-ratio:Inf,intercistronic distance:3093,downstream in operon
KhC1	.	gene	8468385	8493575	.	-	.	ID=OP256.4;Name=KH2013:KH.C1.1090;Parent=OP256;Note=SL1:0,SL2:0.188702704434926,SL2:SL1-ratio:Inf,intercistronic distance:19191,downstream in operon
KhC1	.	gene	8493576	8495757	.	-	.	ID=OP256.3;Name=KH2013:KH.C1.354;Parent=OP256;Note=SL1:0,SL2:0.095327894114351,SL2:SL1-ratio:Inf,intercistronic distance:1,downstream in operon
KhC1	.	gene	8502254	8507178	.	-	.	ID=OP256.2;Name=KH2013:KH.C1.280;Parent=OP256;Note=SL1:0,SL2:0.180558101888221,SL2:SL1-ratio:Inf,intercistronic distance:6497,downstream in operon
KhC1	.	gene	8640981	8641582	.	-	.	ID=OP256.1;Name=KH2013:KH.C1.238;Parent=OP256;Note=SL1:0,SL2:0,SL2:SL1-ratio:NaN,intercistronic distance:133803,upstream in operon
KhC1	.	operon	8500585	8534178	.	+	.	ID=OP257;Name=OP257;size=6;genes=KH2013:KH.C1.562,KH2013:KH.C1.1194,KH2013:KH.C1.690,KH2013:KH.C1.1149,KH2013:KH.C1.1029,KH2013:KH.C1.322
KhC1	.	gene	8500585	8501883	.	+	.	ID=OP257.1;Name=KH2013:KH.C1.562;Parent=OP257;Note=SL1:0,SL2:0,SL2:SL1-ratio:NaN,intercistronic distance:10162,upstream in operon
KhC1	.	gene	8512045	8513214	.	+	.	ID=OP257.2;Name=KH2013:KH.C1.1194;Parent=OP257;Note=SL1:0,SL2:0.110753972334413,SL2:SL1-ratio:Inf,intercistronic distance:1,downstream in operon
KhC1	.	gene	8513215	8515627	.	+	.	ID=OP257.3;Name=KH2013:KH.C1.690;Parent=OP257;Note=SL1:0,SL2:0.970463305752094,SL2:SL1-ratio:Inf,intercistronic distance:1,downstream in operon
KhC1	.	gene	8515628	8517574	.	+	.	ID=OP257.4;Name=KH2013:KH.C1.1149;Parent=OP257;Note=SL1:0,SL2:0.102017258857597,SL2:SL1-ratio:Inf,intercistronic distance:1,downstream in operon
KhC1	.	gene	8517575	8530199	.	+	.	ID=OP257.5;Name=KH2013:KH.C1.1029;Parent=OP257;Note=SL1:0,SL2:0.157086369653725,SL2:SL1-ratio:Inf,intercistronic distance:1,downstream in operon
KhC1	.	gene	8530200	8534178	.	+	.	ID=OP257.6;Name=KH2013:KH.C1.322;Parent=OP257;Note=SL1:0,SL2:0.0666168887014593,SL2:SL1-ratio:Inf,intercistronic distance:NA,downstream in operon
KhC1	.	operon	8595896	8670824	.	+	.	ID=OP258;Name=OP258;size=9;genes=KH2013:KH.C1.1161,KH2013:KH.C1.57,KH2013:KH.C1.701,KH2013:KH.C1.305,KH2013:KH.C1.788,KH2013:KH.C1.1181,KH2013:KH.C1.79,KH2013:KH.C1.778,KH2013:KH.C1.734
KhC1	.	gene	8595896	8627151	.	+	.	ID=OP258.1;Name=KH2013:KH.C1.1161;Parent=OP258;Note=SL1:0,SL2:0,SL2:SL1-ratio:NaN,intercistronic distance:639,upstream in operon
KhC1	.	gene	8627790	8634215	.	+	.	ID=OP258.2;Name=KH2013:KH.C1.57;Parent=OP258;Note=SL1:0,SL2:0.144945330885249,SL2:SL1-ratio:Inf,intercistronic distance:606,downstream in operon
KhC1	.	gene	8634821	8636403	.	+	.	ID=OP258.3;Name=KH2013:KH.C1.701;Parent=OP258;Note=SL1:0,SL2:0.0972880406366396,SL2:SL1-ratio:Inf,intercistronic distance:1,downstream in operon
KhC1	.	gene	8636404	8638089	.	+	.	ID=OP258.4;Name=KH2013:KH.C1.305;Parent=OP258;Note=SL1:0,SL2:0.259194766815458,SL2:SL1-ratio:Inf,intercistronic distance:4622,downstream in operon
KhC1	.	gene	8642711	8644723	.	+	.	ID=OP258.5;Name=KH2013:KH.C1.788;Parent=OP258;Note=SL1:0,SL2:0.213709042798056,SL2:SL1-ratio:Inf,intercistronic distance:1,downstream in operon
KhC1	.	gene	8644724	8647595	.	+	.	ID=OP258.6;Name=KH2013:KH.C1.1181;Parent=OP258;Note=SL1:0,SL2:0.0482318842369183,SL2:SL1-ratio:Inf,intercistronic distance:1055,downstream in operon
KhC1	.	gene	8648650	8649425	.	+	.	ID=OP258.7;Name=KH2013:KH.C1.79;Parent=OP258;Note=SL1:0,SL2:0.512652721358487,SL2:SL1-ratio:Inf,intercistronic distance:1,downstream in operon
KhC1	.	gene	8649426	8661184	.	+	.	ID=OP258.8;Name=KH2013:KH.C1.778;Parent=OP258;Note=SL1:0,SL2:0.132897085765016,SL2:SL1-ratio:Inf,intercistronic distance:6160,downstream in operon
KhC1	.	gene	8667344	8670824	.	+	.	ID=OP258.9;Name=KH2013:KH.C1.734;Parent=OP258;Note=SL1:0,SL2:0.0483151102950829,SL2:SL1-ratio:Inf,intercistronic distance:NA,downstream in operon
KhC1	.	operon	8646758	8671411	.	-	.	ID=OP259;Name=OP259;size=3;genes=KH2013:KH.C1.1245,KH2013:KH.C1.980,KH2013:KH.C1.975
KhC1	.	gene	8646758	8647821	.	-	.	ID=OP259.3;Name=KH2013:KH.C1.1245;Parent=OP259;Note=SL1:0,SL2:0.0962149641296673,SL2:SL1-ratio:Inf,intercistronic distance:NA,downstream in operon
KhC1	.	gene	8661265	8666674	.	-	.	ID=OP259.2;Name=KH2013:KH.C1.980;Parent=OP259;Note=SL1:0,SL2:0.188075561445455,SL2:SL1-ratio:Inf,intercistronic distance:13444,downstream in operon
KhC1	.	gene	8670335	8671411	.	-	.	ID=OP259.1;Name=KH2013:KH.C1.975;Parent=OP259;Note=SL1:0,SL2:0,SL2:SL1-ratio:NaN,intercistronic distance:3661,upstream in operon
KhC1	.	operon	8671736	8676237	.	+	.	ID=OP260;Name=OP260;size=2;genes=KH2013:KH.C1.227,KH2013:KH.C1.977
KhC1	.	gene	8671736	8672428	.	+	.	ID=OP260.1;Name=KH2013:KH.C1.227;Parent=OP260;Note=SL1:0,SL2:0,SL2:SL1-ratio:NaN,intercistronic distance:1,upstream in operon
KhC1	.	gene	8672429	8676237	.	+	.	ID=OP260.2;Name=KH2013:KH.C1.977;Parent=OP260;Note=SL1:0,SL2:0.273560623516241,SL2:SL1-ratio:Inf,intercistronic distance:NA,downstream in operon
KhC1	.	operon	8681469	8703450	.	+	.	ID=OP261;Name=OP261;size=2;genes=KH2013:KH.C1.231,KH2013:KH.C1.988
KhC1	.	gene	8681469	8690807	.	+	.	ID=OP261.1;Name=KH2013:KH.C1.231;Parent=OP261;Note=SL1:0,SL2:0,SL2:SL1-ratio:NaN,intercistronic distance:110,upstream in operon
KhC1	.	gene	8690917	8703450	.	+	.	ID=OP261.2;Name=KH2013:KH.C1.988;Parent=OP261;Note=SL1:0,SL2:0.0483567771624053,SL2:SL1-ratio:Inf,intercistronic distance:NA,downstream in operon
KhC1	.	operon	8703721	8746100	.	-	.	ID=OP262;Name=OP262;size=2;genes=KH2013:KH.C1.222,KH2013:KH.C1.213
KhC1	.	gene	8703721	8706702	.	-	.	ID=OP262.2;Name=KH2013:KH.C1.222;Parent=OP262;Note=SL1:0,SL2:0.114036225209337,SL2:SL1-ratio:Inf,intercistronic distance:NA,downstream in operon
KhC1	.	gene	8742742	8746100	.	-	.	ID=OP262.1;Name=KH2013:KH.C1.213;Parent=OP262;Note=SL1:0,SL2:0,SL2:SL1-ratio:NaN,intercistronic distance:36040,upstream in operon
KhC1	.	operon	8708497	8739372	.	+	.	ID=OP263;Name=OP263;size=2;genes=KH2013:KH.C1.346,KH2013:KH.C1.1023
KhC1	.	gene	8708497	8728386	.	+	.	ID=OP263.1;Name=KH2013:KH.C1.346;Parent=OP263;Note=SL1:0,SL2:0,SL2:SL1-ratio:NaN,intercistronic distance:993,upstream in operon
KhC1	.	gene	8729379	8739372	.	+	.	ID=OP263.2;Name=KH2013:KH.C1.1023;Parent=OP263;Note=SL1:0,SL2:0.270409244693402,SL2:SL1-ratio:Inf,intercistronic distance:NA,downstream in operon
KhC1	.	operon	8797862	8866909	.	+	.	ID=OP264;Name=OP264;size=6;genes=KH2013:KH.C1.801,KH2013:KH.C1.1258,KH2013:KH.C1.180,KH2013:KH.C1.58,KH2013:KH.C1.163,KH2013:KH.C1.1052
KhC1	.	gene	8797862	8800239	.	+	.	ID=OP264.1;Name=KH2013:KH.C1.801;Parent=OP264;Note=SL1:0,SL2:0,SL2:SL1-ratio:NaN,intercistronic distance:9489,upstream in operon
KhC1	.	gene	8809728	8814488	.	+	.	ID=OP264.2;Name=KH2013:KH.C1.1258;Parent=OP264;Note=SL1:0,SL2:0.142096973589222,SL2:SL1-ratio:Inf,intercistronic distance:7352,downstream in operon
KhC1	.	gene	8821840	8834870	.	+	.	ID=OP264.3;Name=KH2013:KH.C1.180;Parent=OP264;Note=SL1:0,SL2:0.0776272446150935,SL2:SL1-ratio:Inf,intercistronic distance:640,downstream in operon
KhC1	.	gene	8835510	8844246	.	+	.	ID=OP264.4;Name=KH2013:KH.C1.58;Parent=OP264;Note=SL1:0,SL2:0.415665150279397,SL2:SL1-ratio:Inf,intercistronic distance:5414,downstream in operon
KhC1	.	gene	8849660	8857717	.	+	.	ID=OP264.5;Name=KH2013:KH.C1.163;Parent=OP264;Note=SL1:0,SL2:0.0700466531831774,SL2:SL1-ratio:Inf,intercistronic distance:7394,downstream in operon
KhC1	.	gene	8865111	8866909	.	+	.	ID=OP264.6;Name=KH2013:KH.C1.1052;Parent=OP264;Note=SL1:0,SL2:0.0476639470571755,SL2:SL1-ratio:Inf,intercistronic distance:NA,downstream in operon
KhC1	.	operon	8800021	8820385	.	-	.	ID=OP265;Name=OP265;size=2;genes=KH2013:KH.C1.1281,KH2013:KH.C1.852
KhC1	.	gene	8800021	8808968	.	-	.	ID=OP265.2;Name=KH2013:KH.C1.1281;Parent=OP265;Note=SL1:0,SL2:0.189423545141233,SL2:SL1-ratio:Inf,intercistronic distance:NA,downstream in operon
KhC1	.	gene	8818941	8820385	.	-	.	ID=OP265.1;Name=KH2013:KH.C1.852;Parent=OP265;Note=SL1:0,SL2:0,SL2:SL1-ratio:NaN,intercistronic distance:9973,upstream in operon
KhC1	.	operon	8844773	8850057	.	-	.	ID=OP266;Name=OP266;size=2;genes=KH2013:KH.C1.345,KH2013:KH.C1.723
KhC1	.	gene	8844773	8849011	.	-	.	ID=OP266.2;Name=KH2013:KH.C1.345;Parent=OP266;Note=SL1:0,SL2:0.0609772708977106,SL2:SL1-ratio:Inf,intercistronic distance:NA,downstream in operon
KhC1	.	gene	8849807	8850057	.	-	.	ID=OP266.1;Name=KH2013:KH.C1.723;Parent=OP266;Note=SL1:0,SL2:0,SL2:SL1-ratio:NaN,intercistronic distance:796,upstream in operon
KhC1	.	operon	8867083	8920364	.	-	.	ID=OP267;Name=OP267;size=3;genes=KH2013:KH.C1.798,KH2013:KH.C1.558,KH2013:KH.C1.204
KhC1	.	gene	8867083	8872207	.	-	.	ID=OP267.3;Name=KH2013:KH.C1.798;Parent=OP267;Note=SL1:0,SL2:0.0966302205901658,SL2:SL1-ratio:Inf,intercistronic distance:NA,downstream in operon
KhC1	.	gene	8872979	8876523	.	-	.	ID=OP267.2;Name=KH2013:KH.C1.558;Parent=OP267;Note=SL1:0,SL2:0.0476639470571755,SL2:SL1-ratio:Inf,intercistronic distance:772,downstream in operon
KhC1	.	gene	8901050	8920364	.	-	.	ID=OP267.1;Name=KH2013:KH.C1.204;Parent=OP267;Note=SL1:0,SL2:0,SL2:SL1-ratio:NaN,intercistronic distance:24527,upstream in operon
KhC1	.	operon	8876883	8899743	.	+	.	ID=OP268;Name=OP268;size=3;genes=KH2013:KH.C1.377,KH2013:KH.C1.984,KH2013:KH.C1.744
KhC1	.	gene	8876883	8883125	.	+	.	ID=OP268.1;Name=KH2013:KH.C1.377;Parent=OP268;Note=SL1:0,SL2:0,SL2:SL1-ratio:NaN,intercistronic distance:775,upstream in operon
KhC1	.	gene	8883900	8891550	.	+	.	ID=OP268.2;Name=KH2013:KH.C1.984;Parent=OP268;Note=SL1:0,SL2:0.144695652710755,SL2:SL1-ratio:Inf,intercistronic distance:1178,downstream in operon
KhC1	.	gene	8892728	8899743	.	+	.	ID=OP268.3;Name=KH2013:KH.C1.744;Parent=OP268;Note=SL1:0,SL2:0.0957446697438505,SL2:SL1-ratio:Inf,intercistronic distance:NA,downstream in operon
KhC1	.	operon	8926901	9013235	.	-	.	ID=OP269;Name=OP269;size=7;genes=KH2013:KH.C1.207,KH2013:KH.C1.1107,KH2013:KH.C1.507,KH2013:KH.C1.813,KH2013:KH.C1.72,KH2013:KH.C1.1147,KH2013:KH.C1.623
KhC1	.	gene	8926901	8930148	.	-	.	ID=OP269.7;Name=KH2013:KH.C1.207;Parent=OP269;Note=SL1:0,SL2:0.194576081273279,SL2:SL1-ratio:Inf,intercistronic distance:NA,downstream in operon
KhC1	.	gene	8949676	8955487	.	-	.	ID=OP269.6;Name=KH2013:KH.C1.1107;Parent=OP269;Note=SL1:0,SL2:0.0490596780566559,SL2:SL1-ratio:Inf,intercistronic distance:19528,downstream in operon
KhC1	.	gene	8956937	8969476	.	-	.	ID=OP269.5;Name=KH2013:KH.C1.507;Parent=OP269;Note=SL1:0,SL2:0.169124820059164,SL2:SL1-ratio:Inf,intercistronic distance:1450,downstream in operon
KhC1	.	gene	8970287	8978285	.	-	.	ID=OP269.4;Name=KH2013:KH.C1.813;Parent=OP269;Note=SL1:0,SL2:0.386313312614746,SL2:SL1-ratio:Inf,intercistronic distance:811,downstream in operon
KhC1	.	gene	8979965	8980829	.	-	.	ID=OP269.3;Name=KH2013:KH.C1.72;Parent=OP269;Note=SL1:0,SL2:0.386896056747174,SL2:SL1-ratio:Inf,intercistronic distance:1680,downstream in operon
KhC1	.	gene	8995364	9005050	.	-	.	ID=OP269.2;Name=KH2013:KH.C1.1147;Parent=OP269;Note=SL1:0,SL2:0.190171620698731,SL2:SL1-ratio:Inf,intercistronic distance:14535,downstream in operon
KhC1	.	gene	9012340	9013235	.	-	.	ID=OP269.1;Name=KH2013:KH.C1.623;Parent=OP269;Note=SL1:0,SL2:0,SL2:SL1-ratio:NaN,intercistronic distance:7290,upstream in operon
KhC1	.	operon	8932585	8944054	.	+	.	ID=OP270;Name=OP270;size=2;genes=KH2013:KH.C1.303,KH2013:KH.C1.1114
KhC1	.	gene	8932585	8935082	.	+	.	ID=OP270.1;Name=KH2013:KH.C1.303;Parent=OP270;Note=SL1:0,SL2:0,SL2:SL1-ratio:NaN,intercistronic distance:1176,upstream in operon
KhC1	.	gene	8936258	8944054	.	+	.	ID=OP270.2;Name=KH2013:KH.C1.1114;Parent=OP270;Note=SL1:0,SL2:0.438401608108092,SL2:SL1-ratio:Inf,intercistronic distance:NA,downstream in operon
KhC1	.	operon	8945774	8957094	.	+	.	ID=OP271;Name=OP271;size=3;genes=KH2013:KH.C1.257,KH2013:KH.C1.384,KH2013:KH.C1.360
KhC1	.	gene	8945774	8947196	.	+	.	ID=OP271.1;Name=KH2013:KH.C1.257;Parent=OP271;Note=SL1:0,SL2:0,SL2:SL1-ratio:NaN,intercistronic distance:1212,upstream in operon
KhC1	.	gene	8948408	8949805	.	+	.	ID=OP271.2;Name=KH2013:KH.C1.384;Parent=OP271;Note=SL1:0,SL2:0.93804608191637,SL2:SL1-ratio:Inf,intercistronic distance:6390,downstream in operon
KhC1	.	gene	8956195	8957094	.	+	.	ID=OP271.3;Name=KH2013:KH.C1.360;Parent=OP271;Note=SL1:0,SL2:1.15142551306118,SL2:SL1-ratio:Inf,intercistronic distance:NA,downstream in operon
KhC1	.	operon	8972009	8980084	.	+	.	ID=OP272;Name=OP272;size=2;genes=KH2013:KH.C1.965,KH2013:KH.C1.22
KhC1	.	gene	8972009	8972539	.	+	.	ID=OP272.1;Name=KH2013:KH.C1.965;Parent=OP272;Note=SL1:0,SL2:0,SL2:SL1-ratio:NaN,intercistronic distance:6631,upstream in operon
KhC1	.	gene	8979170	8980084	.	+	.	ID=OP272.2;Name=KH2013:KH.C1.22;Parent=OP272;Note=SL1:0,SL2:0.0476639470571755,SL2:SL1-ratio:Inf,intercistronic distance:NA,downstream in operon
KhC1	.	operon	9013575	9019186	.	-	.	ID=OP273;Name=OP273;size=2;genes=KH2013:KH.C1.948,KH2013:KH.C1.395
KhC1	.	gene	9013575	9017545	.	-	.	ID=OP273.2;Name=KH2013:KH.C1.948;Parent=OP273;Note=SL1:0,SL2:0.919629266030597,SL2:SL1-ratio:Inf,intercistronic distance:NA,downstream in operon
KhC1	.	gene	9017546	9019186	.	-	.	ID=OP273.1;Name=KH2013:KH.C1.395;Parent=OP273;Note=SL1:0,SL2:0,SL2:SL1-ratio:NaN,intercistronic distance:1,upstream in operon
KhC1	.	operon	9020098	9030516	.	-	.	ID=OP274;Name=OP274;size=2;genes=KH2013:KH.C1.632,KH2013:KH.C1.43
KhC1	.	gene	9020098	9026928	.	-	.	ID=OP274.2;Name=KH2013:KH.C1.632;Parent=OP274;Note=SL1:0,SL2:0.126621409516092,SL2:SL1-ratio:Inf,intercistronic distance:NA,downstream in operon
KhC1	.	gene	9026929	9030516	.	-	.	ID=OP274.1;Name=KH2013:KH.C1.43;Parent=OP274;Note=SL1:0,SL2:0,SL2:SL1-ratio:NaN,intercistronic distance:1,upstream in operon
KhC1	.	operon	9032759	9059198	.	-	.	ID=OP275;Name=OP275;size=3;genes=KH2013:KH.C1.299,KH2013:KH.C1.206,KH2013:KH.C1.664
KhC1	.	gene	9032759	9040697	.	-	.	ID=OP275.3;Name=KH2013:KH.C1.299;Parent=OP275;Note=SL1:0,SL2:0.146288464174467,SL2:SL1-ratio:Inf,intercistronic distance:NA,downstream in operon
KhC1	.	gene	9040698	9056217	.	-	.	ID=OP275.2;Name=KH2013:KH.C1.206;Parent=OP275;Note=SL1:0,SL2:0.0954345864169585,SL2:SL1-ratio:Inf,intercistronic distance:1,downstream in operon
KhC1	.	gene	9056218	9059198	.	-	.	ID=OP275.1;Name=KH2013:KH.C1.664;Parent=OP275;Note=SL1:0,SL2:0,SL2:SL1-ratio:NaN,intercistronic distance:1,upstream in operon
KhC1	.	operon	9070476	9215828	.	-	.	ID=OP276;Name=OP276;size=12;genes=KH2013:KH.C1.789,KH2013:KH.C1.311,KH2013:KH.C1.451,KH2013:KH.C1.27,KH2013:KH.C1.826,KH2013:KH.C1.828,KH2013:KH.C1.785,KH2013:KH.C1.706,KH2013:KH.C1.937,KH2013:KH.C1.1277,KH2013:KH.C1.609,KH2013:KH.C1.366
KhC1	.	gene	9070476	9075774	.	-	.	ID=OP276.12;Name=KH2013:KH.C1.789;Parent=OP276;Note=SL1:0,SL2:0.426004487359467,SL2:SL1-ratio:Inf,intercistronic distance:NA,downstream in operon
KhC1	.	gene	9076571	9082378	.	-	.	ID=OP276.11;Name=KH2013:KH.C1.311;Parent=OP276;Note=SL1:0,SL2:0.197476833346857,SL2:SL1-ratio:Inf,intercistronic distance:797,downstream in operon
KhC1	.	gene	9084984	9092293	.	-	.	ID=OP276.10;Name=KH2013:KH.C1.451;Parent=OP276;Note=SL1:0,SL2:0.26023433192075,SL2:SL1-ratio:Inf,intercistronic distance:2606,downstream in operon
KhC1	.	gene	9092751	9100641	.	-	.	ID=OP276.9;Name=KH2013:KH.C1.27;Parent=OP276;Note=SL1:0,SL2:0.0995693921057547,SL2:SL1-ratio:Inf,intercistronic distance:458,downstream in operon
KhC1	.	gene	9101869	9126996	.	-	.	ID=OP276.8;Name=KH2013:KH.C1.826;Parent=OP276;Note=SL1:0,SL2:0.193011412000534,SL2:SL1-ratio:Inf,intercistronic distance:1228,downstream in operon
KhC1	.	gene	9138477	9156917	.	-	.	ID=OP276.7;Name=KH2013:KH.C1.828;Parent=OP276;Note=SL1:0,SL2:0.0969724784393337,SL2:SL1-ratio:Inf,intercistronic distance:11481,downstream in operon
KhC1	.	gene	9157339	9158866	.	-	.	ID=OP276.6;Name=KH2013:KH.C1.785;Parent=OP276;Note=SL1:0,SL2:0.641867660910859,SL2:SL1-ratio:Inf,intercistronic distance:422,downstream in operon
KhC1	.	gene	9159853	9164401	.	-	.	ID=OP276.5;Name=KH2013:KH.C1.706;Parent=OP276;Note=SL1:0,SL2:0.0476639470571755,SL2:SL1-ratio:Inf,intercistronic distance:987,downstream in operon
KhC1	.	gene	9186794	9191563	.	-	.	ID=OP276.4;Name=KH2013:KH.C1.937;Parent=OP276;Note=SL1:0,SL2:0.0608732244887675,SL2:SL1-ratio:Inf,intercistronic distance:22393,downstream in operon
KhC1	.	gene	9191564	9196929	.	-	.	ID=OP276.3;Name=KH2013:KH.C1.1277;Parent=OP276;Note=SL1:0,SL2:0.0766954569083742,SL2:SL1-ratio:Inf,intercistronic distance:1,downstream in operon
KhC1	.	gene	9196930	9200448	.	-	.	ID=OP276.2;Name=KH2013:KH.C1.609;Parent=OP276;Note=SL1:0,SL2:0.268639711906529,SL2:SL1-ratio:Inf,intercistronic distance:1,downstream in operon
KhC1	.	gene	9213107	9215828	.	-	.	ID=OP276.1;Name=KH2013:KH.C1.366;Parent=OP276;Note=SL1:0,SL2:0,SL2:SL1-ratio:NaN,intercistronic distance:12659,upstream in operon
KhC1	.	operon	9169670	9204608	.	+	.	ID=OP277;Name=OP277;size=3;genes=KH2013:KH.C1.799,KH2013:KH.C1.747,KH2013:KH.C1.137
KhC1	.	gene	9169670	9174708	.	+	.	ID=OP277.1;Name=KH2013:KH.C1.799;Parent=OP277;Note=SL1:0,SL2:0,SL2:SL1-ratio:NaN,intercistronic distance:1812,upstream in operon
KhC1	.	gene	9176520	9183728	.	+	.	ID=OP277.2;Name=KH2013:KH.C1.747;Parent=OP277;Note=SL1:0,SL2:0.0490596780566559,SL2:SL1-ratio:Inf,intercistronic distance:17590,downstream in operon
KhC1	.	gene	9201318	9204608	.	+	.	ID=OP277.3;Name=KH2013:KH.C1.137;Parent=OP277;Note=SL1:0,SL2:0.124937874641834,SL2:SL1-ratio:Inf,intercistronic distance:NA,downstream in operon
KhC1	.	operon	9204795	9212225	.	+	.	ID=OP278;Name=OP278;size=2;genes=KH2013:KH.C1.989,KH2013:KH.C1.536
KhC1	.	gene	9204795	9207905	.	+	.	ID=OP278.1;Name=KH2013:KH.C1.989;Parent=OP278;Note=SL1:0,SL2:0,SL2:SL1-ratio:NaN,intercistronic distance:1,upstream in operon
KhC1	.	gene	9207906	9212225	.	+	.	ID=OP278.2;Name=KH2013:KH.C1.536;Parent=OP278;Note=SL1:0,SL2:0.0486440203183198,SL2:SL1-ratio:Inf,intercistronic distance:NA,downstream in operon
KhC1	.	operon	9231396	9239890	.	+	.	ID=OP279;Name=OP279;size=2;genes=KH2013:KH.C1.29,KH2013:KH.C1.764
KhC1	.	gene	9231396	9232826	.	+	.	ID=OP279.1;Name=KH2013:KH.C1.29;Parent=OP279;Note=SL1:0,SL2:0,SL2:SL1-ratio:NaN,intercistronic distance:2274,upstream in operon
KhC1	.	gene	9235100	9239890	.	+	.	ID=OP279.2;Name=KH2013:KH.C1.764;Parent=OP279;Note=SL1:0,SL2:0.0964637684738366,SL2:SL1-ratio:Inf,intercistronic distance:NA,downstream in operon
KhC1	.	operon	9252504	9300960	.	+	.	ID=OP280;Name=OP280;size=2;genes=KH2013:KH.C1.935,KH2013:KH.C1.232
KhC1	.	gene	9252504	9283782	.	+	.	ID=OP280.1;Name=KH2013:KH.C1.935;Parent=OP280;Note=SL1:0,SL2:0,SL2:SL1-ratio:NaN,intercistronic distance:3079,upstream in operon
KhC1	.	gene	9286861	9300960	.	+	.	ID=OP280.2;Name=KH2013:KH.C1.232;Parent=OP280;Note=SL1:0,SL2:0.0490596780566559,SL2:SL1-ratio:Inf,intercistronic distance:NA,downstream in operon
KhC1	.	operon	9302490	9339015	.	+	.	ID=OP281;Name=OP281;size=3;genes=KH2013:KH.C1.61,KH2013:KH.C1.663,KH2013:KH.C1.1203
KhC1	.	gene	9302490	9306096	.	+	.	ID=OP281.1;Name=KH2013:KH.C1.61;Parent=OP281;Note=SL1:0,SL2:0,SL2:SL1-ratio:NaN,intercistronic distance:12294,upstream in operon
KhC1	.	gene	9318390	9325498	.	+	.	ID=OP281.2;Name=KH2013:KH.C1.663;Parent=OP281;Note=SL1:0,SL2:0.421715116526195,SL2:SL1-ratio:Inf,intercistronic distance:10601,downstream in operon
KhC1	.	gene	9336099	9339015	.	+	.	ID=OP281.3;Name=KH2013:KH.C1.1203;Parent=OP281;Note=SL1:0,SL2:0.0490596780566559,SL2:SL1-ratio:Inf,intercistronic distance:NA,downstream in operon
KhC1	.	operon	9306590	9334364	.	-	.	ID=OP282;Name=OP282;size=2;genes=KH2013:KH.C1.188,KH2013:KH.C1.561
KhC1	.	gene	9306590	9313249	.	-	.	ID=OP282.2;Name=KH2013:KH.C1.188;Parent=OP282;Note=SL1:0,SL2:2.00403974190695,SL2:SL1-ratio:Inf,intercistronic distance:NA,downstream in operon
KhC1	.	gene	9330320	9334364	.	-	.	ID=OP282.1;Name=KH2013:KH.C1.561;Parent=OP282;Note=SL1:0,SL2:0,SL2:SL1-ratio:NaN,intercistronic distance:17071,upstream in operon
KhC1	.	operon	9338682	9348592	.	-	.	ID=OP283;Name=OP283;size=2;genes=KH2013:KH.C1.525,KH2013:KH.C1.184
KhC1	.	gene	9338682	9342204	.	-	.	ID=OP283.2;Name=KH2013:KH.C1.525;Parent=OP283;Note=SL1:0,SL2:0.131147386532699,SL2:SL1-ratio:Inf,intercistronic distance:NA,downstream in operon
KhC1	.	gene	9342407	9348592	.	-	.	ID=OP283.1;Name=KH2013:KH.C1.184;Parent=OP283;Note=SL1:0,SL2:0,SL2:SL1-ratio:NaN,intercistronic distance:203,upstream in operon
KhC1	.	operon	9378907	9398169	.	+	.	ID=OP284;Name=OP284;size=3;genes=KH2013:KH.C1.698,KH2013:KH.C1.530,KH2013:KH.C1.1167
KhC1	.	gene	9378907	9380153	.	+	.	ID=OP284.1;Name=KH2013:KH.C1.698;Parent=OP284;Note=SL1:0,SL2:0,SL2:SL1-ratio:NaN,intercistronic distance:646,upstream in operon
KhC1	.	gene	9380799	9381832	.	+	.	ID=OP284.2;Name=KH2013:KH.C1.530;Parent=OP284;Note=SL1:0,SL2:0.309123331077085,SL2:SL1-ratio:Inf,intercistronic distance:1,downstream in operon
KhC1	.	gene	9381833	9398169	.	+	.	ID=OP284.3;Name=KH2013:KH.C1.1167;Parent=OP284;Note=SL1:0,SL2:0.330066782220066,SL2:SL1-ratio:Inf,intercistronic distance:NA,downstream in operon
KhC1	.	operon	9397485	9461619	.	-	.	ID=OP285;Name=OP285;size=2;genes=KH2013:KH.C1.181,KH2013:KH.C1.369
KhC1	.	gene	9397485	9403292	.	-	.	ID=OP285.2;Name=KH2013:KH.C1.181;Parent=OP285;Note=SL1:0,SL2:0.287181244733115,SL2:SL1-ratio:Inf,intercistronic distance:NA,downstream in operon
KhC1	.	gene	9458833	9461619	.	-	.	ID=OP285.1;Name=KH2013:KH.C1.369;Parent=OP285;Note=SL1:0,SL2:0,SL2:SL1-ratio:NaN,intercistronic distance:55541,upstream in operon
KhC1	.	operon	9407644	9458989	.	+	.	ID=OP286;Name=OP286;size=3;genes=KH2013:KH.C1.615,KH2013:KH.C1.442,KH2013:KH.C1.654
KhC1	.	gene	9407644	9424724	.	+	.	ID=OP286.1;Name=KH2013:KH.C1.615;Parent=OP286;Note=SL1:0,SL2:0,SL2:SL1-ratio:NaN,intercistronic distance:7224,upstream in operon
KhC1	.	gene	9431948	9437308	.	+	.	ID=OP286.2;Name=KH2013:KH.C1.442;Parent=OP286;Note=SL1:0,SL2:2.8572630355956,SL2:SL1-ratio:Inf,intercistronic distance:3206,downstream in operon
KhC1	.	gene	9440514	9458989	.	+	.	ID=OP286.3;Name=KH2013:KH.C1.654;Parent=OP286;Note=SL1:0,SL2:0.299213641140517,SL2:SL1-ratio:Inf,intercistronic distance:NA,downstream in operon
KhC1	.	operon	9472716	9531594	.	+	.	ID=OP287;Name=OP287;size=2;genes=KH2013:KH.C1.1020,KH2013:KH.C1.559
KhC1	.	gene	9472716	9486055	.	+	.	ID=OP287.1;Name=KH2013:KH.C1.1020;Parent=OP287;Note=SL1:0,SL2:0,SL2:SL1-ratio:NaN,intercistronic distance:8853,upstream in operon
KhC1	.	gene	9494908	9531594	.	+	.	ID=OP287.2;Name=KH2013:KH.C1.559;Parent=OP287;Note=SL1:0,SL2:0.078290560778495,SL2:SL1-ratio:Inf,intercistronic distance:NA,downstream in operon
KhC1	.	operon	9534675	9579257	.	+	.	ID=OP288;Name=OP288;size=2;genes=KH2013:KH.C1.343,KH2013:KH.C1.249
KhC1	.	gene	9534675	9534898	.	+	.	ID=OP288.1;Name=KH2013:KH.C1.343;Parent=OP288;Note=SL1:0,SL2:0,SL2:SL1-ratio:NaN,intercistronic distance:41289,upstream in operon
KhC1	.	gene	9576187	9579257	.	+	.	ID=OP288.2;Name=KH2013:KH.C1.249;Parent=OP288;Note=SL1:0,SL2:0.0661953236198727,SL2:SL1-ratio:Inf,intercistronic distance:NA,downstream in operon
KhC1	.	operon	9536397	9555654	.	-	.	ID=OP289;Name=OP289;size=4;genes=KH2013:KH.C1.903,KH2013:KH.C1.189,KH2013:KH.C1.266,KH2013:KH.C1.1260
KhC1	.	gene	9536397	9541872	.	-	.	ID=OP289.4;Name=KH2013:KH.C1.903;Parent=OP289;Note=SL1:0,SL2:0.12433781595651,SL2:SL1-ratio:Inf,intercistronic distance:NA,downstream in operon
KhC1	.	gene	9541873	9547111	.	-	.	ID=OP289.3;Name=KH2013:KH.C1.189;Parent=OP289;Note=SL1:0,SL2:0.103280838804906,SL2:SL1-ratio:Inf,intercistronic distance:1,downstream in operon
KhC1	.	gene	9548398	9555032	.	-	.	ID=OP289.2;Name=KH2013:KH.C1.266;Parent=OP289;Note=SL1:0,SL2:0.246688468095422,SL2:SL1-ratio:Inf,intercistronic distance:1287,downstream in operon
KhC1	.	gene	9555033	9555654	.	-	.	ID=OP289.1;Name=KH2013:KH.C1.1260;Parent=OP289;Note=SL1:0,SL2:0,SL2:SL1-ratio:NaN,intercistronic distance:1,upstream in operon
KhC1	.	operon	9556391	9629311	.	-	.	ID=OP290;Name=OP290;size=5;genes=KH2013:KH.C1.312,KH2013:KH.C1.457,KH2013:KH.C1.73,KH2013:KH.C1.581,KH2013:KH.C1.215
KhC1	.	gene	9556391	9562299	.	-	.	ID=OP290.5;Name=KH2013:KH.C1.312;Parent=OP290;Note=SL1:0,SL2:0.291442745958707,SL2:SL1-ratio:Inf,intercistronic distance:NA,downstream in operon
KhC1	.	gene	9563479	9576003	.	-	.	ID=OP290.4;Name=KH2013:KH.C1.457;Parent=OP290;Note=SL1:0,SL2:0.047947074746394,SL2:SL1-ratio:Inf,intercistronic distance:1180,downstream in operon
KhC1	.	gene	9579509	9601049	.	-	.	ID=OP290.3;Name=KH2013:KH.C1.73;Parent=OP290;Note=SL1:0,SL2:0.470352681827587,SL2:SL1-ratio:Inf,intercistronic distance:3506,downstream in operon
KhC1	.	gene	9601050	9605327	.	-	.	ID=OP290.2;Name=KH2013:KH.C1.581;Parent=OP290;Note=SL1:0,SL2:0.21486090867674,SL2:SL1-ratio:Inf,intercistronic distance:1,downstream in operon
KhC1	.	gene	9610842	9629311	.	-	.	ID=OP290.1;Name=KH2013:KH.C1.215;Parent=OP290;Note=SL1:0,SL2:0,SL2:SL1-ratio:NaN,intercistronic distance:5515,upstream in operon
KhC1	.	operon	9634263	9657892	.	-	.	ID=OP291;Name=OP291;size=2;genes=KH2013:KH.C1.1290,KH2013:KH.C1.1190
KhC1	.	gene	9634263	9641486	.	-	.	ID=OP291.2;Name=KH2013:KH.C1.1290;Parent=OP291;Note=SL1:0,SL2:1.49014641694374,SL2:SL1-ratio:Inf,intercistronic distance:NA,downstream in operon
KhC1	.	gene	9646289	9657892	.	-	.	ID=OP291.1;Name=KH2013:KH.C1.1190;Parent=OP291;Note=SL1:0,SL2:0,SL2:SL1-ratio:NaN,intercistronic distance:4803,upstream in operon
KhC1	.	operon	9659417	9678213	.	-	.	ID=OP292;Name=OP292;size=2;genes=KH2013:KH.C1.292,KH2013:KH.C1.221
KhC1	.	gene	9659417	9665451	.	-	.	ID=OP292.2;Name=KH2013:KH.C1.292;Parent=OP292;Note=SL1:0,SL2:0.741340940231918,SL2:SL1-ratio:Inf,intercistronic distance:NA,downstream in operon
KhC1	.	gene	9665792	9678213	.	-	.	ID=OP292.1;Name=KH2013:KH.C1.221;Parent=OP292;Note=SL1:0,SL2:0,SL2:SL1-ratio:NaN,intercistronic distance:341,upstream in operon
KhC1	.	operon	9679409	9718192	.	-	.	ID=OP293;Name=OP293;size=5;genes=KH2013:KH.C1.275,KH2013:KH.C1.835,KH2013:KH.C1.715,KH2013:KH.C1.979,KH2013:KH.C1.83
KhC1	.	gene	9679409	9702205	.	-	.	ID=OP293.5;Name=KH2013:KH.C1.275;Parent=OP293;Note=SL1:0,SL2:0.121240720899075,SL2:SL1-ratio:Inf,intercistronic distance:NA,downstream in operon
KhC1	.	gene	9702408	9707279	.	-	.	ID=OP293.4;Name=KH2013:KH.C1.835;Parent=OP293;Note=SL1:0,SL2:0.989925196028629,SL2:SL1-ratio:Inf,intercistronic distance:203,downstream in operon
KhC1	.	gene	9707700	9710204	.	-	.	ID=OP293.3;Name=KH2013:KH.C1.715;Parent=OP293;Note=SL1:0,SL2:0.0490596780566559,SL2:SL1-ratio:Inf,intercistronic distance:421,downstream in operon
KhC1	.	gene	9710047	9711461	.	-	.	ID=OP293.2;Name=KH2013:KH.C1.979;Parent=OP293;Note=SL1:0,SL2:0.0837563949355723,SL2:SL1-ratio:Inf,intercistronic distance:-157,downstream in operon
KhC1	.	gene	9714255	9718192	.	-	.	ID=OP293.1;Name=KH2013:KH.C1.83;Parent=OP293;Note=SL1:0,SL2:0,SL2:SL1-ratio:NaN,intercistronic distance:2794,upstream in operon
KhC1	.	operon	9718497	9789085	.	-	.	ID=OP294;Name=OP294;size=5;genes=KH2013:KH.C1.759,KH2013:KH.C1.1296,KH2013:KH.C1.894,KH2013:KH.C1.683,KH2013:KH.C1.1218
KhC1	.	gene	9718497	9731192	.	-	.	ID=OP294.5;Name=KH2013:KH.C1.759;Parent=OP294;Note=SL1:0,SL2:0.451649967661862,SL2:SL1-ratio:Inf,intercistronic distance:NA,downstream in operon
KhC1	.	gene	9731792	9735758	.	-	.	ID=OP294.4;Name=KH2013:KH.C1.1296;Parent=OP294;Note=SL1:0,SL2:0.129274405814023,SL2:SL1-ratio:Inf,intercistronic distance:600,downstream in operon
KhC1	.	gene	9749315	9755420	.	-	.	ID=OP294.3;Name=KH2013:KH.C1.894;Parent=OP294;Note=SL1:0,SL2:0.644118571493838,SL2:SL1-ratio:Inf,intercistronic distance:13557,downstream in operon
KhC1	.	gene	9759720	9776408	.	-	.	ID=OP294.2;Name=KH2013:KH.C1.683;Parent=OP294;Note=SL1:0,SL2:0.882183233603824,SL2:SL1-ratio:Inf,intercistronic distance:4300,downstream in operon
KhC1	.	gene	9777215	9789085	.	-	.	ID=OP294.1;Name=KH2013:KH.C1.1218;Parent=OP294;Note=SL1:0,SL2:0,SL2:SL1-ratio:NaN,intercistronic distance:807,upstream in operon
KhC1	.	operon	9736333	9830273	.	+	.	ID=OP295;Name=OP295;size=6;genes=KH2013:KH.C1.722,KH2013:KH.C1.716,KH2013:KH.C1.1199,KH2013:KH.C1.482,KH2013:KH.C1.1212,KH2013:KH.C1.754
KhC1	.	gene	9736333	9739948	.	+	.	ID=OP295.1;Name=KH2013:KH.C1.722;Parent=OP295;Note=SL1:0,SL2:0,SL2:SL1-ratio:NaN,intercistronic distance:1,upstream in operon
KhC1	.	gene	9739949	9740795	.	+	.	ID=OP295.2;Name=KH2013:KH.C1.716;Parent=OP295;Note=SL1:0,SL2:0.151258361973743,SL2:SL1-ratio:Inf,intercistronic distance:1,downstream in operon
KhC1	.	gene	9740796	9747560	.	+	.	ID=OP295.3;Name=KH2013:KH.C1.1199;Parent=OP295;Note=SL1:0,SL2:0.378836393118612,SL2:SL1-ratio:Inf,intercistronic distance:8678,downstream in operon
KhC1	.	gene	9756238	9760024	.	+	.	ID=OP295.4;Name=KH2013:KH.C1.482;Parent=OP295;Note=SL1:0,SL2:0.0476639470571755,SL2:SL1-ratio:Inf,intercistronic distance:32919,downstream in operon
KhC1	.	gene	9792943	9797062	.	+	.	ID=OP295.5;Name=KH2013:KH.C1.1212;Parent=OP295;Note=SL1:0,SL2:0.0476639470571755,SL2:SL1-ratio:Inf,intercistronic distance:21279,downstream in operon
KhC1	.	gene	9818341	9830273	.	+	.	ID=OP295.6;Name=KH2013:KH.C1.754;Parent=OP295;Note=SL1:0,SL2:0.095327894114351,SL2:SL1-ratio:Inf,intercistronic distance:NA,downstream in operon
KhC1	.	operon	9830801	9846423	.	-	.	ID=OP296;Name=OP296;size=4;genes=KH2013:KH.C1.951,KH2013:KH.C1.233,KH2013:KH.C1.578,KH2013:KH.C1.619
KhC1	.	gene	9830801	9840223	.	-	.	ID=OP296.4;Name=KH2013:KH.C1.951;Parent=OP296;Note=SL1:0,SL2:0.171302100303513,SL2:SL1-ratio:Inf,intercistronic distance:NA,downstream in operon
KhC1	.	gene	9840224	9841386	.	-	.	ID=OP296.3;Name=KH2013:KH.C1.233;Parent=OP296;Note=SL1:0,SL2:1.48635408616282,SL2:SL1-ratio:Inf,intercistronic distance:1,downstream in operon
KhC1	.	gene	9842574	9845008	.	-	.	ID=OP296.2;Name=KH2013:KH.C1.578;Parent=OP296;Note=SL1:0,SL2:0.397529227549626,SL2:SL1-ratio:Inf,intercistronic distance:1188,downstream in operon
KhC1	.	gene	9845231	9846423	.	-	.	ID=OP296.1;Name=KH2013:KH.C1.619;Parent=OP296;Note=SL1:0,SL2:0,SL2:SL1-ratio:NaN,intercistronic distance:223,upstream in operon
KhC1	.	operon	9848128	9861506	.	+	.	ID=OP297;Name=OP297;size=2;genes=KH2013:KH.C1.681,KH2013:KH.C1.62
KhC1	.	gene	9848128	9852037	.	+	.	ID=OP297.1;Name=KH2013:KH.C1.681;Parent=OP297;Note=SL1:0,SL2:0,SL2:SL1-ratio:NaN,intercistronic distance:2201,upstream in operon
KhC1	.	gene	9854238	9861506	.	+	.	ID=OP297.2;Name=KH2013:KH.C1.62;Parent=OP297;Note=SL1:0,SL2:0.0482318842369183,SL2:SL1-ratio:Inf,intercistronic distance:NA,downstream in operon
KhC1	.	operon	9865067	10032348	.	+	.	ID=OP298;Name=OP298;size=3;genes=KH2013:KH.C1.890,KH2013:KH.C1.479,KH2013:KH.C1.777
KhC1	.	gene	9865067	9869605	.	+	.	ID=OP298.1;Name=KH2013:KH.C1.890;Parent=OP298;Note=SL1:0,SL2:0,SL2:SL1-ratio:NaN,intercistronic distance:75529,upstream in operon
KhC1	.	gene	9945134	10010228	.	+	.	ID=OP298.2;Name=KH2013:KH.C1.479;Parent=OP298;Note=SL1:0,SL2:0.188397480585428,SL2:SL1-ratio:Inf,intercistronic distance:7143,downstream in operon
KhC1	.	gene	10017371	10032348	.	+	.	ID=OP298.3;Name=KH2013:KH.C1.777;Parent=OP298;Note=SL1:0,SL2:0.870868414617479,SL2:SL1-ratio:Inf,intercistronic distance:NA,downstream in operon
KhC1	.	operon	9869278	9914878	.	-	.	ID=OP299;Name=OP299;size=3;genes=KH2013:KH.C1.846,KH2013:KH.C1.1098,KH2013:KH.C1.38
KhC1	.	gene	9869278	9876981	.	-	.	ID=OP299.3;Name=KH2013:KH.C1.846;Parent=OP299;Note=SL1:0,SL2:0.0476639470571755,SL2:SL1-ratio:Inf,intercistronic distance:NA,downstream in operon
KhC1	.	gene	9882042	9890580	.	-	.	ID=OP299.2;Name=KH2013:KH.C1.1098;Parent=OP299;Note=SL1:0,SL2:0.124937874641834,SL2:SL1-ratio:Inf,intercistronic distance:5061,downstream in operon
KhC1	.	gene	9897693	9914878	.	-	.	ID=OP299.1;Name=KH2013:KH.C1.38;Parent=OP299;Note=SL1:0,SL2:0,SL2:SL1-ratio:NaN,intercistronic distance:7113,upstream in operon
KhC1	.	operon	9924113	10040342	.	-	.	ID=OP300;Name=OP300;size=3;genes=KH2013:KH.C1.959,KH2013:KH.C1.738,KH2013:KH.C1.1204
KhC1	.	gene	9924113	9931435	.	-	.	ID=OP300.3;Name=KH2013:KH.C1.959;Parent=OP300;Note=SL1:0,SL2:0.391508244116182,SL2:SL1-ratio:Inf,intercistronic distance:NA,downstream in operon
KhC1	.	gene	9937164	9941411	.	-	.	ID=OP300.2;Name=KH2013:KH.C1.738;Parent=OP300;Note=SL1:0,SL2:2.6355004519458,SL2:SL1-ratio:Inf,intercistronic distance:5729,downstream in operon
KhC1	.	gene	10039767	10040342	.	-	.	ID=OP300.1;Name=KH2013:KH.C1.1204;Parent=OP300;Note=SL1:0,SL2:0,SL2:SL1-ratio:NaN,intercistronic distance:98356,upstream in operon
KhC10	.	operon	1087	82467	.	-	.	ID=OP301;Name=OP301;size=7;genes=KH2013:KH.C10.421,KH2013:KH.C10.146,KH2013:KH.C10.180,KH2013:KH.C10.181,KH2013:KH.C10.482,KH2013:KH.C10.118,KH2013:KH.C10.161
KhC10	.	gene	1087	4021	.	-	.	ID=OP301.7;Name=KH2013:KH.C10.421;Parent=OP301;Note=SL1:0,SL2:0.317440771269657,SL2:SL1-ratio:Inf,intercistronic distance:NA,downstream in operon
KhC10	.	gene	11167	21906	.	-	.	ID=OP301.6;Name=KH2013:KH.C10.146;Parent=OP301;Note=SL1:0,SL2:0.451649967661862,SL2:SL1-ratio:Inf,intercistronic distance:7146,downstream in operon
KhC10	.	gene	22100	39498	.	-	.	ID=OP301.5;Name=KH2013:KH.C10.180;Parent=OP301;Note=SL1:0,SL2:0.271435363101137,SL2:SL1-ratio:Inf,intercistronic distance:194,downstream in operon
KhC10	.	gene	54279	55770	.	-	.	ID=OP301.4;Name=KH2013:KH.C10.181;Parent=OP301;Note=SL1:0,SL2:0.110613989770633,SL2:SL1-ratio:Inf,intercistronic distance:14781,downstream in operon
KhC10	.	gene	55771	59086	.	-	.	ID=OP301.3;Name=KH2013:KH.C10.482;Parent=OP301;Note=SL1:0,SL2:0.0476639470571755,SL2:SL1-ratio:Inf,intercistronic distance:1,downstream in operon
KhC10	.	gene	60791	75576	.	-	.	ID=OP301.2;Name=KH2013:KH.C10.118;Parent=OP301;Note=SL1:0,SL2:0.375813215811943,SL2:SL1-ratio:Inf,intercistronic distance:1705,downstream in operon
KhC10	.	gene	78915	82467	.	-	.	ID=OP301.1;Name=KH2013:KH.C10.161;Parent=OP301;Note=SL1:0,SL2:0,SL2:SL1-ratio:NaN,intercistronic distance:3339,upstream in operon
KhC10	.	operon	10561	53656	.	+	.	ID=OP302;Name=OP302;size=2;genes=KH2013:KH.C10.300,KH2013:KH.C10.593
KhC10	.	gene	10561	10884	.	+	.	ID=OP302.1;Name=KH2013:KH.C10.300;Parent=OP302;Note=SL1:0,SL2:0,SL2:SL1-ratio:NaN,intercistronic distance:34989,upstream in operon
KhC10	.	gene	45873	53656	.	+	.	ID=OP302.2;Name=KH2013:KH.C10.593;Parent=OP302;Note=SL1:0,SL2:0.511783779685902,SL2:SL1-ratio:Inf,intercistronic distance:NA,downstream in operon
KhC10	.	operon	59536	118877	.	+	.	ID=OP303;Name=OP303;size=5;genes=KH2013:KH.C10.570,KH2013:KH.C10.144,KH2013:KH.C10.26,KH2013:KH.C10.405,KH2013:KH.C10.415
KhC10	.	gene	59536	60839	.	+	.	ID=OP303.1;Name=KH2013:KH.C10.570;Parent=OP303;Note=SL1:0,SL2:0,SL2:SL1-ratio:NaN,intercistronic distance:30906,upstream in operon
KhC10	.	gene	91745	98851	.	+	.	ID=OP303.2;Name=KH2013:KH.C10.144;Parent=OP303;Note=SL1:0,SL2:0.145070331487216,SL2:SL1-ratio:Inf,intercistronic distance:774,downstream in operon
KhC10	.	gene	99625	102444	.	+	.	ID=OP303.3;Name=KH2013:KH.C10.26;Parent=OP303;Note=SL1:0,SL2:0.0476639470571755,SL2:SL1-ratio:Inf,intercistronic distance:9791,downstream in operon
KhC10	.	gene	112235	113583	.	+	.	ID=OP303.4;Name=KH2013:KH.C10.405;Parent=OP303;Note=SL1:0,SL2:0.257383752828825,SL2:SL1-ratio:Inf,intercistronic distance:624,downstream in operon
KhC10	.	gene	114207	118877	.	+	.	ID=OP303.5;Name=KH2013:KH.C10.415;Parent=OP303;Note=SL1:0,SL2:0.145245687437671,SL2:SL1-ratio:Inf,intercistronic distance:NA,downstream in operon
KhC10	.	operon	102210	115480	.	-	.	ID=OP304;Name=OP304;size=2;genes=KH2013:KH.C10.384,KH2013:KH.C10.557
KhC10	.	gene	102210	111824	.	-	.	ID=OP304.2;Name=KH2013:KH.C10.384;Parent=OP304;Note=SL1:0,SL2:0.0958941494927879,SL2:SL1-ratio:Inf,intercistronic distance:NA,downstream in operon
KhC10	.	gene	113851	115480	.	-	.	ID=OP304.1;Name=KH2013:KH.C10.557;Parent=OP304;Note=SL1:0,SL2:0,SL2:SL1-ratio:NaN,intercistronic distance:2027,upstream in operon
KhC10	.	operon	120358	135377	.	+	.	ID=OP305;Name=OP305;size=2;genes=KH2013:KH.C10.36,KH2013:KH.C10.351
KhC10	.	gene	120358	130936	.	+	.	ID=OP305.1;Name=KH2013:KH.C10.36;Parent=OP305;Note=SL1:0,SL2:0,SL2:SL1-ratio:NaN,intercistronic distance:944,upstream in operon
KhC10	.	gene	131880	135377	.	+	.	ID=OP305.2;Name=KH2013:KH.C10.351;Parent=OP305;Note=SL1:0,SL2:0.0490596780566559,SL2:SL1-ratio:Inf,intercistronic distance:NA,downstream in operon
KhC10	.	operon	137317	142848	.	+	.	ID=OP306;Name=OP306;size=2;genes=KH2013:KH.C10.603,KH2013:KH.C10.85
KhC10	.	gene	137317	138423	.	+	.	ID=OP306.1;Name=KH2013:KH.C10.603;Parent=OP306;Note=SL1:0,SL2:0,SL2:SL1-ratio:NaN,intercistronic distance:1,upstream in operon
KhC10	.	gene	138424	142848	.	+	.	ID=OP306.2;Name=KH2013:KH.C10.85;Parent=OP306;Note=SL1:0,SL2:0.0881153541712433,SL2:SL1-ratio:Inf,intercistronic distance:NA,downstream in operon
KhC10	.	operon	142849	163983	.	+	.	ID=OP307;Name=OP307;size=5;genes=KH2013:KH.C10.112,KH2013:KH.C10.347,KH2013:KH.C10.558,KH2013:KH.C10.202,KH2013:KH.C10.285
KhC10	.	gene	142849	143627	.	+	.	ID=OP307.1;Name=KH2013:KH.C10.112;Parent=OP307;Note=SL1:0,SL2:0,SL2:SL1-ratio:NaN,intercistronic distance:5289,upstream in operon
KhC10	.	gene	148916	152692	.	+	.	ID=OP307.2;Name=KH2013:KH.C10.347;Parent=OP307;Note=SL1:0,SL2:0.0725146044050058,SL2:SL1-ratio:Inf,intercistronic distance:1,downstream in operon
KhC10	.	gene	152693	157796	.	+	.	ID=OP307.3;Name=KH2013:KH.C10.558;Parent=OP307;Note=SL1:0,SL2:0.549882266759681,SL2:SL1-ratio:Inf,intercistronic distance:1982,downstream in operon
KhC10	.	gene	159778	161164	.	+	.	ID=OP307.4;Name=KH2013:KH.C10.202;Parent=OP307;Note=SL1:0,SL2:0.24115072411531,SL2:SL1-ratio:Inf,intercistronic distance:1,downstream in operon
KhC10	.	gene	161165	163983	.	+	.	ID=OP307.5;Name=KH2013:KH.C10.285;Parent=OP307;Note=SL1:0,SL2:0.312594827563198,SL2:SL1-ratio:Inf,intercistronic distance:NA,downstream in operon
KhC10	.	operon	144200	218243	.	-	.	ID=OP308;Name=OP308;size=5;genes=KH2013:KH.C10.355,KH2013:KH.C10.256,KH2013:KH.C10.412,KH2013:KH.C10.37,KH2013:KH.C10.178
KhC10	.	gene	144200	147303	.	-	.	ID=OP308.5;Name=KH2013:KH.C10.355;Parent=OP308;Note=SL1:0,SL2:0.155727513975248,SL2:SL1-ratio:Inf,intercistronic distance:NA,downstream in operon
KhC10	.	gene	157995	158893	.	-	.	ID=OP308.4;Name=KH2013:KH.C10.256;Parent=OP308;Note=SL1:0,SL2:4.54441703110827,SL2:SL1-ratio:Inf,intercistronic distance:10692,downstream in operon
KhC10	.	gene	165273	177543	.	-	.	ID=OP308.3;Name=KH2013:KH.C10.412;Parent=OP308;Note=SL1:0,SL2:0.141103109500005,SL2:SL1-ratio:Inf,intercistronic distance:6380,downstream in operon
KhC10	.	gene	196053	211445	.	-	.	ID=OP308.2;Name=KH2013:KH.C10.37;Parent=OP308;Note=SL1:0,SL2:0.4505118685029,SL2:SL1-ratio:Inf,intercistronic distance:18510,downstream in operon
KhC10	.	gene	212278	218243	.	-	.	ID=OP308.1;Name=KH2013:KH.C10.178;Parent=OP308;Note=SL1:0,SL2:0,SL2:SL1-ratio:NaN,intercistronic distance:833,upstream in operon
KhC10	.	operon	196053	237598	.	+	.	ID=OP309;Name=OP309;size=4;genes=KH2013:KH.C10.543,KH2013:KH.C10.449,KH2013:KH.C10.9,KH2013:KH.C10.379
KhC10	.	gene	196053	196593	.	+	.	ID=OP309.1;Name=KH2013:KH.C10.543;Parent=OP309;Note=SL1:0,SL2:0,SL2:SL1-ratio:NaN,intercistronic distance:22459,upstream in operon
KhC10	.	gene	219052	223838	.	+	.	ID=OP309.2;Name=KH2013:KH.C10.449;Parent=OP309;Note=SL1:0,SL2:0.0609772708977106,SL2:SL1-ratio:Inf,intercistronic distance:6806,downstream in operon
KhC10	.	gene	230644	231413	.	+	.	ID=OP309.3;Name=KH2013:KH.C10.9;Parent=OP309;Note=SL1:0,SL2:0.0683868100957271,SL2:SL1-ratio:Inf,intercistronic distance:1,downstream in operon
KhC10	.	gene	231414	237598	.	+	.	ID=OP309.4;Name=KH2013:KH.C10.379;Parent=OP309;Note=SL1:0,SL2:2.41726844050564,SL2:SL1-ratio:Inf,intercistronic distance:NA,downstream in operon
KhC10	.	operon	223805	250043	.	-	.	ID=OP310;Name=OP310;size=3;genes=KH2013:KH.C10.550,KH2013:KH.C10.305,KH2013:KH.C10.76
KhC10	.	gene	223805	225597	.	-	.	ID=OP310.3;Name=KH2013:KH.C10.550;Parent=OP310;Note=SL1:0,SL2:0.833640714118174,SL2:SL1-ratio:Inf,intercistronic distance:NA,downstream in operon
KhC10	.	gene	226885	230309	.	-	.	ID=OP310.2;Name=KH2013:KH.C10.305;Parent=OP310;Note=SL1:0,SL2:0.0476639470571755,SL2:SL1-ratio:Inf,intercistronic distance:1288,downstream in operon
KhC10	.	gene	247127	250043	.	-	.	ID=OP310.1;Name=KH2013:KH.C10.76;Parent=OP310;Note=SL1:0,SL2:0,SL2:SL1-ratio:NaN,intercistronic distance:16818,upstream in operon
KhC10	.	operon	284876	319446	.	+	.	ID=OP311;Name=OP311;size=3;genes=KH2013:KH.C10.575,KH2013:KH.C10.362,KH2013:KH.C10.260
KhC10	.	gene	284876	288712	.	+	.	ID=OP311.1;Name=KH2013:KH.C10.575;Parent=OP311;Note=SL1:0,SL2:0,SL2:SL1-ratio:NaN,intercistronic distance:879,upstream in operon
KhC10	.	gene	289591	293933	.	+	.	ID=OP311.2;Name=KH2013:KH.C10.362;Parent=OP311;Note=SL1:0,SL2:0.115693632873148,SL2:SL1-ratio:Inf,intercistronic distance:11615,downstream in operon
KhC10	.	gene	305548	319446	.	+	.	ID=OP311.3;Name=KH2013:KH.C10.260;Parent=OP311;Note=SL1:0,SL2:0.0490596780566559,SL2:SL1-ratio:Inf,intercistronic distance:NA,downstream in operon
KhC10	.	operon	345632	369170	.	+	.	ID=OP312;Name=OP312;size=3;genes=KH2013:KH.C10.441,KH2013:KH.C10.532,KH2013:KH.C10.288
KhC10	.	gene	345632	353229	.	+	.	ID=OP312.1;Name=KH2013:KH.C10.441;Parent=OP312;Note=SL1:0,SL2:0,SL2:SL1-ratio:NaN,intercistronic distance:173,upstream in operon
KhC10	.	gene	353402	363066	.	+	.	ID=OP312.2;Name=KH2013:KH.C10.532;Parent=OP312;Note=SL1:0,SL2:0.354849440302056,SL2:SL1-ratio:Inf,intercistronic distance:2201,downstream in operon
KhC10	.	gene	365267	369170	.	+	.	ID=OP312.3;Name=KH2013:KH.C10.288;Parent=OP312;Note=SL1:0,SL2:0.145245687437671,SL2:SL1-ratio:Inf,intercistronic distance:NA,downstream in operon
KhC10	.	operon	363437	401849	.	-	.	ID=OP313;Name=OP313;size=4;genes=KH2013:KH.C10.57,KH2013:KH.C10.114,KH2013:KH.C10.173,KH2013:KH.C10.478
KhC10	.	gene	363437	365098	.	-	.	ID=OP313.4;Name=KH2013:KH.C10.57;Parent=OP313;Note=SL1:0,SL2:0.0490596780566559,SL2:SL1-ratio:Inf,intercistronic distance:NA,downstream in operon
KhC10	.	gene	384441	388104	.	-	.	ID=OP313.3;Name=KH2013:KH.C10.114;Parent=OP313;Note=SL1:0,SL2:0.301401707044715,SL2:SL1-ratio:Inf,intercistronic distance:19343,downstream in operon
KhC10	.	gene	389302	390913	.	-	.	ID=OP313.2;Name=KH2013:KH.C10.173;Parent=OP313;Note=SL1:0,SL2:0.0490596780566559,SL2:SL1-ratio:Inf,intercistronic distance:1198,downstream in operon
KhC10	.	gene	397595	401849	.	-	.	ID=OP313.1;Name=KH2013:KH.C10.478;Parent=OP313;Note=SL1:0,SL2:0,SL2:SL1-ratio:NaN,intercistronic distance:6682,upstream in operon
KhC10	.	operon	406542	423756	.	-	.	ID=OP314;Name=OP314;size=3;genes=KH2013:KH.C10.11,KH2013:KH.C10.505,KH2013:KH.C10.466
KhC10	.	gene	406542	416155	.	-	.	ID=OP314.3;Name=KH2013:KH.C10.11;Parent=OP314;Note=SL1:0,SL2:0.094556088358645,SL2:SL1-ratio:Inf,intercistronic distance:NA,downstream in operon
KhC10	.	gene	416156	417072	.	-	.	ID=OP314.2;Name=KH2013:KH.C10.505;Parent=OP314;Note=SL1:0,SL2:0.0486440203183198,SL2:SL1-ratio:Inf,intercistronic distance:1,downstream in operon
KhC10	.	gene	418904	423756	.	-	.	ID=OP314.1;Name=KH2013:KH.C10.466;Parent=OP314;Note=SL1:0,SL2:0,SL2:SL1-ratio:NaN,intercistronic distance:1832,upstream in operon
KhC10	.	operon	441641	452714	.	+	.	ID=OP315;Name=OP315;size=2;genes=KH2013:KH.C10.619,KH2013:KH.C10.392
KhC10	.	gene	441641	447849	.	+	.	ID=OP315.1;Name=KH2013:KH.C10.619;Parent=OP315;Note=SL1:0,SL2:0,SL2:SL1-ratio:NaN,intercistronic distance:298,upstream in operon
KhC10	.	gene	448147	452714	.	+	.	ID=OP315.2;Name=KH2013:KH.C10.392;Parent=OP315;Note=SL1:0,SL2:0.0482318842369183,SL2:SL1-ratio:Inf,intercistronic distance:NA,downstream in operon
KhC10	.	operon	457617	469020	.	-	.	ID=OP316;Name=OP316;size=2;genes=KH2013:KH.C10.317,KH2013:KH.C10.163
KhC10	.	gene	457617	460040	.	-	.	ID=OP316.2;Name=KH2013:KH.C10.317;Parent=OP316;Note=SL1:0,SL2:1.69339210081337,SL2:SL1-ratio:Inf,intercistronic distance:NA,downstream in operon
KhC10	.	gene	461101	469020	.	-	.	ID=OP316.1;Name=KH2013:KH.C10.163;Parent=OP316;Note=SL1:0,SL2:0,SL2:SL1-ratio:NaN,intercistronic distance:1061,upstream in operon
KhC10	.	operon	498294	528399	.	+	.	ID=OP317;Name=OP317;size=2;genes=KH2013:KH.C10.90,KH2013:KH.C10.232
KhC10	.	gene	498294	499768	.	+	.	ID=OP317.1;Name=KH2013:KH.C10.90;Parent=OP317;Note=SL1:0,SL2:0,SL2:SL1-ratio:NaN,intercistronic distance:26042,upstream in operon
KhC10	.	gene	525810	528399	.	+	.	ID=OP317.2;Name=KH2013:KH.C10.232;Parent=OP317;Note=SL1:0,SL2:0.258760964495479,SL2:SL1-ratio:Inf,intercistronic distance:NA,downstream in operon
KhC10	.	operon	500290	538450	.	-	.	ID=OP318;Name=OP318;size=7;genes=KH2013:KH.C10.565,KH2013:KH.C10.608,KH2013:KH.C10.500,KH2013:KH.C10.54,KH2013:KH.C10.337,KH2013:KH.C10.128,KH2013:KH.C10.313
KhC10	.	gene	500290	510290	.	-	.	ID=OP318.7;Name=KH2013:KH.C10.565;Parent=OP318;Note=SL1:0,SL2:0.160251014028754,SL2:SL1-ratio:Inf,intercistronic distance:NA,downstream in operon
KhC10	.	gene	510291	512144	.	-	.	ID=OP318.6;Name=KH2013:KH.C10.608;Parent=OP318;Note=SL1:0,SL2:0.0482318842369183,SL2:SL1-ratio:Inf,intercistronic distance:1,downstream in operon
KhC10	.	gene	515426	524269	.	-	.	ID=OP318.5;Name=KH2013:KH.C10.500;Parent=OP318;Note=SL1:0,SL2:0.810781738975631,SL2:SL1-ratio:Inf,intercistronic distance:3282,downstream in operon
KhC10	.	gene	528090	530119	.	-	.	ID=OP318.4;Name=KH2013:KH.C10.54;Parent=OP318;Note=SL1:0,SL2:0.221481042212868,SL2:SL1-ratio:Inf,intercistronic distance:3821,downstream in operon
KhC10	.	gene	530120	532248	.	-	.	ID=OP318.3;Name=KH2013:KH.C10.337;Parent=OP318;Note=SL1:0,SL2:0.144407357931956,SL2:SL1-ratio:Inf,intercistronic distance:1,downstream in operon
KhC10	.	gene	532249	533120	.	-	.	ID=OP318.2;Name=KH2013:KH.C10.128;Parent=OP318;Note=SL1:0,SL2:0.121954541795421,SL2:SL1-ratio:Inf,intercistronic distance:1,downstream in operon
KhC10	.	gene	536937	538450	.	-	.	ID=OP318.1;Name=KH2013:KH.C10.313;Parent=OP318;Note=SL1:0,SL2:0,SL2:SL1-ratio:NaN,intercistronic distance:3817,upstream in operon
KhC10	.	operon	542905	708589	.	+	.	ID=OP319;Name=OP319;size=6;genes=KH2013:KH.C10.548,KH2013:KH.C10.461,KH2013:KH.C10.67,KH2013:KH.C10.3,KH2013:KH.C10.508,KH2013:KH.C10.17
KhC10	.	gene	542905	544416	.	+	.	ID=OP319.1;Name=KH2013:KH.C10.548;Parent=OP319;Note=SL1:0,SL2:0,SL2:SL1-ratio:NaN,intercistronic distance:60955,upstream in operon
KhC10	.	gene	605371	616432	.	+	.	ID=OP319.2;Name=KH2013:KH.C10.461;Parent=OP319;Note=SL1:0,SL2:0.163219753103429,SL2:SL1-ratio:Inf,intercistronic distance:3963,downstream in operon
KhC10	.	gene	620395	629367	.	+	.	ID=OP319.3;Name=KH2013:KH.C10.67;Parent=OP319;Note=SL1:0,SL2:0.495706058793741,SL2:SL1-ratio:Inf,intercistronic distance:33035,downstream in operon
KhC10	.	gene	662402	663321	.	+	.	ID=OP319.4;Name=KH2013:KH.C10.3;Parent=OP319;Note=SL1:0,SL2:0.107686276343546,SL2:SL1-ratio:Inf,intercistronic distance:1,downstream in operon
KhC10	.	gene	663322	664529	.	+	.	ID=OP319.5;Name=KH2013:KH.C10.508;Parent=OP319;Note=SL1:0,SL2:0.182947428361805,SL2:SL1-ratio:Inf,intercistronic distance:16712,downstream in operon
KhC10	.	gene	681241	708589	.	+	.	ID=OP319.6;Name=KH2013:KH.C10.17;Parent=OP319;Note=SL1:0,SL2:0.233234583615761,SL2:SL1-ratio:Inf,intercistronic distance:NA,downstream in operon
KhC10	.	operon	558286	585927	.	-	.	ID=OP320;Name=OP320;size=2;genes=KH2013:KH.C10.192,KH2013:KH.C10.53
KhC10	.	gene	558286	564927	.	-	.	ID=OP320.2;Name=KH2013:KH.C10.192;Parent=OP320;Note=SL1:0,SL2:0.190869172833917,SL2:SL1-ratio:Inf,intercistronic distance:NA,downstream in operon
KhC10	.	gene	572475	585927	.	-	.	ID=OP320.1;Name=KH2013:KH.C10.53;Parent=OP320;Note=SL1:0,SL2:0,SL2:SL1-ratio:NaN,intercistronic distance:7548,upstream in operon
KhC10	.	operon	616557	707785	.	-	.	ID=OP321;Name=OP321;size=6;genes=KH2013:KH.C10.14,KH2013:KH.C10.217,KH2013:KH.C10.369,KH2013:KH.C10.218,KH2013:KH.C10.540,KH2013:KH.C10.247
KhC10	.	gene	616557	618664	.	-	.	ID=OP321.6;Name=KH2013:KH.C10.14;Parent=OP321;Note=SL1:0,SL2:0.449112108936515,SL2:SL1-ratio:Inf,intercistronic distance:NA,downstream in operon
KhC10	.	gene	629032	631243	.	-	.	ID=OP321.5;Name=KH2013:KH.C10.217;Parent=OP321;Note=SL1:0,SL2:0.371866072772619,SL2:SL1-ratio:Inf,intercistronic distance:10368,downstream in operon
KhC10	.	gene	631731	654294	.	-	.	ID=OP321.4;Name=KH2013:KH.C10.369;Parent=OP321;Note=SL1:0,SL2:0.143495113938464,SL2:SL1-ratio:Inf,intercistronic distance:488,downstream in operon
KhC10	.	gene	654522	662079	.	-	.	ID=OP321.3;Name=KH2013:KH.C10.218;Parent=OP321;Note=SL1:0,SL2:0.785384888218136,SL2:SL1-ratio:Inf,intercistronic distance:228,downstream in operon
KhC10	.	gene	664489	667954	.	-	.	ID=OP321.2;Name=KH2013:KH.C10.540;Parent=OP321;Note=SL1:0,SL2:0.139364894124877,SL2:SL1-ratio:Inf,intercistronic distance:2410,downstream in operon
KhC10	.	gene	706777	707785	.	-	.	ID=OP321.1;Name=KH2013:KH.C10.247;Parent=OP321;Note=SL1:0,SL2:0,SL2:SL1-ratio:NaN,intercistronic distance:38823,upstream in operon
KhC10	.	operon	701233	788398	.	+	.	ID=OP322;Name=OP322;size=5;genes=KH2013:KH.C10.401,KH2013:KH.C10.396,KH2013:KH.C10.212,KH2013:KH.C10.91,KH2013:KH.C10.74
KhC10	.	gene	701233	703767	.	+	.	ID=OP322.1;Name=KH2013:KH.C10.401;Parent=OP322;Note=SL1:0,SL2:0,SL2:SL1-ratio:NaN,intercistronic distance:41263,upstream in operon
KhC10	.	gene	745030	747638	.	+	.	ID=OP322.2;Name=KH2013:KH.C10.396;Parent=OP322;Note=SL1:0,SL2:0.0482318842369183,SL2:SL1-ratio:Inf,intercistronic distance:4956,downstream in operon
KhC10	.	gene	752594	754358	.	+	.	ID=OP322.3;Name=KH2013:KH.C10.212;Parent=OP322;Note=SL1:0,SL2:0.177062199851756,SL2:SL1-ratio:Inf,intercistronic distance:10756,downstream in operon
KhC10	.	gene	765114	774367	.	+	.	ID=OP322.4;Name=KH2013:KH.C10.91;Parent=OP322;Note=SL1:0,SL2:1.20524694517109,SL2:SL1-ratio:Inf,intercistronic distance:9059,downstream in operon
KhC10	.	gene	783426	788398	.	+	.	ID=OP322.5;Name=KH2013:KH.C10.74;Parent=OP322;Note=SL1:0,SL2:0.0972880406366396,SL2:SL1-ratio:Inf,intercistronic distance:NA,downstream in operon
KhC10	.	operon	714007	743387	.	-	.	ID=OP323;Name=OP323;size=2;genes=KH2013:KH.C10.132,KH2013:KH.C10.196
KhC10	.	gene	714007	719641	.	-	.	ID=OP323.2;Name=KH2013:KH.C10.132;Parent=OP323;Note=SL1:0,SL2:0.0476639470571755,SL2:SL1-ratio:Inf,intercistronic distance:NA,downstream in operon
KhC10	.	gene	735961	743387	.	-	.	ID=OP323.1;Name=KH2013:KH.C10.196;Parent=OP323;Note=SL1:0,SL2:0,SL2:SL1-ratio:NaN,intercistronic distance:16320,upstream in operon
KhC10	.	operon	747790	812548	.	-	.	ID=OP324;Name=OP324;size=4;genes=KH2013:KH.C10.614,KH2013:KH.C10.615,KH2013:KH.C10.597,KH2013:KH.C10.367
KhC10	.	gene	747790	749795	.	-	.	ID=OP324.4;Name=KH2013:KH.C10.614;Parent=OP324;Note=SL1:0,SL2:0.752397745138995,SL2:SL1-ratio:Inf,intercistronic distance:NA,downstream in operon
KhC10	.	gene	749796	751956	.	-	.	ID=OP324.3;Name=KH2013:KH.C10.615;Parent=OP324;Note=SL1:0,SL2:0.204159267415335,SL2:SL1-ratio:Inf,intercistronic distance:1,downstream in operon
KhC10	.	gene	754241	764812	.	-	.	ID=OP324.2;Name=KH2013:KH.C10.597;Parent=OP324;Note=SL1:0,SL2:0.0490596780566559,SL2:SL1-ratio:Inf,intercistronic distance:2285,downstream in operon
KhC10	.	gene	809960	812548	.	-	.	ID=OP324.1;Name=KH2013:KH.C10.367;Parent=OP324;Note=SL1:0,SL2:0,SL2:SL1-ratio:NaN,intercistronic distance:45148,upstream in operon
KhC10	.	operon	790013	805945	.	+	.	ID=OP325;Name=OP325;size=2;genes=KH2013:KH.C10.213,KH2013:KH.C10.372
KhC10	.	gene	790013	793945	.	+	.	ID=OP325.1;Name=KH2013:KH.C10.213;Parent=OP325;Note=SL1:0,SL2:0,SL2:SL1-ratio:NaN,intercistronic distance:356,upstream in operon
KhC10	.	gene	794301	805945	.	+	.	ID=OP325.2;Name=KH2013:KH.C10.372;Parent=OP325;Note=SL1:0,SL2:0.110127510852824,SL2:SL1-ratio:Inf,intercistronic distance:NA,downstream in operon
KhC10	.	operon	822060	826342	.	-	.	ID=OP326;Name=OP326;size=2;genes=KH2013:KH.C10.99,KH2013:KH.C10.600
KhC10	.	gene	822060	824456	.	-	.	ID=OP326.2;Name=KH2013:KH.C10.99;Parent=OP326;Note=SL1:0,SL2:0.11145759422713,SL2:SL1-ratio:Inf,intercistronic distance:NA,downstream in operon
KhC10	.	gene	825797	826342	.	-	.	ID=OP326.1;Name=KH2013:KH.C10.600;Parent=OP326;Note=SL1:0,SL2:0,SL2:SL1-ratio:NaN,intercistronic distance:1341,upstream in operon
KhC10	.	operon	827282	840142	.	-	.	ID=OP327;Name=OP327;size=3;genes=KH2013:KH.C10.10,KH2013:KH.C10.599,KH2013:KH.C10.301
KhC10	.	gene	827282	828104	.	-	.	ID=OP327.3;Name=KH2013:KH.C10.10;Parent=OP327;Note=SL1:0,SL2:0.0490596780566559,SL2:SL1-ratio:Inf,intercistronic distance:NA,downstream in operon
KhC10	.	gene	830405	834774	.	-	.	ID=OP327.2;Name=KH2013:KH.C10.599;Parent=OP327;Note=SL1:0,SL2:0.0482318842369183,SL2:SL1-ratio:Inf,intercistronic distance:2301,downstream in operon
KhC10	.	gene	835356	840142	.	-	.	ID=OP327.1;Name=KH2013:KH.C10.301;Parent=OP327;Note=SL1:0,SL2:0,SL2:SL1-ratio:NaN,intercistronic distance:582,upstream in operon
KhC10	.	operon	856631	893885	.	+	.	ID=OP328;Name=OP328;size=2;genes=KH2013:KH.C10.422,KH2013:KH.C10.150
KhC10	.	gene	856631	858237	.	+	.	ID=OP328.1;Name=KH2013:KH.C10.422;Parent=OP328;Note=SL1:0,SL2:0,SL2:SL1-ratio:NaN,intercistronic distance:21277,upstream in operon
KhC10	.	gene	879514	893885	.	+	.	ID=OP328.2;Name=KH2013:KH.C10.150;Parent=OP328;Note=SL1:0,SL2:0.560623542386748,SL2:SL1-ratio:Inf,intercistronic distance:NA,downstream in operon
KhC10	.	operon	858867	903016	.	-	.	ID=OP329;Name=OP329;size=3;genes=KH2013:KH.C10.84,KH2013:KH.C10.590,KH2013:KH.C10.613
KhC10	.	gene	858867	863571	.	-	.	ID=OP329.3;Name=KH2013:KH.C10.84;Parent=OP329;Note=SL1:0,SL2:0.156297474722897,SL2:SL1-ratio:Inf,intercistronic distance:NA,downstream in operon
KhC10	.	gene	863559	865279	.	-	.	ID=OP329.2;Name=KH2013:KH.C10.590;Parent=OP329;Note=SL1:0,SL2:0.152658663802173,SL2:SL1-ratio:Inf,intercistronic distance:-12,downstream in operon
KhC10	.	gene	894588	903016	.	-	.	ID=OP329.1;Name=KH2013:KH.C10.613;Parent=OP329;Note=SL1:0,SL2:0,SL2:SL1-ratio:NaN,intercistronic distance:29309,upstream in operon
KhC10	.	operon	962242	1021895	.	-	.	ID=OP330;Name=OP330;size=4;genes=KH2013:KH.C10.130,KH2013:KH.C10.162,KH2013:KH.C10.105,KH2013:KH.C10.387
KhC10	.	gene	962242	968660	.	-	.	ID=OP330.4;Name=KH2013:KH.C10.130;Parent=OP330;Note=SL1:0,SL2:0.146821602485505,SL2:SL1-ratio:Inf,intercistronic distance:NA,downstream in operon
KhC10	.	gene	969329	970755	.	-	.	ID=OP330.3;Name=KH2013:KH.C10.162;Parent=OP330;Note=SL1:0,SL2:0.199077084972819,SL2:SL1-ratio:Inf,intercistronic distance:669,downstream in operon
KhC10	.	gene	984820	992538	.	-	.	ID=OP330.2;Name=KH2013:KH.C10.105;Parent=OP330;Note=SL1:0,SL2:0.523622895501493,SL2:SL1-ratio:Inf,intercistronic distance:14065,downstream in operon
KhC10	.	gene	1018897	1021895	.	-	.	ID=OP330.1;Name=KH2013:KH.C10.387;Parent=OP330;Note=SL1:0,SL2:0,SL2:SL1-ratio:NaN,intercistronic distance:26359,upstream in operon
KhC10	.	operon	973619	1010839	.	+	.	ID=OP331;Name=OP331;size=2;genes=KH2013:KH.C10.193,KH2013:KH.C10.581
KhC10	.	gene	973619	981422	.	+	.	ID=OP331.1;Name=KH2013:KH.C10.193;Parent=OP331;Note=SL1:0,SL2:0,SL2:SL1-ratio:NaN,intercistronic distance:12004,upstream in operon
KhC10	.	gene	993426	1010839	.	+	.	ID=OP331.2;Name=KH2013:KH.C10.581;Parent=OP331;Note=SL1:0,SL2:0.432726842484902,SL2:SL1-ratio:Inf,intercistronic distance:NA,downstream in operon
KhC10	.	operon	1011542	1040114	.	+	.	ID=OP332;Name=OP332;size=3;genes=KH2013:KH.C10.518,KH2013:KH.C10.345,KH2013:KH.C10.298
KhC10	.	gene	1011542	1013765	.	+	.	ID=OP332.1;Name=KH2013:KH.C10.518;Parent=OP332;Note=SL1:0,SL2:0,SL2:SL1-ratio:NaN,intercistronic distance:21757,upstream in operon
KhC10	.	gene	1035522	1037410	.	+	.	ID=OP332.2;Name=KH2013:KH.C10.345;Parent=OP332;Note=SL1:0,SL2:0.146288464174467,SL2:SL1-ratio:Inf,intercistronic distance:1,downstream in operon
KhC10	.	gene	1037411	1040114	.	+	.	ID=OP332.3;Name=KH2013:KH.C10.298;Parent=OP332;Note=SL1:0,SL2:0.181996745879343,SL2:SL1-ratio:Inf,intercistronic distance:NA,downstream in operon
KhC10	.	operon	1058302	1078744	.	+	.	ID=OP333;Name=OP333;size=2;genes=KH2013:KH.C10.578,KH2013:KH.C10.556
KhC10	.	gene	1058302	1058690	.	+	.	ID=OP333.1;Name=KH2013:KH.C10.578;Parent=OP333;Note=SL1:0,SL2:0,SL2:SL1-ratio:NaN,intercistronic distance:3697,upstream in operon
KhC10	.	gene	1062387	1078744	.	+	.	ID=OP333.2;Name=KH2013:KH.C10.556;Parent=OP333;Note=SL1:0,SL2:0.230086370725123,SL2:SL1-ratio:Inf,intercistronic distance:NA,downstream in operon
KhC10	.	operon	1070582	1120122	.	+	.	ID=OP334;Name=OP334;size=7;genes=KH2013:KH.C10.103,KH2013:KH.C10.252,KH2013:KH.C10.101,KH2013:KH.C10.566,KH2013:KH.C10.434,KH2013:KH.C10.86,KH2013:KH.C10.129
KhC10	.	gene	1070582	1070868	.	+	.	ID=OP334.1;Name=KH2013:KH.C10.103;Parent=OP334;Note=SL1:0,SL2:0,SL2:SL1-ratio:NaN,intercistronic distance:8865,upstream in operon
KhC10	.	gene	1079733	1086308	.	+	.	ID=OP334.2;Name=KH2013:KH.C10.252;Parent=OP334;Note=SL1:0,SL2:0.0661953236198727,SL2:SL1-ratio:Inf,intercistronic distance:1388,downstream in operon
KhC10	.	gene	1087696	1089986	.	+	.	ID=OP334.3;Name=KH2013:KH.C10.101;Parent=OP334;Note=SL1:0,SL2:0.352438198279514,SL2:SL1-ratio:Inf,intercistronic distance:5406,downstream in operon
KhC10	.	gene	1095392	1100837	.	+	.	ID=OP334.4;Name=KH2013:KH.C10.566;Parent=OP334;Note=SL1:0,SL2:0.165545382807735,SL2:SL1-ratio:Inf,intercistronic distance:7098,downstream in operon
KhC10	.	gene	1107935	1114633	.	+	.	ID=OP334.5;Name=KH2013:KH.C10.434;Parent=OP334;Note=SL1:0,SL2:0.177527224587955,SL2:SL1-ratio:Inf,intercistronic distance:54,downstream in operon
KhC10	.	gene	1114687	1115096	.	+	.	ID=OP334.6;Name=KH2013:KH.C10.86;Parent=OP334;Note=SL1:0,SL2:0.0482318842369183,SL2:SL1-ratio:Inf,intercistronic distance:1,downstream in operon
KhC10	.	gene	1115097	1120122	.	+	.	ID=OP334.7;Name=KH2013:KH.C10.129;Parent=OP334;Note=SL1:0,SL2:0.109781502144319,SL2:SL1-ratio:Inf,intercistronic distance:NA,downstream in operon
KhC10	.	operon	1232136	1310956	.	-	.	ID=OP335;Name=OP335;size=3;genes=KH2013:KH.C10.207,KH2013:KH.C10.81,KH2013:KH.C10.377
KhC10	.	gene	1232136	1255551	.	-	.	ID=OP335.3;Name=KH2013:KH.C10.207;Parent=OP335;Note=SL1:0,SL2:0.0981193561133118,SL2:SL1-ratio:Inf,intercistronic distance:NA,downstream in operon
KhC10	.	gene	1277717	1291218	.	-	.	ID=OP335.2;Name=KH2013:KH.C10.81;Parent=OP335;Note=SL1:0,SL2:0.263792160360849,SL2:SL1-ratio:Inf,intercistronic distance:22166,downstream in operon
KhC10	.	gene	1299201	1310956	.	-	.	ID=OP335.1;Name=KH2013:KH.C10.377;Parent=OP335;Note=SL1:0,SL2:0,SL2:SL1-ratio:NaN,intercistronic distance:7983,upstream in operon
KhC10	.	operon	1291791	1317252	.	+	.	ID=OP336;Name=OP336;size=3;genes=KH2013:KH.C10.284,KH2013:KH.C10.271,KH2013:KH.C10.240
KhC10	.	gene	1291791	1298845	.	+	.	ID=OP336.1;Name=KH2013:KH.C10.284;Parent=OP336;Note=SL1:0,SL2:0,SL2:SL1-ratio:NaN,intercistronic distance:12487,upstream in operon
KhC10	.	gene	1311332	1312319	.	+	.	ID=OP336.2;Name=KH2013:KH.C10.271;Parent=OP336;Note=SL1:0,SL2:0.196238712226624,SL2:SL1-ratio:Inf,intercistronic distance:1,downstream in operon
KhC10	.	gene	1312320	1317252	.	+	.	ID=OP336.3;Name=KH2013:KH.C10.240;Parent=OP336;Note=SL1:0,SL2:0.483498113796751,SL2:SL1-ratio:Inf,intercistronic distance:NA,downstream in operon
KhC10	.	operon	1318865	1368804	.	+	.	ID=OP337;Name=OP337;size=6;genes=KH2013:KH.C10.69,KH2013:KH.C10.176,KH2013:KH.C10.397,KH2013:KH.C10.170,KH2013:KH.C10.596,KH2013:KH.C10.440
KhC10	.	gene	1318865	1320067	.	+	.	ID=OP337.1;Name=KH2013:KH.C10.69;Parent=OP337;Note=SL1:0,SL2:0,SL2:SL1-ratio:NaN,intercistronic distance:1,upstream in operon
KhC10	.	gene	1320068	1321025	.	+	.	ID=OP337.2;Name=KH2013:KH.C10.176;Parent=OP337;Note=SL1:0,SL2:0.277901139960461,SL2:SL1-ratio:Inf,intercistronic distance:1,downstream in operon
KhC10	.	gene	1321026	1323627	.	+	.	ID=OP337.3;Name=KH2013:KH.C10.397;Parent=OP337;Note=SL1:0,SL2:0.0687930332625202,SL2:SL1-ratio:Inf,intercistronic distance:9297,downstream in operon
KhC10	.	gene	1332924	1354365	.	+	.	ID=OP337.4;Name=KH2013:KH.C10.170;Parent=OP337;Note=SL1:0,SL2:0.095327894114351,SL2:SL1-ratio:Inf,intercistronic distance:2062,downstream in operon
KhC10	.	gene	1356427	1357227	.	+	.	ID=OP337.5;Name=KH2013:KH.C10.596;Parent=OP337;Note=SL1:0,SL2:0.170409719447463,SL2:SL1-ratio:Inf,intercistronic distance:1,downstream in operon
KhC10	.	gene	1357228	1368804	.	+	.	ID=OP337.6;Name=KH2013:KH.C10.440;Parent=OP337;Note=SL1:0,SL2:0.0696824470624384,SL2:SL1-ratio:Inf,intercistronic distance:NA,downstream in operon
KhC10	.	operon	1323271	1349306	.	-	.	ID=OP338;Name=OP338;size=2;genes=KH2013:KH.C10.45,KH2013:KH.C10.457
KhC10	.	gene	1323271	1332484	.	-	.	ID=OP338.2;Name=KH2013:KH.C10.45;Parent=OP338;Note=SL1:0,SL2:0.6148261386436,SL2:SL1-ratio:Inf,intercistronic distance:NA,downstream in operon
KhC10	.	gene	1343125	1349306	.	-	.	ID=OP338.1;Name=KH2013:KH.C10.457;Parent=OP338;Note=SL1:0,SL2:0,SL2:SL1-ratio:NaN,intercistronic distance:10641,upstream in operon
KhC10	.	operon	1381767	1432138	.	-	.	ID=OP339;Name=OP339;size=4;genes=KH2013:KH.C10.72,KH2013:KH.C10.113,KH2013:KH.C10.251,KH2013:KH.C10.361
KhC10	.	gene	1381767	1389000	.	-	.	ID=OP339.4;Name=KH2013:KH.C10.72;Parent=OP339;Note=SL1:0,SL2:0.151621963340945,SL2:SL1-ratio:Inf,intercistronic distance:NA,downstream in operon
KhC10	.	gene	1395944	1402412	.	-	.	ID=OP339.3;Name=KH2013:KH.C10.113;Parent=OP339;Note=SL1:0,SL2:0.363931461721262,SL2:SL1-ratio:Inf,intercistronic distance:6944,downstream in operon
KhC10	.	gene	1423647	1429160	.	-	.	ID=OP339.2;Name=KH2013:KH.C10.251;Parent=OP339;Note=SL1:0,SL2:0.2407104424282,SL2:SL1-ratio:Inf,intercistronic distance:21235,downstream in operon
KhC10	.	gene	1429418	1432138	.	-	.	ID=OP339.1;Name=KH2013:KH.C10.361;Parent=OP339;Note=SL1:0,SL2:0,SL2:SL1-ratio:NaN,intercistronic distance:258,upstream in operon
KhC10	.	operon	1394353	1423188	.	+	.	ID=OP340;Name=OP340;size=4;genes=KH2013:KH.C10.365,KH2013:KH.C10.360,KH2013:KH.C10.16,KH2013:KH.C10.122
KhC10	.	gene	1394353	1395668	.	+	.	ID=OP340.1;Name=KH2013:KH.C10.365;Parent=OP340;Note=SL1:0,SL2:0,SL2:SL1-ratio:NaN,intercistronic distance:21806,upstream in operon
KhC10	.	gene	1417474	1418671	.	+	.	ID=OP340.2;Name=KH2013:KH.C10.360;Parent=OP340;Note=SL1:0,SL2:8.02549900342709,SL2:SL1-ratio:Inf,intercistronic distance:337,downstream in operon
KhC10	.	gene	1419008	1420413	.	+	.	ID=OP340.3;Name=KH2013:KH.C10.16;Parent=OP340;Note=SL1:0,SL2:0.176506505640342,SL2:SL1-ratio:Inf,intercistronic distance:1,downstream in operon
KhC10	.	gene	1420414	1423188	.	+	.	ID=OP340.4;Name=KH2013:KH.C10.122;Parent=OP340;Note=SL1:0,SL2:0.103752134130691,SL2:SL1-ratio:Inf,intercistronic distance:NA,downstream in operon
KhC10	.	operon	1424457	1450317	.	+	.	ID=OP341;Name=OP341;size=2;genes=KH2013:KH.C10.572,KH2013:KH.C10.46
KhC10	.	gene	1424457	1425771	.	+	.	ID=OP341.1;Name=KH2013:KH.C10.572;Parent=OP341;Note=SL1:0,SL2:0,SL2:SL1-ratio:NaN,intercistronic distance:13853,upstream in operon
KhC10	.	gene	1439624	1450317	.	+	.	ID=OP341.2;Name=KH2013:KH.C10.46;Parent=OP341;Note=SL1:0,SL2:0.696129070386285,SL2:SL1-ratio:Inf,intercistronic distance:NA,downstream in operon
KhC10	.	operon	1433580	1489848	.	-	.	ID=OP342;Name=OP342;size=2;genes=KH2013:KH.C10.511,KH2013:KH.C10.47
KhC10	.	gene	1433580	1438832	.	-	.	ID=OP342.2;Name=KH2013:KH.C10.511;Parent=OP342;Note=SL1:0,SL2:0.321974534604423,SL2:SL1-ratio:Inf,intercistronic distance:NA,downstream in operon
KhC10	.	gene	1483772	1489848	.	-	.	ID=OP342.1;Name=KH2013:KH.C10.47;Parent=OP342;Note=SL1:0,SL2:0,SL2:SL1-ratio:NaN,intercistronic distance:44940,upstream in operon
KhC10	.	operon	1464459	1512366	.	+	.	ID=OP343;Name=OP343;size=3;genes=KH2013:KH.C10.88,KH2013:KH.C10.604,KH2013:KH.C10.499
KhC10	.	gene	1464459	1472820	.	+	.	ID=OP343.1;Name=KH2013:KH.C10.88;Parent=OP343;Note=SL1:0,SL2:0,SL2:SL1-ratio:NaN,intercistronic distance:965,upstream in operon
KhC10	.	gene	1473785	1482992	.	+	.	ID=OP343.2;Name=KH2013:KH.C10.604;Parent=OP343;Note=SL1:0,SL2:0.0490596780566559,SL2:SL1-ratio:Inf,intercistronic distance:18812,downstream in operon
KhC10	.	gene	1501804	1512366	.	+	.	ID=OP343.3;Name=KH2013:KH.C10.499;Parent=OP343;Note=SL1:0,SL2:0.152917556138415,SL2:SL1-ratio:Inf,intercistronic distance:NA,downstream in operon
KhC10	.	operon	1512522	1573745	.	+	.	ID=OP344;Name=OP344;size=3;genes=KH2013:KH.C10.191,KH2013:KH.C10.79,KH2013:KH.C10.391
KhC10	.	gene	1512522	1517200	.	+	.	ID=OP344.1;Name=KH2013:KH.C10.191;Parent=OP344;Note=SL1:0,SL2:0,SL2:SL1-ratio:NaN,intercistronic distance:40873,upstream in operon
KhC10	.	gene	1558073	1566684	.	+	.	ID=OP344.2;Name=KH2013:KH.C10.79;Parent=OP344;Note=SL1:0,SL2:0.313041282509475,SL2:SL1-ratio:Inf,intercistronic distance:3017,downstream in operon
KhC10	.	gene	1569701	1573745	.	+	.	ID=OP344.3;Name=KH2013:KH.C10.391;Parent=OP344;Note=SL1:0,SL2:0.0490596780566559,SL2:SL1-ratio:Inf,intercistronic distance:NA,downstream in operon
KhC10	.	operon	1516950	1528943	.	-	.	ID=OP345;Name=OP345;size=3;genes=KH2013:KH.C10.56,KH2013:KH.C10.263,KH2013:KH.C10.533
KhC10	.	gene	1516950	1518801	.	-	.	ID=OP345.3;Name=KH2013:KH.C10.56;Parent=OP345;Note=SL1:0,SL2:0.28939130542151,SL2:SL1-ratio:Inf,intercistronic distance:NA,downstream in operon
KhC10	.	gene	1518802	1524270	.	-	.	ID=OP345.2;Name=KH2013:KH.C10.263;Parent=OP345;Note=SL1:0,SL2:0.0661953236198727,SL2:SL1-ratio:Inf,intercistronic distance:1,downstream in operon
KhC10	.	gene	1524271	1528943	.	-	.	ID=OP345.1;Name=KH2013:KH.C10.533;Parent=OP345;Note=SL1:0,SL2:0,SL2:SL1-ratio:NaN,intercistronic distance:1,upstream in operon
KhC10	.	operon	1528986	1565009	.	-	.	ID=OP346;Name=OP346;size=4;genes=KH2013:KH.C10.598,KH2013:KH.C10.357,KH2013:KH.C10.77,KH2013:KH.C10.268
KhC10	.	gene	1528986	1544742	.	-	.	ID=OP346.4;Name=KH2013:KH.C10.598;Parent=OP346;Note=SL1:0,SL2:0.133233777402919,SL2:SL1-ratio:Inf,intercistronic distance:NA,downstream in operon
KhC10	.	gene	1546360	1555888	.	-	.	ID=OP346.3;Name=KH2013:KH.C10.357;Parent=OP346;Note=SL1:0,SL2:0.227445878212302,SL2:SL1-ratio:Inf,intercistronic distance:1618,downstream in operon
KhC10	.	gene	1555889	1557415	.	-	.	ID=OP346.2;Name=KH2013:KH.C10.77;Parent=OP346;Note=SL1:0,SL2:0.124937874641834,SL2:SL1-ratio:Inf,intercistronic distance:1,downstream in operon
KhC10	.	gene	1564651	1565009	.	-	.	ID=OP346.1;Name=KH2013:KH.C10.268;Parent=OP346;Note=SL1:0,SL2:0,SL2:SL1-ratio:NaN,intercistronic distance:7236,upstream in operon
KhC10	.	operon	1573746	1577770	.	+	.	ID=OP347;Name=OP347;size=2;genes=KH2013:KH.C10.501,KH2013:KH.C10.620
KhC10	.	gene	1573746	1575580	.	+	.	ID=OP347.1;Name=KH2013:KH.C10.501;Parent=OP347;Note=SL1:0,SL2:0,SL2:SL1-ratio:NaN,intercistronic distance:592,upstream in operon
KhC10	.	gene	1576172	1577770	.	+	.	ID=OP347.2;Name=KH2013:KH.C10.620;Parent=OP347;Note=SL1:0,SL2:0.0476639470571755,SL2:SL1-ratio:Inf,intercistronic distance:NA,downstream in operon
KhC10	.	operon	1577615	1623833	.	-	.	ID=OP348;Name=OP348;size=3;genes=KH2013:KH.C10.65,KH2013:KH.C10.480,KH2013:KH.C10.306
KhC10	.	gene	1577615	1586122	.	-	.	ID=OP348.3;Name=KH2013:KH.C10.65;Parent=OP348;Note=SL1:0,SL2:0.095327894114351,SL2:SL1-ratio:Inf,intercistronic distance:NA,downstream in operon
KhC10	.	gene	1608477	1611711	.	-	.	ID=OP348.2;Name=KH2013:KH.C10.480;Parent=OP348;Note=SL1:0,SL2:0.0776272446150935,SL2:SL1-ratio:Inf,intercistronic distance:22355,downstream in operon
KhC10	.	gene	1623677	1623833	.	-	.	ID=OP348.1;Name=KH2013:KH.C10.306;Parent=OP348;Note=SL1:0,SL2:0,SL2:SL1-ratio:NaN,intercistronic distance:11966,upstream in operon
KhC10	.	operon	1577620	1628277	.	+	.	ID=OP349;Name=OP349;size=4;genes=KH2013:KH.C10.290,KH2013:KH.C10.152,KH2013:KH.C10.530,KH2013:KH.C10.291
KhC10	.	gene	1577620	1579371	.	+	.	ID=OP349.1;Name=KH2013:KH.C10.290;Parent=OP349;Note=SL1:0,SL2:0,SL2:SL1-ratio:NaN,intercistronic distance:9098,upstream in operon
KhC10	.	gene	1588469	1600904	.	+	.	ID=OP349.2;Name=KH2013:KH.C10.152;Parent=OP349;Note=SL1:0,SL2:0.184846962165103,SL2:SL1-ratio:Inf,intercistronic distance:600,downstream in operon
KhC10	.	gene	1601504	1608569	.	+	.	ID=OP349.3;Name=KH2013:KH.C10.530;Parent=OP349;Note=SL1:0,SL2:0.146288464174467,SL2:SL1-ratio:Inf,intercistronic distance:7801,downstream in operon
KhC10	.	gene	1616370	1628277	.	+	.	ID=OP349.4;Name=KH2013:KH.C10.291;Parent=OP349;Note=SL1:0,SL2:0.238310616764684,SL2:SL1-ratio:Inf,intercistronic distance:NA,downstream in operon
KhC10	.	operon	1633880	1715749	.	+	.	ID=OP350;Name=OP350;size=5;genes=KH2013:KH.C10.487,KH2013:KH.C10.248,KH2013:KH.C10.549,KH2013:KH.C10.44,KH2013:KH.C10.21
KhC10	.	gene	1633880	1636068	.	+	.	ID=OP350.1;Name=KH2013:KH.C10.487;Parent=OP350;Note=SL1:0,SL2:0,SL2:SL1-ratio:NaN,intercistronic distance:13556,upstream in operon
KhC10	.	gene	1649624	1651911	.	+	.	ID=OP350.2;Name=KH2013:KH.C10.248;Parent=OP350;Note=SL1:0,SL2:0.0687930332625202,SL2:SL1-ratio:Inf,intercistronic distance:36929,downstream in operon
KhC10	.	gene	1688840	1705143	.	+	.	ID=OP350.3;Name=KH2013:KH.C10.549;Parent=OP350;Note=SL1:0,SL2:0.147179034169968,SL2:SL1-ratio:Inf,intercistronic distance:4548,downstream in operon
KhC10	.	gene	1709691	1710724	.	+	.	ID=OP350.4;Name=KH2013:KH.C10.44;Parent=OP350;Note=SL1:0,SL2:0.467782086170651,SL2:SL1-ratio:Inf,intercistronic distance:1,downstream in operon
KhC10	.	gene	1710725	1715749	.	+	.	ID=OP350.5;Name=KH2013:KH.C10.21;Parent=OP350;Note=SL1:0,SL2:0.288471945822229,SL2:SL1-ratio:Inf,intercistronic distance:NA,downstream in operon
KhC10	.	operon	1634053	1653185	.	-	.	ID=OP351;Name=OP351;size=3;genes=KH2013:KH.C10.514,KH2013:KH.C10.187,KH2013:KH.C10.102
KhC10	.	gene	1634053	1644378	.	-	.	ID=OP351.3;Name=KH2013:KH.C10.514;Parent=OP351;Note=SL1:0,SL2:1.64531691757816,SL2:SL1-ratio:Inf,intercistronic distance:NA,downstream in operon
KhC10	.	gene	1644379	1645137	.	-	.	ID=OP351.2;Name=KH2013:KH.C10.187;Parent=OP351;Note=SL1:0,SL2:0.119133206118776,SL2:SL1-ratio:Inf,intercistronic distance:1,downstream in operon
KhC10	.	gene	1651095	1653185	.	-	.	ID=OP351.1;Name=KH2013:KH.C10.102;Parent=OP351;Note=SL1:0,SL2:0,SL2:SL1-ratio:NaN,intercistronic distance:5958,upstream in operon
KhC10	.	operon	1654760	1678941	.	-	.	ID=OP352;Name=OP352;size=3;genes=KH2013:KH.C10.96,KH2013:KH.C10.404,KH2013:KH.C10.124
KhC10	.	gene	1654760	1662237	.	-	.	ID=OP352.3;Name=KH2013:KH.C10.96;Parent=OP352;Note=SL1:0,SL2:0.375722677618447,SL2:SL1-ratio:Inf,intercistronic distance:NA,downstream in operon
KhC10	.	gene	1662238	1665216	.	-	.	ID=OP352.2;Name=KH2013:KH.C10.404;Parent=OP352;Note=SL1:0,SL2:0.0844139008979553,SL2:SL1-ratio:Inf,intercistronic distance:1,downstream in operon
KhC10	.	gene	1670144	1678941	.	-	.	ID=OP352.1;Name=KH2013:KH.C10.124;Parent=OP352;Note=SL1:0,SL2:0,SL2:SL1-ratio:NaN,intercistronic distance:4928,upstream in operon
KhC10	.	operon	1704926	1818449	.	-	.	ID=OP353;Name=OP353;size=4;genes=KH2013:KH.C10.197,KH2013:KH.C10.444,KH2013:KH.C10.249,KH2013:KH.C10.426
KhC10	.	gene	1704926	1709367	.	-	.	ID=OP353.4;Name=KH2013:KH.C10.197;Parent=OP353;Note=SL1:0,SL2:0.109725863827363,SL2:SL1-ratio:Inf,intercistronic distance:NA,downstream in operon
KhC10	.	gene	1715715	1720151	.	-	.	ID=OP353.3;Name=KH2013:KH.C10.444;Parent=OP353;Note=SL1:0,SL2:0.18948881491333,SL2:SL1-ratio:Inf,intercistronic distance:6348,downstream in operon
KhC10	.	gene	1735229	1784272	.	-	.	ID=OP353.2;Name=KH2013:KH.C10.249;Parent=OP353;Note=SL1:0,SL2:0.131198148517905,SL2:SL1-ratio:Inf,intercistronic distance:15078,downstream in operon
KhC10	.	gene	1816767	1818449	.	-	.	ID=OP353.1;Name=KH2013:KH.C10.426;Parent=OP353;Note=SL1:0,SL2:0,SL2:SL1-ratio:NaN,intercistronic distance:32495,upstream in operon
KhC10	.	operon	1726842	1832053	.	+	.	ID=OP354;Name=OP354;size=6;genes=KH2013:KH.C10.343,KH2013:KH.C10.49,KH2013:KH.C10.87,KH2013:KH.C10.304,KH2013:KH.C10.78,KH2013:KH.C10.574
KhC10	.	gene	1726842	1734886	.	+	.	ID=OP354.1;Name=KH2013:KH.C10.343;Parent=OP354;Note=SL1:0,SL2:0,SL2:SL1-ratio:NaN,intercistronic distance:50634,upstream in operon
KhC10	.	gene	1785520	1796068	.	+	.	ID=OP354.2;Name=KH2013:KH.C10.49;Parent=OP354;Note=SL1:0,SL2:0.367355166435027,SL2:SL1-ratio:Inf,intercistronic distance:2691,downstream in operon
KhC10	.	gene	1798759	1800340	.	+	.	ID=OP354.3;Name=KH2013:KH.C10.87;Parent=OP354;Note=SL1:0,SL2:0.280847855217407,SL2:SL1-ratio:Inf,intercistronic distance:3962,downstream in operon
KhC10	.	gene	1804302	1806573	.	+	.	ID=OP354.4;Name=KH2013:KH.C10.304;Parent=OP354;Note=SL1:0,SL2:0.0608732244887675,SL2:SL1-ratio:Inf,intercistronic distance:3118,downstream in operon
KhC10	.	gene	1809691	1813597	.	+	.	ID=OP354.5;Name=KH2013:KH.C10.78;Parent=OP354;Note=SL1:0,SL2:1.23168918483319,SL2:SL1-ratio:Inf,intercistronic distance:13928,downstream in operon
KhC10	.	gene	1827525	1832053	.	+	.	ID=OP354.6;Name=KH2013:KH.C10.574;Parent=OP354;Note=SL1:0,SL2:0.0981193561133118,SL2:SL1-ratio:Inf,intercistronic distance:NA,downstream in operon
KhC10	.	operon	1832730	1875433	.	+	.	ID=OP355;Name=OP355;size=2;genes=KH2013:KH.C10.71,KH2013:KH.C10.140
KhC10	.	gene	1832730	1837629	.	+	.	ID=OP355.1;Name=KH2013:KH.C10.71;Parent=OP355;Note=SL1:0,SL2:0,SL2:SL1-ratio:NaN,intercistronic distance:20953,upstream in operon
KhC10	.	gene	1858582	1875433	.	+	.	ID=OP355.2;Name=KH2013:KH.C10.140;Parent=OP355;Note=SL1:0,SL2:1.58630216697484,SL2:SL1-ratio:Inf,intercistronic distance:NA,downstream in operon
KhC10	.	operon	1840997	1902211	.	-	.	ID=OP356;Name=OP356;size=4;genes=KH2013:KH.C10.108,KH2013:KH.C10.116,KH2013:KH.C10.104,KH2013:KH.C10.12
KhC10	.	gene	1840997	1841585	.	-	.	ID=OP356.4;Name=KH2013:KH.C10.108;Parent=OP356;Note=SL1:0,SL2:0.164507342189741,SL2:SL1-ratio:Inf,intercistronic distance:NA,downstream in operon
KhC10	.	gene	1842976	1850872	.	-	.	ID=OP356.3;Name=KH2013:KH.C10.116;Parent=OP356;Note=SL1:0,SL2:0.395438033786275,SL2:SL1-ratio:Inf,intercistronic distance:1391,downstream in operon
KhC10	.	gene	1880388	1893373	.	-	.	ID=OP356.2;Name=KH2013:KH.C10.104;Parent=OP356;Note=SL1:0,SL2:0.311626479528414,SL2:SL1-ratio:Inf,intercistronic distance:29516,downstream in operon
KhC10	.	gene	1900358	1902211	.	-	.	ID=OP356.1;Name=KH2013:KH.C10.12;Parent=OP356;Note=SL1:0,SL2:0,SL2:SL1-ratio:NaN,intercistronic distance:6985,upstream in operon
KhC10	.	operon	1896722	2052749	.	+	.	ID=OP357;Name=OP357;size=6;genes=KH2013:KH.C10.182,KH2013:KH.C10.472,KH2013:KH.C10.393,KH2013:KH.C10.520,KH2013:KH.C10.286,KH2013:KH.C10.80
KhC10	.	gene	1896722	1900509	.	+	.	ID=OP357.1;Name=KH2013:KH.C10.182;Parent=OP357;Note=SL1:0,SL2:0,SL2:SL1-ratio:NaN,intercistronic distance:19437,upstream in operon
KhC10	.	gene	1919946	1924298	.	+	.	ID=OP357.2;Name=KH2013:KH.C10.472;Parent=OP357;Note=SL1:0,SL2:0.756052845826727,SL2:SL1-ratio:Inf,intercistronic distance:57554,downstream in operon
KhC10	.	gene	1981852	2001286	.	+	.	ID=OP357.3;Name=KH2013:KH.C10.393;Parent=OP357;Note=SL1:0,SL2:0.0482318842369183,SL2:SL1-ratio:Inf,intercistronic distance:1343,downstream in operon
KhC10	.	gene	2002629	2004965	.	+	.	ID=OP357.4;Name=KH2013:KH.C10.520;Parent=OP357;Note=SL1:0,SL2:0.0490596780566559,SL2:SL1-ratio:Inf,intercistronic distance:18743,downstream in operon
KhC10	.	gene	2023708	2039335	.	+	.	ID=OP357.5;Name=KH2013:KH.C10.286;Parent=OP357;Note=SL1:0,SL2:0.0490596780566559,SL2:SL1-ratio:Inf,intercistronic distance:4956,downstream in operon
KhC10	.	gene	2044291	2052749	.	+	.	ID=OP357.6;Name=KH2013:KH.C10.80;Parent=OP357;Note=SL1:0,SL2:0.095327894114351,SL2:SL1-ratio:Inf,intercistronic distance:NA,downstream in operon
KhC10	.	operon	1903944	1976828	.	-	.	ID=OP358;Name=OP358;size=2;genes=KH2013:KH.C10.569,KH2013:KH.C10.429
KhC10	.	gene	1903944	1916513	.	-	.	ID=OP358.2;Name=KH2013:KH.C10.569;Parent=OP358;Note=SL1:0,SL2:0.146235593427702,SL2:SL1-ratio:Inf,intercistronic distance:NA,downstream in operon
KhC10	.	gene	1924682	1976828	.	-	.	ID=OP358.1;Name=KH2013:KH.C10.429;Parent=OP358;Note=SL1:0,SL2:0,SL2:SL1-ratio:NaN,intercistronic distance:8169,upstream in operon
KhC10	.	operon	1971450	1981653	.	-	.	ID=OP359;Name=OP359;size=2;genes=KH2013:KH.C10.28,KH2013:KH.C10.568
KhC10	.	gene	1971450	1972307	.	-	.	ID=OP359.2;Name=KH2013:KH.C10.28;Parent=OP359;Note=SL1:0,SL2:0.0482318842369183,SL2:SL1-ratio:Inf,intercistronic distance:NA,downstream in operon
KhC10	.	gene	1978810	1981653	.	-	.	ID=OP359.1;Name=KH2013:KH.C10.568;Parent=OP359;Note=SL1:0,SL2:0,SL2:SL1-ratio:NaN,intercistronic distance:6503,upstream in operon
KhC10	.	operon	2012531	2022303	.	-	.	ID=OP360;Name=OP360;size=3;genes=KH2013:KH.C10.245,KH2013:KH.C10.563,KH2013:KH.C10.561
KhC10	.	gene	2012531	2018984	.	-	.	ID=OP360.3;Name=KH2013:KH.C10.245;Parent=OP360;Note=SL1:0,SL2:0.175958760089101,SL2:SL1-ratio:Inf,intercistronic distance:NA,downstream in operon
KhC10	.	gene	2018985	2021100	.	-	.	ID=OP360.2;Name=KH2013:KH.C10.563;Parent=OP360;Note=SL1:0,SL2:1.04142982333668,SL2:SL1-ratio:Inf,intercistronic distance:1,downstream in operon
KhC10	.	gene	2021101	2022303	.	-	.	ID=OP360.1;Name=KH2013:KH.C10.561;Parent=OP360;Note=SL1:0,SL2:0,SL2:SL1-ratio:NaN,intercistronic distance:1,upstream in operon
KhC10	.	operon	2070844	2097109	.	-	.	ID=OP361;Name=OP361;size=2;genes=KH2013:KH.C10.223,KH2013:KH.C10.535
KhC10	.	gene	2070844	2082028	.	-	.	ID=OP361.2;Name=KH2013:KH.C10.223;Parent=OP361;Note=SL1:0,SL2:0.115947230054765,SL2:SL1-ratio:Inf,intercistronic distance:NA,downstream in operon
KhC10	.	gene	2082933	2097109	.	-	.	ID=OP361.1;Name=KH2013:KH.C10.535;Parent=OP361;Note=SL1:0,SL2:0,SL2:SL1-ratio:NaN,intercistronic distance:905,upstream in operon
KhC10	.	operon	2075116	2123285	.	+	.	ID=OP362;Name=OP362;size=2;genes=KH2013:KH.C10.456,KH2013:KH.C10.208
KhC10	.	gene	2075116	2076104	.	+	.	ID=OP362.1;Name=KH2013:KH.C10.456;Parent=OP362;Note=SL1:0,SL2:0,SL2:SL1-ratio:NaN,intercistronic distance:43817,upstream in operon
KhC10	.	gene	2119921	2123285	.	+	.	ID=OP362.2;Name=KH2013:KH.C10.208;Parent=OP362;Note=SL1:0,SL2:0.0838774203483024,SL2:SL1-ratio:Inf,intercistronic distance:NA,downstream in operon
KhC10	.	operon	2104363	2168675	.	-	.	ID=OP363;Name=OP363;size=3;genes=KH2013:KH.C10.560,KH2013:KH.C10.601,KH2013:KH.C10.311
KhC10	.	gene	2104363	2115418	.	-	.	ID=OP363.3;Name=KH2013:KH.C10.560;Parent=OP363;Note=SL1:0,SL2:0.166898362693347,SL2:SL1-ratio:Inf,intercistronic distance:NA,downstream in operon
KhC10	.	gene	2124392	2126867	.	-	.	ID=OP363.2;Name=KH2013:KH.C10.601;Parent=OP363;Note=SL1:0,SL2:0.159042006088706,SL2:SL1-ratio:Inf,intercistronic distance:8974,downstream in operon
KhC10	.	gene	2152324	2168675	.	-	.	ID=OP363.1;Name=KH2013:KH.C10.311;Parent=OP363;Note=SL1:0,SL2:0,SL2:SL1-ratio:NaN,intercistronic distance:25457,upstream in operon
KhC10	.	operon	2122999	2151965	.	+	.	ID=OP364;Name=OP364;size=2;genes=KH2013:KH.C10.595,KH2013:KH.C10.2
KhC10	.	gene	2122999	2124495	.	+	.	ID=OP364.1;Name=KH2013:KH.C10.595;Parent=OP364;Note=SL1:0,SL2:0,SL2:SL1-ratio:NaN,intercistronic distance:7848,upstream in operon
KhC10	.	gene	2132343	2151965	.	+	.	ID=OP364.2;Name=KH2013:KH.C10.2;Parent=OP364;Note=SL1:0,SL2:0.319527997558901,SL2:SL1-ratio:Inf,intercistronic distance:NA,downstream in operon
KhC10	.	operon	2207403	2227579	.	+	.	ID=OP365;Name=OP365;size=2;genes=KH2013:KH.C10.233,KH2013:KH.C10.368
KhC10	.	gene	2207403	2213604	.	+	.	ID=OP365.1;Name=KH2013:KH.C10.233;Parent=OP365;Note=SL1:0,SL2:0,SL2:SL1-ratio:NaN,intercistronic distance:3054,upstream in operon
KhC10	.	gene	2216658	2227579	.	+	.	ID=OP365.2;Name=KH2013:KH.C10.368;Parent=OP365;Note=SL1:0,SL2:0.120134148312679,SL2:SL1-ratio:Inf,intercistronic distance:NA,downstream in operon
KhC10	.	operon	2227269	2320038	.	-	.	ID=OP366;Name=OP366;size=2;genes=KH2013:KH.C10.55,KH2013:KH.C10.6
KhC10	.	gene	2227269	2244665	.	-	.	ID=OP366.2;Name=KH2013:KH.C10.55;Parent=OP366;Note=SL1:0,SL2:0.134577231958251,SL2:SL1-ratio:Inf,intercistronic distance:NA,downstream in operon
KhC10	.	gene	2317120	2320038	.	-	.	ID=OP366.1;Name=KH2013:KH.C10.6;Parent=OP366;Note=SL1:0,SL2:0,SL2:SL1-ratio:NaN,intercistronic distance:72455,upstream in operon
KhC10	.	operon	2229884	2311312	.	+	.	ID=OP367;Name=OP367;size=2;genes=KH2013:KH.C10.618,KH2013:KH.C10.19
KhC10	.	gene	2229884	2234211	.	+	.	ID=OP367.1;Name=KH2013:KH.C10.618;Parent=OP367;Note=SL1:0,SL2:0,SL2:SL1-ratio:NaN,intercistronic distance:12006,upstream in operon
KhC10	.	gene	2246217	2311312	.	+	.	ID=OP367.2;Name=KH2013:KH.C10.19;Parent=OP367;Note=SL1:0,SL2:0.0482318842369183,SL2:SL1-ratio:Inf,intercistronic distance:NA,downstream in operon
KhC10	.	operon	2321534	2377630	.	+	.	ID=OP368;Name=OP368;size=3;genes=KH2013:KH.C10.541,KH2013:KH.C10.382,KH2013:KH.C10.524
KhC10	.	gene	2321534	2324459	.	+	.	ID=OP368.1;Name=KH2013:KH.C10.541;Parent=OP368;Note=SL1:0,SL2:0,SL2:SL1-ratio:NaN,intercistronic distance:1,upstream in operon
KhC10	.	gene	2324460	2348533	.	+	.	ID=OP368.2;Name=KH2013:KH.C10.382;Parent=OP368;Note=SL1:0,SL2:0.451649967661862,SL2:SL1-ratio:Inf,intercistronic distance:12384,downstream in operon
KhC10	.	gene	2360917	2377630	.	+	.	ID=OP368.3;Name=KH2013:KH.C10.524;Parent=OP368;Note=SL1:0,SL2:0.0837563949355723,SL2:SL1-ratio:Inf,intercistronic distance:NA,downstream in operon
KhC10	.	operon	2383481	2412366	.	+	.	ID=OP369;Name=OP369;size=2;genes=KH2013:KH.C10.454,KH2013:KH.C10.459
KhC10	.	gene	2383481	2394173	.	+	.	ID=OP369.1;Name=KH2013:KH.C10.454;Parent=OP369;Note=SL1:0,SL2:0,SL2:SL1-ratio:NaN,intercistronic distance:1513,upstream in operon
KhC10	.	gene	2395686	2412366	.	+	.	ID=OP369.2;Name=KH2013:KH.C10.459;Parent=OP369;Note=SL1:0,SL2:1.18102423470308,SL2:SL1-ratio:Inf,intercistronic distance:NA,downstream in operon
KhC10	.	operon	2412204	2436564	.	+	.	ID=OP370;Name=OP370;size=3;genes=KH2013:KH.C10.403,KH2013:KH.C10.612,KH2013:KH.C10.546
KhC10	.	gene	2412204	2416504	.	+	.	ID=OP370.1;Name=KH2013:KH.C10.403;Parent=OP370;Note=SL1:0,SL2:0,SL2:SL1-ratio:NaN,intercistronic distance:1079,upstream in operon
KhC10	.	gene	2417583	2421256	.	+	.	ID=OP370.2;Name=KH2013:KH.C10.612;Parent=OP370;Note=SL1:0,SL2:0.239525884550534,SL2:SL1-ratio:Inf,intercistronic distance:12317,downstream in operon
KhC10	.	gene	2433573	2436564	.	+	.	ID=OP370.3;Name=KH2013:KH.C10.546;Parent=OP370;Note=SL1:0,SL2:0.109781502144319,SL2:SL1-ratio:Inf,intercistronic distance:NA,downstream in operon
KhC10	.	operon	2420646	2466866	.	-	.	ID=OP371;Name=OP371;size=5;genes=KH2013:KH.C10.485,KH2013:KH.C10.318,KH2013:KH.C10.270,KH2013:KH.C10.279,KH2013:KH.C10.431
KhC10	.	gene	2420646	2427791	.	-	.	ID=OP371.5;Name=KH2013:KH.C10.485;Parent=OP371;Note=SL1:0,SL2:0.43717210430483,SL2:SL1-ratio:Inf,intercistronic distance:NA,downstream in operon
KhC10	.	gene	2428490	2430485	.	-	.	ID=OP371.4;Name=KH2013:KH.C10.318;Parent=OP371;Note=SL1:0,SL2:0.337306362685939,SL2:SL1-ratio:Inf,intercistronic distance:699,downstream in operon
KhC10	.	gene	2437082	2442303	.	-	.	ID=OP371.3;Name=KH2013:KH.C10.270;Parent=OP371;Note=SL1:0,SL2:2.69640842880794,SL2:SL1-ratio:Inf,intercistronic distance:6597,downstream in operon
KhC10	.	gene	2442304	2443779	.	-	.	ID=OP371.2;Name=KH2013:KH.C10.279;Parent=OP371;Note=SL1:0,SL2:0.151397401656743,SL2:SL1-ratio:Inf,intercistronic distance:1,downstream in operon
KhC10	.	gene	2449991	2466866	.	-	.	ID=OP371.1;Name=KH2013:KH.C10.431;Parent=OP371;Note=SL1:0,SL2:0,SL2:SL1-ratio:NaN,intercistronic distance:6212,upstream in operon
KhC10	.	operon	2444764	2486891	.	+	.	ID=OP372;Name=OP372;size=2;genes=KH2013:KH.C10.294,KH2013:KH.C10.231
KhC10	.	gene	2444764	2449910	.	+	.	ID=OP372.1;Name=KH2013:KH.C10.294;Parent=OP372;Note=SL1:0,SL2:0,SL2:SL1-ratio:NaN,intercistronic distance:26983,upstream in operon
KhC10	.	gene	2476893	2486891	.	+	.	ID=OP372.2;Name=KH2013:KH.C10.231;Parent=OP372;Note=SL1:0,SL2:0.182551521336206,SL2:SL1-ratio:Inf,intercistronic distance:NA,downstream in operon
KhC10	.	operon	2487288	2503844	.	-	.	ID=OP373;Name=OP373;size=2;genes=KH2013:KH.C10.416,KH2013:KH.C10.230
KhC10	.	gene	2487288	2493423	.	-	.	ID=OP373.2;Name=KH2013:KH.C10.416;Parent=OP373;Note=SL1:0,SL2:0.327083780336772,SL2:SL1-ratio:Inf,intercistronic distance:NA,downstream in operon
KhC10	.	gene	2499980	2503844	.	-	.	ID=OP373.1;Name=KH2013:KH.C10.230;Parent=OP373;Note=SL1:0,SL2:0,SL2:SL1-ratio:NaN,intercistronic distance:6557,upstream in operon
KhC10	.	operon	2487321	2602648	.	+	.	ID=OP374;Name=OP374;size=2;genes=KH2013:KH.C10.296,KH2013:KH.C10.349
KhC10	.	gene	2487321	2488975	.	+	.	ID=OP374.1;Name=KH2013:KH.C10.296;Parent=OP374;Note=SL1:0,SL2:0,SL2:SL1-ratio:NaN,intercistronic distance:111588,upstream in operon
KhC10	.	gene	2600563	2602648	.	+	.	ID=OP374.2;Name=KH2013:KH.C10.349;Parent=OP374;Note=SL1:0,SL2:0.478303935331509,SL2:SL1-ratio:Inf,intercistronic distance:NA,downstream in operon
KhC10	.	operon	2508432	2547580	.	-	.	ID=OP375;Name=OP375;size=3;genes=KH2013:KH.C10.330,KH2013:KH.C10.59,KH2013:KH.C10.331
KhC10	.	gene	2508432	2526192	.	-	.	ID=OP375.3;Name=KH2013:KH.C10.330;Parent=OP375;Note=SL1:0,SL2:0.153825898753399,SL2:SL1-ratio:Inf,intercistronic distance:NA,downstream in operon
KhC10	.	gene	2527625	2544830	.	-	.	ID=OP375.2;Name=KH2013:KH.C10.59;Parent=OP375;Note=SL1:0,SL2:1.6054842448965,SL2:SL1-ratio:Inf,intercistronic distance:1433,downstream in operon
KhC10	.	gene	2546062	2547580	.	-	.	ID=OP375.1;Name=KH2013:KH.C10.331;Parent=OP375;Note=SL1:0,SL2:0,SL2:SL1-ratio:NaN,intercistronic distance:1232,upstream in operon
KhC10	.	operon	2551071	2577628	.	-	.	ID=OP376;Name=OP376;size=3;genes=KH2013:KH.C10.22,KH2013:KH.C10.468,KH2013:KH.C10.186
KhC10	.	gene	2551071	2558850	.	-	.	ID=OP376.3;Name=KH2013:KH.C10.22;Parent=OP376;Note=SL1:0,SL2:1.76996290789014,SL2:SL1-ratio:Inf,intercistronic distance:NA,downstream in operon
KhC10	.	gene	2558851	2563668	.	-	.	ID=OP376.2;Name=KH2013:KH.C10.468;Parent=OP376;Note=SL1:0,SL2:0.105331014587547,SL2:SL1-ratio:Inf,intercistronic distance:1,downstream in operon
KhC10	.	gene	2564105	2577628	.	-	.	ID=OP376.1;Name=KH2013:KH.C10.186;Parent=OP376;Note=SL1:0,SL2:0,SL2:SL1-ratio:NaN,intercistronic distance:437,upstream in operon
KhC10	.	operon	2578085	2600582	.	-	.	ID=OP377;Name=OP377;size=3;genes=KH2013:KH.C10.583,KH2013:KH.C10.100,KH2013:KH.C10.346
KhC10	.	gene	2578085	2585310	.	-	.	ID=OP377.3;Name=KH2013:KH.C10.583;Parent=OP377;Note=SL1:0,SL2:0.0483151102950829,SL2:SL1-ratio:Inf,intercistronic distance:NA,downstream in operon
KhC10	.	gene	2585544	2587803	.	-	.	ID=OP377.2;Name=KH2013:KH.C10.100;Parent=OP377;Note=SL1:0,SL2:0.17122247281734,SL2:SL1-ratio:Inf,intercistronic distance:234,downstream in operon
KhC10	.	gene	2587804	2600582	.	-	.	ID=OP377.1;Name=KH2013:KH.C10.346;Parent=OP377;Note=SL1:0,SL2:0,SL2:SL1-ratio:NaN,intercistronic distance:1,upstream in operon
KhC10	.	operon	2615285	2655685	.	+	.	ID=OP378;Name=OP378;size=2;genes=KH2013:KH.C10.262,KH2013:KH.C10.58
KhC10	.	gene	2615285	2620421	.	+	.	ID=OP378.1;Name=KH2013:KH.C10.262;Parent=OP378;Note=SL1:0,SL2:0,SL2:SL1-ratio:NaN,intercistronic distance:14747,upstream in operon
KhC10	.	gene	2635168	2655685	.	+	.	ID=OP378.2;Name=KH2013:KH.C10.58;Parent=OP378;Note=SL1:0,SL2:0.394574001307508,SL2:SL1-ratio:Inf,intercistronic distance:NA,downstream in operon
KhC10	.	operon	2620375	2631964	.	-	.	ID=OP379;Name=OP379;size=3;genes=KH2013:KH.C10.427,KH2013:KH.C10.539,KH2013:KH.C10.476
KhC10	.	gene	2620375	2625294	.	-	.	ID=OP379.3;Name=KH2013:KH.C10.427;Parent=OP379;Note=SL1:0,SL2:0.453360681765677,SL2:SL1-ratio:Inf,intercistronic distance:NA,downstream in operon
KhC10	.	gene	2625295	2628044	.	-	.	ID=OP379.2;Name=KH2013:KH.C10.539;Parent=OP379;Note=SL1:0,SL2:0.106994274886792,SL2:SL1-ratio:Inf,intercistronic distance:1,downstream in operon
KhC10	.	gene	2628044	2631964	.	-	.	ID=OP379.1;Name=KH2013:KH.C10.476;Parent=OP379;Note=SL1:0,SL2:0,SL2:SL1-ratio:NaN,intercistronic distance:0,upstream in operon
KhC10	.	operon	2656345	2677746	.	+	.	ID=OP380;Name=OP380;size=2;genes=KH2013:KH.C10.462,KH2013:KH.C10.203
KhC10	.	gene	2656345	2657464	.	+	.	ID=OP380.1;Name=KH2013:KH.C10.462;Parent=OP380;Note=SL1:0,SL2:0,SL2:SL1-ratio:NaN,intercistronic distance:16151,upstream in operon
KhC10	.	gene	2673615	2677746	.	+	.	ID=OP380.2;Name=KH2013:KH.C10.203;Parent=OP380;Note=SL1:0,SL2:0.0483567771624053,SL2:SL1-ratio:Inf,intercistronic distance:NA,downstream in operon
KhC10	.	operon	2660799	2685553	.	-	.	ID=OP381;Name=OP381;size=2;genes=KH2013:KH.C10.166,KH2013:KH.C10.525
KhC10	.	gene	2660799	2670232	.	-	.	ID=OP381.2;Name=KH2013:KH.C10.166;Parent=OP381;Note=SL1:0,SL2:0.778858157022221,SL2:SL1-ratio:Inf,intercistronic distance:NA,downstream in operon
KhC10	.	gene	2683460	2685553	.	-	.	ID=OP381.1;Name=KH2013:KH.C10.525;Parent=OP381;Note=SL1:0,SL2:0,SL2:SL1-ratio:NaN,intercistronic distance:13228,upstream in operon
KhC10	.	operon	2679082	2711301	.	+	.	ID=OP382;Name=OP382;size=2;genes=KH2013:KH.C10.515,KH2013:KH.C10.164
KhC10	.	gene	2679082	2682332	.	+	.	ID=OP382.1;Name=KH2013:KH.C10.515;Parent=OP382;Note=SL1:0,SL2:0,SL2:SL1-ratio:NaN,intercistronic distance:14294,upstream in operon
KhC10	.	gene	2696626	2711301	.	+	.	ID=OP382.2;Name=KH2013:KH.C10.164;Parent=OP382;Note=SL1:0,SL2:0.165235352931247,SL2:SL1-ratio:Inf,intercistronic distance:NA,downstream in operon
KhC10	.	operon	2690797	2724805	.	-	.	ID=OP383;Name=OP383;size=2;genes=KH2013:KH.C10.463,KH2013:KH.C10.39
KhC10	.	gene	2690797	2695645	.	-	.	ID=OP383.2;Name=KH2013:KH.C10.463;Parent=OP383;Note=SL1:0,SL2:0.298408287391913,SL2:SL1-ratio:Inf,intercistronic distance:NA,downstream in operon
KhC10	.	gene	2724179	2724805	.	-	.	ID=OP383.1;Name=KH2013:KH.C10.39;Parent=OP383;Note=SL1:0,SL2:0,SL2:SL1-ratio:NaN,intercistronic distance:28534,upstream in operon
KhC10	.	operon	2712701	2815805	.	+	.	ID=OP384;Name=OP384;size=6;genes=KH2013:KH.C10.551,KH2013:KH.C10.295,KH2013:KH.C10.106,KH2013:KH.C10.253,KH2013:KH.C10.576,KH2013:KH.C10.320
KhC10	.	gene	2712701	2728979	.	+	.	ID=OP384.1;Name=KH2013:KH.C10.551;Parent=OP384;Note=SL1:0,SL2:0,SL2:SL1-ratio:NaN,intercistronic distance:8451,upstream in operon
KhC10	.	gene	2737430	2738447	.	+	.	ID=OP384.2;Name=KH2013:KH.C10.295;Parent=OP384;Note=SL1:0,SL2:0.0966302205901658,SL2:SL1-ratio:Inf,intercistronic distance:620,downstream in operon
KhC10	.	gene	2739067	2757514	.	+	.	ID=OP384.3;Name=KH2013:KH.C10.106;Parent=OP384;Note=SL1:0,SL2:0.144309625259755,SL2:SL1-ratio:Inf,intercistronic distance:15462,downstream in operon
KhC10	.	gene	2772976	2796021	.	+	.	ID=OP384.4;Name=KH2013:KH.C10.253;Parent=OP384;Note=SL1:0,SL2:0.198850968382978,SL2:SL1-ratio:Inf,intercistronic distance:2493,downstream in operon
KhC10	.	gene	2798514	2799919	.	+	.	ID=OP384.5;Name=KH2013:KH.C10.576;Parent=OP384;Note=SL1:0,SL2:0.108191825718396,SL2:SL1-ratio:Inf,intercistronic distance:1,downstream in operon
KhC10	.	gene	2799920	2815805	.	+	.	ID=OP384.6;Name=KH2013:KH.C10.320;Parent=OP384;Note=SL1:0,SL2:0.383552171017176,SL2:SL1-ratio:Inf,intercistronic distance:NA,downstream in operon
KhC10	.	operon	2729084	2841845	.	-	.	ID=OP385;Name=OP385;size=4;genes=KH2013:KH.C10.517,KH2013:KH.C10.125,KH2013:KH.C10.358,KH2013:KH.C10.607
KhC10	.	gene	2729084	2733326	.	-	.	ID=OP385.4;Name=KH2013:KH.C10.517;Parent=OP385;Note=SL1:0,SL2:0.0835026084112785,SL2:SL1-ratio:Inf,intercistronic distance:NA,downstream in operon
KhC10	.	gene	2757476	2761573	.	-	.	ID=OP385.3;Name=KH2013:KH.C10.125;Parent=OP385;Note=SL1:0,SL2:0.222642182433139,SL2:SL1-ratio:Inf,intercistronic distance:24150,downstream in operon
KhC10	.	gene	2768324	2771138	.	-	.	ID=OP385.2;Name=KH2013:KH.C10.358;Parent=OP385;Note=SL1:0,SL2:0.107440236498323,SL2:SL1-ratio:Inf,intercistronic distance:6751,downstream in operon
KhC10	.	gene	2824051	2841845	.	-	.	ID=OP385.1;Name=KH2013:KH.C10.607;Parent=OP385;Note=SL1:0,SL2:0,SL2:SL1-ratio:NaN,intercistronic distance:52913,upstream in operon
KhC10	.	operon	2823255	2872412	.	+	.	ID=OP386;Name=OP386;size=2;genes=KH2013:KH.C10.184,KH2013:KH.C10.241
KhC10	.	gene	2823255	2824181	.	+	.	ID=OP386.1;Name=KH2013:KH.C10.184;Parent=OP386;Note=SL1:0,SL2:0,SL2:SL1-ratio:NaN,intercistronic distance:44164,upstream in operon
KhC10	.	gene	2868345	2872412	.	+	.	ID=OP386.2;Name=KH2013:KH.C10.241;Parent=OP386;Note=SL1:0,SL2:0.0687930332625202,SL2:SL1-ratio:Inf,intercistronic distance:NA,downstream in operon
KhC10	.	operon	2864792	2883196	.	-	.	ID=OP387;Name=OP387;size=3;genes=KH2013:KH.C10.350,KH2013:KH.C10.220,KH2013:KH.C10.537
KhC10	.	gene	2864792	2867776	.	-	.	ID=OP387.3;Name=KH2013:KH.C10.350;Parent=OP387;Note=SL1:0,SL2:0.0966302205901658,SL2:SL1-ratio:Inf,intercistronic distance:NA,downstream in operon
KhC10	.	gene	2872467	2872970	.	-	.	ID=OP387.2;Name=KH2013:KH.C10.220;Parent=OP387;Note=SL1:0,SL2:0.420216339412951,SL2:SL1-ratio:Inf,intercistronic distance:4691,downstream in operon
KhC10	.	gene	2873490	2883196	.	-	.	ID=OP387.1;Name=KH2013:KH.C10.537;Parent=OP387;Note=SL1:0,SL2:0,SL2:SL1-ratio:NaN,intercistronic distance:520,upstream in operon
KhC10	.	operon	2918662	2941628	.	+	.	ID=OP388;Name=OP388;size=8;genes=KH2013:KH.C10.587,KH2013:KH.C10.1,KH2013:KH.C10.418,KH2013:KH.C10.582,KH2013:KH.C10.188,KH2013:KH.C10.340,KH2013:KH.C10.52,KH2013:KH.C10.136
KhC10	.	gene	2918662	2919036	.	+	.	ID=OP388.1;Name=KH2013:KH.C10.587;Parent=OP388;Note=SL1:0,SL2:0,SL2:SL1-ratio:NaN,intercistronic distance:3554,upstream in operon
KhC10	.	gene	2922590	2924229	.	+	.	ID=OP388.2;Name=KH2013:KH.C10.1;Parent=OP388;Note=SL1:0,SL2:0.212072487290986,SL2:SL1-ratio:Inf,intercistronic distance:702,downstream in operon
KhC10	.	gene	2924931	2928911	.	+	.	ID=OP388.3;Name=KH2013:KH.C10.418;Parent=OP388;Note=SL1:0,SL2:0.0696824470624384,SL2:SL1-ratio:Inf,intercistronic distance:1764,downstream in operon
KhC10	.	gene	2930675	2931932	.	+	.	ID=OP388.4;Name=KH2013:KH.C10.582;Parent=OP388;Note=SL1:0,SL2:0.0490596780566559,SL2:SL1-ratio:Inf,intercistronic distance:853,downstream in operon
KhC10	.	gene	2932785	2935777	.	+	.	ID=OP388.5;Name=KH2013:KH.C10.188;Parent=OP388;Note=SL1:0,SL2:0.0826176764656234,SL2:SL1-ratio:Inf,intercistronic distance:1,downstream in operon
KhC10	.	gene	2935778	2937482	.	+	.	ID=OP388.6;Name=KH2013:KH.C10.340;Parent=OP388;Note=SL1:0,SL2:0.10523397558185,SL2:SL1-ratio:Inf,intercistronic distance:1,downstream in operon
KhC10	.	gene	2937483	2939302	.	+	.	ID=OP388.7;Name=KH2013:KH.C10.52;Parent=OP388;Note=SL1:0,SL2:0.110719572858743,SL2:SL1-ratio:Inf,intercistronic distance:-1,downstream in operon
KhC10	.	gene	2939301	2941628	.	+	.	ID=OP388.8;Name=KH2013:KH.C10.136;Parent=OP388;Note=SL1:0,SL2:0.0490596780566559,SL2:SL1-ratio:Inf,intercistronic distance:NA,downstream in operon
KhC10	.	operon	2941898	2948314	.	+	.	ID=OP389;Name=OP389;size=3;genes=KH2013:KH.C10.562,KH2013:KH.C10.398,KH2013:KH.C10.222
KhC10	.	gene	2941898	2942374	.	+	.	ID=OP389.1;Name=KH2013:KH.C10.562;Parent=OP389;Note=SL1:0,SL2:0,SL2:SL1-ratio:NaN,intercistronic distance:1,upstream in operon
KhC10	.	gene	2942375	2944227	.	+	.	ID=OP389.2;Name=KH2013:KH.C10.398;Parent=OP389;Note=SL1:0,SL2:0.303367472207708,SL2:SL1-ratio:Inf,intercistronic distance:816,downstream in operon
KhC10	.	gene	2945043	2948314	.	+	.	ID=OP389.3;Name=KH2013:KH.C10.222;Parent=OP389;Note=SL1:0,SL2:0.0486440203183198,SL2:SL1-ratio:Inf,intercistronic distance:NA,downstream in operon
KhC10	.	operon	2955733	3010310	.	-	.	ID=OP390;Name=OP390;size=4;genes=KH2013:KH.C10.507,KH2013:KH.C10.332,KH2013:KH.C10.5,KH2013:KH.C10.470
KhC10	.	gene	2955733	2958547	.	-	.	ID=OP390.4;Name=KH2013:KH.C10.507;Parent=OP390;Note=SL1:0,SL2:0.157468770266996,SL2:SL1-ratio:Inf,intercistronic distance:NA,downstream in operon
KhC10	.	gene	2959839	2962031	.	-	.	ID=OP390.3;Name=KH2013:KH.C10.332;Parent=OP390;Note=SL1:0,SL2:0.0490596780566559,SL2:SL1-ratio:Inf,intercistronic distance:1292,downstream in operon
KhC10	.	gene	2992366	2997783	.	-	.	ID=OP390.2;Name=KH2013:KH.C10.5;Parent=OP390;Note=SL1:0,SL2:0.150126281237628,SL2:SL1-ratio:Inf,intercistronic distance:30335,downstream in operon
KhC10	.	gene	3007902	3010310	.	-	.	ID=OP390.1;Name=KH2013:KH.C10.470;Parent=OP390;Note=SL1:0,SL2:0,SL2:SL1-ratio:NaN,intercistronic distance:10119,upstream in operon
KhC10	.	operon	2963002	3006153	.	+	.	ID=OP391;Name=OP391;size=4;genes=KH2013:KH.C10.141,KH2013:KH.C10.238,KH2013:KH.C10.322,KH2013:KH.C10.622
KhC10	.	gene	2963002	2967609	.	+	.	ID=OP391.1;Name=KH2013:KH.C10.141;Parent=OP391;Note=SL1:0,SL2:0,SL2:SL1-ratio:NaN,intercistronic distance:484,upstream in operon
KhC10	.	gene	2968093	2976922	.	+	.	ID=OP391.2;Name=KH2013:KH.C10.238;Parent=OP391;Note=SL1:0,SL2:0.580313641862521,SL2:SL1-ratio:Inf,intercistronic distance:6496,downstream in operon
KhC10	.	gene	2983418	2990171	.	+	.	ID=OP391.3;Name=KH2013:KH.C10.322;Parent=OP391;Note=SL1:0,SL2:0.0964637684738366,SL2:SL1-ratio:Inf,intercistronic distance:529,downstream in operon
KhC10	.	gene	2990700	3006153	.	+	.	ID=OP391.4;Name=KH2013:KH.C10.622;Parent=OP391;Note=SL1:0,SL2:0.0683868100957271,SL2:SL1-ratio:Inf,intercistronic distance:NA,downstream in operon
KhC10	.	operon	3039316	3185926	.	+	.	ID=OP392;Name=OP392;size=4;genes=KH2013:KH.C10.385,KH2013:KH.C10.609,KH2013:KH.C10.174,KH2013:KH.C10.513
KhC10	.	gene	3039316	3069629	.	+	.	ID=OP392.1;Name=KH2013:KH.C10.385;Parent=OP392;Note=SL1:0,SL2:0,SL2:SL1-ratio:NaN,intercistronic distance:45122,upstream in operon
KhC10	.	gene	3114751	3117468	.	+	.	ID=OP392.2;Name=KH2013:KH.C10.609;Parent=OP392;Note=SL1:0,SL2:0.0490596780566559,SL2:SL1-ratio:Inf,intercistronic distance:22695,downstream in operon
KhC10	.	gene	3140163	3170571	.	+	.	ID=OP392.3;Name=KH2013:KH.C10.174;Parent=OP392;Note=SL1:0,SL2:0.442689600221033,SL2:SL1-ratio:Inf,intercistronic distance:6620,downstream in operon
KhC10	.	gene	3177191	3185926	.	+	.	ID=OP392.4;Name=KH2013:KH.C10.513;Parent=OP392;Note=SL1:0,SL2:0.0837563949355723,SL2:SL1-ratio:Inf,intercistronic distance:NA,downstream in operon
KhC10	.	operon	3186556	3225967	.	-	.	ID=OP393;Name=OP393;size=4;genes=KH2013:KH.C10.157,KH2013:KH.C10.282,KH2013:KH.C10.42,KH2013:KH.C10.389
KhC10	.	gene	3186556	3196810	.	-	.	ID=OP393.4;Name=KH2013:KH.C10.157;Parent=OP393;Note=SL1:0,SL2:0.579335375608166,SL2:SL1-ratio:Inf,intercistronic distance:NA,downstream in operon
KhC10	.	gene	3197315	3206069	.	-	.	ID=OP393.3;Name=KH2013:KH.C10.282;Parent=OP393;Note=SL1:0,SL2:0.199267572141674,SL2:SL1-ratio:Inf,intercistronic distance:505,downstream in operon
KhC10	.	gene	3217799	3224326	.	-	.	ID=OP393.2;Name=KH2013:KH.C10.42;Parent=OP393;Note=SL1:0,SL2:0.165554011522217,SL2:SL1-ratio:Inf,intercistronic distance:11730,downstream in operon
KhC10	.	gene	3225366	3225967	.	-	.	ID=OP393.1;Name=KH2013:KH.C10.389;Parent=OP393;Note=SL1:0,SL2:0,SL2:SL1-ratio:NaN,intercistronic distance:1040,upstream in operon
KhC10	.	operon	3215595	3217961	.	+	.	ID=OP394;Name=OP394;size=2;genes=KH2013:KH.C10.491,KH2013:KH.C10.158
KhC10	.	gene	3215595	3216415	.	+	.	ID=OP394.1;Name=KH2013:KH.C10.491;Parent=OP394;Note=SL1:0,SL2:0,SL2:SL1-ratio:NaN,intercistronic distance:1,upstream in operon
KhC10	.	gene	3216416	3217961	.	+	.	ID=OP394.2;Name=KH2013:KH.C10.158;Parent=OP394;Note=SL1:0,SL2:0.456098885887251,SL2:SL1-ratio:Inf,intercistronic distance:NA,downstream in operon
KhC10	.	operon	3237767	3243924	.	+	.	ID=OP395;Name=OP395;size=3;genes=KH2013:KH.C10.307,KH2013:KH.C10.521,KH2013:KH.C10.111
KhC10	.	gene	3237767	3238987	.	+	.	ID=OP395.1;Name=KH2013:KH.C10.307;Parent=OP395;Note=SL1:0,SL2:0,SL2:SL1-ratio:NaN,intercistronic distance:1234,upstream in operon
KhC10	.	gene	3240221	3241608	.	+	.	ID=OP395.2;Name=KH2013:KH.C10.521;Parent=OP395;Note=SL1:0,SL2:0.133313415510175,SL2:SL1-ratio:Inf,intercistronic distance:1,downstream in operon
KhC10	.	gene	3241609	3243924	.	+	.	ID=OP395.3;Name=KH2013:KH.C10.111;Parent=OP395;Note=SL1:0,SL2:0.0490596780566559,SL2:SL1-ratio:Inf,intercistronic distance:NA,downstream in operon
KhC10	.	operon	3243920	3256097	.	-	.	ID=OP396;Name=OP396;size=2;genes=KH2013:KH.C10.430,KH2013:KH.C10.481
KhC10	.	gene	3243920	3250816	.	-	.	ID=OP396.2;Name=KH2013:KH.C10.430;Parent=OP396;Note=SL1:0,SL2:0.247714803687183,SL2:SL1-ratio:Inf,intercistronic distance:NA,downstream in operon
KhC10	.	gene	3255099	3256097	.	-	.	ID=OP396.1;Name=KH2013:KH.C10.481;Parent=OP396;Note=SL1:0,SL2:0,SL2:SL1-ratio:NaN,intercistronic distance:4283,upstream in operon
KhC10	.	operon	3265201	3342282	.	+	.	ID=OP397;Name=OP397;size=4;genes=KH2013:KH.C10.205,KH2013:KH.C10.464,KH2013:KH.C10.135,KH2013:KH.C10.503
KhC10	.	gene	3265201	3265832	.	+	.	ID=OP397.1;Name=KH2013:KH.C10.205;Parent=OP397;Note=SL1:0,SL2:0,SL2:SL1-ratio:NaN,intercistronic distance:20808,upstream in operon
KhC10	.	gene	3286640	3289987	.	+	.	ID=OP397.2;Name=KH2013:KH.C10.464;Parent=OP397;Note=SL1:0,SL2:0.108569104457318,SL2:SL1-ratio:Inf,intercistronic distance:15302,downstream in operon
KhC10	.	gene	3305289	3316700	.	+	.	ID=OP397.3;Name=KH2013:KH.C10.135;Parent=OP397;Note=SL1:0,SL2:0.636150154747105,SL2:SL1-ratio:Inf,intercistronic distance:5858,downstream in operon
KhC10	.	gene	3322558	3342282	.	+	.	ID=OP397.4;Name=KH2013:KH.C10.503;Parent=OP397;Note=SL1:0,SL2:0.169305639569044,SL2:SL1-ratio:Inf,intercistronic distance:NA,downstream in operon
KhC10	.	operon	3299369	3317165	.	-	.	ID=OP398;Name=OP398;size=2;genes=KH2013:KH.C10.334,KH2013:KH.C10.542
KhC10	.	gene	3299369	3301562	.	-	.	ID=OP398.2;Name=KH2013:KH.C10.334;Parent=OP398;Note=SL1:0,SL2:0.135609017769616,SL2:SL1-ratio:Inf,intercistronic distance:NA,downstream in operon
KhC10	.	gene	3316037	3317165	.	-	.	ID=OP398.1;Name=KH2013:KH.C10.542;Parent=OP398;Note=SL1:0,SL2:0,SL2:SL1-ratio:NaN,intercistronic distance:14475,upstream in operon
KhC10	.	operon	3317469	3335052	.	-	.	ID=OP399;Name=OP399;size=2;genes=KH2013:KH.C10.13,KH2013:KH.C10.413
KhC10	.	gene	3317469	3322358	.	-	.	ID=OP399.2;Name=KH2013:KH.C10.13;Parent=OP399;Note=SL1:0,SL2:0.146288464174467,SL2:SL1-ratio:Inf,intercistronic distance:NA,downstream in operon
KhC10	.	gene	3331547	3335052	.	-	.	ID=OP399.1;Name=KH2013:KH.C10.413;Parent=OP399;Note=SL1:0,SL2:0,SL2:SL1-ratio:NaN,intercistronic distance:9189,upstream in operon
KhC10	.	operon	3342787	3374016	.	-	.	ID=OP400;Name=OP400;size=2;genes=KH2013:KH.C10.27,KH2013:KH.C10.484
KhC10	.	gene	3342787	3345322	.	-	.	ID=OP400.2;Name=KH2013:KH.C10.27;Parent=OP400;Note=SL1:0,SL2:0.0490596780566559,SL2:SL1-ratio:Inf,intercistronic distance:NA,downstream in operon
KhC10	.	gene	3369931	3374016	.	-	.	ID=OP400.1;Name=KH2013:KH.C10.484;Parent=OP400;Note=SL1:0,SL2:0,SL2:SL1-ratio:NaN,intercistronic distance:24609,upstream in operon
KhC10	.	operon	3350805	3406600	.	+	.	ID=OP401;Name=OP401;size=5;genes=KH2013:KH.C10.504,KH2013:KH.C10.41,KH2013:KH.C10.237,KH2013:KH.C10.117,KH2013:KH.C10.594
KhC10	.	gene	3350805	3360350	.	+	.	ID=OP401.1;Name=KH2013:KH.C10.504;Parent=OP401;Note=SL1:0,SL2:0,SL2:SL1-ratio:NaN,intercistronic distance:15378,upstream in operon
KhC10	.	gene	3375728	3378831	.	+	.	ID=OP401.2;Name=KH2013:KH.C10.41;Parent=OP401;Note=SL1:0,SL2:0.0687930332625202,SL2:SL1-ratio:Inf,intercistronic distance:5873,downstream in operon
KhC10	.	gene	3384704	3385884	.	+	.	ID=OP401.3;Name=KH2013:KH.C10.237;Parent=OP401;Note=SL1:0,SL2:0.095327894114351,SL2:SL1-ratio:Inf,intercistronic distance:2194,downstream in operon
KhC10	.	gene	3388078	3396289	.	+	.	ID=OP401.4;Name=KH2013:KH.C10.117;Parent=OP401;Note=SL1:0,SL2:0.0900400459552905,SL2:SL1-ratio:Inf,intercistronic distance:7817,downstream in operon
KhC10	.	gene	3404106	3406600	.	+	.	ID=OP401.5;Name=KH2013:KH.C10.594;Parent=OP401;Note=SL1:0,SL2:0.0981193561133118,SL2:SL1-ratio:Inf,intercistronic distance:NA,downstream in operon
KhC10	.	operon	3472146	3521358	.	+	.	ID=OP402;Name=OP402;size=2;genes=KH2013:KH.C10.580,KH2013:KH.C10.109
KhC10	.	gene	3472146	3516289	.	+	.	ID=OP402.1;Name=KH2013:KH.C10.580;Parent=OP402;Note=SL1:0,SL2:0,SL2:SL1-ratio:NaN,intercistronic distance:510,upstream in operon
KhC10	.	gene	3516799	3521358	.	+	.	ID=OP402.2;Name=KH2013:KH.C10.109;Parent=OP402;Note=SL1:0,SL2:0.0612682900820939,SL2:SL1-ratio:Inf,intercistronic distance:NA,downstream in operon
KhC10	.	operon	3557371	3592993	.	+	.	ID=OP403;Name=OP403;size=2;genes=KH2013:KH.C10.98,KH2013:KH.C10.250
KhC10	.	gene	3557371	3562760	.	+	.	ID=OP403.1;Name=KH2013:KH.C10.98;Parent=OP403;Note=SL1:0,SL2:0,SL2:SL1-ratio:NaN,intercistronic distance:6572,upstream in operon
KhC10	.	gene	3569332	3592993	.	+	.	ID=OP403.2;Name=KH2013:KH.C10.250;Parent=OP403;Note=SL1:0,SL2:0.339813343810098,SL2:SL1-ratio:Inf,intercistronic distance:NA,downstream in operon
KhC10	.	operon	3635678	3662318	.	+	.	ID=OP404;Name=OP404;size=2;genes=KH2013:KH.C10.126,KH2013:KH.C10.25
KhC10	.	gene	3635678	3638583	.	+	.	ID=OP404.1;Name=KH2013:KH.C10.126;Parent=OP404;Note=SL1:0,SL2:0,SL2:SL1-ratio:NaN,intercistronic distance:19794,upstream in operon
KhC10	.	gene	3658377	3662318	.	+	.	ID=OP404.2;Name=KH2013:KH.C10.25;Parent=OP404;Note=SL1:0,SL2:0.0837563949355723,SL2:SL1-ratio:Inf,intercistronic distance:NA,downstream in operon
KhC10	.	operon	3654050	3681399	.	-	.	ID=OP405;Name=OP405;size=5;genes=KH2013:KH.C10.278,KH2013:KH.C10.143,KH2013:KH.C10.424,KH2013:KH.C10.33,KH2013:KH.C10.302
KhC10	.	gene	3654050	3655842	.	-	.	ID=OP405.5;Name=KH2013:KH.C10.278;Parent=OP405;Note=SL1:0,SL2:0.161174488760546,SL2:SL1-ratio:Inf,intercistronic distance:NA,downstream in operon
KhC10	.	gene	3655843	3657759	.	-	.	ID=OP405.4;Name=KH2013:KH.C10.143;Parent=OP405;Note=SL1:0,SL2:0.078290560778495,SL2:SL1-ratio:Inf,intercistronic distance:1,downstream in operon
KhC10	.	gene	3662344	3667016	.	-	.	ID=OP405.3;Name=KH2013:KH.C10.424;Parent=OP405;Note=SL1:0,SL2:1.81287482866705,SL2:SL1-ratio:Inf,intercistronic distance:4585,downstream in operon
KhC10	.	gene	3667017	3674596	.	-	.	ID=OP405.2;Name=KH2013:KH.C10.33;Parent=OP405;Note=SL1:0,SL2:0.309808413080012,SL2:SL1-ratio:Inf,intercistronic distance:1,downstream in operon
KhC10	.	gene	3680623	3681399	.	-	.	ID=OP405.1;Name=KH2013:KH.C10.302;Parent=OP405;Note=SL1:0,SL2:0,SL2:SL1-ratio:NaN,intercistronic distance:6027,upstream in operon
KhC10	.	operon	3713746	3756729	.	-	.	ID=OP406;Name=OP406;size=4;genes=KH2013:KH.C10.273,KH2013:KH.C10.395,KH2013:KH.C10.310,KH2013:KH.C10.314
KhC10	.	gene	3713746	3715159	.	-	.	ID=OP406.4;Name=KH2013:KH.C10.273;Parent=OP406;Note=SL1:0,SL2:0.355592038538032,SL2:SL1-ratio:Inf,intercistronic distance:NA,downstream in operon
KhC10	.	gene	3715143	3717749	.	-	.	ID=OP406.3;Name=KH2013:KH.C10.395;Parent=OP406;Note=SL1:0,SL2:0.0967135543248105,SL2:SL1-ratio:Inf,intercistronic distance:-16,downstream in operon
KhC10	.	gene	3717750	3718575	.	-	.	ID=OP406.2;Name=KH2013:KH.C10.310;Parent=OP406;Note=SL1:0,SL2:0.159532979216684,SL2:SL1-ratio:Inf,intercistronic distance:1,downstream in operon
KhC10	.	gene	3755573	3756729	.	-	.	ID=OP406.1;Name=KH2013:KH.C10.314;Parent=OP406;Note=SL1:0,SL2:0,SL2:SL1-ratio:NaN,intercistronic distance:36998,upstream in operon
KhC10	.	operon	3731024	3756467	.	+	.	ID=OP407;Name=OP407;size=2;genes=KH2013:KH.C10.407,KH2013:KH.C10.199
KhC10	.	gene	3731024	3740984	.	+	.	ID=OP407.1;Name=KH2013:KH.C10.407;Parent=OP407;Note=SL1:0,SL2:0,SL2:SL1-ratio:NaN,intercistronic distance:3737,upstream in operon
KhC10	.	gene	3744721	3756467	.	+	.	ID=OP407.2;Name=KH2013:KH.C10.199;Parent=OP407;Note=SL1:0,SL2:0.202799182911092,SL2:SL1-ratio:Inf,intercistronic distance:NA,downstream in operon
KhC10	.	operon	3782043	3846265	.	+	.	ID=OP408;Name=OP408;size=4;genes=KH2013:KH.C10.175,KH2013:KH.C10.159,KH2013:KH.C10.400,KH2013:KH.C10.374
KhC10	.	gene	3782043	3785857	.	+	.	ID=OP408.1;Name=KH2013:KH.C10.175;Parent=OP408;Note=SL1:0,SL2:0,SL2:SL1-ratio:NaN,intercistronic distance:35529,upstream in operon
KhC10	.	gene	3821386	3824318	.	+	.	ID=OP408.2;Name=KH2013:KH.C10.159;Parent=OP408;Note=SL1:0,SL2:0.129860217589477,SL2:SL1-ratio:Inf,intercistronic distance:617,downstream in operon
KhC10	.	gene	3824935	3827885	.	+	.	ID=OP408.3;Name=KH2013:KH.C10.400;Parent=OP408;Note=SL1:0,SL2:0.961501666088821,SL2:SL1-ratio:Inf,intercistronic distance:16994,downstream in operon
KhC10	.	gene	3844879	3846265	.	+	.	ID=OP408.4;Name=KH2013:KH.C10.374;Parent=OP408;Note=SL1:0,SL2:0.559937463811693,SL2:SL1-ratio:Inf,intercistronic distance:NA,downstream in operon
KhC10	.	operon	3786180	3840928	.	-	.	ID=OP409;Name=OP409;size=6;genes=KH2013:KH.C10.246,KH2013:KH.C10.624,KH2013:KH.C10.169,KH2013:KH.C10.324,KH2013:KH.C10.584,KH2013:KH.C10.51
KhC10	.	gene	3786180	3797684	.	-	.	ID=OP409.6;Name=KH2013:KH.C10.246;Parent=OP409;Note=SL1:0,SL2:0.274360579288281,SL2:SL1-ratio:Inf,intercistronic distance:NA,downstream in operon
KhC10	.	gene	3806802	3818652	.	-	.	ID=OP409.5;Name=KH2013:KH.C10.624;Parent=OP409;Note=SL1:0,SL2:0.1917965228443,SL2:SL1-ratio:Inf,intercistronic distance:9118,downstream in operon
KhC10	.	gene	3818653	3820964	.	-	.	ID=OP409.4;Name=KH2013:KH.C10.169;Parent=OP409;Note=SL1:0,SL2:1.37531402349047,SL2:SL1-ratio:Inf,intercistronic distance:1,downstream in operon
KhC10	.	gene	3827899	3836414	.	-	.	ID=OP409.3;Name=KH2013:KH.C10.324;Parent=OP409;Note=SL1:0,SL2:0.177110447039297,SL2:SL1-ratio:Inf,intercistronic distance:6935,downstream in operon
KhC10	.	gene	3836415	3838960	.	-	.	ID=OP409.2;Name=KH2013:KH.C10.584;Parent=OP409;Note=SL1:0,SL2:0.195951535238303,SL2:SL1-ratio:Inf,intercistronic distance:1,downstream in operon
KhC10	.	gene	3839585	3840928	.	-	.	ID=OP409.1;Name=KH2013:KH.C10.51;Parent=OP409;Note=SL1:0,SL2:0,SL2:SL1-ratio:NaN,intercistronic distance:625,upstream in operon
KhC10	.	operon	3842390	3890080	.	-	.	ID=OP410;Name=OP410;size=3;genes=KH2013:KH.C10.142,KH2013:KH.C10.209,KH2013:KH.C10.408
KhC10	.	gene	3842390	3844178	.	-	.	ID=OP410.3;Name=KH2013:KH.C10.142;Parent=OP410;Note=SL1:0,SL2:0.0696824470624384,SL2:SL1-ratio:Inf,intercistronic distance:NA,downstream in operon
KhC10	.	gene	3846534	3871905	.	-	.	ID=OP410.2;Name=KH2013:KH.C10.209;Parent=OP410;Note=SL1:0,SL2:0.978991427071952,SL2:SL1-ratio:Inf,intercistronic distance:2356,downstream in operon
KhC10	.	gene	3885527	3890080	.	-	.	ID=OP410.1;Name=KH2013:KH.C10.408;Parent=OP410;Note=SL1:0,SL2:0,SL2:SL1-ratio:NaN,intercistronic distance:13622,upstream in operon
KhC10	.	operon	3890218	4063035	.	-	.	ID=OP411;Name=OP411;size=17;genes=KH2013:KH.C10.236,KH2013:KH.C10.586,KH2013:KH.C10.579,KH2013:KH.C10.498,KH2013:KH.C10.592,KH2013:KH.C10.70,KH2013:KH.C10.66,KH2013:KH.C10.115,KH2013:KH.C10.299,KH2013:KH.C10.475,KH2013:KH.C10.467,KH2013:KH.C10.179,KH2013:KH.C10.133,KH2013:KH.C10.370,KH2013:KH.C10.534,KH2013:KH.C10.399,KH2013:KH.C10.303
KhC10	.	gene	3890218	3898565	.	-	.	ID=OP411.17;Name=KH2013:KH.C10.236;Parent=OP411;Note=SL1:0,SL2:0.223101867154242,SL2:SL1-ratio:Inf,intercistronic distance:NA,downstream in operon
KhC10	.	gene	3898566	3900791	.	-	.	ID=OP411.16;Name=KH2013:KH.C10.586;Parent=OP411;Note=SL1:0,SL2:0.0995693921057547,SL2:SL1-ratio:Inf,intercistronic distance:1,downstream in operon
KhC10	.	gene	3909827	3921927	.	-	.	ID=OP411.15;Name=KH2013:KH.C10.579;Parent=OP411;Note=SL1:0,SL2:0.0608732244887675,SL2:SL1-ratio:Inf,intercistronic distance:9036,downstream in operon
KhC10	.	gene	3922349	3943194	.	-	.	ID=OP411.14;Name=KH2013:KH.C10.498;Parent=OP411;Note=SL1:0,SL2:0.277324129563888,SL2:SL1-ratio:Inf,intercistronic distance:422,downstream in operon
KhC10	.	gene	3943195	3944959	.	-	.	ID=OP411.13;Name=KH2013:KH.C10.592;Parent=OP411;Note=SL1:0,SL2:0.126066069500338,SL2:SL1-ratio:Inf,intercistronic distance:1,downstream in operon
KhC10	.	gene	3947518	3953853	.	-	.	ID=OP411.12;Name=KH2013:KH.C10.70;Parent=OP411;Note=SL1:0,SL2:0.150760427297827,SL2:SL1-ratio:Inf,intercistronic distance:2559,downstream in operon
KhC10	.	gene	3954494	3955852	.	-	.	ID=OP411.11;Name=KH2013:KH.C10.66;Parent=OP411;Note=SL1:0,SL2:0.395433539679756,SL2:SL1-ratio:Inf,intercistronic distance:641,downstream in operon
KhC10	.	gene	3962492	3969094	.	-	.	ID=OP411.10;Name=KH2013:KH.C10.115;Parent=OP411;Note=SL1:0,SL2:0.341359537716657,SL2:SL1-ratio:Inf,intercistronic distance:6640,downstream in operon
KhC10	.	gene	3969095	3970021	.	-	.	ID=OP411.9;Name=KH2013:KH.C10.299;Parent=OP411;Note=SL1:0,SL2:0.157321433930591,SL2:SL1-ratio:Inf,intercistronic distance:1,downstream in operon
KhC10	.	gene	3970315	3973970	.	-	.	ID=OP411.8;Name=KH2013:KH.C10.475;Parent=OP411;Note=SL1:0,SL2:0.0728606864896767,SL2:SL1-ratio:Inf,intercistronic distance:294,downstream in operon
KhC10	.	gene	3974676	3981861	.	-	.	ID=OP411.7;Name=KH2013:KH.C10.467;Parent=OP411;Note=SL1:0,SL2:0.329605900719546,SL2:SL1-ratio:Inf,intercistronic distance:706,downstream in operon
KhC10	.	gene	3985385	3991657	.	-	.	ID=OP411.6;Name=KH2013:KH.C10.179;Parent=OP411;Note=SL1:0,SL2:0.720196121120708,SL2:SL1-ratio:Inf,intercistronic distance:3524,downstream in operon
KhC10	.	gene	4012436	4018686	.	-	.	ID=OP411.5;Name=KH2013:KH.C10.133;Parent=OP411;Note=SL1:0,SL2:0.0700466531831774,SL2:SL1-ratio:Inf,intercistronic distance:20779,downstream in operon
KhC10	.	gene	4019180	4026630	.	-	.	ID=OP411.4;Name=KH2013:KH.C10.370;Parent=OP411;Note=SL1:0,SL2:0.806594218491085,SL2:SL1-ratio:Inf,intercistronic distance:494,downstream in operon
KhC10	.	gene	4026631	4027594	.	-	.	ID=OP411.3;Name=KH2013:KH.C10.534;Parent=OP411;Note=SL1:0,SL2:0.16625680978355,SL2:SL1-ratio:Inf,intercistronic distance:1,downstream in operon
KhC10	.	gene	4048399	4050598	.	-	.	ID=OP411.2;Name=KH2013:KH.C10.399;Parent=OP411;Note=SL1:0,SL2:0.18223981600801,SL2:SL1-ratio:Inf,intercistronic distance:20805,downstream in operon
KhC10	.	gene	4056512	4063035	.	-	.	ID=OP411.1;Name=KH2013:KH.C10.303;Parent=OP411;Note=SL1:0,SL2:0,SL2:SL1-ratio:NaN,intercistronic distance:5914,upstream in operon
KhC10	.	operon	3901649	3947549	.	+	.	ID=OP412;Name=OP412;size=2;genes=KH2013:KH.C10.228,KH2013:KH.C10.64
KhC10	.	gene	3901649	3909718	.	+	.	ID=OP412.1;Name=KH2013:KH.C10.228;Parent=OP412;Note=SL1:0,SL2:0,SL2:SL1-ratio:NaN,intercistronic distance:35529,upstream in operon
KhC10	.	gene	3945247	3947549	.	+	.	ID=OP412.2;Name=KH2013:KH.C10.64;Parent=OP412;Note=SL1:0,SL2:0.124937874641834,SL2:SL1-ratio:Inf,intercistronic distance:NA,downstream in operon
KhC10	.	operon	3956734	4032814	.	+	.	ID=OP413;Name=OP413;size=3;genes=KH2013:KH.C10.471,KH2013:KH.C10.414,KH2013:KH.C10.83
KhC10	.	gene	3956734	3960428	.	+	.	ID=OP413.1;Name=KH2013:KH.C10.471;Parent=OP413;Note=SL1:0,SL2:0,SL2:SL1-ratio:NaN,intercistronic distance:1,upstream in operon
KhC10	.	gene	3960429	3962742	.	+	.	ID=OP413.2;Name=KH2013:KH.C10.414;Parent=OP413;Note=SL1:0,SL2:0.147179034169968,SL2:SL1-ratio:Inf,intercistronic distance:65995,downstream in operon
KhC10	.	gene	4028737	4032814	.	+	.	ID=OP413.3;Name=KH2013:KH.C10.83;Parent=OP413;Note=SL1:0,SL2:0.1372446079941,SL2:SL1-ratio:Inf,intercistronic distance:NA,downstream in operon
KhC10	.	operon	4032945	4046187	.	+	.	ID=OP414;Name=OP414;size=2;genes=KH2013:KH.C10.8,KH2013:KH.C10.229
KhC10	.	gene	4032945	4036414	.	+	.	ID=OP414.1;Name=KH2013:KH.C10.8;Parent=OP414;Note=SL1:0,SL2:0,SL2:SL1-ratio:NaN,intercistronic distance:4008,upstream in operon
KhC10	.	gene	4040422	4046187	.	+	.	ID=OP414.2;Name=KH2013:KH.C10.229;Parent=OP414;Note=SL1:0,SL2:0.213402645952945,SL2:SL1-ratio:Inf,intercistronic distance:NA,downstream in operon
KhC10	.	operon	4050340	4053495	.	+	.	ID=OP415;Name=OP415;size=2;genes=KH2013:KH.C10.381,KH2013:KH.C10.73
KhC10	.	gene	4050340	4050850	.	+	.	ID=OP415.1;Name=KH2013:KH.C10.381;Parent=OP415;Note=SL1:0,SL2:0,SL2:SL1-ratio:NaN,intercistronic distance:357,upstream in operon
KhC10	.	gene	4051207	4053495	.	+	.	ID=OP415.2;Name=KH2013:KH.C10.73;Parent=OP415;Note=SL1:0,SL2:0.501069177012967,SL2:SL1-ratio:Inf,intercistronic distance:NA,downstream in operon
KhC10	.	operon	4055119	4078311	.	+	.	ID=OP416;Name=OP416;size=4;genes=KH2013:KH.C10.364,KH2013:KH.C10.328,KH2013:KH.C10.383,KH2013:KH.C10.447
KhC10	.	gene	4055119	4056675	.	+	.	ID=OP416.1;Name=KH2013:KH.C10.364;Parent=OP416;Note=SL1:0,SL2:0,SL2:SL1-ratio:NaN,intercistronic distance:7036,upstream in operon
KhC10	.	gene	4063711	4064950	.	+	.	ID=OP416.2;Name=KH2013:KH.C10.328;Parent=OP416;Note=SL1:0,SL2:0.241668180371462,SL2:SL1-ratio:Inf,intercistronic distance:1,downstream in operon
KhC10	.	gene	4064951	4073855	.	+	.	ID=OP416.3;Name=KH2013:KH.C10.383;Parent=OP416;Note=SL1:0,SL2:0.159540240624726,SL2:SL1-ratio:Inf,intercistronic distance:336,downstream in operon
KhC10	.	gene	4074191	4078311	.	+	.	ID=OP416.4;Name=KH2013:KH.C10.447;Parent=OP416;Note=SL1:0,SL2:0.133180071885602,SL2:SL1-ratio:Inf,intercistronic distance:NA,downstream in operon
KhC10	.	operon	4081615	4109729	.	+	.	ID=OP417;Name=OP417;size=3;genes=KH2013:KH.C10.60,KH2013:KH.C10.538,KH2013:KH.C10.523
KhC10	.	gene	4081615	4090200	.	+	.	ID=OP417.1;Name=KH2013:KH.C10.60;Parent=OP417;Note=SL1:0,SL2:0,SL2:SL1-ratio:NaN,intercistronic distance:10910,upstream in operon
KhC10	.	gene	4101110	4102501	.	+	.	ID=OP417.2;Name=KH2013:KH.C10.538;Parent=OP417;Note=SL1:0,SL2:0.235933475176002,SL2:SL1-ratio:Inf,intercistronic distance:1,downstream in operon
KhC10	.	gene	4102502	4109729	.	+	.	ID=OP417.3;Name=KH2013:KH.C10.523;Parent=OP417;Note=SL1:0,SL2:0.0486440203183198,SL2:SL1-ratio:Inf,intercistronic distance:NA,downstream in operon
KhC10	.	operon	4118099	4212758	.	+	.	ID=OP418;Name=OP418;size=4;genes=KH2013:KH.C10.335,KH2013:KH.C10.168,KH2013:KH.C10.559,KH2013:KH.C10.577
KhC10	.	gene	4118099	4120517	.	+	.	ID=OP418.1;Name=KH2013:KH.C10.335;Parent=OP418;Note=SL1:0,SL2:0,SL2:SL1-ratio:NaN,intercistronic distance:2669,upstream in operon
KhC10	.	gene	4123186	4127733	.	+	.	ID=OP418.2;Name=KH2013:KH.C10.168;Parent=OP418;Note=SL1:0,SL2:0.322732614209861,SL2:SL1-ratio:Inf,intercistronic distance:59518,downstream in operon
KhC10	.	gene	4187251	4190155	.	+	.	ID=OP418.3;Name=KH2013:KH.C10.559;Parent=OP418;Note=SL1:0,SL2:0.12030755353815,SL2:SL1-ratio:Inf,intercistronic distance:21678,downstream in operon
KhC10	.	gene	4211833	4212758	.	+	.	ID=OP418.4;Name=KH2013:KH.C10.577;Parent=OP418;Note=SL1:0,SL2:0.0490596780566559,SL2:SL1-ratio:Inf,intercistronic distance:NA,downstream in operon
KhC10	.	operon	4129037	4178510	.	-	.	ID=OP419;Name=OP419;size=4;genes=KH2013:KH.C10.198,KH2013:KH.C10.15,KH2013:KH.C10.417,KH2013:KH.C10.211
KhC10	.	gene	4129037	4133246	.	-	.	ID=OP419.4;Name=KH2013:KH.C10.198;Parent=OP419;Note=SL1:0,SL2:0.0476639470571755,SL2:SL1-ratio:Inf,intercistronic distance:NA,downstream in operon
KhC10	.	gene	4134229	4137238	.	-	.	ID=OP419.3;Name=KH2013:KH.C10.15;Parent=OP419;Note=SL1:0,SL2:0.142929663668693,SL2:SL1-ratio:Inf,intercistronic distance:983,downstream in operon
KhC10	.	gene	4139367	4148952	.	-	.	ID=OP419.2;Name=KH2013:KH.C10.417;Parent=OP419;Note=SL1:0,SL2:0.196238712226624,SL2:SL1-ratio:Inf,intercistronic distance:2129,downstream in operon
KhC10	.	gene	4152895	4178510	.	-	.	ID=OP419.1;Name=KH2013:KH.C10.211;Parent=OP419;Note=SL1:0,SL2:0,SL2:SL1-ratio:NaN,intercistronic distance:3943,upstream in operon
KhC10	.	operon	4183762	4199523	.	-	.	ID=OP420;Name=OP420;size=2;genes=KH2013:KH.C10.354,KH2013:KH.C10.287
KhC10	.	gene	4183762	4186441	.	-	.	ID=OP420.2;Name=KH2013:KH.C10.354;Parent=OP420;Note=SL1:0,SL2:1.32702459566681,SL2:SL1-ratio:Inf,intercistronic distance:NA,downstream in operon
KhC10	.	gene	4190290	4199523	.	-	.	ID=OP420.1;Name=KH2013:KH.C10.287;Parent=OP420;Note=SL1:0,SL2:0,SL2:SL1-ratio:NaN,intercistronic distance:3849,upstream in operon
KhC10	.	operon	4212783	4214520	.	+	.	ID=OP421;Name=OP421;size=2;genes=KH2013:KH.C10.32,KH2013:KH.C10.386
KhC10	.	gene	4212783	4213722	.	+	.	ID=OP421.1;Name=KH2013:KH.C10.32;Parent=OP421;Note=SL1:0,SL2:0,SL2:SL1-ratio:NaN,intercistronic distance:1,upstream in operon
KhC10	.	gene	4213723	4214520	.	+	.	ID=OP421.2;Name=KH2013:KH.C10.386;Parent=OP421;Note=SL1:0,SL2:0.142991841171526,SL2:SL1-ratio:Inf,intercistronic distance:NA,downstream in operon
KhC10	.	operon	4226868	4269374	.	+	.	ID=OP422;Name=OP422;size=3;genes=KH2013:KH.C10.149,KH2013:KH.C10.172,KH2013:KH.C10.352
KhC10	.	gene	4226868	4229657	.	+	.	ID=OP422.1;Name=KH2013:KH.C10.149;Parent=OP422;Note=SL1:0,SL2:0,SL2:SL1-ratio:NaN,intercistronic distance:26320,upstream in operon
KhC10	.	gene	4255977	4262816	.	+	.	ID=OP422.2;Name=KH2013:KH.C10.172;Parent=OP422;Note=SL1:0,SL2:0.0608732244887675,SL2:SL1-ratio:Inf,intercistronic distance:3255,downstream in operon
KhC10	.	gene	4266071	4269374	.	+	.	ID=OP422.3;Name=KH2013:KH.C10.352;Parent=OP422;Note=SL1:0,SL2:0.0678074033824669,SL2:SL1-ratio:Inf,intercistronic distance:NA,downstream in operon
KhC10	.	operon	4229448	4336858	.	-	.	ID=OP423;Name=OP423;size=3;genes=KH2013:KH.C10.342,KH2013:KH.C10.243,KH2013:KH.C10.388
KhC10	.	gene	4229448	4232834	.	-	.	ID=OP423.3;Name=KH2013:KH.C10.342;Parent=OP423;Note=SL1:0,SL2:0.147179034169968,SL2:SL1-ratio:Inf,intercistronic distance:NA,downstream in operon
KhC10	.	gene	4262857	4265765	.	-	.	ID=OP423.2;Name=KH2013:KH.C10.243;Parent=OP423;Note=SL1:0,SL2:0.119153028817461,SL2:SL1-ratio:Inf,intercistronic distance:30023,downstream in operon
KhC10	.	gene	4333172	4336858	.	-	.	ID=OP423.1;Name=KH2013:KH.C10.388;Parent=OP423;Note=SL1:0,SL2:0,SL2:SL1-ratio:NaN,intercistronic distance:67407,upstream in operon
KhC10	.	operon	4297712	4305860	.	+	.	ID=OP424;Name=OP424;size=2;genes=KH2013:KH.C10.438,KH2013:KH.C10.151
KhC10	.	gene	4297712	4299182	.	+	.	ID=OP424.1;Name=KH2013:KH.C10.438;Parent=OP424;Note=SL1:0,SL2:0,SL2:SL1-ratio:NaN,intercistronic distance:513,upstream in operon
KhC10	.	gene	4299695	4305860	.	+	.	ID=OP424.2;Name=KH2013:KH.C10.151;Parent=OP424;Note=SL1:0,SL2:0.146209165220343,SL2:SL1-ratio:Inf,intercistronic distance:NA,downstream in operon
KhC10	.	operon	4306671	4408449	.	+	.	ID=OP425;Name=OP425;size=6;genes=KH2013:KH.C10.7,KH2013:KH.C10.195,KH2013:KH.C10.94,KH2013:KH.C10.502,KH2013:KH.C10.148,KH2013:KH.C10.107
KhC10	.	gene	4306671	4307374	.	+	.	ID=OP425.1;Name=KH2013:KH.C10.7;Parent=OP425;Note=SL1:0,SL2:0,SL2:SL1-ratio:NaN,intercistronic distance:1,upstream in operon
KhC10	.	gene	4307375	4311324	.	+	.	ID=OP425.2;Name=KH2013:KH.C10.195;Parent=OP425;Note=SL1:0,SL2:0.0490596780566559,SL2:SL1-ratio:Inf,intercistronic distance:593,downstream in operon
KhC10	.	gene	4311917	4314568	.	+	.	ID=OP425.3;Name=KH2013:KH.C10.94;Parent=OP425;Note=SL1:0,SL2:1.37816277396334,SL2:SL1-ratio:Inf,intercistronic distance:5348,downstream in operon
KhC10	.	gene	4319916	4348431	.	+	.	ID=OP425.4;Name=KH2013:KH.C10.502;Parent=OP425;Note=SL1:0,SL2:0.143389078452992,SL2:SL1-ratio:Inf,intercistronic distance:29003,downstream in operon
KhC10	.	gene	4377434	4387939	.	+	.	ID=OP425.5;Name=KH2013:KH.C10.148;Parent=OP425;Note=SL1:0,SL2:0.0768915503538458,SL2:SL1-ratio:Inf,intercistronic distance:18574,downstream in operon
KhC10	.	gene	4406513	4408449	.	+	.	ID=OP425.6;Name=KH2013:KH.C10.107;Parent=OP425;Note=SL1:0,SL2:0.0486440203183198,SL2:SL1-ratio:Inf,intercistronic distance:NA,downstream in operon
KhC10	.	operon	4395357	4422013	.	-	.	ID=OP426;Name=OP426;size=3;genes=KH2013:KH.C10.267,KH2013:KH.C10.200,KH2013:KH.C10.29
KhC10	.	gene	4395357	4406237	.	-	.	ID=OP426.3;Name=KH2013:KH.C10.267;Parent=OP426;Note=SL1:0,SL2:0.230282725731593,SL2:SL1-ratio:Inf,intercistronic distance:NA,downstream in operon
KhC10	.	gene	4408678	4419112	.	-	.	ID=OP426.2;Name=KH2013:KH.C10.200;Parent=OP426;Note=SL1:0,SL2:0.0490596780566559,SL2:SL1-ratio:Inf,intercistronic distance:2441,downstream in operon
KhC10	.	gene	4421377	4422013	.	-	.	ID=OP426.1;Name=KH2013:KH.C10.29;Parent=OP426;Note=SL1:0,SL2:0,SL2:SL1-ratio:NaN,intercistronic distance:2265,upstream in operon
KhC10	.	operon	4429784	4488782	.	+	.	ID=OP427;Name=OP427;size=4;genes=KH2013:KH.C10.264,KH2013:KH.C10.448,KH2013:KH.C10.406,KH2013:KH.C10.329
KhC10	.	gene	4429784	4445969	.	+	.	ID=OP427.1;Name=KH2013:KH.C10.264;Parent=OP427;Note=SL1:0,SL2:0,SL2:SL1-ratio:NaN,intercistronic distance:5350,upstream in operon
KhC10	.	gene	4451319	4455876	.	+	.	ID=OP427.2;Name=KH2013:KH.C10.448;Parent=OP427;Note=SL1:0,SL2:0.235098543647806,SL2:SL1-ratio:Inf,intercistronic distance:2809,downstream in operon
KhC10	.	gene	4458685	4471779	.	+	.	ID=OP427.3;Name=KH2013:KH.C10.406;Parent=OP427;Note=SL1:0,SL2:0.0490596780566559,SL2:SL1-ratio:Inf,intercistronic distance:6511,downstream in operon
KhC10	.	gene	4478290	4488782	.	+	.	ID=OP427.4;Name=KH2013:KH.C10.329;Parent=OP427;Note=SL1:0,SL2:0.0877943818621513,SL2:SL1-ratio:Inf,intercistronic distance:NA,downstream in operon
KhC10	.	operon	4471042	4505265	.	-	.	ID=OP428;Name=OP428;size=5;genes=KH2013:KH.C10.494,KH2013:KH.C10.43,KH2013:KH.C10.363,KH2013:KH.C10.61,KH2013:KH.C10.23
KhC10	.	gene	4471042	4475508	.	-	.	ID=OP428.5;Name=KH2013:KH.C10.494;Parent=OP428;Note=SL1:0,SL2:0.23945419665776,SL2:SL1-ratio:Inf,intercistronic distance:NA,downstream in operon
KhC10	.	gene	4476354	4477579	.	-	.	ID=OP428.4;Name=KH2013:KH.C10.43;Parent=OP428;Note=SL1:0,SL2:0.29991263954879,SL2:SL1-ratio:Inf,intercistronic distance:846,downstream in operon
KhC10	.	gene	4477580	4478405	.	-	.	ID=OP428.3;Name=KH2013:KH.C10.363;Parent=OP428;Note=SL1:0,SL2:0.0476639470571755,SL2:SL1-ratio:Inf,intercistronic distance:1,downstream in operon
KhC10	.	gene	4488423	4500473	.	-	.	ID=OP428.2;Name=KH2013:KH.C10.61;Parent=OP428;Note=SL1:0,SL2:0.490804738524128,SL2:SL1-ratio:Inf,intercistronic distance:10018,downstream in operon
KhC10	.	gene	4502239	4505265	.	-	.	ID=OP428.1;Name=KH2013:KH.C10.23;Parent=OP428;Note=SL1:0,SL2:0,SL2:SL1-ratio:NaN,intercistronic distance:1766,upstream in operon
KhC10	.	operon	4494908	4606856	.	+	.	ID=OP429;Name=OP429;size=9;genes=KH2013:KH.C10.425,KH2013:KH.C10.274,KH2013:KH.C10.277,KH2013:KH.C10.366,KH2013:KH.C10.553,KH2013:KH.C10.127,KH2013:KH.C10.496,KH2013:KH.C10.606,KH2013:KH.C10.554
KhC10	.	gene	4494908	4495325	.	+	.	ID=OP429.1;Name=KH2013:KH.C10.425;Parent=OP429;Note=SL1:0,SL2:0,SL2:SL1-ratio:NaN,intercistronic distance:14405,upstream in operon
KhC10	.	gene	4509730	4516716	.	+	.	ID=OP429.2;Name=KH2013:KH.C10.274;Parent=OP429;Note=SL1:0,SL2:0.285077932075951,SL2:SL1-ratio:Inf,intercistronic distance:1,downstream in operon
KhC10	.	gene	4516717	4521533	.	+	.	ID=OP429.3;Name=KH2013:KH.C10.277;Parent=OP429;Note=SL1:0,SL2:0.236902671741236,SL2:SL1-ratio:Inf,intercistronic distance:2847,downstream in operon
KhC10	.	gene	4524380	4531972	.	+	.	ID=OP429.4;Name=KH2013:KH.C10.366;Parent=OP429;Note=SL1:0,SL2:0.122580956754174,SL2:SL1-ratio:Inf,intercistronic distance:917,downstream in operon
KhC10	.	gene	4532889	4536135	.	+	.	ID=OP429.5;Name=KH2013:KH.C10.553;Parent=OP429;Note=SL1:0,SL2:0.0476639470571755,SL2:SL1-ratio:Inf,intercistronic distance:13675,downstream in operon
KhC10	.	gene	4549810	4564042	.	+	.	ID=OP429.6;Name=KH2013:KH.C10.127;Parent=OP429;Note=SL1:0,SL2:0.287181244733115,SL2:SL1-ratio:Inf,intercistronic distance:1944,downstream in operon
KhC10	.	gene	4565986	4575682	.	+	.	ID=OP429.7;Name=KH2013:KH.C10.496;Parent=OP429;Note=SL1:0,SL2:0.0972880406366396,SL2:SL1-ratio:Inf,intercistronic distance:13666,downstream in operon
KhC10	.	gene	4589348	4593338	.	+	.	ID=OP429.8;Name=KH2013:KH.C10.606;Parent=OP429;Note=SL1:0,SL2:0.0476639470571755,SL2:SL1-ratio:Inf,intercistronic distance:610,downstream in operon
KhC10	.	gene	4593948	4606856	.	+	.	ID=OP429.9;Name=KH2013:KH.C10.554;Parent=OP429;Note=SL1:0,SL2:0.203808480044068,SL2:SL1-ratio:Inf,intercistronic distance:NA,downstream in operon
KhC10	.	operon	4505266	4517425	.	-	.	ID=OP430;Name=OP430;size=3;genes=KH2013:KH.C10.155,KH2013:KH.C10.92,KH2013:KH.C10.206
KhC10	.	gene	4505266	4506918	.	-	.	ID=OP430.3;Name=KH2013:KH.C10.155;Parent=OP430;Note=SL1:0,SL2:0.167944610736336,SL2:SL1-ratio:Inf,intercistronic distance:NA,downstream in operon
KhC10	.	gene	4506919	4509504	.	-	.	ID=OP430.2;Name=KH2013:KH.C10.92;Parent=OP430;Note=SL1:0,SL2:0.0476639470571755,SL2:SL1-ratio:Inf,intercistronic distance:1,downstream in operon
KhC10	.	gene	4516899	4517425	.	-	.	ID=OP430.1;Name=KH2013:KH.C10.206;Parent=OP430;Note=SL1:0,SL2:0,SL2:SL1-ratio:NaN,intercistronic distance:7395,upstream in operon
KhC10	.	operon	4610899	4652848	.	+	.	ID=OP431;Name=OP431;size=4;genes=KH2013:KH.C10.224,KH2013:KH.C10.201,KH2013:KH.C10.221,KH2013:KH.C10.547
KhC10	.	gene	4610899	4613001	.	+	.	ID=OP431.1;Name=KH2013:KH.C10.224;Parent=OP431;Note=SL1:0,SL2:0,SL2:SL1-ratio:NaN,intercistronic distance:1,upstream in operon
KhC10	.	gene	4613002	4623360	.	+	.	ID=OP431.2;Name=KH2013:KH.C10.201;Parent=OP431;Note=SL1:0,SL2:0.0678074033824669,SL2:SL1-ratio:Inf,intercistronic distance:3706,downstream in operon
KhC10	.	gene	4627066	4647738	.	+	.	ID=OP431.3;Name=KH2013:KH.C10.221;Parent=OP431;Note=SL1:0,SL2:0.0776272446150935,SL2:SL1-ratio:Inf,intercistronic distance:678,downstream in operon
KhC10	.	gene	4648416	4652848	.	+	.	ID=OP431.4;Name=KH2013:KH.C10.547;Parent=OP431;Note=SL1:0,SL2:0.0826023516119916,SL2:SL1-ratio:Inf,intercistronic distance:NA,downstream in operon
KhC10	.	operon	4623395	4685305	.	-	.	ID=OP432;Name=OP432;size=5;genes=KH2013:KH.C10.75,KH2013:KH.C10.272,KH2013:KH.C10.455,KH2013:KH.C10.453,KH2013:KH.C10.40
KhC10	.	gene	4623395	4625773	.	-	.	ID=OP432.5;Name=KH2013:KH.C10.75;Parent=OP432;Note=SL1:0,SL2:0.249126019744334,SL2:SL1-ratio:Inf,intercistronic distance:NA,downstream in operon
KhC10	.	gene	4652148	4654201	.	-	.	ID=OP432.4;Name=KH2013:KH.C10.272;Parent=OP432;Note=SL1:0,SL2:0.804984553224375,SL2:SL1-ratio:Inf,intercistronic distance:26375,downstream in operon
KhC10	.	gene	4656006	4658071	.	-	.	ID=OP432.3;Name=KH2013:KH.C10.455;Parent=OP432;Note=SL1:0,SL2:0.0482318842369183,SL2:SL1-ratio:Inf,intercistronic distance:1805,downstream in operon
KhC10	.	gene	4658466	4676422	.	-	.	ID=OP432.2;Name=KH2013:KH.C10.453;Parent=OP432;Note=SL1:0,SL2:0.112746370344473,SL2:SL1-ratio:Inf,intercistronic distance:395,downstream in operon
KhC10	.	gene	4681510	4685305	.	-	.	ID=OP432.1;Name=KH2013:KH.C10.40;Parent=OP432;Note=SL1:0,SL2:0,SL2:SL1-ratio:NaN,intercistronic distance:5088,upstream in operon
KhC10	.	operon	4656018	4703770	.	+	.	ID=OP433;Name=OP433;size=3;genes=KH2013:KH.C10.325,KH2013:KH.C10.31,KH2013:KH.C10.280
KhC10	.	gene	4656018	4657809	.	+	.	ID=OP433.1;Name=KH2013:KH.C10.325;Parent=OP433;Note=SL1:0,SL2:0,SL2:SL1-ratio:NaN,intercistronic distance:31373,upstream in operon
KhC10	.	gene	4689182	4691542	.	+	.	ID=OP433.2;Name=KH2013:KH.C10.31;Parent=OP433;Note=SL1:0,SL2:1.51108618730115,SL2:SL1-ratio:Inf,intercistronic distance:7862,downstream in operon
KhC10	.	gene	4699404	4703770	.	+	.	ID=OP433.3;Name=KH2013:KH.C10.280;Parent=OP433;Note=SL1:0,SL2:2.78379147273859,SL2:SL1-ratio:Inf,intercistronic distance:NA,downstream in operon
KhC10	.	operon	4692051	4707757	.	-	.	ID=OP434;Name=OP434;size=2;genes=KH2013:KH.C10.446,KH2013:KH.C10.488
KhC10	.	gene	4692051	4698719	.	-	.	ID=OP434.2;Name=KH2013:KH.C10.446;Parent=OP434;Note=SL1:0,SL2:0.0766954569083742,SL2:SL1-ratio:Inf,intercistronic distance:NA,downstream in operon
KhC10	.	gene	4704320	4707757	.	-	.	ID=OP434.1;Name=KH2013:KH.C10.488;Parent=OP434;Note=SL1:0,SL2:0,SL2:SL1-ratio:NaN,intercistronic distance:5601,upstream in operon
KhC10	.	operon	4708005	4731041	.	+	.	ID=OP435;Name=OP435;size=2;genes=KH2013:KH.C10.234,KH2013:KH.C10.34
KhC10	.	gene	4708005	4710686	.	+	.	ID=OP435.1;Name=KH2013:KH.C10.234;Parent=OP435;Note=SL1:0,SL2:0,SL2:SL1-ratio:NaN,intercistronic distance:3196,upstream in operon
KhC10	.	gene	4713882	4731041	.	+	.	ID=OP435.2;Name=KH2013:KH.C10.34;Parent=OP435;Note=SL1:0,SL2:0.198347855360268,SL2:SL1-ratio:Inf,intercistronic distance:NA,downstream in operon
KhC10	.	operon	4711079	4831468	.	-	.	ID=OP436;Name=OP436;size=3;genes=KH2013:KH.C10.275,KH2013:KH.C10.495,KH2013:KH.C10.257
KhC10	.	gene	4711079	4712428	.	-	.	ID=OP436.3;Name=KH2013:KH.C10.275;Parent=OP436;Note=SL1:0,SL2:0.147179034169968,SL2:SL1-ratio:Inf,intercistronic distance:NA,downstream in operon
KhC10	.	gene	4712429	4713470	.	-	.	ID=OP436.2;Name=KH2013:KH.C10.495;Parent=OP436;Note=SL1:0,SL2:0.110719572858743,SL2:SL1-ratio:Inf,intercistronic distance:1,downstream in operon
KhC10	.	gene	4818427	4831468	.	-	.	ID=OP436.1;Name=KH2013:KH.C10.257;Parent=OP436;Note=SL1:0,SL2:0,SL2:SL1-ratio:NaN,intercistronic distance:104957,upstream in operon
KhC10	.	operon	4731833	4787275	.	+	.	ID=OP437;Name=OP437;size=5;genes=KH2013:KH.C10.289,KH2013:KH.C10.283,KH2013:KH.C10.585,KH2013:KH.C10.486,KH2013:KH.C10.610
KhC10	.	gene	4731833	4732463	.	+	.	ID=OP437.1;Name=KH2013:KH.C10.289;Parent=OP437;Note=SL1:0,SL2:0,SL2:SL1-ratio:NaN,intercistronic distance:1635,upstream in operon
KhC10	.	gene	4734098	4734905	.	+	.	ID=OP437.2;Name=KH2013:KH.C10.283;Parent=OP437;Note=SL1:0,SL2:1.36161153877687,SL2:SL1-ratio:Inf,intercistronic distance:1,downstream in operon
KhC10	.	gene	4734906	4738689	.	+	.	ID=OP437.3;Name=KH2013:KH.C10.585;Parent=OP437;Note=SL1:0,SL2:0.184439334472469,SL2:SL1-ratio:Inf,intercistronic distance:817,downstream in operon
KhC10	.	gene	4739506	4761218	.	+	.	ID=OP437.4;Name=KH2013:KH.C10.486;Parent=OP437;Note=SL1:0,SL2:0.238252851148716,SL2:SL1-ratio:Inf,intercistronic distance:6607,downstream in operon
KhC10	.	gene	4767825	4787275	.	+	.	ID=OP437.5;Name=KH2013:KH.C10.610;Parent=OP437;Note=SL1:0,SL2:0.40489397951318,SL2:SL1-ratio:Inf,intercistronic distance:NA,downstream in operon
KhC10	.	operon	4789130	4860279	.	+	.	ID=OP438;Name=OP438;size=3;genes=KH2013:KH.C10.153,KH2013:KH.C10.138,KH2013:KH.C10.474
KhC10	.	gene	4789130	4817217	.	+	.	ID=OP438.1;Name=KH2013:KH.C10.153;Parent=OP438;Note=SL1:0,SL2:0,SL2:SL1-ratio:NaN,intercistronic distance:15808,upstream in operon
KhC10	.	gene	4833025	4841684	.	+	.	ID=OP438.2;Name=KH2013:KH.C10.138;Parent=OP438;Note=SL1:0,SL2:0.0490596780566559,SL2:SL1-ratio:Inf,intercistronic distance:13599,downstream in operon
KhC10	.	gene	4855283	4860279	.	+	.	ID=OP438.3;Name=KH2013:KH.C10.474;Parent=OP438;Note=SL1:0,SL2:0.146288464174467,SL2:SL1-ratio:Inf,intercistronic distance:NA,downstream in operon
KhC10	.	operon	4840944	4850379	.	-	.	ID=OP439;Name=OP439;size=4;genes=KH2013:KH.C10.194,KH2013:KH.C10.522,KH2013:KH.C10.226,KH2013:KH.C10.120
KhC10	.	gene	4840944	4842959	.	-	.	ID=OP439.4;Name=KH2013:KH.C10.194;Parent=OP439;Note=SL1:0,SL2:0.243409858619707,SL2:SL1-ratio:Inf,intercistronic distance:NA,downstream in operon
KhC10	.	gene	4842960	4846568	.	-	.	ID=OP439.3;Name=KH2013:KH.C10.522;Parent=OP439;Note=SL1:0,SL2:0.646846063806371,SL2:SL1-ratio:Inf,intercistronic distance:1,downstream in operon
KhC10	.	gene	4846569	4848670	.	-	.	ID=OP439.2;Name=KH2013:KH.C10.226;Parent=OP439;Note=SL1:0,SL2:0.219563004288638,SL2:SL1-ratio:Inf,intercistronic distance:1,downstream in operon
KhC10	.	gene	4849936	4850379	.	-	.	ID=OP439.1;Name=KH2013:KH.C10.120;Parent=OP439;Note=SL1:0,SL2:0,SL2:SL1-ratio:NaN,intercistronic distance:1266,upstream in operon
KhC10	.	operon	4851935	4870542	.	-	.	ID=OP440;Name=OP440;size=3;genes=KH2013:KH.C10.35,KH2013:KH.C10.50,KH2013:KH.C10.214
KhC10	.	gene	4851935	4854795	.	-	.	ID=OP440.3;Name=KH2013:KH.C10.35;Parent=OP440;Note=SL1:0,SL2:0.381322142252251,SL2:SL1-ratio:Inf,intercistronic distance:NA,downstream in operon
KhC10	.	gene	4860759	4864337	.	-	.	ID=OP440.2;Name=KH2013:KH.C10.50;Parent=OP440;Note=SL1:0,SL2:0.506929116303041,SL2:SL1-ratio:Inf,intercistronic distance:5964,downstream in operon
KhC10	.	gene	4866153	4870542	.	-	.	ID=OP440.1;Name=KH2013:KH.C10.214;Parent=OP440;Note=SL1:0,SL2:0.0490596780566559,SL2:SL1-ratio:Inf,intercistronic distance:1816,downstream in operon
KhC11	.	operon	5	27995	.	-	.	ID=OP441;Name=OP441;size=5;genes=KH2013:KH.C11.132,KH2013:KH.C11.627,KH2013:KH.C11.378,KH2013:KH.C11.367,KH2013:KH.C11.127
KhC11	.	gene	5	1340	.	-	.	ID=OP441.5;Name=KH2013:KH.C11.132;Parent=OP441;Note=SL1:0,SL2:0.427277908141086,SL2:SL1-ratio:Inf,intercistronic distance:NA,downstream in operon
KhC11	.	gene	6531	10671	.	-	.	ID=OP441.4;Name=KH2013:KH.C11.627;Parent=OP441;Note=SL1:0,SL2:0.122580956754174,SL2:SL1-ratio:Inf,intercistronic distance:5191,downstream in operon
KhC11	.	gene	14211	17805	.	-	.	ID=OP441.3;Name=KH2013:KH.C11.378;Parent=OP441;Note=SL1:0,SL2:10.3902934107329,SL2:SL1-ratio:Inf,intercistronic distance:3540,downstream in operon
KhC11	.	gene	17806	19988	.	-	.	ID=OP441.2;Name=KH2013:KH.C11.367;Parent=OP441;Note=SL1:0,SL2:0.150733327906671,SL2:SL1-ratio:Inf,intercistronic distance:1,downstream in operon
KhC11	.	gene	27725	27995	.	-	.	ID=OP441.1;Name=KH2013:KH.C11.127;Parent=OP441;Note=SL1:0,SL2:0,SL2:SL1-ratio:NaN,intercistronic distance:7737,upstream in operon
KhC11	.	operon	22672	49617	.	+	.	ID=OP442;Name=OP442;size=2;genes=KH2013:KH.C11.275,KH2013:KH.C11.566
KhC11	.	gene	22672	30361	.	+	.	ID=OP442.1;Name=KH2013:KH.C11.275;Parent=OP442;Note=SL1:0,SL2:0,SL2:SL1-ratio:NaN,intercistronic distance:785,upstream in operon
KhC11	.	gene	31146	49617	.	+	.	ID=OP442.2;Name=KH2013:KH.C11.566;Parent=OP442;Note=SL1:0,SL2:0.188345063898442,SL2:SL1-ratio:Inf,intercistronic distance:NA,downstream in operon
KhC11	.	operon	41412	54587	.	-	.	ID=OP443;Name=OP443;size=2;genes=KH2013:KH.C11.333,KH2013:KH.C11.699
KhC11	.	gene	41412	46993	.	-	.	ID=OP443.2;Name=KH2013:KH.C11.333;Parent=OP443;Note=SL1:0,SL2:0.0687930332625202,SL2:SL1-ratio:Inf,intercistronic distance:NA,downstream in operon
KhC11	.	gene	50794	54587	.	-	.	ID=OP443.1;Name=KH2013:KH.C11.699;Parent=OP443;Note=SL1:0,SL2:0,SL2:SL1-ratio:NaN,intercistronic distance:3801,upstream in operon
KhC11	.	operon	72361	134754	.	+	.	ID=OP444;Name=OP444;size=3;genes=KH2013:KH.C11.407,KH2013:KH.C11.486,KH2013:KH.C11.141
KhC11	.	gene	72361	73534	.	+	.	ID=OP444.1;Name=KH2013:KH.C11.407;Parent=OP444;Note=SL1:0,SL2:0,SL2:SL1-ratio:NaN,intercistronic distance:15052,upstream in operon
KhC11	.	gene	88586	89928	.	+	.	ID=OP444.2;Name=KH2013:KH.C11.486;Parent=OP444;Note=SL1:0,SL2:0.0476639470571755,SL2:SL1-ratio:Inf,intercistronic distance:37333,downstream in operon
KhC11	.	gene	127261	134754	.	+	.	ID=OP444.3;Name=KH2013:KH.C11.141;Parent=OP444;Note=SL1:0,SL2:0.0486440203183198,SL2:SL1-ratio:Inf,intercistronic distance:NA,downstream in operon
KhC11	.	operon	73222	142700	.	-	.	ID=OP445;Name=OP445;size=4;genes=KH2013:KH.C11.729,KH2013:KH.C11.71,KH2013:KH.C11.374,KH2013:KH.C11.288
KhC11	.	gene	73222	74625	.	-	.	ID=OP445.4;Name=KH2013:KH.C11.729;Parent=OP445;Note=SL1:0,SL2:0.109133241886828,SL2:SL1-ratio:Inf,intercistronic distance:NA,downstream in operon
KhC11	.	gene	74626	82004	.	-	.	ID=OP445.3;Name=KH2013:KH.C11.71;Parent=OP445;Note=SL1:0,SL2:0.121746448977535,SL2:SL1-ratio:Inf,intercistronic distance:1,downstream in operon
KhC11	.	gene	89750	104945	.	-	.	ID=OP445.2;Name=KH2013:KH.C11.374;Parent=OP445;Note=SL1:0,SL2:0.171851692314279,SL2:SL1-ratio:Inf,intercistronic distance:7746,downstream in operon
KhC11	.	gene	136269	142700	.	-	.	ID=OP445.1;Name=KH2013:KH.C11.288;Parent=OP445;Note=SL1:0,SL2:0,SL2:SL1-ratio:NaN,intercistronic distance:31324,upstream in operon
KhC11	.	operon	144260	163430	.	+	.	ID=OP446;Name=OP446;size=2;genes=KH2013:KH.C11.382,KH2013:KH.C11.228
KhC11	.	gene	144260	156253	.	+	.	ID=OP446.1;Name=KH2013:KH.C11.382;Parent=OP446;Note=SL1:0,SL2:0,SL2:SL1-ratio:NaN,intercistronic distance:817,upstream in operon
KhC11	.	gene	157070	163430	.	+	.	ID=OP446.2;Name=KH2013:KH.C11.228;Parent=OP446;Note=SL1:0,SL2:0.0766954569083742,SL2:SL1-ratio:Inf,intercistronic distance:NA,downstream in operon
KhC11	.	operon	170734	182476	.	+	.	ID=OP447;Name=OP447;size=2;genes=KH2013:KH.C11.458,KH2013:KH.C11.191
KhC11	.	gene	170734	173078	.	+	.	ID=OP447.1;Name=KH2013:KH.C11.458;Parent=OP447;Note=SL1:0,SL2:0,SL2:SL1-ratio:NaN,intercistronic distance:1167,upstream in operon
KhC11	.	gene	174245	182476	.	+	.	ID=OP447.2;Name=KH2013:KH.C11.191;Parent=OP447;Note=SL1:0,SL2:0.359971284660414,SL2:SL1-ratio:Inf,intercistronic distance:NA,downstream in operon
KhC11	.	operon	182198	202930	.	-	.	ID=OP448;Name=OP448;size=3;genes=KH2013:KH.C11.173,KH2013:KH.C11.567,KH2013:KH.C11.53
KhC11	.	gene	182198	184875	.	-	.	ID=OP448.3;Name=KH2013:KH.C11.173;Parent=OP448;Note=SL1:0,SL2:0.119874461136362,SL2:SL1-ratio:Inf,intercistronic distance:NA,downstream in operon
KhC11	.	gene	184876	187001	.	-	.	ID=OP448.2;Name=KH2013:KH.C11.567;Parent=OP448;Note=SL1:0,SL2:0.0490596780566559,SL2:SL1-ratio:Inf,intercistronic distance:1,downstream in operon
KhC11	.	gene	196926	202930	.	-	.	ID=OP448.1;Name=KH2013:KH.C11.53;Parent=OP448;Note=SL1:0,SL2:0,SL2:SL1-ratio:NaN,intercistronic distance:9925,upstream in operon
KhC11	.	operon	187256	196586	.	+	.	ID=OP449;Name=OP449;size=2;genes=KH2013:KH.C11.476,KH2013:KH.C11.344
KhC11	.	gene	187256	188006	.	+	.	ID=OP449.1;Name=KH2013:KH.C11.476;Parent=OP449;Note=SL1:0,SL2:0,SL2:SL1-ratio:NaN,intercistronic distance:1,upstream in operon
KhC11	.	gene	188007	196586	.	+	.	ID=OP449.2;Name=KH2013:KH.C11.344;Parent=OP449;Note=SL1:0,SL2:0.497985593481405,SL2:SL1-ratio:Inf,intercistronic distance:NA,downstream in operon
KhC11	.	operon	216092	236102	.	+	.	ID=OP450;Name=OP450;size=3;genes=KH2013:KH.C11.98,KH2013:KH.C11.341,KH2013:KH.C11.400
KhC11	.	gene	216092	218851	.	+	.	ID=OP450.1;Name=KH2013:KH.C11.98;Parent=OP450;Note=SL1:0,SL2:0,SL2:SL1-ratio:NaN,intercistronic distance:4635,upstream in operon
KhC11	.	gene	223486	230404	.	+	.	ID=OP450.2;Name=KH2013:KH.C11.341;Parent=OP450;Note=SL1:0,SL2:0.0964637684738366,SL2:SL1-ratio:Inf,intercistronic distance:1,downstream in operon
KhC11	.	gene	230405	236102	.	+	.	ID=OP450.3;Name=KH2013:KH.C11.400;Parent=OP450;Note=SL1:0,SL2:0.126198410874467,SL2:SL1-ratio:Inf,intercistronic distance:NA,downstream in operon
KhC11	.	operon	218668	278522	.	-	.	ID=OP451;Name=OP451;size=3;genes=KH2013:KH.C11.35,KH2013:KH.C11.271,KH2013:KH.C11.103
KhC11	.	gene	218668	223166	.	-	.	ID=OP451.3;Name=KH2013:KH.C11.35;Parent=OP451;Note=SL1:0,SL2:0.156297474722897,SL2:SL1-ratio:Inf,intercistronic distance:NA,downstream in operon
KhC11	.	gene	272364	273898	.	-	.	ID=OP451.2;Name=KH2013:KH.C11.271;Parent=OP451;Note=SL1:0,SL2:0.0483151102950829,SL2:SL1-ratio:Inf,intercistronic distance:49198,downstream in operon
KhC11	.	gene	275953	278522	.	-	.	ID=OP451.1;Name=KH2013:KH.C11.103;Parent=OP451;Note=SL1:0,SL2:0,SL2:SL1-ratio:NaN,intercistronic distance:2055,upstream in operon
KhC11	.	operon	260704	276514	.	+	.	ID=OP452;Name=OP452;size=4;genes=KH2013:KH.C11.200,KH2013:KH.C11.391,KH2013:KH.C11.597,KH2013:KH.C11.65
KhC11	.	gene	260704	261594	.	+	.	ID=OP452.1;Name=KH2013:KH.C11.200;Parent=OP452;Note=SL1:0,SL2:0,SL2:SL1-ratio:NaN,intercistronic distance:1,upstream in operon
KhC11	.	gene	261595	267733	.	+	.	ID=OP452.2;Name=KH2013:KH.C11.391;Parent=OP452;Note=SL1:0,SL2:0.346211185111702,SL2:SL1-ratio:Inf,intercistronic distance:3138,downstream in operon
KhC11	.	gene	270871	272627	.	+	.	ID=OP452.3;Name=KH2013:KH.C11.597;Parent=OP452;Note=SL1:0,SL2:0.0490596780566559,SL2:SL1-ratio:Inf,intercistronic distance:1587,downstream in operon
KhC11	.	gene	274214	276514	.	+	.	ID=OP452.4;Name=KH2013:KH.C11.65;Parent=OP452;Note=SL1:0,SL2:0.302604300066069,SL2:SL1-ratio:Inf,intercistronic distance:NA,downstream in operon
KhC11	.	operon	300095	330490	.	-	.	ID=OP453;Name=OP453;size=4;genes=KH2013:KH.C11.198,KH2013:KH.C11.323,KH2013:KH.C11.97,KH2013:KH.C11.620
KhC11	.	gene	300095	312176	.	-	.	ID=OP453.4;Name=KH2013:KH.C11.198;Parent=OP453;Note=SL1:0,SL2:0.324006426209907,SL2:SL1-ratio:Inf,intercistronic distance:NA,downstream in operon
KhC11	.	gene	313743	321288	.	-	.	ID=OP453.3;Name=KH2013:KH.C11.323;Parent=OP453;Note=SL1:0,SL2:0.0877943818621513,SL2:SL1-ratio:Inf,intercistronic distance:1567,downstream in operon
KhC11	.	gene	322180	327832	.	-	.	ID=OP453.2;Name=KH2013:KH.C11.97;Parent=OP453;Note=SL1:0,SL2:0.244780616370042,SL2:SL1-ratio:Inf,intercistronic distance:892,downstream in operon
KhC11	.	gene	327833	330490	.	-	.	ID=OP453.1;Name=KH2013:KH.C11.620;Parent=OP453;Note=SL1:0,SL2:0,SL2:SL1-ratio:NaN,intercistronic distance:1,upstream in operon
KhC11	.	operon	322113	339385	.	+	.	ID=OP454;Name=OP454;size=2;genes=KH2013:KH.C11.624,KH2013:KH.C11.527
KhC11	.	gene	322113	322939	.	+	.	ID=OP454.1;Name=KH2013:KH.C11.624;Parent=OP454;Note=SL1:0,SL2:0,SL2:SL1-ratio:NaN,intercistronic distance:14615,upstream in operon
KhC11	.	gene	337554	339385	.	+	.	ID=OP454.2;Name=KH2013:KH.C11.527;Parent=OP454;Note=SL1:0,SL2:0.104664458724255,SL2:SL1-ratio:Inf,intercistronic distance:NA,downstream in operon
KhC11	.	operon	330946	362803	.	-	.	ID=OP455;Name=OP455;size=6;genes=KH2013:KH.C11.716,KH2013:KH.C11.189,KH2013:KH.C11.500,KH2013:KH.C11.62,KH2013:KH.C11.140,KH2013:KH.C11.197
KhC11	.	gene	330946	336265	.	-	.	ID=OP455.6;Name=KH2013:KH.C11.716;Parent=OP455;Note=SL1:0,SL2:0.509432749799414,SL2:SL1-ratio:Inf,intercistronic distance:NA,downstream in operon
KhC11	.	gene	339191	348188	.	-	.	ID=OP455.5;Name=KH2013:KH.C11.189;Parent=OP455;Note=SL1:0,SL2:0.0490596780566559,SL2:SL1-ratio:Inf,intercistronic distance:2926,downstream in operon
[truncated: 12,643 more rows]
