# Supplementary material for: SLIDR and SLOPPR: flexible identification of spliced leader trans-splicing and prediction of eukaryotic operons from RNA-Seq data
Source: BMC Bioinformatics. 2021 Mar 22;22:140. doi: 10.1186/s12859-021-04009-7 (PMC7986045; doi:10.1186/s12859-021-04009-7)
Supplement: Supplementary file 3 — Additional file 3: GFF3 operon annotations generated by SLOPPR. [file 12859_2021_4009_MOESM3_ESM.zip › Odi.SLOPPR-iinfinity.gff3]

##gff-version 3
# predicted using SLOPPR 1.1
# Libraries: DRR090297, DRR090298, DRR090299, DRR090300, DRR090301, DRR090303, DRR090310, DRR090311, DRR090313, DRR090319, DRR090323, DRR090325, DRR090327, DRR090329, DRR090334, DRR090337, SRR1693762, SRR1693765, SRR1693766, SRR1693767
# SL1-type SLs:
# SL2-type SLs: Odio.SL
scaffold_1	.	operon	60771	73319	.	-	.	ID=OP1;Name=OP1;size=2;genes=GSOIDG00000013001,GSOIDG00000018001
scaffold_1	.	gene	60771	62314	.	-	.	ID=OP1.2;Name=GSOIDG00000013001;Parent=OP1;Note=SL1:0,SL2:0.345206956748675,SL2:SL1-ratio:Inf,intercistronic distance:NA,downstream in operon
scaffold_1	.	gene	72287	73319	.	-	.	ID=OP1.1;Name=GSOIDG00000018001;Parent=OP1;Note=SL1:0,SL2:0,SL2:SL1-ratio:NaN,intercistronic distance:9973,upstream in operon
scaffold_1	.	operon	198903	203151	.	-	.	ID=OP2;Name=OP2;size=2;genes=GSOIDG00000045001,GSOIDG00000046001
scaffold_1	.	gene	198903	200268	.	-	.	ID=OP2.2;Name=GSOIDG00000045001;Parent=OP2;Note=SL1:0,SL2:0.395226283453222,SL2:SL1-ratio:Inf,intercistronic distance:NA,downstream in operon
scaffold_1	.	gene	200295	203151	.	-	.	ID=OP2.1;Name=GSOIDG00000046001;Parent=OP2;Note=SL1:0,SL2:0,SL2:SL1-ratio:NaN,intercistronic distance:27,upstream in operon
scaffold_1	.	operon	216417	226379	.	+	.	ID=OP3;Name=OP3;size=2;genes=GSOIDG00000053001,GSOIDG00000055001
scaffold_1	.	gene	216417	218439	.	+	.	ID=OP3.1;Name=GSOIDG00000053001;Parent=OP3;Note=SL1:0,SL2:0,SL2:SL1-ratio:NaN,intercistronic distance:1986,upstream in operon
scaffold_1	.	gene	220425	226379	.	+	.	ID=OP3.2;Name=GSOIDG00000055001;Parent=OP3;Note=SL1:0,SL2:0.334368826309314,SL2:SL1-ratio:Inf,intercistronic distance:NA,downstream in operon
scaffold_1	.	operon	346910	384846	.	+	.	ID=OP4;Name=OP4;size=2;genes=GSOIDG00000091001,GSOIDG00000105001
scaffold_1	.	gene	346910	348304	.	+	.	ID=OP4.1;Name=GSOIDG00000091001;Parent=OP4;Note=SL1:0,SL2:0,SL2:SL1-ratio:NaN,intercistronic distance:34371,upstream in operon
scaffold_1	.	gene	382675	384846	.	+	.	ID=OP4.2;Name=GSOIDG00000105001;Parent=OP4;Note=SL1:0,SL2:0.218575269563416,SL2:SL1-ratio:Inf,intercistronic distance:NA,downstream in operon
scaffold_1	.	operon	385872	388631	.	+	.	ID=OP5;Name=OP5;size=2;genes=GSOIDG00000107001,GSOIDG00000108001
scaffold_1	.	gene	385872	387470	.	+	.	ID=OP5.1;Name=GSOIDG00000107001;Parent=OP5;Note=SL1:0,SL2:0,SL2:SL1-ratio:NaN,intercistronic distance:35,upstream in operon
scaffold_1	.	gene	387505	388631	.	+	.	ID=OP5.2;Name=GSOIDG00000108001;Parent=OP5;Note=SL1:0,SL2:9.34310542953029,SL2:SL1-ratio:Inf,intercistronic distance:NA,downstream in operon
scaffold_1	.	operon	424067	433601	.	+	.	ID=OP6;Name=OP6;size=2;genes=GSOIDG00000121001,GSOIDG00000125001
scaffold_1	.	gene	424067	424653	.	+	.	ID=OP6.1;Name=GSOIDG00000121001;Parent=OP6;Note=SL1:0,SL2:0,SL2:SL1-ratio:NaN,intercistronic distance:7339,upstream in operon
scaffold_1	.	gene	431992	433601	.	+	.	ID=OP6.2;Name=GSOIDG00000125001;Parent=OP6;Note=SL1:0,SL2:33.2317635297636,SL2:SL1-ratio:Inf,intercistronic distance:NA,downstream in operon
scaffold_1	.	operon	483338	495413	.	-	.	ID=OP7;Name=OP7;size=3;genes=GSOIDG00000140001,GSOIDG00000141001,GSOIDG00000142001
scaffold_1	.	gene	483338	484637	.	-	.	ID=OP7.3;Name=GSOIDG00000140001;Parent=OP7;Note=SL1:0,SL2:0.594251414743814,SL2:SL1-ratio:Inf,intercistronic distance:NA,downstream in operon
scaffold_1	.	gene	484661	491989	.	-	.	ID=OP7.2;Name=GSOIDG00000141001;Parent=OP7;Note=SL1:0,SL2:3.21469567979731,SL2:SL1-ratio:Inf,intercistronic distance:24,downstream in operon
scaffold_1	.	gene	493762	495413	.	-	.	ID=OP7.1;Name=GSOIDG00000142001;Parent=OP7;Note=SL1:0,SL2:0,SL2:SL1-ratio:NaN,intercistronic distance:1773,upstream in operon
scaffold_1	.	operon	704461	708196	.	+	.	ID=OP8;Name=OP8;size=2;genes=GSOIDG00000201001,GSOIDG00000203001
scaffold_1	.	gene	704461	705125	.	+	.	ID=OP8.1;Name=GSOIDG00000201001;Parent=OP8;Note=SL1:0,SL2:0,SL2:SL1-ratio:NaN,intercistronic distance:706,upstream in operon
scaffold_1	.	gene	705831	708196	.	+	.	ID=OP8.2;Name=GSOIDG00000203001;Parent=OP8;Note=SL1:0,SL2:2.36422321884969,SL2:SL1-ratio:Inf,intercistronic distance:NA,downstream in operon
scaffold_1	.	operon	853052	859042	.	-	.	ID=OP9;Name=OP9;size=3;genes=GSOIDG00000236001,GSOIDG00000237001,GSOIDG00000238001
scaffold_1	.	gene	853052	853559	.	-	.	ID=OP9.3;Name=GSOIDG00000236001;Parent=OP9;Note=SL1:0,SL2:0.796344391695396,SL2:SL1-ratio:Inf,intercistronic distance:NA,downstream in operon
scaffold_1	.	gene	853597	855685	.	-	.	ID=OP9.2;Name=GSOIDG00000237001;Parent=OP9;Note=SL1:0,SL2:0.203499872216748,SL2:SL1-ratio:Inf,intercistronic distance:38,downstream in operon
scaffold_1	.	gene	855693	859042	.	-	.	ID=OP9.1;Name=GSOIDG00000238001;Parent=OP9;Note=SL1:0,SL2:0,SL2:SL1-ratio:NaN,intercistronic distance:8,upstream in operon
scaffold_1	.	operon	862755	865879	.	+	.	ID=OP10;Name=OP10;size=2;genes=GSOIDG00000240001,GSOIDG00000241001
scaffold_1	.	gene	862755	865162	.	+	.	ID=OP10.1;Name=GSOIDG00000240001;Parent=OP10;Note=SL1:0,SL2:0,SL2:SL1-ratio:NaN,intercistronic distance:112,upstream in operon
scaffold_1	.	gene	865274	865879	.	+	.	ID=OP10.2;Name=GSOIDG00000241001;Parent=OP10;Note=SL1:0,SL2:2.37460806263627,SL2:SL1-ratio:Inf,intercistronic distance:NA,downstream in operon
scaffold_1	.	operon	907551	910765	.	-	.	ID=OP11;Name=OP11;size=2;genes=GSOIDG00000260001,GSOIDG00000261001
scaffold_1	.	gene	907551	908752	.	-	.	ID=OP11.2;Name=GSOIDG00000260001;Parent=OP11;Note=SL1:0,SL2:0.292610530701867,SL2:SL1-ratio:Inf,intercistronic distance:NA,downstream in operon
scaffold_1	.	gene	908768	910765	.	-	.	ID=OP11.1;Name=GSOIDG00000261001;Parent=OP11;Note=SL1:0,SL2:0,SL2:SL1-ratio:NaN,intercistronic distance:16,upstream in operon
scaffold_1	.	operon	926778	928190	.	+	.	ID=OP12;Name=OP12;size=2;genes=GSOIDG00000269001,GSOIDG00000270001
scaffold_1	.	gene	926778	927831	.	+	.	ID=OP12.1;Name=GSOIDG00000269001;Parent=OP12;Note=SL1:0,SL2:0,SL2:SL1-ratio:NaN,intercistronic distance:83,upstream in operon
scaffold_1	.	gene	927914	928190	.	+	.	ID=OP12.2;Name=GSOIDG00000270001;Parent=OP12;Note=SL1:0,SL2:0.244812273769132,SL2:SL1-ratio:Inf,intercistronic distance:NA,downstream in operon
scaffold_1	.	operon	932934	938836	.	+	.	ID=OP13;Name=OP13;size=3;genes=GSOIDG00000275001,GSOIDG00000276001,GSOIDG00000277001
scaffold_1	.	gene	932934	934749	.	+	.	ID=OP13.1;Name=GSOIDG00000275001;Parent=OP13;Note=SL1:0,SL2:0,SL2:SL1-ratio:NaN,intercistronic distance:396,upstream in operon
scaffold_1	.	gene	935145	936103	.	+	.	ID=OP13.2;Name=GSOIDG00000276001;Parent=OP13;Note=SL1:0,SL2:282.267456967634,SL2:SL1-ratio:Inf,intercistronic distance:852,downstream in operon
scaffold_1	.	gene	936955	938836	.	+	.	ID=OP13.3;Name=GSOIDG00000277001;Parent=OP13;Note=SL1:0,SL2:0.402281959415035,SL2:SL1-ratio:Inf,intercistronic distance:NA,downstream in operon
scaffold_1	.	operon	1058981	1067037	.	+	.	ID=OP14;Name=OP14;size=2;genes=GSOIDG00000307001,GSOIDG00000311001
scaffold_1	.	gene	1058981	1061025	.	+	.	ID=OP14.1;Name=GSOIDG00000307001;Parent=OP14;Note=SL1:0,SL2:0,SL2:SL1-ratio:NaN,intercistronic distance:4790,upstream in operon
scaffold_1	.	gene	1065815	1067037	.	+	.	ID=OP14.2;Name=GSOIDG00000311001;Parent=OP14;Note=SL1:0,SL2:0.345206956748675,SL2:SL1-ratio:Inf,intercistronic distance:NA,downstream in operon
scaffold_1	.	operon	1075326	1078582	.	+	.	ID=OP15;Name=OP15;size=2;genes=GSOIDG00000316001,GSOIDG00000317001
scaffold_1	.	gene	1075326	1077678	.	+	.	ID=OP15.1;Name=GSOIDG00000316001;Parent=OP15;Note=SL1:0,SL2:0,SL2:SL1-ratio:NaN,intercistronic distance:76,upstream in operon
scaffold_1	.	gene	1077754	1078582	.	+	.	ID=OP15.2;Name=GSOIDG00000317001;Parent=OP15;Note=SL1:0,SL2:0.610499616650244,SL2:SL1-ratio:Inf,intercistronic distance:NA,downstream in operon
scaffold_1	.	operon	1143403	1148677	.	-	.	ID=OP16;Name=OP16;size=2;genes=GSOIDG00000333001,GSOIDG00000334001
scaffold_1	.	gene	1143403	1147989	.	-	.	ID=OP16.2;Name=GSOIDG00000333001;Parent=OP16;Note=SL1:0,SL2:5.82866190237253,SL2:SL1-ratio:Inf,intercistronic distance:NA,downstream in operon
scaffold_1	.	gene	1148064	1148677	.	-	.	ID=OP16.1;Name=GSOIDG00000334001;Parent=OP16;Note=SL1:0,SL2:0,SL2:SL1-ratio:NaN,intercistronic distance:75,upstream in operon
scaffold_1	.	operon	1153093	1162737	.	-	.	ID=OP17;Name=OP17;size=3;genes=GSOIDG00000337001,GSOIDG00000338001,GSOIDG00000339001
scaffold_1	.	gene	1153093	1157106	.	-	.	ID=OP17.3;Name=GSOIDG00000337001;Parent=OP17;Note=SL1:0,SL2:0.680489325536391,SL2:SL1-ratio:Inf,intercistronic distance:NA,downstream in operon
scaffold_1	.	gene	1157181	1160445	.	-	.	ID=OP17.2;Name=GSOIDG00000338001;Parent=OP17;Note=SL1:0,SL2:6.46549639735325,SL2:SL1-ratio:Inf,intercistronic distance:75,downstream in operon
scaffold_1	.	gene	1160879	1162737	.	-	.	ID=OP17.1;Name=GSOIDG00000339001;Parent=OP17;Note=SL1:0,SL2:0,SL2:SL1-ratio:NaN,intercistronic distance:434,upstream in operon
scaffold_1	.	operon	1230162	1243882	.	-	.	ID=OP18;Name=OP18;size=2;genes=GSOIDG00000351001,GSOIDG00000352001
scaffold_1	.	gene	1230162	1233490	.	-	.	ID=OP18.2;Name=GSOIDG00000351001;Parent=OP18;Note=SL1:0,SL2:0.30113069838288,SL2:SL1-ratio:Inf,intercistronic distance:NA,downstream in operon
scaffold_1	.	gene	1233543	1243882	.	-	.	ID=OP18.1;Name=GSOIDG00000352001;Parent=OP18;Note=SL1:0,SL2:0,SL2:SL1-ratio:NaN,intercistronic distance:53,upstream in operon
scaffold_1	.	operon	1249546	1253128	.	-	.	ID=OP19;Name=OP19;size=2;genes=GSOIDG00000358001,GSOIDG00000359001
scaffold_1	.	gene	1249546	1250047	.	-	.	ID=OP19.2;Name=GSOIDG00000358001;Parent=OP19;Note=SL1:0,SL2:1.82264902813089,SL2:SL1-ratio:Inf,intercistronic distance:NA,downstream in operon
scaffold_1	.	gene	1250069	1253128	.	-	.	ID=OP19.1;Name=GSOIDG00000359001;Parent=OP19;Note=SL1:0,SL2:0,SL2:SL1-ratio:NaN,intercistronic distance:22,upstream in operon
scaffold_1	.	operon	1253153	1266919	.	-	.	ID=OP20;Name=OP20;size=2;genes=GSOIDG00000360001,GSOIDG00000364001
scaffold_1	.	gene	1253153	1258641	.	-	.	ID=OP20.2;Name=GSOIDG00000360001;Parent=OP20;Note=SL1:0,SL2:0.456820196141431,SL2:SL1-ratio:Inf,intercistronic distance:NA,downstream in operon
scaffold_1	.	gene	1264635	1266919	.	-	.	ID=OP20.1;Name=GSOIDG00000364001;Parent=OP20;Note=SL1:0,SL2:0,SL2:SL1-ratio:NaN,intercistronic distance:5994,upstream in operon
scaffold_1	.	operon	1272683	1275141	.	-	.	ID=OP21;Name=OP21;size=2;genes=GSOIDG00000370001,GSOIDG00000371001
scaffold_1	.	gene	1272683	1274589	.	-	.	ID=OP21.2;Name=GSOIDG00000370001;Parent=OP21;Note=SL1:0,SL2:3.28571962185329,SL2:SL1-ratio:Inf,intercistronic distance:NA,downstream in operon
scaffold_1	.	gene	1274618	1275141	.	-	.	ID=OP21.1;Name=GSOIDG00000371001;Parent=OP21;Note=SL1:0,SL2:0,SL2:SL1-ratio:NaN,intercistronic distance:29,upstream in operon
scaffold_1	.	operon	1275491	1286025	.	-	.	ID=OP22;Name=OP22;size=2;genes=GSOIDG00000372001,GSOIDG00000375001
scaffold_1	.	gene	1275491	1278184	.	-	.	ID=OP22.2;Name=GSOIDG00000372001;Parent=OP22;Note=SL1:0,SL2:0.386455212268889,SL2:SL1-ratio:Inf,intercistronic distance:NA,downstream in operon
scaffold_1	.	gene	1282753	1286025	.	-	.	ID=OP22.1;Name=GSOIDG00000375001;Parent=OP22;Note=SL1:0,SL2:0,SL2:SL1-ratio:NaN,intercistronic distance:4569,upstream in operon
scaffold_1	.	operon	1428106	1433545	.	-	.	ID=OP23;Name=OP23;size=2;genes=GSOIDG00000412001,GSOIDG00000413001
scaffold_1	.	gene	1428106	1430240	.	-	.	ID=OP23.2;Name=GSOIDG00000412001;Parent=OP23;Note=SL1:0,SL2:0.190386146894716,SL2:SL1-ratio:Inf,intercistronic distance:NA,downstream in operon
scaffold_1	.	gene	1430431	1433545	.	-	.	ID=OP23.1;Name=GSOIDG00000413001;Parent=OP23;Note=SL1:0,SL2:0,SL2:SL1-ratio:NaN,intercistronic distance:191,upstream in operon
scaffold_1	.	operon	1449055	1452234	.	+	.	ID=OP24;Name=OP24;size=2;genes=GSOIDG00000422001,GSOIDG00000423001
scaffold_1	.	gene	1449055	1450560	.	+	.	ID=OP24.1;Name=GSOIDG00000422001;Parent=OP24;Note=SL1:0,SL2:0,SL2:SL1-ratio:NaN,intercistronic distance:231,upstream in operon
scaffold_1	.	gene	1450791	1452234	.	+	.	ID=OP24.2;Name=GSOIDG00000423001;Parent=OP24;Note=SL1:0,SL2:0.571089041688513,SL2:SL1-ratio:Inf,intercistronic distance:NA,downstream in operon
scaffold_1	.	operon	1552543	1558504	.	+	.	ID=OP25;Name=OP25;size=2;genes=GSOIDG00000456001,GSOIDG00000459001
scaffold_1	.	gene	1552543	1552662	.	+	.	ID=OP25.1;Name=GSOIDG00000456001;Parent=OP25;Note=SL1:0,SL2:0,SL2:SL1-ratio:NaN,intercistronic distance:4832,upstream in operon
scaffold_1	.	gene	1557494	1558504	.	+	.	ID=OP25.2;Name=GSOIDG00000459001;Parent=OP25;Note=SL1:0,SL2:0.228184001142533,SL2:SL1-ratio:Inf,intercistronic distance:NA,downstream in operon
scaffold_1	.	operon	1553573	1612843	.	-	.	ID=OP26;Name=OP26;size=2;genes=GSOIDG00000458001,GSOIDG00000478001
scaffold_1	.	gene	1553573	1556984	.	-	.	ID=OP26.2;Name=GSOIDG00000458001;Parent=OP26;Note=SL1:0,SL2:10.5006201359567,SL2:SL1-ratio:Inf,intercistronic distance:NA,downstream in operon
scaffold_1	.	gene	1611257	1612843	.	-	.	ID=OP26.1;Name=GSOIDG00000478001;Parent=OP26;Note=SL1:0,SL2:0,SL2:SL1-ratio:NaN,intercistronic distance:54273,upstream in operon
scaffold_1	.	operon	1559570	1565160	.	+	.	ID=OP27;Name=OP27;size=2;genes=GSOIDG00000460001,GSOIDG00000462001
scaffold_1	.	gene	1559570	1561336	.	+	.	ID=OP27.1;Name=GSOIDG00000460001;Parent=OP27;Note=SL1:0,SL2:0,SL2:SL1-ratio:NaN,intercistronic distance:1878,upstream in operon
scaffold_1	.	gene	1563214	1565160	.	+	.	ID=OP27.2;Name=GSOIDG00000462001;Parent=OP27;Note=SL1:0,SL2:0.545151130658081,SL2:SL1-ratio:Inf,intercistronic distance:NA,downstream in operon
scaffold_1	.	operon	1565185	1569422	.	+	.	ID=OP28;Name=OP28;size=2;genes=GSOIDG00000463001,GSOIDG00000464001
scaffold_1	.	gene	1565185	1568258	.	+	.	ID=OP28.1;Name=GSOIDG00000463001;Parent=OP28;Note=SL1:0,SL2:0,SL2:SL1-ratio:NaN,intercistronic distance:30,upstream in operon
scaffold_1	.	gene	1568288	1569422	.	+	.	ID=OP28.2;Name=GSOIDG00000464001;Parent=OP28;Note=SL1:0,SL2:5.3181405151955,SL2:SL1-ratio:Inf,intercistronic distance:NA,downstream in operon
scaffold_1	.	operon	1573309	1578067	.	+	.	ID=OP29;Name=OP29;size=2;genes=GSOIDG00000467001,GSOIDG00000468001
scaffold_1	.	gene	1573309	1577180	.	+	.	ID=OP29.1;Name=GSOIDG00000467001;Parent=OP29;Note=SL1:0,SL2:0,SL2:SL1-ratio:NaN,intercistronic distance:413,upstream in operon
scaffold_1	.	gene	1577593	1578067	.	+	.	ID=OP29.2;Name=GSOIDG00000468001;Parent=OP29;Note=SL1:0,SL2:540.994348881737,SL2:SL1-ratio:Inf,intercistronic distance:NA,downstream in operon
scaffold_1	.	operon	1578089	1579712	.	+	.	ID=OP30;Name=OP30;size=2;genes=GSOIDG00000469001,GSOIDG00000470001
scaffold_1	.	gene	1578089	1579247	.	+	.	ID=OP30.1;Name=GSOIDG00000469001;Parent=OP30;Note=SL1:0,SL2:0,SL2:SL1-ratio:NaN,intercistronic distance:27,upstream in operon
scaffold_1	.	gene	1579274	1579712	.	+	.	ID=OP30.2;Name=GSOIDG00000470001;Parent=OP30;Note=SL1:0,SL2:398.222661051654,SL2:SL1-ratio:Inf,intercistronic distance:NA,downstream in operon
scaffold_1	.	operon	1582982	1591625	.	+	.	ID=OP31;Name=OP31;size=2;genes=GSOIDG00000471001,GSOIDG00000472001
scaffold_1	.	gene	1582982	1584329	.	+	.	ID=OP31.1;Name=GSOIDG00000471001;Parent=OP31;Note=SL1:0,SL2:0,SL2:SL1-ratio:NaN,intercistronic distance:1860,upstream in operon
scaffold_1	.	gene	1586189	1591625	.	+	.	ID=OP31.2;Name=GSOIDG00000472001;Parent=OP31;Note=SL1:0,SL2:0.283785679596429,SL2:SL1-ratio:Inf,intercistronic distance:NA,downstream in operon
scaffold_1	.	operon	1643913	1650363	.	+	.	ID=OP32;Name=OP32;size=2;genes=GSOIDG00000484001,GSOIDG00000485001
scaffold_1	.	gene	1643913	1648431	.	+	.	ID=OP32.1;Name=GSOIDG00000484001;Parent=OP32;Note=SL1:0,SL2:0,SL2:SL1-ratio:NaN,intercistronic distance:103,upstream in operon
scaffold_1	.	gene	1648534	1650363	.	+	.	ID=OP32.2;Name=GSOIDG00000485001;Parent=OP32;Note=SL1:0,SL2:0.556487271701422,SL2:SL1-ratio:Inf,intercistronic distance:NA,downstream in operon
scaffold_1	.	operon	1659348	1669453	.	+	.	ID=OP33;Name=OP33;size=2;genes=GSOIDG00000491001,GSOIDG00000494001
scaffold_1	.	gene	1659348	1663512	.	+	.	ID=OP33.1;Name=GSOIDG00000491001;Parent=OP33;Note=SL1:0,SL2:0,SL2:SL1-ratio:NaN,intercistronic distance:4484,upstream in operon
scaffold_1	.	gene	1667996	1669453	.	+	.	ID=OP33.2;Name=GSOIDG00000494001;Parent=OP33;Note=SL1:0,SL2:0.190386146894716,SL2:SL1-ratio:Inf,intercistronic distance:NA,downstream in operon
scaffold_1	.	operon	1773206	1776698	.	+	.	ID=OP34;Name=OP34;size=2;genes=GSOIDG00000528001,GSOIDG00000529001
scaffold_1	.	gene	1773206	1775084	.	+	.	ID=OP34.1;Name=GSOIDG00000528001;Parent=OP34;Note=SL1:0,SL2:0,SL2:SL1-ratio:NaN,intercistronic distance:332,upstream in operon
scaffold_1	.	gene	1775416	1776698	.	+	.	ID=OP34.2;Name=GSOIDG00000529001;Parent=OP34;Note=SL1:0,SL2:0.251802401590585,SL2:SL1-ratio:Inf,intercistronic distance:NA,downstream in operon
scaffold_1	.	operon	1868451	1870352	.	-	.	ID=OP35;Name=OP35;size=2;genes=GSOIDG00000557001,GSOIDG00000558001
scaffold_1	.	gene	1868451	1869710	.	-	.	ID=OP35.2;Name=GSOIDG00000557001;Parent=OP35;Note=SL1:0,SL2:0.552948709583596,SL2:SL1-ratio:Inf,intercistronic distance:NA,downstream in operon
scaffold_1	.	gene	1869725	1870352	.	-	.	ID=OP35.1;Name=GSOIDG00000558001;Parent=OP35;Note=SL1:0,SL2:0,SL2:SL1-ratio:NaN,intercistronic distance:15,upstream in operon
scaffold_1	.	operon	1878788	1882295	.	-	.	ID=OP36;Name=OP36;size=3;genes=GSOIDG00000562001,GSOIDG00000563001,GSOIDG00000564001
scaffold_1	.	gene	1878788	1880084	.	-	.	ID=OP36.3;Name=GSOIDG00000562001;Parent=OP36;Note=SL1:0,SL2:1.08116135798125,SL2:SL1-ratio:Inf,intercistronic distance:NA,downstream in operon
scaffold_1	.	gene	1880111	1880885	.	-	.	ID=OP36.2;Name=GSOIDG00000563001;Parent=OP36;Note=SL1:0,SL2:1.10304844402936,SL2:SL1-ratio:Inf,intercistronic distance:27,downstream in operon
scaffold_1	.	gene	1881023	1882295	.	-	.	ID=OP36.1;Name=GSOIDG00000564001;Parent=OP36;Note=SL1:0,SL2:0,SL2:SL1-ratio:NaN,intercistronic distance:138,upstream in operon
scaffold_1	.	operon	1885984	1889614	.	-	.	ID=OP37;Name=OP37;size=3;genes=GSOIDG00000569001,GSOIDG00000570001,GSOIDG00000571001
scaffold_1	.	gene	1885984	1887707	.	-	.	ID=OP37.3;Name=GSOIDG00000569001;Parent=OP37;Note=SL1:0,SL2:0.806524848002376,SL2:SL1-ratio:Inf,intercistronic distance:NA,downstream in operon
scaffold_1	.	gene	1887754	1889056	.	-	.	ID=OP37.2;Name=GSOIDG00000570001;Parent=OP37;Note=SL1:0,SL2:0.292568753657109,SL2:SL1-ratio:Inf,intercistronic distance:47,downstream in operon
scaffold_1	.	gene	1889086	1889614	.	-	.	ID=OP37.1;Name=GSOIDG00000571001;Parent=OP37;Note=SL1:0,SL2:0,SL2:SL1-ratio:NaN,intercistronic distance:30,upstream in operon
scaffold_1	.	operon	1889756	1892685	.	-	.	ID=OP38;Name=OP38;size=2;genes=GSOIDG00000572001,GSOIDG00000573001
scaffold_1	.	gene	1889756	1891668	.	-	.	ID=OP38.2;Name=GSOIDG00000572001;Parent=OP38;Note=SL1:0,SL2:1.80274025778406,SL2:SL1-ratio:Inf,intercistronic distance:NA,downstream in operon
scaffold_1	.	gene	1891696	1892685	.	-	.	ID=OP38.1;Name=GSOIDG00000573001;Parent=OP38;Note=SL1:0,SL2:0,SL2:SL1-ratio:NaN,intercistronic distance:28,upstream in operon
scaffold_1	.	operon	1892709	1896241	.	-	.	ID=OP39;Name=OP39;size=2;genes=GSOIDG00000574001,GSOIDG00000575001
scaffold_1	.	gene	1892709	1893774	.	-	.	ID=OP39.2;Name=GSOIDG00000574001;Parent=OP39;Note=SL1:0,SL2:0.484465462045083,SL2:SL1-ratio:Inf,intercistronic distance:NA,downstream in operon
scaffold_1	.	gene	1893928	1896241	.	-	.	ID=OP39.1;Name=GSOIDG00000575001;Parent=OP39;Note=SL1:0,SL2:0,SL2:SL1-ratio:NaN,intercistronic distance:154,upstream in operon
scaffold_1	.	operon	1896245	1898922	.	-	.	ID=OP40;Name=OP40;size=2;genes=GSOIDG00000576001,GSOIDG00000577001
scaffold_1	.	gene	1896245	1896742	.	-	.	ID=OP40.2;Name=GSOIDG00000576001;Parent=OP40;Note=SL1:0,SL2:0.30964395365538,SL2:SL1-ratio:Inf,intercistronic distance:NA,downstream in operon
scaffold_1	.	gene	1896799	1898922	.	-	.	ID=OP40.1;Name=GSOIDG00000577001;Parent=OP40;Note=SL1:0,SL2:0,SL2:SL1-ratio:NaN,intercistronic distance:57,upstream in operon
scaffold_1	.	operon	1917745	1924369	.	+	.	ID=OP41;Name=OP41;size=2;genes=GSOIDG00000585001,GSOIDG00000588001
scaffold_1	.	gene	1917745	1919351	.	+	.	ID=OP41.1;Name=GSOIDG00000585001;Parent=OP41;Note=SL1:0,SL2:0,SL2:SL1-ratio:NaN,intercistronic distance:4398,upstream in operon
scaffold_1	.	gene	1923749	1924369	.	+	.	ID=OP41.2;Name=GSOIDG00000588001;Parent=OP41;Note=SL1:0,SL2:0.939554875077164,SL2:SL1-ratio:Inf,intercistronic distance:NA,downstream in operon
scaffold_1	.	operon	1922534	1951441	.	-	.	ID=OP42;Name=OP42;size=2;genes=GSOIDG00000587001,GSOIDG00000602001
scaffold_1	.	gene	1922534	1923600	.	-	.	ID=OP42.2;Name=GSOIDG00000587001;Parent=OP42;Note=SL1:0,SL2:26.6187177286099,SL2:SL1-ratio:Inf,intercistronic distance:NA,downstream in operon
scaffold_1	.	gene	1950303	1951441	.	-	.	ID=OP42.1;Name=GSOIDG00000602001;Parent=OP42;Note=SL1:0,SL2:0,SL2:SL1-ratio:NaN,intercistronic distance:26703,upstream in operon
scaffold_1	.	operon	2011960	2017994	.	-	.	ID=OP43;Name=OP43;size=2;genes=GSOIDG00000621001,GSOIDG00000624001
scaffold_1	.	gene	2011960	2013911	.	-	.	ID=OP43.2;Name=GSOIDG00000621001;Parent=OP43;Note=SL1:0,SL2:0.643409005355423,SL2:SL1-ratio:Inf,intercistronic distance:NA,downstream in operon
scaffold_1	.	gene	2016478	2017994	.	-	.	ID=OP43.1;Name=GSOIDG00000624001;Parent=OP43;Note=SL1:0,SL2:0,SL2:SL1-ratio:NaN,intercistronic distance:2567,upstream in operon
scaffold_1	.	operon	2045971	2058850	.	+	.	ID=OP44;Name=OP44;size=2;genes=GSOIDG00000642001,GSOIDG00000646001
scaffold_1	.	gene	2045971	2047014	.	+	.	ID=OP44.1;Name=GSOIDG00000642001;Parent=OP44;Note=SL1:0,SL2:0,SL2:SL1-ratio:NaN,intercistronic distance:10828,upstream in operon
scaffold_1	.	gene	2057842	2058850	.	+	.	ID=OP44.2;Name=GSOIDG00000646001;Parent=OP44;Note=SL1:0,SL2:4.02005489179869,SL2:SL1-ratio:Inf,intercistronic distance:NA,downstream in operon
scaffold_1	.	operon	2055443	2084265	.	-	.	ID=OP45;Name=OP45;size=2;genes=GSOIDG00000645001,GSOIDG00000656001
scaffold_1	.	gene	2055443	2057579	.	-	.	ID=OP45.2;Name=GSOIDG00000645001;Parent=OP45;Note=SL1:0,SL2:0.281616936907864,SL2:SL1-ratio:Inf,intercistronic distance:NA,downstream in operon
scaffold_1	.	gene	2080558	2084265	.	-	.	ID=OP45.1;Name=GSOIDG00000656001;Parent=OP45;Note=SL1:0,SL2:0,SL2:SL1-ratio:NaN,intercistronic distance:22979,upstream in operon
scaffold_1	.	operon	2063752	2072705	.	+	.	ID=OP46;Name=OP46;size=2;genes=GSOIDG00000650001,GSOIDG00000651001
scaffold_1	.	gene	2063752	2066593	.	+	.	ID=OP46.1;Name=GSOIDG00000650001;Parent=OP46;Note=SL1:0,SL2:0,SL2:SL1-ratio:NaN,intercistronic distance:201,upstream in operon
scaffold_1	.	gene	2066794	2072705	.	+	.	ID=OP46.2;Name=GSOIDG00000651001;Parent=OP46;Note=SL1:0,SL2:0.190386146894716,SL2:SL1-ratio:Inf,intercistronic distance:NA,downstream in operon
scaffold_1	.	operon	2086387	2092439	.	-	.	ID=OP47;Name=OP47;size=2;genes=GSOIDG00000657001,GSOIDG00000658001
scaffold_1	.	gene	2086387	2090173	.	-	.	ID=OP47.2;Name=GSOIDG00000657001;Parent=OP47;Note=SL1:0,SL2:0.373445335407978,SL2:SL1-ratio:Inf,intercistronic distance:NA,downstream in operon
scaffold_1	.	gene	2090528	2092439	.	-	.	ID=OP47.1;Name=GSOIDG00000658001;Parent=OP47;Note=SL1:0,SL2:0,SL2:SL1-ratio:NaN,intercistronic distance:355,upstream in operon
scaffold_1	.	operon	2106886	2111634	.	+	.	ID=OP48;Name=OP48;size=2;genes=GSOIDG00000664001,GSOIDG00000665001
scaffold_1	.	gene	2106886	2108882	.	+	.	ID=OP48.1;Name=GSOIDG00000664001;Parent=OP48;Note=SL1:0,SL2:0,SL2:SL1-ratio:NaN,intercistronic distance:26,upstream in operon
scaffold_1	.	gene	2108908	2111634	.	+	.	ID=OP48.2;Name=GSOIDG00000665001;Parent=OP48;Note=SL1:0,SL2:0.25429944064295,SL2:SL1-ratio:Inf,intercistronic distance:NA,downstream in operon
scaffold_1	.	operon	2111946	2120384	.	+	.	ID=OP49;Name=OP49;size=3;genes=GSOIDG00000666001,GSOIDG00000667001,GSOIDG00000668001
scaffold_1	.	gene	2111946	2117186	.	+	.	ID=OP49.1;Name=GSOIDG00000666001;Parent=OP49;Note=SL1:0,SL2:0,SL2:SL1-ratio:NaN,intercistronic distance:36,upstream in operon
scaffold_1	.	gene	2117222	2118048	.	+	.	ID=OP49.2;Name=GSOIDG00000667001;Parent=OP49;Note=SL1:0,SL2:1164.31163117001,SL2:SL1-ratio:Inf,intercistronic distance:1,downstream in operon
scaffold_1	.	gene	2118049	2120384	.	+	.	ID=OP49.3;Name=GSOIDG00000668001;Parent=OP49;Note=SL1:0,SL2:428.288964564313,SL2:SL1-ratio:Inf,intercistronic distance:NA,downstream in operon
scaffold_1	.	operon	2174975	2179078	.	-	.	ID=OP50;Name=OP50;size=2;genes=GSOIDG00000683001,GSOIDG00000684001
scaffold_1	.	gene	2174975	2176670	.	-	.	ID=OP50.2;Name=GSOIDG00000683001;Parent=OP50;Note=SL1:0,SL2:1.08657569549098,SL2:SL1-ratio:Inf,intercistronic distance:NA,downstream in operon
scaffold_1	.	gene	2177060	2179078	.	-	.	ID=OP50.1;Name=GSOIDG00000684001;Parent=OP50;Note=SL1:0,SL2:0,SL2:SL1-ratio:NaN,intercistronic distance:390,upstream in operon
scaffold_1	.	operon	2192604	2197297	.	-	.	ID=OP51;Name=OP51;size=2;genes=GSOIDG00000690001,GSOIDG00000691001
scaffold_1	.	gene	2192604	2195653	.	-	.	ID=OP51.2;Name=GSOIDG00000690001;Parent=OP51;Note=SL1:0,SL2:0.777436610305891,SL2:SL1-ratio:Inf,intercistronic distance:NA,downstream in operon
scaffold_1	.	gene	2195686	2197297	.	-	.	ID=OP51.1;Name=GSOIDG00000691001;Parent=OP51;Note=SL1:0,SL2:0,SL2:SL1-ratio:NaN,intercistronic distance:33,upstream in operon
scaffold_1	.	operon	2197308	2213247	.	-	.	ID=OP52;Name=OP52;size=2;genes=GSOIDG00000692001,GSOIDG00000700001
scaffold_1	.	gene	2197308	2198008	.	-	.	ID=OP52.2;Name=GSOIDG00000692001;Parent=OP52;Note=SL1:0,SL2:0.704936558038008,SL2:SL1-ratio:Inf,intercistronic distance:NA,downstream in operon
scaffold_1	.	gene	2211286	2213247	.	-	.	ID=OP52.1;Name=GSOIDG00000700001;Parent=OP52;Note=SL1:0,SL2:0,SL2:SL1-ratio:NaN,intercistronic distance:13278,upstream in operon
scaffold_1	.	operon	2344090	2349595	.	+	.	ID=OP53;Name=OP53;size=4;genes=GSOIDG00000746001,GSOIDG00000747001,GSOIDG00000748001,GSOIDG00000749001
scaffold_1	.	gene	2344090	2345384	.	+	.	ID=OP53.1;Name=GSOIDG00000746001;Parent=OP53;Note=SL1:0,SL2:0,SL2:SL1-ratio:NaN,intercistronic distance:30,upstream in operon
scaffold_1	.	gene	2345414	2346757	.	+	.	ID=OP53.2;Name=GSOIDG00000747001;Parent=OP53;Note=SL1:0,SL2:0.40433055143349,SL2:SL1-ratio:Inf,intercistronic distance:38,downstream in operon
scaffold_1	.	gene	2346795	2348220	.	+	.	ID=OP53.3;Name=GSOIDG00000748001;Parent=OP53;Note=SL1:0,SL2:0.486079132547618,SL2:SL1-ratio:Inf,intercistronic distance:32,downstream in operon
scaffold_1	.	gene	2348252	2349595	.	+	.	ID=OP53.4;Name=GSOIDG00000749001;Parent=OP53;Note=SL1:0,SL2:0.69041391349735,SL2:SL1-ratio:Inf,intercistronic distance:NA,downstream in operon
scaffold_1	.	operon	2358453	2361356	.	+	.	ID=OP54;Name=OP54;size=2;genes=GSOIDG00000753001,GSOIDG00000754001
scaffold_1	.	gene	2358453	2360783	.	+	.	ID=OP54.1;Name=GSOIDG00000753001;Parent=OP54;Note=SL1:0,SL2:0,SL2:SL1-ratio:NaN,intercistronic distance:33,upstream in operon
scaffold_1	.	gene	2360816	2361356	.	+	.	ID=OP54.2;Name=GSOIDG00000754001;Parent=OP54;Note=SL1:0,SL2:0.303630524914189,SL2:SL1-ratio:Inf,intercistronic distance:NA,downstream in operon
scaffold_1	.	operon	2377088	2379638	.	+	.	ID=OP55;Name=OP55;size=2;genes=GSOIDG00000765001,GSOIDG00000766001
scaffold_1	.	gene	2377088	2377871	.	+	.	ID=OP55.1;Name=GSOIDG00000765001;Parent=OP55;Note=SL1:0,SL2:0,SL2:SL1-ratio:NaN,intercistronic distance:31,upstream in operon
scaffold_1	.	gene	2377902	2379638	.	+	.	ID=OP55.2;Name=GSOIDG00000766001;Parent=OP55;Note=SL1:0,SL2:1.79506762337555,SL2:SL1-ratio:Inf,intercistronic distance:NA,downstream in operon
scaffold_1	.	operon	2379667	2383410	.	+	.	ID=OP56;Name=OP56;size=2;genes=GSOIDG00000767001,GSOIDG00000768001
scaffold_1	.	gene	2379667	2382312	.	+	.	ID=OP56.1;Name=GSOIDG00000767001;Parent=OP56;Note=SL1:0,SL2:0,SL2:SL1-ratio:NaN,intercistronic distance:14,upstream in operon
scaffold_1	.	gene	2382326	2383410	.	+	.	ID=OP56.2;Name=GSOIDG00000768001;Parent=OP56;Note=SL1:0,SL2:0.979126931525785,SL2:SL1-ratio:Inf,intercistronic distance:NA,downstream in operon
scaffold_1	.	operon	2385563	2394036	.	+	.	ID=OP57;Name=OP57;size=4;genes=GSOIDG00000770001,GSOIDG00000771001,GSOIDG00000772001,GSOIDG00000774001
scaffold_1	.	gene	2385563	2389004	.	+	.	ID=OP57.1;Name=GSOIDG00000770001;Parent=OP57;Note=SL1:0,SL2:0,SL2:SL1-ratio:NaN,intercistronic distance:29,upstream in operon
scaffold_1	.	gene	2389033	2391640	.	+	.	ID=OP57.2;Name=GSOIDG00000771001;Parent=OP57;Note=SL1:0,SL2:0.141001701467532,SL2:SL1-ratio:Inf,intercistronic distance:129,downstream in operon
scaffold_1	.	gene	2391769	2392689	.	+	.	ID=OP57.3;Name=GSOIDG00000772001;Parent=OP57;Note=SL1:0,SL2:0.720955412772546,SL2:SL1-ratio:Inf,intercistronic distance:740,downstream in operon
scaffold_1	.	gene	2393429	2394036	.	+	.	ID=OP57.4;Name=GSOIDG00000774001;Parent=OP57;Note=SL1:0,SL2:0.552948709583596,SL2:SL1-ratio:Inf,intercistronic distance:NA,downstream in operon
scaffold_1	.	operon	2491203	2514554	.	-	.	ID=OP58;Name=OP58;size=2;genes=GSOIDG00000802001,GSOIDG00000804001
scaffold_1	.	gene	2491203	2493461	.	-	.	ID=OP58.2;Name=GSOIDG00000802001;Parent=OP58;Note=SL1:0,SL2:6.61959477842402,SL2:SL1-ratio:Inf,intercistronic distance:NA,downstream in operon
scaffold_1	.	gene	2508917	2514554	.	-	.	ID=OP58.1;Name=GSOIDG00000804001;Parent=OP58;Note=SL1:0,SL2:0,SL2:SL1-ratio:NaN,intercistronic distance:15456,upstream in operon
scaffold_1	.	operon	2522659	2534368	.	-	.	ID=OP59;Name=OP59;size=6;genes=GSOIDG00000808001,GSOIDG00000809001,GSOIDG00000810001,GSOIDG00000811001,GSOIDG00000812001,GSOIDG00000813001
scaffold_1	.	gene	2522659	2523873	.	-	.	ID=OP59.6;Name=GSOIDG00000808001;Parent=OP59;Note=SL1:0,SL2:0.660636491138343,SL2:SL1-ratio:Inf,intercistronic distance:NA,downstream in operon
scaffold_1	.	gene	2524737	2526222	.	-	.	ID=OP59.5;Name=GSOIDG00000809001;Parent=OP59;Note=SL1:0,SL2:0.595894407694271,SL2:SL1-ratio:Inf,intercistronic distance:864,downstream in operon
scaffold_1	.	gene	2526247	2528284	.	-	.	ID=OP59.4;Name=GSOIDG00000810001;Parent=OP59;Note=SL1:0,SL2:0.950337670935218,SL2:SL1-ratio:Inf,intercistronic distance:25,downstream in operon
scaffold_1	.	gene	2528509	2529741	.	-	.	ID=OP59.3;Name=GSOIDG00000811001;Parent=OP59;Note=SL1:0,SL2:0.602259420585109,SL2:SL1-ratio:Inf,intercistronic distance:225,downstream in operon
scaffold_1	.	gene	2529755	2532050	.	-	.	ID=OP59.2;Name=GSOIDG00000812001;Parent=OP59;Note=SL1:0,SL2:0.611807880513353,SL2:SL1-ratio:Inf,intercistronic distance:14,downstream in operon
scaffold_1	.	gene	2532075	2534368	.	-	.	ID=OP59.1;Name=GSOIDG00000813001;Parent=OP59;Note=SL1:0,SL2:0,SL2:SL1-ratio:NaN,intercistronic distance:25,upstream in operon
scaffold_1	.	operon	2546932	2553735	.	+	.	ID=OP60;Name=OP60;size=3;genes=GSOIDG00000823001,GSOIDG00000824001,GSOIDG00000826001
scaffold_1	.	gene	2546932	2548543	.	+	.	ID=OP60.1;Name=GSOIDG00000823001;Parent=OP60;Note=SL1:0,SL2:0,SL2:SL1-ratio:NaN,intercistronic distance:27,upstream in operon
scaffold_1	.	gene	2548570	2549551	.	+	.	ID=OP60.2;Name=GSOIDG00000824001;Parent=OP60;Note=SL1:0,SL2:60.7237337709386,SL2:SL1-ratio:Inf,intercistronic distance:306,downstream in operon
scaffold_1	.	gene	2549857	2553735	.	+	.	ID=OP60.3;Name=GSOIDG00000826001;Parent=OP60;Note=SL1:0,SL2:0.581299802280049,SL2:SL1-ratio:Inf,intercistronic distance:NA,downstream in operon
scaffold_1	.	operon	2578395	2584188	.	-	.	ID=OP61;Name=OP61;size=2;genes=GSOIDG00000839001,GSOIDG00000841001
scaffold_1	.	gene	2578395	2579627	.	-	.	ID=OP61.2;Name=GSOIDG00000839001;Parent=OP61;Note=SL1:0,SL2:0.977314982957543,SL2:SL1-ratio:Inf,intercistronic distance:NA,downstream in operon
scaffold_1	.	gene	2583032	2584188	.	-	.	ID=OP61.1;Name=GSOIDG00000841001;Parent=OP61;Note=SL1:0,SL2:0,SL2:SL1-ratio:NaN,intercistronic distance:3405,upstream in operon
scaffold_1	.	operon	2585028	2611621	.	-	.	ID=OP62;Name=OP62;size=2;genes=GSOIDG00000843001,GSOIDG00000849001
scaffold_1	.	gene	2585028	2587249	.	-	.	ID=OP62.2;Name=GSOIDG00000843001;Parent=OP62;Note=SL1:0,SL2:1.03562087024603,SL2:SL1-ratio:Inf,intercistronic distance:NA,downstream in operon
scaffold_1	.	gene	2609269	2611621	.	-	.	ID=OP62.1;Name=GSOIDG00000849001;Parent=OP62;Note=SL1:0,SL2:0,SL2:SL1-ratio:NaN,intercistronic distance:22020,upstream in operon
scaffold_1	.	operon	2634123	2647931	.	+	.	ID=OP63;Name=OP63;size=2;genes=GSOIDG00000855001,GSOIDG00000856001
scaffold_1	.	gene	2634123	2636296	.	+	.	ID=OP63.1;Name=GSOIDG00000855001;Parent=OP63;Note=SL1:0,SL2:0,SL2:SL1-ratio:NaN,intercistronic distance:1429,upstream in operon
scaffold_1	.	gene	2637725	2647931	.	+	.	ID=OP63.2;Name=GSOIDG00000856001;Parent=OP63;Note=SL1:0,SL2:0.645635339536465,SL2:SL1-ratio:Inf,intercistronic distance:NA,downstream in operon
scaffold_1	.	operon	2666609	2681663	.	+	.	ID=OP64;Name=OP64;size=6;genes=GSOIDG00000868001,GSOIDG00000870001,GSOIDG00000871001,GSOIDG00000872001,GSOIDG00000873001,GSOIDG00000874001
scaffold_1	.	gene	2666609	2671270	.	+	.	ID=OP64.1;Name=GSOIDG00000868001;Parent=OP64;Note=SL1:0,SL2:0,SL2:SL1-ratio:NaN,intercistronic distance:1790,upstream in operon
scaffold_1	.	gene	2673060	2673973	.	+	.	ID=OP64.2;Name=GSOIDG00000870001;Parent=OP64;Note=SL1:0,SL2:1232.07229027074,SL2:SL1-ratio:Inf,intercistronic distance:12,downstream in operon
scaffold_1	.	gene	2673985	2675821	.	+	.	ID=OP64.3;Name=GSOIDG00000871001;Parent=OP64;Note=SL1:0,SL2:1.11304575162786,SL2:SL1-ratio:Inf,intercistronic distance:31,downstream in operon
scaffold_1	.	gene	2675852	2676780	.	+	.	ID=OP64.4;Name=GSOIDG00000872001;Parent=OP64;Note=SL1:0,SL2:0.339801228539962,SL2:SL1-ratio:Inf,intercistronic distance:31,downstream in operon
scaffold_1	.	gene	2676811	2679800	.	+	.	ID=OP64.5;Name=GSOIDG00000873001;Parent=OP64;Note=SL1:0,SL2:0.292610530701867,SL2:SL1-ratio:Inf,intercistronic distance:66,downstream in operon
scaffold_1	.	gene	2679866	2681663	.	+	.	ID=OP64.6;Name=GSOIDG00000874001;Parent=OP64;Note=SL1:0,SL2:0.25429944064295,SL2:SL1-ratio:Inf,intercistronic distance:NA,downstream in operon
scaffold_1	.	operon	2671428	2685413	.	-	.	ID=OP65;Name=OP65;size=2;genes=GSOIDG00000869001,GSOIDG00000877001
scaffold_1	.	gene	2671428	2672663	.	-	.	ID=OP65.2;Name=GSOIDG00000869001;Parent=OP65;Note=SL1:0,SL2:180.36511308599,SL2:SL1-ratio:Inf,intercistronic distance:NA,downstream in operon
scaffold_1	.	gene	2684598	2685413	.	-	.	ID=OP65.1;Name=GSOIDG00000877001;Parent=OP65;Note=SL1:0,SL2:0,SL2:SL1-ratio:NaN,intercistronic distance:11935,upstream in operon
scaffold_1	.	operon	2681666	2684587	.	+	.	ID=OP66;Name=OP66;size=2;genes=GSOIDG00000875001,GSOIDG00000876001
scaffold_1	.	gene	2681666	2682086	.	+	.	ID=OP66.1;Name=GSOIDG00000875001;Parent=OP66;Note=SL1:0,SL2:0,SL2:SL1-ratio:NaN,intercistronic distance:28,upstream in operon
scaffold_1	.	gene	2682114	2684587	.	+	.	ID=OP66.2;Name=GSOIDG00000876001;Parent=OP66;Note=SL1:0,SL2:0.321839103742804,SL2:SL1-ratio:Inf,intercistronic distance:NA,downstream in operon
scaffold_1	.	operon	2797175	2803784	.	+	.	ID=OP67;Name=OP67;size=2;genes=GSOIDG00000904001,GSOIDG00000905001
scaffold_1	.	gene	2797175	2800254	.	+	.	ID=OP67.1;Name=GSOIDG00000904001;Parent=OP67;Note=SL1:0,SL2:0,SL2:SL1-ratio:NaN,intercistronic distance:936,upstream in operon
scaffold_1	.	gene	2801190	2803784	.	+	.	ID=OP67.2;Name=GSOIDG00000905001;Parent=OP67;Note=SL1:0,SL2:0.396349078444301,SL2:SL1-ratio:Inf,intercistronic distance:NA,downstream in operon
scaffold_1	.	operon	2827368	2860325	.	+	.	ID=OP68;Name=OP68;size=2;genes=GSOIDG00000910001,GSOIDG00000922001
scaffold_1	.	gene	2827368	2829057	.	+	.	ID=OP68.1;Name=GSOIDG00000910001;Parent=OP68;Note=SL1:0,SL2:0,SL2:SL1-ratio:NaN,intercistronic distance:30506,upstream in operon
scaffold_1	.	gene	2859563	2860325	.	+	.	ID=OP68.2;Name=GSOIDG00000922001;Parent=OP68;Note=SL1:0,SL2:0.367576783665242,SL2:SL1-ratio:Inf,intercistronic distance:NA,downstream in operon
scaffold_1	.	operon	2920566	2923371	.	-	.	ID=OP69;Name=OP69;size=2;genes=GSOIDG00000940001,GSOIDG00000941001
scaffold_1	.	gene	2920566	2922352	.	-	.	ID=OP69.2;Name=GSOIDG00000940001;Parent=OP69;Note=SL1:0,SL2:1.27510141927612,SL2:SL1-ratio:Inf,intercistronic distance:NA,downstream in operon
scaffold_1	.	gene	2922393	2923371	.	-	.	ID=OP69.1;Name=GSOIDG00000941001;Parent=OP69;Note=SL1:0,SL2:0,SL2:SL1-ratio:NaN,intercistronic distance:41,upstream in operon
scaffold_1	.	operon	2978080	2981260	.	-	.	ID=OP70;Name=OP70;size=2;genes=GSOIDG00000970001,GSOIDG00000971001
scaffold_1	.	gene	2978080	2979918	.	-	.	ID=OP70.2;Name=GSOIDG00000970001;Parent=OP70;Note=SL1:0,SL2:0.189700452831067,SL2:SL1-ratio:Inf,intercistronic distance:NA,downstream in operon
scaffold_1	.	gene	2979949	2981260	.	-	.	ID=OP70.1;Name=GSOIDG00000971001;Parent=OP70;Note=SL1:0,SL2:0,SL2:SL1-ratio:NaN,intercistronic distance:31,upstream in operon
scaffold_1	.	operon	3076993	3079892	.	-	.	ID=OP71;Name=OP71;size=3;genes=GSOIDG00000989001,GSOIDG00000990001,GSOIDG00000991001
scaffold_1	.	gene	3076993	3077861	.	-	.	ID=OP71.3;Name=GSOIDG00000989001;Parent=OP71;Note=SL1:0,SL2:0.581993894529984,SL2:SL1-ratio:Inf,intercistronic distance:NA,downstream in operon
scaffold_1	.	gene	3077894	3079186	.	-	.	ID=OP71.2;Name=GSOIDG00000990001;Parent=OP71;Note=SL1:0,SL2:0.383875069160335,SL2:SL1-ratio:Inf,intercistronic distance:33,downstream in operon
scaffold_1	.	gene	3079217	3079892	.	-	.	ID=OP71.1;Name=GSOIDG00000991001;Parent=OP71;Note=SL1:0,SL2:0,SL2:SL1-ratio:NaN,intercistronic distance:31,upstream in operon
scaffold_1	.	operon	3099259	3103379	.	-	.	ID=OP72;Name=OP72;size=2;genes=GSOIDG00001004001,GSOIDG00001005001
scaffold_1	.	gene	3099259	3100663	.	-	.	ID=OP72.2;Name=GSOIDG00001004001;Parent=OP72;Note=SL1:0,SL2:0.701559920712681,SL2:SL1-ratio:Inf,intercistronic distance:NA,downstream in operon
scaffold_1	.	gene	3100719	3103379	.	-	.	ID=OP72.1;Name=GSOIDG00001005001;Parent=OP72;Note=SL1:0,SL2:0,SL2:SL1-ratio:NaN,intercistronic distance:56,upstream in operon
scaffold_1	.	operon	3104628	3108135	.	-	.	ID=OP73;Name=OP73;size=2;genes=GSOIDG00001006001,GSOIDG00001007001
scaffold_1	.	gene	3104628	3105839	.	-	.	ID=OP73.2;Name=GSOIDG00001006001;Parent=OP73;Note=SL1:0,SL2:2.20598080037927,SL2:SL1-ratio:Inf,intercistronic distance:NA,downstream in operon
scaffold_1	.	gene	3105872	3108135	.	-	.	ID=OP73.1;Name=GSOIDG00001007001;Parent=OP73;Note=SL1:0,SL2:0,SL2:SL1-ratio:NaN,intercistronic distance:33,upstream in operon
scaffold_10	.	operon	41824	45873	.	+	.	ID=OP74;Name=OP74;size=3;genes=GSOIDG00001036001,GSOIDG00001037001,GSOIDG00001038001
scaffold_10	.	gene	41824	43435	.	+	.	ID=OP74.1;Name=GSOIDG00001036001;Parent=OP74;Note=SL1:0,SL2:0,SL2:SL1-ratio:NaN,intercistronic distance:27,upstream in operon
scaffold_10	.	gene	43462	44205	.	+	.	ID=OP74.2;Name=GSOIDG00001037001;Parent=OP74;Note=SL1:0,SL2:4.0849580219093,SL2:SL1-ratio:Inf,intercistronic distance:462,downstream in operon
scaffold_10	.	gene	44667	45873	.	+	.	ID=OP74.3;Name=GSOIDG00001038001;Parent=OP74;Note=SL1:0,SL2:36.9218719452614,SL2:SL1-ratio:Inf,intercistronic distance:NA,downstream in operon
scaffold_10	.	operon	58750	85396	.	+	.	ID=OP75;Name=OP75;size=2;genes=GSOIDG00001041001,GSOIDG00001050001
scaffold_10	.	gene	58750	60616	.	+	.	ID=OP75.1;Name=GSOIDG00001041001;Parent=OP75;Note=SL1:0,SL2:0,SL2:SL1-ratio:NaN,intercistronic distance:23403,upstream in operon
scaffold_10	.	gene	84019	85396	.	+	.	ID=OP75.2;Name=GSOIDG00001050001;Parent=OP75;Note=SL1:0,SL2:0.311969728145055,SL2:SL1-ratio:Inf,intercistronic distance:NA,downstream in operon
scaffold_10	.	operon	135079	137558	.	+	.	ID=OP76;Name=OP76;size=2;genes=GSOIDG00001066001,GSOIDG00001067001
scaffold_10	.	gene	135079	136437	.	+	.	ID=OP76.1;Name=GSOIDG00001066001;Parent=OP76;Note=SL1:0,SL2:0,SL2:SL1-ratio:NaN,intercistronic distance:30,upstream in operon
scaffold_10	.	gene	136467	137558	.	+	.	ID=OP76.2;Name=GSOIDG00001067001;Parent=OP76;Note=SL1:0,SL2:0.505759999195014,SL2:SL1-ratio:Inf,intercistronic distance:NA,downstream in operon
scaffold_10	.	operon	143720	149461	.	-	.	ID=OP77;Name=OP77;size=2;genes=GSOIDG00001070001,GSOIDG00001071001
scaffold_10	.	gene	143720	147030	.	-	.	ID=OP77.2;Name=GSOIDG00001070001;Parent=OP77;Note=SL1:0,SL2:1.80531239851025,SL2:SL1-ratio:Inf,intercistronic distance:NA,downstream in operon
scaffold_10	.	gene	147058	149461	.	-	.	ID=OP77.1;Name=GSOIDG00001071001;Parent=OP77;Note=SL1:0,SL2:0,SL2:SL1-ratio:NaN,intercistronic distance:28,upstream in operon
scaffold_10	.	operon	210459	219927	.	+	.	ID=OP78;Name=OP78;size=2;genes=GSOIDG00001089001,GSOIDG00001090001
scaffold_10	.	gene	210459	213598	.	+	.	ID=OP78.1;Name=GSOIDG00001089001;Parent=OP78;Note=SL1:0,SL2:0,SL2:SL1-ratio:NaN,intercistronic distance:38,upstream in operon
scaffold_10	.	gene	213636	219927	.	+	.	ID=OP78.2;Name=GSOIDG00001090001;Parent=OP78;Note=SL1:0,SL2:1.25947754125686,SL2:SL1-ratio:Inf,intercistronic distance:NA,downstream in operon
scaffold_10	.	operon	228718	236528	.	+	.	ID=OP79;Name=OP79;size=2;genes=GSOIDG00001095001,GSOIDG00001097001
scaffold_10	.	gene	228718	229536	.	+	.	ID=OP79.1;Name=GSOIDG00001095001;Parent=OP79;Note=SL1:0,SL2:0,SL2:SL1-ratio:NaN,intercistronic distance:4982,upstream in operon
scaffold_10	.	gene	234518	236528	.	+	.	ID=OP79.2;Name=GSOIDG00001097001;Parent=OP79;Note=SL1:0,SL2:0.359450904073483,SL2:SL1-ratio:Inf,intercistronic distance:NA,downstream in operon
scaffold_10	.	operon	312452	315432	.	-	.	ID=OP80;Name=OP80;size=2;genes=GSOIDG00001111001,GSOIDG00001113001
scaffold_10	.	gene	312452	313387	.	-	.	ID=OP80.2;Name=GSOIDG00001111001;Parent=OP80;Note=SL1:0,SL2:1.04980754509207,SL2:SL1-ratio:Inf,intercistronic distance:NA,downstream in operon
scaffold_10	.	gene	314120	315432	.	-	.	ID=OP80.1;Name=GSOIDG00001113001;Parent=OP80;Note=SL1:0,SL2:0,SL2:SL1-ratio:NaN,intercistronic distance:733,upstream in operon
scaffold_10	.	operon	319105	322602	.	-	.	ID=OP81;Name=OP81;size=2;genes=GSOIDG00001117001,GSOIDG00001118001
scaffold_10	.	gene	319105	320983	.	-	.	ID=OP81.2;Name=GSOIDG00001117001;Parent=OP81;Note=SL1:0,SL2:0.141001701467532,SL2:SL1-ratio:Inf,intercistronic distance:NA,downstream in operon
scaffold_10	.	gene	321067	322602	.	-	.	ID=OP81.1;Name=GSOIDG00001118001;Parent=OP81;Note=SL1:0,SL2:0,SL2:SL1-ratio:NaN,intercistronic distance:84,upstream in operon
scaffold_10	.	operon	350997	355854	.	+	.	ID=OP82;Name=OP82;size=2;genes=GSOIDG00001125001,GSOIDG00001127001
scaffold_10	.	gene	350997	352444	.	+	.	ID=OP82.1;Name=GSOIDG00001125001;Parent=OP82;Note=SL1:0,SL2:0,SL2:SL1-ratio:NaN,intercistronic distance:1218,upstream in operon
scaffold_10	.	gene	353662	355854	.	+	.	ID=OP82.2;Name=GSOIDG00001127001;Parent=OP82;Note=SL1:0,SL2:0.28373816264127,SL2:SL1-ratio:Inf,intercistronic distance:NA,downstream in operon
scaffold_10	.	operon	355888	362055	.	+	.	ID=OP83;Name=OP83;size=2;genes=GSOIDG00001128001,GSOIDG00001129001
scaffold_10	.	gene	355888	361232	.	+	.	ID=OP83.1;Name=GSOIDG00001128001;Parent=OP83;Note=SL1:0,SL2:0,SL2:SL1-ratio:NaN,intercistronic distance:26,upstream in operon
scaffold_10	.	gene	361258	362055	.	+	.	ID=OP83.2;Name=GSOIDG00001129001;Parent=OP83;Note=SL1:0,SL2:0.244509194743007,SL2:SL1-ratio:Inf,intercistronic distance:NA,downstream in operon
scaffold_10	.	operon	371605	375302	.	+	.	ID=OP84;Name=OP84;size=2;genes=GSOIDG00001137001,GSOIDG00001138001
scaffold_10	.	gene	371605	372728	.	+	.	ID=OP84.1;Name=GSOIDG00001137001;Parent=OP84;Note=SL1:0,SL2:0,SL2:SL1-ratio:NaN,intercistronic distance:69,upstream in operon
scaffold_10	.	gene	372797	375302	.	+	.	ID=OP84.2;Name=GSOIDG00001138001;Parent=OP84;Note=SL1:0,SL2:0.458504706385507,SL2:SL1-ratio:Inf,intercistronic distance:NA,downstream in operon
scaffold_10	.	operon	386496	391989	.	+	.	ID=OP85;Name=OP85;size=2;genes=GSOIDG00001146001,GSOIDG00001151001
scaffold_10	.	gene	386496	386924	.	+	.	ID=OP85.1;Name=GSOIDG00001146001;Parent=OP85;Note=SL1:0,SL2:0,SL2:SL1-ratio:NaN,intercistronic distance:4099,upstream in operon
scaffold_10	.	gene	391023	391989	.	+	.	ID=OP85.2;Name=GSOIDG00001151001;Parent=OP85;Note=SL1:0,SL2:1.23190772983181,SL2:SL1-ratio:Inf,intercistronic distance:NA,downstream in operon
scaffold_10	.	operon	403861	413665	.	-	.	ID=OP86;Name=OP86;size=2;genes=GSOIDG00001156001,GSOIDG00001158001
scaffold_10	.	gene	403861	405928	.	-	.	ID=OP86.2;Name=GSOIDG00001156001;Parent=OP86;Note=SL1:0,SL2:11.1850631466107,SL2:SL1-ratio:Inf,intercistronic distance:NA,downstream in operon
scaffold_10	.	gene	408147	413665	.	-	.	ID=OP86.1;Name=GSOIDG00001158001;Parent=OP86;Note=SL1:0,SL2:0,SL2:SL1-ratio:NaN,intercistronic distance:2219,upstream in operon
scaffold_10	.	operon	422546	428866	.	+	.	ID=OP87;Name=OP87;size=2;genes=GSOIDG00001163001,GSOIDG00001164001
scaffold_10	.	gene	422546	426455	.	+	.	ID=OP87.1;Name=GSOIDG00001163001;Parent=OP87;Note=SL1:0,SL2:0,SL2:SL1-ratio:NaN,intercistronic distance:35,upstream in operon
scaffold_10	.	gene	426490	428866	.	+	.	ID=OP87.2;Name=GSOIDG00001164001;Parent=OP87;Note=SL1:0,SL2:16.2183682791413,SL2:SL1-ratio:Inf,intercistronic distance:NA,downstream in operon
scaffold_10	.	operon	435795	444393	.	+	.	ID=OP88;Name=OP88;size=3;genes=GSOIDG00001168001,GSOIDG00001169001,GSOIDG00001170001
scaffold_10	.	gene	435795	437935	.	+	.	ID=OP88.1;Name=GSOIDG00001168001;Parent=OP88;Note=SL1:0,SL2:0,SL2:SL1-ratio:NaN,intercistronic distance:142,upstream in operon
scaffold_10	.	gene	438077	443302	.	+	.	ID=OP88.2;Name=GSOIDG00001169001;Parent=OP88;Note=SL1:0,SL2:0.345206956748675,SL2:SL1-ratio:Inf,intercistronic distance:27,downstream in operon
scaffold_10	.	gene	443329	444393	.	+	.	ID=OP88.3;Name=GSOIDG00001170001;Parent=OP88;Note=SL1:0,SL2:0.89968540956305,SL2:SL1-ratio:Inf,intercistronic distance:NA,downstream in operon
scaffold_10	.	operon	475969	481195	.	+	.	ID=OP89;Name=OP89;size=4;genes=GSOIDG00001183001,GSOIDG00001184001,GSOIDG00001185001,GSOIDG00001186001
scaffold_10	.	gene	475969	476747	.	+	.	ID=OP89.1;Name=GSOIDG00001183001;Parent=OP89;Note=SL1:0,SL2:0,SL2:SL1-ratio:NaN,intercistronic distance:299,upstream in operon
scaffold_10	.	gene	477046	477942	.	+	.	ID=OP89.2;Name=GSOIDG00001184001;Parent=OP89;Note=SL1:0,SL2:480.670706794563,SL2:SL1-ratio:Inf,intercistronic distance:24,downstream in operon
scaffold_10	.	gene	477966	479007	.	+	.	ID=OP89.3;Name=GSOIDG00001185001;Parent=OP89;Note=SL1:0,SL2:0.936723410365625,SL2:SL1-ratio:Inf,intercistronic distance:138,downstream in operon
scaffold_10	.	gene	479145	481195	.	+	.	ID=OP89.4;Name=GSOIDG00001186001;Parent=OP89;Note=SL1:0,SL2:1.02778978919384,SL2:SL1-ratio:Inf,intercistronic distance:NA,downstream in operon
scaffold_10	.	operon	535724	538365	.	+	.	ID=OP90;Name=OP90;size=2;genes=GSOIDG00001198001,GSOIDG00001199001
scaffold_10	.	gene	535724	536395	.	+	.	ID=OP90.1;Name=GSOIDG00001198001;Parent=OP90;Note=SL1:0,SL2:0,SL2:SL1-ratio:NaN,intercistronic distance:367,upstream in operon
scaffold_10	.	gene	536762	538365	.	+	.	ID=OP90.2;Name=GSOIDG00001199001;Parent=OP90;Note=SL1:0,SL2:33.5894186908915,SL2:SL1-ratio:Inf,intercistronic distance:NA,downstream in operon
scaffold_10	.	operon	550917	561406	.	+	.	ID=OP91;Name=OP91;size=6;genes=GSOIDG00001205001,GSOIDG00001206001,GSOIDG00001207001,GSOIDG00001209001,GSOIDG00001210001,GSOIDG00001211001
scaffold_10	.	gene	550917	551372	.	+	.	ID=OP91.1;Name=GSOIDG00001205001;Parent=OP91;Note=SL1:0,SL2:0,SL2:SL1-ratio:NaN,intercistronic distance:51,upstream in operon
scaffold_10	.	gene	551423	552004	.	+	.	ID=OP91.2;Name=GSOIDG00001206001;Parent=OP91;Note=SL1:0,SL2:0.587043516739838,SL2:SL1-ratio:Inf,intercistronic distance:42,downstream in operon
scaffold_10	.	gene	552046	552877	.	+	.	ID=OP91.3;Name=GSOIDG00001207001;Parent=OP91;Note=SL1:0,SL2:0.611236962972331,SL2:SL1-ratio:Inf,intercistronic distance:1467,downstream in operon
scaffold_10	.	gene	554344	558346	.	+	.	ID=OP91.4;Name=GSOIDG00001209001;Parent=OP91;Note=SL1:0,SL2:0.292610530701867,SL2:SL1-ratio:Inf,intercistronic distance:34,downstream in operon
scaffold_10	.	gene	558380	560657	.	+	.	ID=OP91.5;Name=GSOIDG00001210001;Parent=OP91;Note=SL1:0,SL2:0.270214849846407,SL2:SL1-ratio:Inf,intercistronic distance:30,downstream in operon
scaffold_10	.	gene	560687	561406	.	+	.	ID=OP91.6;Name=GSOIDG00001211001;Parent=OP91;Note=SL1:0,SL2:20.5021851599531,SL2:SL1-ratio:Inf,intercistronic distance:NA,downstream in operon
scaffold_10	.	operon	567917	571387	.	+	.	ID=OP92;Name=OP92;size=2;genes=GSOIDG00001214001,GSOIDG00001215001
scaffold_10	.	gene	567917	569816	.	+	.	ID=OP92.1;Name=GSOIDG00001214001;Parent=OP92;Note=SL1:0,SL2:0,SL2:SL1-ratio:NaN,intercistronic distance:505,upstream in operon
scaffold_10	.	gene	570321	571387	.	+	.	ID=OP92.2;Name=GSOIDG00001215001;Parent=OP92;Note=SL1:0,SL2:1.36771530287759,SL2:SL1-ratio:Inf,intercistronic distance:NA,downstream in operon
scaffold_10	.	operon	621945	632230	.	-	.	ID=OP93;Name=OP93;size=2;genes=GSOIDG00001226001,GSOIDG00001228001
scaffold_10	.	gene	621945	629071	.	-	.	ID=OP93.2;Name=GSOIDG00001226001;Parent=OP93;Note=SL1:0,SL2:0.583131258005519,SL2:SL1-ratio:Inf,intercistronic distance:NA,downstream in operon
scaffold_10	.	gene	631194	632230	.	-	.	ID=OP93.1;Name=GSOIDG00001228001;Parent=OP93;Note=SL1:0,SL2:0,SL2:SL1-ratio:NaN,intercistronic distance:2123,upstream in operon
scaffold_10	.	operon	652792	678581	.	+	.	ID=OP94;Name=OP94;size=2;genes=GSOIDG00001238001,GSOIDG00001244001
scaffold_10	.	gene	652792	655408	.	+	.	ID=OP94.1;Name=GSOIDG00001238001;Parent=OP94;Note=SL1:0,SL2:0,SL2:SL1-ratio:NaN,intercistronic distance:22560,upstream in operon
scaffold_10	.	gene	677968	678581	.	+	.	ID=OP94.2;Name=GSOIDG00001244001;Parent=OP94;Note=SL1:0,SL2:0.437150539126831,SL2:SL1-ratio:Inf,intercistronic distance:NA,downstream in operon
scaffold_10	.	operon	781048	786071	.	-	.	ID=OP95;Name=OP95;size=2;genes=GSOIDG00001268001,GSOIDG00001269001
scaffold_10	.	gene	781048	782194	.	-	.	ID=OP95.2;Name=GSOIDG00001268001;Parent=OP95;Note=SL1:0,SL2:0.141001701467532,SL2:SL1-ratio:Inf,intercistronic distance:NA,downstream in operon
scaffold_10	.	gene	784373	786071	.	-	.	ID=OP95.1;Name=GSOIDG00001269001;Parent=OP95;Note=SL1:0,SL2:0,SL2:SL1-ratio:NaN,intercistronic distance:2179,upstream in operon
scaffold_10	.	operon	926663	939155	.	-	.	ID=OP96;Name=OP96;size=4;genes=GSOIDG00001307001,GSOIDG00001308001,GSOIDG00001309001,GSOIDG00001311001
scaffold_10	.	gene	926663	928004	.	-	.	ID=OP96.4;Name=GSOIDG00001307001;Parent=OP96;Note=SL1:0,SL2:0.37093422966128,SL2:SL1-ratio:Inf,intercistronic distance:NA,downstream in operon
scaffold_10	.	gene	928036	928381	.	-	.	ID=OP96.3;Name=GSOIDG00001308001;Parent=OP96;Note=SL1:0,SL2:88.014352035235,SL2:SL1-ratio:Inf,intercistronic distance:32,downstream in operon
scaffold_10	.	gene	928411	936102	.	-	.	ID=OP96.2;Name=GSOIDG00001309001;Parent=OP96;Note=SL1:0,SL2:0.935568927262225,SL2:SL1-ratio:Inf,intercistronic distance:30,downstream in operon
scaffold_10	.	gene	937619	939155	.	-	.	ID=OP96.1;Name=GSOIDG00001311001;Parent=OP96;Note=SL1:0,SL2:0,SL2:SL1-ratio:NaN,intercistronic distance:1517,upstream in operon
scaffold_10	.	operon	1063758	1093523	.	+	.	ID=OP97;Name=OP97;size=3;genes=GSOIDG00001342001,GSOIDG00001356001,GSOIDG00001357001
scaffold_10	.	gene	1063758	1064261	.	+	.	ID=OP97.1;Name=GSOIDG00001342001;Parent=OP97;Note=SL1:0,SL2:0,SL2:SL1-ratio:NaN,intercistronic distance:26134,upstream in operon
scaffold_10	.	gene	1090395	1091750	.	+	.	ID=OP97.2;Name=GSOIDG00001356001;Parent=OP97;Note=SL1:0,SL2:0.212514021460792,SL2:SL1-ratio:Inf,intercistronic distance:37,downstream in operon
scaffold_10	.	gene	1091787	1093523	.	+	.	ID=OP97.3;Name=GSOIDG00001357001;Parent=OP97;Note=SL1:0,SL2:4.2545057625841,SL2:SL1-ratio:Inf,intercistronic distance:NA,downstream in operon
scaffold_10	.	operon	1077623	1083325	.	-	.	ID=OP98;Name=OP98;size=3;genes=GSOIDG00001350001,GSOIDG00001351001,GSOIDG00001352001
scaffold_10	.	gene	1077623	1079177	.	-	.	ID=OP98.3;Name=GSOIDG00001350001;Parent=OP98;Note=SL1:0,SL2:0.297822991565411,SL2:SL1-ratio:Inf,intercistronic distance:NA,downstream in operon
scaffold_10	.	gene	1079211	1081995	.	-	.	ID=OP98.2;Name=GSOIDG00001351001;Parent=OP98;Note=SL1:0,SL2:856.379370490634,SL2:SL1-ratio:Inf,intercistronic distance:34,downstream in operon
scaffold_10	.	gene	1082033	1083325	.	-	.	ID=OP98.1;Name=GSOIDG00001352001;Parent=OP98;Note=SL1:0,SL2:0,SL2:SL1-ratio:NaN,intercistronic distance:38,upstream in operon
scaffold_10	.	operon	1111695	1118272	.	-	.	ID=OP99;Name=OP99;size=2;genes=GSOIDG00001363001,GSOIDG00001365001
scaffold_10	.	gene	1111695	1112774	.	-	.	ID=OP99.2;Name=GSOIDG00001363001;Parent=OP99;Note=SL1:0,SL2:0.408106802013886,SL2:SL1-ratio:Inf,intercistronic distance:NA,downstream in operon
scaffold_10	.	gene	1116988	1118272	.	-	.	ID=OP99.1;Name=GSOIDG00001365001;Parent=OP99;Note=SL1:0,SL2:0,SL2:SL1-ratio:NaN,intercistronic distance:4214,upstream in operon
scaffold_10	.	operon	1126077	1131289	.	-	.	ID=OP100;Name=OP100;size=2;genes=GSOIDG00001369001,GSOIDG00001370001
scaffold_10	.	gene	1126077	1130004	.	-	.	ID=OP100.2;Name=GSOIDG00001369001;Parent=OP100;Note=SL1:0,SL2:0.472670231602401,SL2:SL1-ratio:Inf,intercistronic distance:NA,downstream in operon
scaffold_10	.	gene	1130036	1131289	.	-	.	ID=OP100.1;Name=GSOIDG00001370001;Parent=OP100;Note=SL1:0,SL2:0,SL2:SL1-ratio:NaN,intercistronic distance:32,upstream in operon
scaffold_10	.	operon	1135923	1138796	.	-	.	ID=OP101;Name=OP101;size=2;genes=GSOIDG00001372001,GSOIDG00001373001
scaffold_10	.	gene	1135923	1137133	.	-	.	ID=OP101.2;Name=GSOIDG00001372001;Parent=OP101;Note=SL1:0,SL2:1.69558846397238,SL2:SL1-ratio:Inf,intercistronic distance:NA,downstream in operon
scaffold_10	.	gene	1137159	1138796	.	-	.	ID=OP101.1;Name=GSOIDG00001373001;Parent=OP101;Note=SL1:0,SL2:0,SL2:SL1-ratio:NaN,intercistronic distance:26,upstream in operon
scaffold_100	.	operon	12602	54771	.	+	.	ID=OP102;Name=OP102;size=2;genes=GSOIDG00018177001,GSOIDG00018179001
scaffold_100	.	gene	12602	15466	.	+	.	ID=OP102.1;Name=GSOIDG00018177001;Parent=OP102;Note=SL1:0,SL2:0,SL2:SL1-ratio:NaN,intercistronic distance:36098,upstream in operon
scaffold_100	.	gene	51564	54771	.	+	.	ID=OP102.2;Name=GSOIDG00018179001;Parent=OP102;Note=SL1:0,SL2:0.375325466113663,SL2:SL1-ratio:Inf,intercistronic distance:NA,downstream in operon
scaffold_100	.	operon	57971	66556	.	+	.	ID=OP103;Name=OP103;size=2;genes=GSOIDG00018181001,GSOIDG00018182001
scaffold_100	.	gene	57971	59320	.	+	.	ID=OP103.1;Name=GSOIDG00018181001;Parent=OP103;Note=SL1:0,SL2:0,SL2:SL1-ratio:NaN,intercistronic distance:2987,upstream in operon
scaffold_100	.	gene	62307	66556	.	+	.	ID=OP103.2;Name=GSOIDG00018182001;Parent=OP103;Note=SL1:0,SL2:0.397757708010494,SL2:SL1-ratio:Inf,intercistronic distance:NA,downstream in operon
scaffold_100	.	operon	74042	81641	.	+	.	ID=OP104;Name=OP104;size=2;genes=GSOIDG00018185001,GSOIDG00018186001
scaffold_100	.	gene	74042	75648	.	+	.	ID=OP104.1;Name=GSOIDG00018185001;Parent=OP104;Note=SL1:0,SL2:0,SL2:SL1-ratio:NaN,intercistronic distance:72,upstream in operon
scaffold_100	.	gene	75720	81641	.	+	.	ID=OP104.2;Name=GSOIDG00018186001;Parent=OP104;Note=SL1:0,SL2:0.249460988352155,SL2:SL1-ratio:Inf,intercistronic distance:NA,downstream in operon
scaffold_101	.	operon	80566	86509	.	+	.	ID=OP105;Name=OP105;size=2;genes=GSOIDG00001683001,GSOIDG00001684001
scaffold_101	.	gene	80566	82288	.	+	.	ID=OP105.1;Name=GSOIDG00001683001;Parent=OP105;Note=SL1:0,SL2:0,SL2:SL1-ratio:NaN,intercistronic distance:31,upstream in operon
scaffold_101	.	gene	82319	86509	.	+	.	ID=OP105.2;Name=GSOIDG00001684001;Parent=OP105;Note=SL1:0,SL2:0.935066985407169,SL2:SL1-ratio:Inf,intercistronic distance:NA,downstream in operon
scaffold_103	.	operon	31441	33101	.	+	.	ID=OP106;Name=OP106;size=2;genes=GSOIDG00001731001,GSOIDG00001732001
scaffold_103	.	gene	31441	32666	.	+	.	ID=OP106.1;Name=GSOIDG00001731001;Parent=OP106;Note=SL1:0,SL2:0,SL2:SL1-ratio:NaN,intercistronic distance:30,upstream in operon
scaffold_103	.	gene	32696	33101	.	+	.	ID=OP106.2;Name=GSOIDG00001732001;Parent=OP106;Note=SL1:0,SL2:133.089224552145,SL2:SL1-ratio:Inf,intercistronic distance:NA,downstream in operon
scaffold_103	.	operon	49563	54035	.	+	.	ID=OP107;Name=OP107;size=2;genes=GSOIDG00001741001,GSOIDG00001742001
scaffold_103	.	gene	49563	51772	.	+	.	ID=OP107.1;Name=GSOIDG00001741001;Parent=OP107;Note=SL1:0,SL2:0,SL2:SL1-ratio:NaN,intercistronic distance:25,upstream in operon
scaffold_103	.	gene	51797	54035	.	+	.	ID=OP107.2;Name=GSOIDG00001742001;Parent=OP107;Note=SL1:0,SL2:0.322700909132328,SL2:SL1-ratio:Inf,intercistronic distance:NA,downstream in operon
scaffold_1030	.	operon	569	1734	.	+	.	ID=OP108;Name=OP108;size=1;genes=GSOIDG00001412001
scaffold_1030	.	gene	569	1734	.	+	.	ID=OP108.1;Name=GSOIDG00001412001;Parent=OP108;Note=SL1:0,SL2:0.452564726388477,SL2:SL1-ratio:Inf,intercistronic distance:NA,downstream in operon
scaffold_1090	.	operon	24	1541	.	+	.	ID=OP109;Name=OP109;size=2;genes=GSOIDG00001479001,GSOIDG00001480001
scaffold_1090	.	gene	24	802	.	+	.	ID=OP109.1;Name=GSOIDG00001479001;Parent=OP109;Note=SL1:0,SL2:0,SL2:SL1-ratio:NaN,intercistronic distance:32,upstream in operon
scaffold_1090	.	gene	834	1541	.	+	.	ID=OP109.2;Name=GSOIDG00001480001;Parent=OP109;Note=SL1:0,SL2:89.5001577815023,SL2:SL1-ratio:Inf,intercistronic distance:NA,downstream in operon
scaffold_11	.	operon	60215	64018	.	+	.	ID=OP110;Name=OP110;size=2;genes=GSOIDG00002129001,GSOIDG00002130001
scaffold_11	.	gene	60215	61151	.	+	.	ID=OP110.1;Name=GSOIDG00002129001;Parent=OP110;Note=SL1:0,SL2:0,SL2:SL1-ratio:NaN,intercistronic distance:33,upstream in operon
scaffold_11	.	gene	61184	64018	.	+	.	ID=OP110.2;Name=GSOIDG00002130001;Parent=OP110;Note=SL1:0,SL2:0.350969052168786,SL2:SL1-ratio:Inf,intercistronic distance:NA,downstream in operon
scaffold_11	.	operon	74921	78930	.	+	.	ID=OP111;Name=OP111;size=2;genes=GSOIDG00002134001,GSOIDG00002135001
scaffold_11	.	gene	74921	77185	.	+	.	ID=OP111.1;Name=GSOIDG00002134001;Parent=OP111;Note=SL1:0,SL2:0,SL2:SL1-ratio:NaN,intercistronic distance:27,upstream in operon
scaffold_11	.	gene	77212	78930	.	+	.	ID=OP111.2;Name=GSOIDG00002135001;Parent=OP111;Note=SL1:0,SL2:2.10010925538862,SL2:SL1-ratio:Inf,intercistronic distance:NA,downstream in operon
scaffold_11	.	operon	97827	100710	.	+	.	ID=OP112;Name=OP112;size=2;genes=GSOIDG00002144001,GSOIDG00002145001
scaffold_11	.	gene	97827	98755	.	+	.	ID=OP112.1;Name=GSOIDG00002144001;Parent=OP112;Note=SL1:0,SL2:0,SL2:SL1-ratio:NaN,intercistronic distance:34,upstream in operon
scaffold_11	.	gene	98789	100710	.	+	.	ID=OP112.2;Name=GSOIDG00002145001;Parent=OP112;Note=SL1:0,SL2:0.347881954815818,SL2:SL1-ratio:Inf,intercistronic distance:NA,downstream in operon
scaffold_11	.	operon	103182	110143	.	+	.	ID=OP113;Name=OP113;size=3;genes=GSOIDG00002148001,GSOIDG00002149001,GSOIDG00002150001
scaffold_11	.	gene	103182	105429	.	+	.	ID=OP113.1;Name=GSOIDG00002148001;Parent=OP113;Note=SL1:0,SL2:0,SL2:SL1-ratio:NaN,intercistronic distance:29,upstream in operon
scaffold_11	.	gene	105458	107588	.	+	.	ID=OP113.2;Name=GSOIDG00002149001;Parent=OP113;Note=SL1:0,SL2:11.259720419603,SL2:SL1-ratio:Inf,intercistronic distance:1103,downstream in operon
scaffold_11	.	gene	108691	110143	.	+	.	ID=OP113.3;Name=GSOIDG00002150001;Parent=OP113;Note=SL1:0,SL2:0.379160141786567,SL2:SL1-ratio:Inf,intercistronic distance:NA,downstream in operon
scaffold_11	.	operon	118848	147459	.	+	.	ID=OP114;Name=OP114;size=3;genes=GSOIDG00002156001,GSOIDG00002161001,GSOIDG00002162001
scaffold_11	.	gene	118848	119368	.	+	.	ID=OP114.1;Name=GSOIDG00002156001;Parent=OP114;Note=SL1:0,SL2:0,SL2:SL1-ratio:NaN,intercistronic distance:16440,upstream in operon
scaffold_11	.	gene	135808	138732	.	+	.	ID=OP114.2;Name=GSOIDG00002161001;Parent=OP114;Note=SL1:0,SL2:0.497126722007628,SL2:SL1-ratio:Inf,intercistronic distance:3915,downstream in operon
scaffold_11	.	gene	142647	147459	.	+	.	ID=OP114.3;Name=GSOIDG00002162001;Parent=OP114;Note=SL1:0,SL2:0.252898053818638,SL2:SL1-ratio:Inf,intercistronic distance:NA,downstream in operon
scaffold_11	.	operon	176092	179530	.	+	.	ID=OP115;Name=OP115;size=2;genes=GSOIDG00002170001,GSOIDG00002171001
scaffold_11	.	gene	176092	178501	.	+	.	ID=OP115.1;Name=GSOIDG00002170001;Parent=OP115;Note=SL1:0,SL2:0,SL2:SL1-ratio:NaN,intercistronic distance:26,upstream in operon
scaffold_11	.	gene	178527	179530	.	+	.	ID=OP115.2;Name=GSOIDG00002171001;Parent=OP115;Note=SL1:0,SL2:0.265811354212485,SL2:SL1-ratio:Inf,intercistronic distance:NA,downstream in operon
scaffold_11	.	operon	204603	211323	.	+	.	ID=OP116;Name=OP116;size=2;genes=GSOIDG00002182001,GSOIDG00002183001
scaffold_11	.	gene	204603	206206	.	+	.	ID=OP116.1;Name=GSOIDG00002182001;Parent=OP116;Note=SL1:0,SL2:0,SL2:SL1-ratio:NaN,intercistronic distance:34,upstream in operon
scaffold_11	.	gene	206240	211323	.	+	.	ID=OP116.2;Name=GSOIDG00002183001;Parent=OP116;Note=SL1:0,SL2:1.87444623757405,SL2:SL1-ratio:Inf,intercistronic distance:NA,downstream in operon
scaffold_11	.	operon	212539	217406	.	+	.	ID=OP117;Name=OP117;size=2;genes=GSOIDG00002185001,GSOIDG00002186001
scaffold_11	.	gene	212539	215043	.	+	.	ID=OP117.1;Name=GSOIDG00002185001;Parent=OP117;Note=SL1:0,SL2:0,SL2:SL1-ratio:NaN,intercistronic distance:353,upstream in operon
scaffold_11	.	gene	215396	217406	.	+	.	ID=OP117.2;Name=GSOIDG00002186001;Parent=OP117;Note=SL1:0,SL2:0.449932297635211,SL2:SL1-ratio:Inf,intercistronic distance:NA,downstream in operon
scaffold_11	.	operon	232591	238367	.	+	.	ID=OP118;Name=OP118;size=2;genes=GSOIDG00002192001,GSOIDG00002193001
scaffold_11	.	gene	232591	236242	.	+	.	ID=OP118.1;Name=GSOIDG00002192001;Parent=OP118;Note=SL1:0,SL2:0,SL2:SL1-ratio:NaN,intercistronic distance:34,upstream in operon
scaffold_11	.	gene	236276	238367	.	+	.	ID=OP118.2;Name=GSOIDG00002193001;Parent=OP118;Note=SL1:0,SL2:1.80027771725479,SL2:SL1-ratio:Inf,intercistronic distance:NA,downstream in operon
scaffold_11	.	operon	299225	303707	.	+	.	ID=OP119;Name=OP119;size=2;genes=GSOIDG00002216001,GSOIDG00002217001
scaffold_11	.	gene	299225	302202	.	+	.	ID=OP119.1;Name=GSOIDG00002216001;Parent=OP119;Note=SL1:0,SL2:0,SL2:SL1-ratio:NaN,intercistronic distance:29,upstream in operon
scaffold_11	.	gene	302231	303707	.	+	.	ID=OP119.2;Name=GSOIDG00002217001;Parent=OP119;Note=SL1:0,SL2:3.28550087238095,SL2:SL1-ratio:Inf,intercistronic distance:NA,downstream in operon
scaffold_11	.	operon	303741	309349	.	+	.	ID=OP120;Name=OP120;size=2;genes=GSOIDG00002218001,GSOIDG00002219001
scaffold_11	.	gene	303741	307840	.	+	.	ID=OP120.1;Name=GSOIDG00002218001;Parent=OP120;Note=SL1:0,SL2:0,SL2:SL1-ratio:NaN,intercistronic distance:27,upstream in operon
scaffold_11	.	gene	307867	309349	.	+	.	ID=OP120.2;Name=GSOIDG00002219001;Parent=OP120;Note=SL1:0,SL2:1.64931642072879,SL2:SL1-ratio:Inf,intercistronic distance:NA,downstream in operon
scaffold_11	.	operon	337233	386868	.	+	.	ID=OP121;Name=OP121;size=4;genes=GSOIDG00002230001,GSOIDG00002239001,GSOIDG00002240001,GSOIDG00002241001
scaffold_11	.	gene	337233	338688	.	+	.	ID=OP121.1;Name=GSOIDG00002230001;Parent=OP121;Note=SL1:0,SL2:0,SL2:SL1-ratio:NaN,intercistronic distance:40725,upstream in operon
scaffold_11	.	gene	379413	380811	.	+	.	ID=OP121.2;Name=GSOIDG00002239001;Parent=OP121;Note=SL1:0,SL2:0.26882383947522,SL2:SL1-ratio:Inf,intercistronic distance:26,downstream in operon
scaffold_11	.	gene	380837	381850	.	+	.	ID=OP121.3;Name=GSOIDG00002240001;Parent=OP121;Note=SL1:0,SL2:0.520585193629972,SL2:SL1-ratio:Inf,intercistronic distance:29,downstream in operon
scaffold_11	.	gene	381879	386868	.	+	.	ID=OP121.4;Name=GSOIDG00002241001;Parent=OP121;Note=SL1:0,SL2:0.251802401590585,SL2:SL1-ratio:Inf,intercistronic distance:NA,downstream in operon
scaffold_11	.	operon	415884	421934	.	+	.	ID=OP122;Name=OP122;size=2;genes=GSOIDG00002251001,GSOIDG00002252001
scaffold_11	.	gene	415884	419042	.	+	.	ID=OP122.1;Name=GSOIDG00002251001;Parent=OP122;Note=SL1:0,SL2:0,SL2:SL1-ratio:NaN,intercistronic distance:37,upstream in operon
scaffold_11	.	gene	419079	421934	.	+	.	ID=OP122.2;Name=GSOIDG00002252001;Parent=OP122;Note=SL1:0,SL2:0.407038558017855,SL2:SL1-ratio:Inf,intercistronic distance:NA,downstream in operon
scaffold_11	.	operon	674311	686518	.	-	.	ID=OP123;Name=OP123;size=2;genes=GSOIDG00002338001,GSOIDG00002342001
scaffold_11	.	gene	674311	675954	.	-	.	ID=OP123.2;Name=GSOIDG00002338001;Parent=OP123;Note=SL1:0,SL2:0.214469668451808,SL2:SL1-ratio:Inf,intercistronic distance:NA,downstream in operon
scaffold_11	.	gene	684963	686518	.	-	.	ID=OP123.1;Name=GSOIDG00002342001;Parent=OP123;Note=SL1:0,SL2:0,SL2:SL1-ratio:NaN,intercistronic distance:9009,upstream in operon
scaffold_11	.	operon	753955	766428	.	+	.	ID=OP124;Name=OP124;size=2;genes=GSOIDG00002367001,GSOIDG00002368001
scaffold_11	.	gene	753955	755319	.	+	.	ID=OP124.1;Name=GSOIDG00002367001;Parent=OP124;Note=SL1:0,SL2:0,SL2:SL1-ratio:NaN,intercistronic distance:2446,upstream in operon
scaffold_11	.	gene	757765	766428	.	+	.	ID=OP124.2;Name=GSOIDG00002368001;Parent=OP124;Note=SL1:0,SL2:0.141001701467532,SL2:SL1-ratio:Inf,intercistronic distance:NA,downstream in operon
scaffold_11	.	operon	786355	796401	.	+	.	ID=OP125;Name=OP125;size=2;genes=GSOIDG00002375001,GSOIDG00002377001
scaffold_11	.	gene	786355	789133	.	+	.	ID=OP125.1;Name=GSOIDG00002375001;Parent=OP125;Note=SL1:0,SL2:0,SL2:SL1-ratio:NaN,intercistronic distance:5724,upstream in operon
scaffold_11	.	gene	794857	796401	.	+	.	ID=OP125.2;Name=GSOIDG00002377001;Parent=OP125;Note=SL1:0,SL2:3.71442987135328,SL2:SL1-ratio:Inf,intercistronic distance:NA,downstream in operon
scaffold_11	.	operon	903798	957722	.	+	.	ID=OP126;Name=OP126;size=2;genes=GSOIDG00002399001,GSOIDG00002406001
scaffold_11	.	gene	903798	907038	.	+	.	ID=OP126.1;Name=GSOIDG00002399001;Parent=OP126;Note=SL1:0,SL2:0,SL2:SL1-ratio:NaN,intercistronic distance:44596,upstream in operon
scaffold_11	.	gene	951634	957722	.	+	.	ID=OP126.2;Name=GSOIDG00002406001;Parent=OP126;Note=SL1:0,SL2:0.437150539126831,SL2:SL1-ratio:Inf,intercistronic distance:NA,downstream in operon
scaffold_11	.	operon	963583	972663	.	-	.	ID=OP127;Name=OP127;size=2;genes=GSOIDG00002410001,GSOIDG00002411001
scaffold_11	.	gene	963583	969665	.	-	.	ID=OP127.2;Name=GSOIDG00002410001;Parent=OP127;Note=SL1:0,SL2:1.25075114198647,SL2:SL1-ratio:Inf,intercistronic distance:NA,downstream in operon
scaffold_11	.	gene	969698	972663	.	-	.	ID=OP127.1;Name=GSOIDG00002411001;Parent=OP127;Note=SL1:0,SL2:0,SL2:SL1-ratio:NaN,intercistronic distance:33,upstream in operon
scaffold_11	.	operon	1010605	1021320	.	+	.	ID=OP128;Name=OP128;size=2;genes=GSOIDG00002428001,GSOIDG00002429001
scaffold_11	.	gene	1010605	1011801	.	+	.	ID=OP128.1;Name=GSOIDG00002428001;Parent=OP128;Note=SL1:0,SL2:0,SL2:SL1-ratio:NaN,intercistronic distance:1016,upstream in operon
scaffold_11	.	gene	1012817	1021320	.	+	.	ID=OP128.2;Name=GSOIDG00002429001;Parent=OP128;Note=SL1:0,SL2:1.39520607008872,SL2:SL1-ratio:Inf,intercistronic distance:NA,downstream in operon
scaffold_11	.	operon	1083332	1084877	.	-	.	ID=OP129;Name=OP129;size=2;genes=GSOIDG00002446001,GSOIDG00002447001
scaffold_11	.	gene	1083332	1084429	.	-	.	ID=OP129.2;Name=GSOIDG00002446001;Parent=OP129;Note=SL1:0,SL2:0.282003402935063,SL2:SL1-ratio:Inf,intercistronic distance:NA,downstream in operon
scaffold_11	.	gene	1084437	1084877	.	-	.	ID=OP129.1;Name=GSOIDG00002447001;Parent=OP129;Note=SL1:0,SL2:0,SL2:SL1-ratio:NaN,intercistronic distance:8,upstream in operon
scaffold_113	.	operon	10034	14668	.	-	.	ID=OP130;Name=OP130;size=2;genes=GSOIDG00001917001,GSOIDG00001918001
scaffold_113	.	gene	10034	11983	.	-	.	ID=OP130.2;Name=GSOIDG00001917001;Parent=OP130;Note=SL1:0,SL2:1.23890526191765,SL2:SL1-ratio:Inf,intercistronic distance:NA,downstream in operon
scaffold_113	.	gene	12011	14668	.	-	.	ID=OP130.1;Name=GSOIDG00001918001;Parent=OP130;Note=SL1:0,SL2:0,SL2:SL1-ratio:NaN,intercistronic distance:28,upstream in operon
scaffold_113	.	operon	32784	36092	.	-	.	ID=OP131;Name=OP131;size=2;genes=GSOIDG00001933001,GSOIDG00001934001
scaffold_113	.	gene	32784	34417	.	-	.	ID=OP131.2;Name=GSOIDG00001933001;Parent=OP131;Note=SL1:0,SL2:1.10429280944983,SL2:SL1-ratio:Inf,intercistronic distance:NA,downstream in operon
scaffold_113	.	gene	34447	36092	.	-	.	ID=OP131.1;Name=GSOIDG00001934001;Parent=OP131;Note=SL1:0,SL2:0,SL2:SL1-ratio:NaN,intercistronic distance:30,upstream in operon
scaffold_1155	.	operon	615	1803	.	+	.	ID=OP132;Name=OP132;size=1;genes=GSOIDG00001561001
scaffold_1155	.	gene	615	1803	.	+	.	ID=OP132.1;Name=GSOIDG00001561001;Parent=OP132;Note=SL1:0,SL2:0.364164418773249,SL2:SL1-ratio:Inf,intercistronic distance:NA,downstream in operon
scaffold_117	.	operon	2559	5566	.	+	.	ID=OP133;Name=OP133;size=1;genes=GSOIDG00002011001
scaffold_117	.	gene	2559	5566	.	+	.	ID=OP133.1;Name=GSOIDG00002011001;Parent=OP133;Note=SL1:0,SL2:0.291207964907653,SL2:SL1-ratio:Inf,intercistronic distance:NA,downstream in operon
scaffold_117	.	operon	59175	64545	.	+	.	ID=OP134;Name=OP134;size=2;genes=GSOIDG00002028001,GSOIDG00002029001
scaffold_117	.	gene	59175	62447	.	+	.	ID=OP134.1;Name=GSOIDG00002028001;Parent=OP134;Note=SL1:0,SL2:0,SL2:SL1-ratio:NaN,intercistronic distance:28,upstream in operon
scaffold_117	.	gene	62475	64545	.	+	.	ID=OP134.2;Name=GSOIDG00002029001;Parent=OP134;Note=SL1:0,SL2:2.54019484500742,SL2:SL1-ratio:Inf,intercistronic distance:NA,downstream in operon
scaffold_117	.	operon	71407	80171	.	+	.	ID=OP135;Name=OP135;size=3;genes=GSOIDG00002033001,GSOIDG00002034001,GSOIDG00002035001
scaffold_117	.	gene	71407	73008	.	+	.	ID=OP135.1;Name=GSOIDG00002033001;Parent=OP135;Note=SL1:0,SL2:0,SL2:SL1-ratio:NaN,intercistronic distance:50,upstream in operon
scaffold_117	.	gene	73058	76950	.	+	.	ID=OP135.2;Name=GSOIDG00002034001;Parent=OP135;Note=SL1:0,SL2:0.414427121659763,SL2:SL1-ratio:Inf,intercistronic distance:33,downstream in operon
scaffold_117	.	gene	76983	80171	.	+	.	ID=OP135.3;Name=GSOIDG00002035001;Parent=OP135;Note=SL1:0,SL2:0.414427121659763,SL2:SL1-ratio:Inf,intercistronic distance:NA,downstream in operon
scaffold_1170	.	operon	2	201	.	-	.	ID=OP136;Name=OP136;size=1;genes=GSOIDG00001570001
scaffold_1170	.	gene	2	201	.	-	.	ID=OP136.1;Name=GSOIDG00001570001;Parent=OP136;Note=SL1:0,SL2:0.398741143149063,SL2:SL1-ratio:Inf,intercistronic distance:NA,downstream in operon
scaffold_1185	.	operon	105	1823	.	-	.	ID=OP137;Name=OP137;size=1;genes=GSOIDG00001580001
scaffold_1185	.	gene	105	1823	.	-	.	ID=OP137.1;Name=GSOIDG00001580001;Parent=OP137;Note=SL1:0,SL2:1.30371407247652,SL2:SL1-ratio:Inf,intercistronic distance:NA,downstream in operon
scaffold_1188	.	operon	125	2212	.	+	.	ID=OP138;Name=OP138;size=2;genes=GSOIDG00001584001,GSOIDG00001585001
scaffold_1188	.	gene	125	805	.	+	.	ID=OP138.1;Name=GSOIDG00001584001;Parent=OP138;Note=SL1:0,SL2:0,SL2:SL1-ratio:NaN,intercistronic distance:11,upstream in operon
scaffold_1188	.	gene	816	2212	.	+	.	ID=OP138.2;Name=GSOIDG00001585001;Parent=OP138;Note=SL1:0,SL2:0.710807451115237,SL2:SL1-ratio:Inf,intercistronic distance:NA,downstream in operon
scaffold_119	.	operon	51615	54785	.	+	.	ID=OP139;Name=OP139;size=2;genes=GSOIDG00002083001,GSOIDG00002084001
scaffold_119	.	gene	51615	53085	.	+	.	ID=OP139.1;Name=GSOIDG00002083001;Parent=OP139;Note=SL1:0,SL2:0,SL2:SL1-ratio:NaN,intercistronic distance:541,upstream in operon
scaffold_119	.	gene	53626	54785	.	+	.	ID=OP139.2;Name=GSOIDG00002084001;Parent=OP139;Note=SL1:0,SL2:2.87946413023865,SL2:SL1-ratio:Inf,intercistronic distance:NA,downstream in operon
scaffold_119	.	operon	84895	86530	.	-	.	ID=OP140;Name=OP140;size=2;genes=GSOIDG00002098001,GSOIDG00002099001
scaffold_119	.	gene	84895	85297	.	-	.	ID=OP140.2;Name=GSOIDG00002098001;Parent=OP140;Note=SL1:0,SL2:4.27193923352799,SL2:SL1-ratio:Inf,intercistronic distance:NA,downstream in operon
scaffold_119	.	gene	85323	86530	.	-	.	ID=OP140.1;Name=GSOIDG00002099001;Parent=OP140;Note=SL1:0,SL2:0,SL2:SL1-ratio:NaN,intercistronic distance:26,upstream in operon
scaffold_1190	.	operon	1259	2207	.	+	.	ID=OP141;Name=OP141;size=1;genes=GSOIDG00001588001
scaffold_1190	.	gene	1259	2207	.	+	.	ID=OP141.1;Name=GSOIDG00001588001;Parent=OP141;Note=SL1:0,SL2:0.244992401473108,SL2:SL1-ratio:Inf,intercistronic distance:NA,downstream in operon
scaffold_1205	.	operon	481	1385	.	+	.	ID=OP142;Name=OP142;size=1;genes=GSOIDG00001604001
scaffold_1205	.	gene	481	1385	.	+	.	ID=OP142.1;Name=GSOIDG00001604001;Parent=OP142;Note=SL1:0,SL2:2.60397644619329,SL2:SL1-ratio:Inf,intercistronic distance:NA,downstream in operon
scaffold_1209	.	operon	1	2152	.	+	.	ID=OP143;Name=OP143;size=1;genes=GSOIDG00001611001
scaffold_1209	.	gene	1	2152	.	+	.	ID=OP143.1;Name=GSOIDG00001611001;Parent=OP143;Note=SL1:0,SL2:1.80932819474394,SL2:SL1-ratio:Inf,intercistronic distance:NA,downstream in operon
scaffold_121	.	operon	60849	84624	.	+	.	ID=OP144;Name=OP144;size=4;genes=GSOIDG00002744001,GSOIDG00002749001,GSOIDG00002750001,GSOIDG00002751001
scaffold_121	.	gene	60849	61370	.	+	.	ID=OP144.1;Name=GSOIDG00002744001;Parent=OP144;Note=SL1:0,SL2:0,SL2:SL1-ratio:NaN,intercistronic distance:11034,upstream in operon
scaffold_121	.	gene	72404	75346	.	+	.	ID=OP144.2;Name=GSOIDG00002749001;Parent=OP144;Note=SL1:0,SL2:2.32084582651991,SL2:SL1-ratio:Inf,intercistronic distance:35,downstream in operon
scaffold_121	.	gene	75381	76980	.	+	.	ID=OP144.3;Name=GSOIDG00002750001;Parent=OP144;Note=SL1:0,SL2:0.595487972659504,SL2:SL1-ratio:Inf,intercistronic distance:39,downstream in operon
scaffold_121	.	gene	77019	84624	.	+	.	ID=OP144.4;Name=GSOIDG00002751001;Parent=OP144;Note=SL1:0,SL2:1.55358545301945,SL2:SL1-ratio:Inf,intercistronic distance:NA,downstream in operon
scaffold_121	.	operon	62885	69402	.	-	.	ID=OP145;Name=OP145;size=2;genes=GSOIDG00002746001,GSOIDG00002747001
scaffold_121	.	gene	62885	65794	.	-	.	ID=OP145.2;Name=GSOIDG00002746001;Parent=OP145;Note=SL1:0,SL2:1.21077794587992,SL2:SL1-ratio:Inf,intercistronic distance:NA,downstream in operon
scaffold_121	.	gene	67305	69402	.	-	.	ID=OP145.1;Name=GSOIDG00002747001;Parent=OP145;Note=SL1:0,SL2:0,SL2:SL1-ratio:NaN,intercistronic distance:1511,upstream in operon
scaffold_121	.	operon	90989	93780	.	+	.	ID=OP146;Name=OP146;size=2;genes=GSOIDG00002755001,GSOIDG00002756001
scaffold_121	.	gene	90989	92119	.	+	.	ID=OP146.1;Name=GSOIDG00002755001;Parent=OP146;Note=SL1:0,SL2:0,SL2:SL1-ratio:NaN,intercistronic distance:31,upstream in operon
scaffold_121	.	gene	92150	93780	.	+	.	ID=OP146.2;Name=GSOIDG00002756001;Parent=OP146;Note=SL1:0,SL2:1.32581694230165,SL2:SL1-ratio:Inf,intercistronic distance:NA,downstream in operon
scaffold_122	.	operon	721	5150	.	+	.	ID=OP147;Name=OP147;size=2;genes=GSOIDG00002757001,GSOIDG00002758001
scaffold_122	.	gene	721	2283	.	+	.	ID=OP147.1;Name=GSOIDG00002757001;Parent=OP147;Note=SL1:0,SL2:0,SL2:SL1-ratio:NaN,intercistronic distance:2456,upstream in operon
scaffold_122	.	gene	4739	5150	.	+	.	ID=OP147.2;Name=GSOIDG00002758001;Parent=OP147;Note=SL1:0,SL2:0.25429944064295,SL2:SL1-ratio:Inf,intercistronic distance:NA,downstream in operon
scaffold_122	.	operon	67622	90804	.	+	.	ID=OP148;Name=OP148;size=2;genes=GSOIDG00002775001,GSOIDG00002778001
scaffold_122	.	gene	67622	70859	.	+	.	ID=OP148.1;Name=GSOIDG00002775001;Parent=OP148;Note=SL1:0,SL2:0,SL2:SL1-ratio:NaN,intercistronic distance:19138,upstream in operon
scaffold_122	.	gene	89997	90804	.	+	.	ID=OP148.2;Name=GSOIDG00002778001;Parent=OP148;Note=SL1:0,SL2:1.9528369827434,SL2:SL1-ratio:Inf,intercistronic distance:NA,downstream in operon
scaffold_124	.	operon	7586	15872	.	+	.	ID=OP149;Name=OP149;size=2;genes=GSOIDG00002786001,GSOIDG00002787001
scaffold_124	.	gene	7586	14739	.	+	.	ID=OP149.1;Name=GSOIDG00002786001;Parent=OP149;Note=SL1:0,SL2:0,SL2:SL1-ratio:NaN,intercistronic distance:514,upstream in operon
scaffold_124	.	gene	15253	15872	.	+	.	ID=OP149.2;Name=GSOIDG00002787001;Parent=OP149;Note=SL1:0,SL2:421.75168314189,SL2:SL1-ratio:Inf,intercistronic distance:NA,downstream in operon
scaffold_125	.	operon	14425	22134	.	-	.	ID=OP150;Name=OP150;size=2;genes=GSOIDG00002816001,GSOIDG00002818001
scaffold_125	.	gene	14425	17779	.	-	.	ID=OP150.2;Name=GSOIDG00002816001;Parent=OP150;Note=SL1:0,SL2:0.218575269563416,SL2:SL1-ratio:Inf,intercistronic distance:NA,downstream in operon
scaffold_125	.	gene	19483	22134	.	-	.	ID=OP150.1;Name=GSOIDG00002818001;Parent=OP150;Note=SL1:0,SL2:0,SL2:SL1-ratio:NaN,intercistronic distance:1704,upstream in operon
scaffold_125	.	operon	23100	30394	.	-	.	ID=OP151;Name=OP151;size=3;genes=GSOIDG00002819001,GSOIDG00002820001,GSOIDG00002821001
scaffold_125	.	gene	23100	28591	.	-	.	ID=OP151.3;Name=GSOIDG00002819001;Parent=OP151;Note=SL1:0,SL2:0.269259375978864,SL2:SL1-ratio:Inf,intercistronic distance:NA,downstream in operon
scaffold_125	.	gene	28886	29769	.	-	.	ID=OP151.2;Name=GSOIDG00002820001;Parent=OP151;Note=SL1:0,SL2:2.86625628330924,SL2:SL1-ratio:Inf,intercistronic distance:295,downstream in operon
scaffold_125	.	gene	29801	30394	.	-	.	ID=OP151.1;Name=GSOIDG00002821001;Parent=OP151;Note=SL1:0,SL2:0,SL2:SL1-ratio:NaN,intercistronic distance:32,upstream in operon
scaffold_125	.	operon	36367	38313	.	-	.	ID=OP152;Name=OP152;size=2;genes=GSOIDG00002826001,GSOIDG00002827001
scaffold_125	.	gene	36367	37551	.	-	.	ID=OP152.2;Name=GSOIDG00002826001;Parent=OP152;Note=SL1:0,SL2:0.733110009634128,SL2:SL1-ratio:Inf,intercistronic distance:NA,downstream in operon
scaffold_125	.	gene	37577	38313	.	-	.	ID=OP152.1;Name=GSOIDG00002827001;Parent=OP152;Note=SL1:0,SL2:0,SL2:SL1-ratio:NaN,intercistronic distance:26,upstream in operon
scaffold_125	.	operon	45509	46536	.	+	.	ID=OP153;Name=OP153;size=2;genes=GSOIDG00002831001,GSOIDG00002832001
scaffold_125	.	gene	45509	46066	.	+	.	ID=OP153.1;Name=GSOIDG00002831001;Parent=OP153;Note=SL1:0,SL2:0,SL2:SL1-ratio:NaN,intercistronic distance:33,upstream in operon
scaffold_125	.	gene	46099	46536	.	+	.	ID=OP153.2;Name=GSOIDG00002832001;Parent=OP153;Note=SL1:0,SL2:25.6926323328411,SL2:SL1-ratio:Inf,intercistronic distance:NA,downstream in operon
scaffold_125	.	operon	50307	65870	.	+	.	ID=OP154;Name=OP154;size=2;genes=GSOIDG00002835001,GSOIDG00002838001
scaffold_125	.	gene	50307	50832	.	+	.	ID=OP154.1;Name=GSOIDG00002835001;Parent=OP154;Note=SL1:0,SL2:0,SL2:SL1-ratio:NaN,intercistronic distance:10115,upstream in operon
scaffold_125	.	gene	60947	65870	.	+	.	ID=OP154.2;Name=GSOIDG00002838001;Parent=OP154;Note=SL1:0,SL2:0.218575269563416,SL2:SL1-ratio:Inf,intercistronic distance:NA,downstream in operon
scaffold_125	.	operon	69006	72475	.	-	.	ID=OP155;Name=OP155;size=3;genes=GSOIDG00002841001,GSOIDG00002842001,GSOIDG00002843001
scaffold_125	.	gene	69006	70017	.	-	.	ID=OP155.3;Name=GSOIDG00002841001;Parent=OP155;Note=SL1:0,SL2:0.476936968540394,SL2:SL1-ratio:Inf,intercistronic distance:NA,downstream in operon
scaffold_125	.	gene	70112	71824	.	-	.	ID=OP155.2;Name=GSOIDG00002842001;Parent=OP155;Note=SL1:0,SL2:0.190386146894716,SL2:SL1-ratio:Inf,intercistronic distance:95,downstream in operon
scaffold_125	.	gene	71851	72475	.	-	.	ID=OP155.1;Name=GSOIDG00002843001;Parent=OP155;Note=SL1:0,SL2:0,SL2:SL1-ratio:NaN,intercistronic distance:27,upstream in operon
scaffold_125	.	operon	75696	81254	.	-	.	ID=OP156;Name=OP156;size=2;genes=GSOIDG00002845001,GSOIDG00002846001
scaffold_125	.	gene	75696	77241	.	-	.	ID=OP156.2;Name=GSOIDG00002845001;Parent=OP156;Note=SL1:0,SL2:2.55584224403785,SL2:SL1-ratio:Inf,intercistronic distance:NA,downstream in operon
scaffold_125	.	gene	77638	81254	.	-	.	ID=OP156.1;Name=GSOIDG00002846001;Parent=OP156;Note=SL1:0,SL2:0,SL2:SL1-ratio:NaN,intercistronic distance:397,upstream in operon
scaffold_13	.	operon	1	3326	.	-	.	ID=OP157;Name=OP157;size=2;genes=GSOIDG00003093001,GSOIDG00003094001
scaffold_13	.	gene	1	1497	.	-	.	ID=OP157.2;Name=GSOIDG00003093001;Parent=OP157;Note=SL1:0,SL2:1.67985705112473,SL2:SL1-ratio:Inf,intercistronic distance:NA,downstream in operon
scaffold_13	.	gene	1531	3326	.	-	.	ID=OP157.1;Name=GSOIDG00003094001;Parent=OP157;Note=SL1:0,SL2:0,SL2:SL1-ratio:NaN,intercistronic distance:34,upstream in operon
scaffold_13	.	operon	9136	22713	.	-	.	ID=OP158;Name=OP158;size=2;genes=GSOIDG00003098001,GSOIDG00003099001
scaffold_13	.	gene	9136	16247	.	-	.	ID=OP158.2;Name=GSOIDG00003098001;Parent=OP158;Note=SL1:0,SL2:4.16698558014283,SL2:SL1-ratio:Inf,intercistronic distance:NA,downstream in operon
scaffold_13	.	gene	16307	22713	.	-	.	ID=OP158.1;Name=GSOIDG00003099001;Parent=OP158;Note=SL1:0,SL2:0,SL2:SL1-ratio:NaN,intercistronic distance:60,upstream in operon
scaffold_13	.	operon	143080	148327	.	-	.	ID=OP159;Name=OP159;size=2;genes=GSOIDG00003136001,GSOIDG00003137001
scaffold_13	.	gene	143080	146564	.	-	.	ID=OP159.2;Name=GSOIDG00003136001;Parent=OP159;Note=SL1:0,SL2:0.580335116793771,SL2:SL1-ratio:Inf,intercistronic distance:NA,downstream in operon
scaffold_13	.	gene	146634	148327	.	-	.	ID=OP159.1;Name=GSOIDG00003137001;Parent=OP159;Note=SL1:0,SL2:0,SL2:SL1-ratio:NaN,intercistronic distance:70,upstream in operon
scaffold_13	.	operon	158561	161507	.	-	.	ID=OP160;Name=OP160;size=2;genes=GSOIDG00003142001,GSOIDG00003143001
scaffold_13	.	gene	158561	159826	.	-	.	ID=OP160.2;Name=GSOIDG00003142001;Parent=OP160;Note=SL1:0,SL2:9.31088772395891,SL2:SL1-ratio:Inf,intercistronic distance:NA,downstream in operon
scaffold_13	.	gene	159855	161507	.	-	.	ID=OP160.1;Name=GSOIDG00003143001;Parent=OP160;Note=SL1:0,SL2:0,SL2:SL1-ratio:NaN,intercistronic distance:29,upstream in operon
scaffold_13	.	operon	254933	257069	.	-	.	ID=OP161;Name=OP161;size=2;genes=GSOIDG00003174001,GSOIDG00003175001
scaffold_13	.	gene	254933	256182	.	-	.	ID=OP161.2;Name=GSOIDG00003174001;Parent=OP161;Note=SL1:0,SL2:0.259718755242325,SL2:SL1-ratio:Inf,intercistronic distance:NA,downstream in operon
scaffold_13	.	gene	256218	257069	.	-	.	ID=OP161.1;Name=GSOIDG00003175001;Parent=OP161;Note=SL1:0,SL2:0,SL2:SL1-ratio:NaN,intercistronic distance:36,upstream in operon
scaffold_13	.	operon	257098	284523	.	-	.	ID=OP162;Name=OP162;size=8;genes=GSOIDG00003176001,GSOIDG00003179001,GSOIDG00003180001,GSOIDG00003181001,GSOIDG00003182001,GSOIDG00003183001,GSOIDG00003184001,GSOIDG00003186001
scaffold_13	.	gene	257098	258832	.	-	.	ID=OP162.8;Name=GSOIDG00003176001;Parent=OP162;Note=SL1:0,SL2:0.74573218215502,SL2:SL1-ratio:Inf,intercistronic distance:NA,downstream in operon
scaffold_13	.	gene	265356	266941	.	-	.	ID=OP162.7;Name=GSOIDG00003179001;Parent=OP162;Note=SL1:0,SL2:0.474666682740029,SL2:SL1-ratio:Inf,intercistronic distance:6524,downstream in operon
scaffold_13	.	gene	266970	269476	.	-	.	ID=OP162.6;Name=GSOIDG00003180001;Parent=OP162;Note=SL1:0,SL2:5.11344077570782,SL2:SL1-ratio:Inf,intercistronic distance:29,downstream in operon
scaffold_13	.	gene	269669	270549	.	-	.	ID=OP162.5;Name=GSOIDG00003181001;Parent=OP162;Note=SL1:0,SL2:1.24051416662975,SL2:SL1-ratio:Inf,intercistronic distance:193,downstream in operon
scaffold_13	.	gene	270800	273500	.	-	.	ID=OP162.4;Name=GSOIDG00003182001;Parent=OP162;Note=SL1:0,SL2:0.358071078917554,SL2:SL1-ratio:Inf,intercistronic distance:251,downstream in operon
scaffold_13	.	gene	273501	276567	.	-	.	ID=OP162.3;Name=GSOIDG00003183001;Parent=OP162;Note=SL1:0,SL2:1.13012680865651,SL2:SL1-ratio:Inf,intercistronic distance:1,downstream in operon
scaffold_13	.	gene	279583	281834	.	-	.	ID=OP162.2;Name=GSOIDG00003184001;Parent=OP162;Note=SL1:0,SL2:0.385853377539573,SL2:SL1-ratio:Inf,intercistronic distance:3016,downstream in operon
scaffold_13	.	gene	283947	284523	.	-	.	ID=OP162.1;Name=GSOIDG00003186001;Parent=OP162;Note=SL1:0,SL2:0,SL2:SL1-ratio:NaN,intercistronic distance:2113,upstream in operon
scaffold_13	.	operon	321421	363723	.	-	.	ID=OP163;Name=OP163;size=2;genes=GSOIDG00003199001,GSOIDG00003214001
scaffold_13	.	gene	321421	322558	.	-	.	ID=OP163.2;Name=GSOIDG00003199001;Parent=OP163;Note=SL1:0,SL2:0.504921876550854,SL2:SL1-ratio:Inf,intercistronic distance:NA,downstream in operon
scaffold_13	.	gene	361874	363723	.	-	.	ID=OP163.1;Name=GSOIDG00003214001;Parent=OP163;Note=SL1:0,SL2:0,SL2:SL1-ratio:NaN,intercistronic distance:39316,upstream in operon
scaffold_13	.	operon	329190	334339	.	+	.	ID=OP164;Name=OP164;size=2;genes=GSOIDG00003202001,GSOIDG00003204001
scaffold_13	.	gene	329190	329751	.	+	.	ID=OP164.1;Name=GSOIDG00003202001;Parent=OP164;Note=SL1:0,SL2:0,SL2:SL1-ratio:NaN,intercistronic distance:1933,upstream in operon
scaffold_13	.	gene	331684	334339	.	+	.	ID=OP164.2;Name=GSOIDG00003204001;Parent=OP164;Note=SL1:0,SL2:0.438291717502296,SL2:SL1-ratio:Inf,intercistronic distance:NA,downstream in operon
scaffold_13	.	operon	357233	361818	.	+	.	ID=OP165;Name=OP165;size=2;genes=GSOIDG00003210001,GSOIDG00003213001
scaffold_13	.	gene	357233	357882	.	+	.	ID=OP165.1;Name=GSOIDG00003210001;Parent=OP165;Note=SL1:0,SL2:0,SL2:SL1-ratio:NaN,intercistronic distance:2017,upstream in operon
scaffold_13	.	gene	359899	361818	.	+	.	ID=OP165.2;Name=GSOIDG00003213001;Parent=OP165;Note=SL1:0,SL2:0.25429944064295,SL2:SL1-ratio:Inf,intercistronic distance:NA,downstream in operon
scaffold_13	.	operon	398556	422572	.	-	.	ID=OP166;Name=OP166;size=2;genes=GSOIDG00003224001,GSOIDG00003228001
scaffold_13	.	gene	398556	401851	.	-	.	ID=OP166.2;Name=GSOIDG00003224001;Parent=OP166;Note=SL1:0,SL2:2.65844158926613,SL2:SL1-ratio:Inf,intercistronic distance:NA,downstream in operon
scaffold_13	.	gene	421710	422572	.	-	.	ID=OP166.1;Name=GSOIDG00003228001;Parent=OP166;Note=SL1:0,SL2:0,SL2:SL1-ratio:NaN,intercistronic distance:19859,upstream in operon
scaffold_13	.	operon	506503	510405	.	-	.	ID=OP167;Name=OP167;size=2;genes=GSOIDG00003259001,GSOIDG00003260001
scaffold_13	.	gene	506503	509477	.	-	.	ID=OP167.2;Name=GSOIDG00003259001;Parent=OP167;Note=SL1:0,SL2:0.471430688347065,SL2:SL1-ratio:Inf,intercistronic distance:NA,downstream in operon
scaffold_13	.	gene	509510	510405	.	-	.	ID=OP167.1;Name=GSOIDG00003260001;Parent=OP167;Note=SL1:0,SL2:0,SL2:SL1-ratio:NaN,intercistronic distance:33,upstream in operon
scaffold_13	.	operon	512371	514555	.	-	.	ID=OP168;Name=OP168;size=2;genes=GSOIDG00003262001,GSOIDG00003263001
scaffold_13	.	gene	512371	512927	.	-	.	ID=OP168.2;Name=GSOIDG00003262001;Parent=OP168;Note=SL1:0,SL2:1127.97238911702,SL2:SL1-ratio:Inf,intercistronic distance:NA,downstream in operon
scaffold_13	.	gene	512958	514555	.	-	.	ID=OP168.1;Name=GSOIDG00003263001;Parent=OP168;Note=SL1:0,SL2:0,SL2:SL1-ratio:NaN,intercistronic distance:31,upstream in operon
scaffold_13	.	operon	566454	570388	.	-	.	ID=OP169;Name=OP169;size=2;genes=GSOIDG00003283001,GSOIDG00003284001
scaffold_13	.	gene	566454	567618	.	-	.	ID=OP169.2;Name=GSOIDG00003283001;Parent=OP169;Note=SL1:0,SL2:3.39068908923742,SL2:SL1-ratio:Inf,intercistronic distance:NA,downstream in operon
scaffold_13	.	gene	568200	570388	.	-	.	ID=OP169.1;Name=GSOIDG00003284001;Parent=OP169;Note=SL1:0,SL2:0,SL2:SL1-ratio:NaN,intercistronic distance:582,upstream in operon
scaffold_13	.	operon	588564	590564	.	-	.	ID=OP170;Name=OP170;size=2;genes=GSOIDG00003296001,GSOIDG00003297001
scaffold_13	.	gene	588564	589114	.	-	.	ID=OP170.2;Name=GSOIDG00003296001;Parent=OP170;Note=SL1:0,SL2:0.65035459059734,SL2:SL1-ratio:Inf,intercistronic distance:NA,downstream in operon
scaffold_13	.	gene	589146	590564	.	-	.	ID=OP170.1;Name=GSOIDG00003297001;Parent=OP170;Note=SL1:0,SL2:0,SL2:SL1-ratio:NaN,intercistronic distance:32,upstream in operon
scaffold_13	.	operon	596046	597985	.	-	.	ID=OP171;Name=OP171;size=2;genes=GSOIDG00003302001,GSOIDG00003303001
scaffold_13	.	gene	596046	596678	.	-	.	ID=OP171.2;Name=GSOIDG00003302001;Parent=OP171;Note=SL1:0,SL2:0.266477716200699,SL2:SL1-ratio:Inf,intercistronic distance:NA,downstream in operon
scaffold_13	.	gene	596694	597985	.	-	.	ID=OP171.1;Name=GSOIDG00003303001;Parent=OP171;Note=SL1:0,SL2:0,SL2:SL1-ratio:NaN,intercistronic distance:16,upstream in operon
scaffold_13	.	operon	609632	614922	.	-	.	ID=OP172;Name=OP172;size=3;genes=GSOIDG00003308001,GSOIDG00003309001,GSOIDG00003310001
scaffold_13	.	gene	609632	610718	.	-	.	ID=OP172.3;Name=GSOIDG00003308001;Parent=OP172;Note=SL1:0,SL2:1.06926685422024,SL2:SL1-ratio:Inf,intercistronic distance:NA,downstream in operon
scaffold_13	.	gene	612276	614293	.	-	.	ID=OP172.2;Name=GSOIDG00003309001;Parent=OP172;Note=SL1:0,SL2:0.354300104943691,SL2:SL1-ratio:Inf,intercistronic distance:1558,downstream in operon
scaffold_13	.	gene	614322	614922	.	-	.	ID=OP172.1;Name=GSOIDG00003310001;Parent=OP172;Note=SL1:0,SL2:0,SL2:SL1-ratio:NaN,intercistronic distance:29,upstream in operon
scaffold_13	.	operon	617944	619074	.	-	.	ID=OP173;Name=OP173;size=2;genes=GSOIDG00003313001,GSOIDG00003314001
scaffold_13	.	gene	617944	618709	.	-	.	ID=OP173.2;Name=GSOIDG00003313001;Parent=OP173;Note=SL1:0,SL2:2.75505088018107,SL2:SL1-ratio:Inf,intercistronic distance:NA,downstream in operon
scaffold_13	.	gene	618740	619074	.	-	.	ID=OP173.1;Name=GSOIDG00003314001;Parent=OP173;Note=SL1:0,SL2:0,SL2:SL1-ratio:NaN,intercistronic distance:31,upstream in operon
scaffold_13	.	operon	620781	622957	.	-	.	ID=OP174;Name=OP174;size=2;genes=GSOIDG00003316001,GSOIDG00003317001
scaffold_13	.	gene	620781	622229	.	-	.	ID=OP174.2;Name=GSOIDG00003316001;Parent=OP174;Note=SL1:0,SL2:0.218575269563416,SL2:SL1-ratio:Inf,intercistronic distance:NA,downstream in operon
scaffold_13	.	gene	622270	622957	.	-	.	ID=OP174.1;Name=GSOIDG00003317001;Parent=OP174;Note=SL1:0,SL2:0,SL2:SL1-ratio:NaN,intercistronic distance:41,upstream in operon
scaffold_13	.	operon	777576	843648	.	+	.	ID=OP175;Name=OP175;size=2;genes=GSOIDG00003365001,GSOIDG00003386001
scaffold_13	.	gene	777576	782628	.	+	.	ID=OP175.1;Name=GSOIDG00003365001;Parent=OP175;Note=SL1:0,SL2:0,SL2:SL1-ratio:NaN,intercistronic distance:59627,upstream in operon
scaffold_13	.	gene	842255	843648	.	+	.	ID=OP175.2;Name=GSOIDG00003386001;Parent=OP175;Note=SL1:0,SL2:1.98561241479712,SL2:SL1-ratio:Inf,intercistronic distance:NA,downstream in operon
scaffold_13	.	operon	786269	799860	.	-	.	ID=OP176;Name=OP176;size=3;genes=GSOIDG00003368001,GSOIDG00003369001,GSOIDG00003370001
scaffold_13	.	gene	786269	789587	.	-	.	ID=OP176.3;Name=GSOIDG00003368001;Parent=OP176;Note=SL1:0,SL2:0.354300104943691,SL2:SL1-ratio:Inf,intercistronic distance:NA,downstream in operon
scaffold_13	.	gene	791018	793460	.	-	.	ID=OP176.2;Name=GSOIDG00003369001;Parent=OP176;Note=SL1:0,SL2:0.32743132282979,SL2:SL1-ratio:Inf,intercistronic distance:1431,downstream in operon
scaffold_13	.	gene	793491	799860	.	-	.	ID=OP176.1;Name=GSOIDG00003370001;Parent=OP176;Note=SL1:0,SL2:0,SL2:SL1-ratio:NaN,intercistronic distance:31,upstream in operon
scaffold_13	.	operon	803013	815555	.	-	.	ID=OP177;Name=OP177;size=3;genes=GSOIDG00003372001,GSOIDG00003373001,GSOIDG00003375001
scaffold_13	.	gene	803013	811599	.	-	.	ID=OP177.3;Name=GSOIDG00003372001;Parent=OP177;Note=SL1:0,SL2:3.0794708136237,SL2:SL1-ratio:Inf,intercistronic distance:NA,downstream in operon
scaffold_13	.	gene	811676	812907	.	-	.	ID=OP177.2;Name=GSOIDG00003373001;Parent=OP177;Note=SL1:0,SL2:0.266477716200699,SL2:SL1-ratio:Inf,intercistronic distance:77,downstream in operon
scaffold_13	.	gene	814257	815555	.	-	.	ID=OP177.1;Name=GSOIDG00003375001;Parent=OP177;Note=SL1:0,SL2:0,SL2:SL1-ratio:NaN,intercistronic distance:1350,upstream in operon
scaffold_13	.	operon	826363	835156	.	-	.	ID=OP178;Name=OP178;size=2;genes=GSOIDG00003381001,GSOIDG00003383001
scaffold_13	.	gene	826363	826831	.	-	.	ID=OP178.2;Name=GSOIDG00003381001;Parent=OP178;Note=SL1:0,SL2:0.336869004749461,SL2:SL1-ratio:Inf,intercistronic distance:NA,downstream in operon
scaffold_13	.	gene	833587	835156	.	-	.	ID=OP178.1;Name=GSOIDG00003383001;Parent=OP178;Note=SL1:0,SL2:0,SL2:SL1-ratio:NaN,intercistronic distance:6756,upstream in operon
scaffold_13	.	operon	848273	853030	.	+	.	ID=OP179;Name=OP179;size=2;genes=GSOIDG00003390001,GSOIDG00003391001
scaffold_13	.	gene	848273	852087	.	+	.	ID=OP179.1;Name=GSOIDG00003390001;Parent=OP179;Note=SL1:0,SL2:0,SL2:SL1-ratio:NaN,intercistronic distance:32,upstream in operon
scaffold_13	.	gene	852119	853030	.	+	.	ID=OP179.2;Name=GSOIDG00003391001;Parent=OP179;Note=SL1:0,SL2:1.68449909622464,SL2:SL1-ratio:Inf,intercistronic distance:NA,downstream in operon
scaffold_13	.	operon	882091	884357	.	-	.	ID=OP180;Name=OP180;size=2;genes=GSOIDG00003403001,GSOIDG00003404001
scaffold_13	.	gene	882091	883171	.	-	.	ID=OP180.2;Name=GSOIDG00003403001;Parent=OP180;Note=SL1:0,SL2:0.433137675844652,SL2:SL1-ratio:Inf,intercistronic distance:NA,downstream in operon
scaffold_13	.	gene	883201	884357	.	-	.	ID=OP180.1;Name=GSOIDG00003404001;Parent=OP180;Note=SL1:0,SL2:0,SL2:SL1-ratio:NaN,intercistronic distance:30,upstream in operon
scaffold_13	.	operon	978478	980682	.	-	.	ID=OP181;Name=OP181;size=2;genes=GSOIDG00003429001,GSOIDG00003430001
scaffold_13	.	gene	978478	979808	.	-	.	ID=OP181.2;Name=GSOIDG00003429001;Parent=OP181;Note=SL1:0,SL2:0.229677652740592,SL2:SL1-ratio:Inf,intercistronic distance:NA,downstream in operon
scaffold_13	.	gene	979838	980682	.	-	.	ID=OP181.1;Name=GSOIDG00003430001;Parent=OP181;Note=SL1:0,SL2:0,SL2:SL1-ratio:NaN,intercistronic distance:30,upstream in operon
scaffold_130	.	operon	7610	21834	.	-	.	ID=OP182;Name=OP182;size=4;genes=GSOIDG00002914001,GSOIDG00002915001,GSOIDG00002916001,GSOIDG00002917001
scaffold_130	.	gene	7610	9524	.	-	.	ID=OP182.4;Name=GSOIDG00002914001;Parent=OP182;Note=SL1:0,SL2:0.349227217018517,SL2:SL1-ratio:Inf,intercistronic distance:NA,downstream in operon
scaffold_130	.	gene	9550	12876	.	-	.	ID=OP182.3;Name=GSOIDG00002915001;Parent=OP182;Note=SL1:0,SL2:0.682896221564213,SL2:SL1-ratio:Inf,intercistronic distance:26,downstream in operon
scaffold_130	.	gene	12907	18577	.	-	.	ID=OP182.2;Name=GSOIDG00002916001;Parent=OP182;Note=SL1:0,SL2:1.44366478956213,SL2:SL1-ratio:Inf,intercistronic distance:31,downstream in operon
scaffold_130	.	gene	18607	21834	.	-	.	ID=OP182.1;Name=GSOIDG00002917001;Parent=OP182;Note=SL1:0,SL2:0,SL2:SL1-ratio:NaN,intercistronic distance:30,upstream in operon
scaffold_131	.	operon	49694	52499	.	-	.	ID=OP183;Name=OP183;size=2;genes=GSOIDG00002940001,GSOIDG00002941001
scaffold_131	.	gene	49694	50949	.	-	.	ID=OP183.2;Name=GSOIDG00002940001;Parent=OP183;Note=SL1:0,SL2:0.29340962455112,SL2:SL1-ratio:Inf,intercistronic distance:NA,downstream in operon
scaffold_131	.	gene	50987	52499	.	-	.	ID=OP183.1;Name=GSOIDG00002941001;Parent=OP183;Note=SL1:0,SL2:0,SL2:SL1-ratio:NaN,intercistronic distance:38,upstream in operon
scaffold_137	.	operon	29042	38206	.	+	.	ID=OP184;Name=OP184;size=3;genes=GSOIDG00003047001,GSOIDG00003048001,GSOIDG00003049001
scaffold_137	.	gene	29042	31744	.	+	.	ID=OP184.1;Name=GSOIDG00003047001;Parent=OP184;Note=SL1:0,SL2:0,SL2:SL1-ratio:NaN,intercistronic distance:30,upstream in operon
scaffold_137	.	gene	31774	35521	.	+	.	ID=OP184.2;Name=GSOIDG00003048001;Parent=OP184;Note=SL1:0,SL2:1.77496616667788,SL2:SL1-ratio:Inf,intercistronic distance:41,downstream in operon
scaffold_137	.	gene	35562	38206	.	+	.	ID=OP184.3;Name=GSOIDG00003049001;Parent=OP184;Note=SL1:0,SL2:0.932721842982301,SL2:SL1-ratio:Inf,intercistronic distance:NA,downstream in operon
scaffold_139	.	operon	27182	31630	.	+	.	ID=OP185;Name=OP185;size=2;genes=GSOIDG00003067001,GSOIDG00003068001
scaffold_139	.	gene	27182	29729	.	+	.	ID=OP185.1;Name=GSOIDG00003067001;Parent=OP185;Note=SL1:0,SL2:0,SL2:SL1-ratio:NaN,intercistronic distance:31,upstream in operon
scaffold_139	.	gene	29760	31630	.	+	.	ID=OP185.2;Name=GSOIDG00003068001;Parent=OP185;Note=SL1:0,SL2:0.828183359132894,SL2:SL1-ratio:Inf,intercistronic distance:NA,downstream in operon
scaffold_139	.	operon	60714	63668	.	-	.	ID=OP186;Name=OP186;size=2;genes=GSOIDG00003082001,GSOIDG00003083001
scaffold_139	.	gene	60714	62089	.	-	.	ID=OP186.2;Name=GSOIDG00003082001;Parent=OP186;Note=SL1:0,SL2:2.19241650394044,SL2:SL1-ratio:Inf,intercistronic distance:NA,downstream in operon
scaffold_139	.	gene	62117	63668	.	-	.	ID=OP186.1;Name=GSOIDG00003083001;Parent=OP186;Note=SL1:0,SL2:0,SL2:SL1-ratio:NaN,intercistronic distance:28,upstream in operon
scaffold_139	.	operon	63688	67095	.	-	.	ID=OP187;Name=OP187;size=2;genes=GSOIDG00003084001,GSOIDG00003085001
scaffold_139	.	gene	63688	66472	.	-	.	ID=OP187.2;Name=GSOIDG00003084001;Parent=OP187;Note=SL1:0,SL2:4.31990140051547,SL2:SL1-ratio:Inf,intercistronic distance:NA,downstream in operon
scaffold_139	.	gene	66642	67095	.	-	.	ID=OP187.1;Name=GSOIDG00003085001;Parent=OP187;Note=SL1:0,SL2:0,SL2:SL1-ratio:NaN,intercistronic distance:170,upstream in operon
scaffold_14	.	operon	19364	25867	.	+	.	ID=OP188;Name=OP188;size=3;genes=GSOIDG00003454001,GSOIDG00003456001,GSOIDG00003457001
scaffold_14	.	gene	19364	20219	.	+	.	ID=OP188.1;Name=GSOIDG00003454001;Parent=OP188;Note=SL1:0,SL2:0,SL2:SL1-ratio:NaN,intercistronic distance:2658,upstream in operon
scaffold_14	.	gene	22877	25074	.	+	.	ID=OP188.2;Name=GSOIDG00003456001;Parent=OP188;Note=SL1:0,SL2:0.652433523974716,SL2:SL1-ratio:Inf,intercistronic distance:26,downstream in operon
scaffold_14	.	gene	25100	25867	.	+	.	ID=OP188.3;Name=GSOIDG00003457001;Parent=OP188;Note=SL1:0,SL2:1.15444953339134,SL2:SL1-ratio:Inf,intercistronic distance:NA,downstream in operon
scaffold_14	.	operon	25894	35106	.	+	.	ID=OP189;Name=OP189;size=5;genes=GSOIDG00003458001,GSOIDG00003459001,GSOIDG00003461001,GSOIDG00003462001,GSOIDG00003463001
scaffold_14	.	gene	25894	27344	.	+	.	ID=OP189.1;Name=GSOIDG00003458001;Parent=OP189;Note=SL1:0,SL2:0,SL2:SL1-ratio:NaN,intercistronic distance:34,upstream in operon
scaffold_14	.	gene	27378	28586	.	+	.	ID=OP189.2;Name=GSOIDG00003459001;Parent=OP189;Note=SL1:0,SL2:1.04389941791727,SL2:SL1-ratio:Inf,intercistronic distance:1054,downstream in operon
scaffold_14	.	gene	29640	31077	.	+	.	ID=OP189.3;Name=GSOIDG00003461001;Parent=OP189;Note=SL1:0,SL2:0.60926459055527,SL2:SL1-ratio:Inf,intercistronic distance:35,downstream in operon
scaffold_14	.	gene	31112	32568	.	+	.	ID=OP189.4;Name=GSOIDG00003462001;Parent=OP189;Note=SL1:0,SL2:0.399289229022636,SL2:SL1-ratio:Inf,intercistronic distance:73,downstream in operon
scaffold_14	.	gene	32641	35106	.	+	.	ID=OP189.5;Name=GSOIDG00003463001;Parent=OP189;Note=SL1:0,SL2:5.01208242903016,SL2:SL1-ratio:Inf,intercistronic distance:NA,downstream in operon
scaffold_14	.	operon	66861	96892	.	+	.	ID=OP190;Name=OP190;size=2;genes=GSOIDG00003475001,GSOIDG00003479001
scaffold_14	.	gene	66861	69716	.	+	.	ID=OP190.1;Name=GSOIDG00003475001;Parent=OP190;Note=SL1:0,SL2:0,SL2:SL1-ratio:NaN,intercistronic distance:19959,upstream in operon
scaffold_14	.	gene	89675	96892	.	+	.	ID=OP190.2;Name=GSOIDG00003479001;Parent=OP190;Note=SL1:0,SL2:0.585179282867706,SL2:SL1-ratio:Inf,intercistronic distance:NA,downstream in operon
scaffold_14	.	operon	114960	122930	.	+	.	ID=OP191;Name=OP191;size=2;genes=GSOIDG00003487001,GSOIDG00003488001
scaffold_14	.	gene	114960	116576	.	+	.	ID=OP191.1;Name=GSOIDG00003487001;Parent=OP191;Note=SL1:0,SL2:0,SL2:SL1-ratio:NaN,intercistronic distance:1818,upstream in operon
scaffold_14	.	gene	118394	122930	.	+	.	ID=OP191.2;Name=GSOIDG00003488001;Parent=OP191;Note=SL1:0,SL2:0.645335736771126,SL2:SL1-ratio:Inf,intercistronic distance:NA,downstream in operon
scaffold_14	.	operon	122958	126528	.	+	.	ID=OP192;Name=OP192;size=2;genes=GSOIDG00003489001,GSOIDG00003490001
scaffold_14	.	gene	122958	124635	.	+	.	ID=OP192.1;Name=GSOIDG00003489001;Parent=OP192;Note=SL1:0,SL2:0,SL2:SL1-ratio:NaN,intercistronic distance:28,upstream in operon
scaffold_14	.	gene	124663	126528	.	+	.	ID=OP192.2;Name=GSOIDG00003490001;Parent=OP192;Note=SL1:0,SL2:1.25301180630598,SL2:SL1-ratio:Inf,intercistronic distance:NA,downstream in operon
scaffold_14	.	operon	135348	140270	.	+	.	ID=OP193;Name=OP193;size=2;genes=GSOIDG00003494001,GSOIDG00003495001
scaffold_14	.	gene	135348	138085	.	+	.	ID=OP193.1;Name=GSOIDG00003494001;Parent=OP193;Note=SL1:0,SL2:0,SL2:SL1-ratio:NaN,intercistronic distance:82,upstream in operon
scaffold_14	.	gene	138167	140270	.	+	.	ID=OP193.2;Name=GSOIDG00003495001;Parent=OP193;Note=SL1:0,SL2:0.813961054326038,SL2:SL1-ratio:Inf,intercistronic distance:NA,downstream in operon
scaffold_14	.	operon	195742	216176	.	+	.	ID=OP194;Name=OP194;size=2;genes=GSOIDG00003517001,GSOIDG00003524001
scaffold_14	.	gene	195742	200595	.	+	.	ID=OP194.1;Name=GSOIDG00003517001;Parent=OP194;Note=SL1:0,SL2:0,SL2:SL1-ratio:NaN,intercistronic distance:13424,upstream in operon
scaffold_14	.	gene	214019	216176	.	+	.	ID=OP194.2;Name=GSOIDG00003524001;Parent=OP194;Note=SL1:0,SL2:2.8153333839358,SL2:SL1-ratio:Inf,intercistronic distance:NA,downstream in operon
scaffold_14	.	operon	216404	220016	.	+	.	ID=OP195;Name=OP195;size=2;genes=GSOIDG00003525001,GSOIDG00003526001
scaffold_14	.	gene	216404	217678	.	+	.	ID=OP195.1;Name=GSOIDG00003525001;Parent=OP195;Note=SL1:0,SL2:0,SL2:SL1-ratio:NaN,intercistronic distance:1177,upstream in operon
scaffold_14	.	gene	218855	220016	.	+	.	ID=OP195.2;Name=GSOIDG00003526001;Parent=OP195;Note=SL1:0,SL2:0.662970174940878,SL2:SL1-ratio:Inf,intercistronic distance:NA,downstream in operon
scaffold_14	.	operon	285571	295400	.	+	.	ID=OP196;Name=OP196;size=2;genes=GSOIDG00003546001,GSOIDG00003550001
scaffold_14	.	gene	285571	286855	.	+	.	ID=OP196.1;Name=GSOIDG00003546001;Parent=OP196;Note=SL1:0,SL2:0,SL2:SL1-ratio:NaN,intercistronic distance:7387,upstream in operon
scaffold_14	.	gene	294242	295400	.	+	.	ID=OP196.2;Name=GSOIDG00003550001;Parent=OP196;Note=SL1:0,SL2:1.53888062850825,SL2:SL1-ratio:Inf,intercistronic distance:NA,downstream in operon
scaffold_14	.	operon	287035	301197	.	-	.	ID=OP197;Name=OP197;size=4;genes=GSOIDG00003547001,GSOIDG00003548001,GSOIDG00003549001,GSOIDG00003553001
scaffold_14	.	gene	287035	288243	.	-	.	ID=OP197.4;Name=GSOIDG00003547001;Parent=OP197;Note=SL1:0,SL2:0.190386146894716,SL2:SL1-ratio:Inf,intercistronic distance:NA,downstream in operon
scaffold_14	.	gene	288413	291312	.	-	.	ID=OP197.3;Name=GSOIDG00003548001;Parent=OP197;Note=SL1:0,SL2:1.96995286979604,SL2:SL1-ratio:Inf,intercistronic distance:170,downstream in operon
scaffold_14	.	gene	291344	292824	.	-	.	ID=OP197.2;Name=GSOIDG00003549001;Parent=OP197;Note=SL1:0,SL2:7.04191506981255,SL2:SL1-ratio:Inf,intercistronic distance:32,downstream in operon
scaffold_14	.	gene	300089	301197	.	-	.	ID=OP197.1;Name=GSOIDG00003553001;Parent=OP197;Note=SL1:0,SL2:0,SL2:SL1-ratio:NaN,intercistronic distance:7265,upstream in operon
scaffold_14	.	operon	302847	314876	.	+	.	ID=OP198;Name=OP198;size=2;genes=GSOIDG00003554001,GSOIDG00003556001
scaffold_14	.	gene	302847	305061	.	+	.	ID=OP198.1;Name=GSOIDG00003554001;Parent=OP198;Note=SL1:0,SL2:0,SL2:SL1-ratio:NaN,intercistronic distance:6093,upstream in operon
scaffold_14	.	gene	311154	314876	.	+	.	ID=OP198.2;Name=GSOIDG00003556001;Parent=OP198;Note=SL1:0,SL2:0.292589641433853,SL2:SL1-ratio:Inf,intercistronic distance:NA,downstream in operon
scaffold_14	.	operon	356631	361401	.	+	.	ID=OP199;Name=OP199;size=2;genes=GSOIDG00003576001,GSOIDG00003577001
scaffold_14	.	gene	356631	358474	.	+	.	ID=OP199.1;Name=GSOIDG00003576001;Parent=OP199;Note=SL1:0,SL2:0,SL2:SL1-ratio:NaN,intercistronic distance:36,upstream in operon
scaffold_14	.	gene	358510	361401	.	+	.	ID=OP199.2;Name=GSOIDG00003577001;Parent=OP199;Note=SL1:0,SL2:0.190386146894716,SL2:SL1-ratio:Inf,intercistronic distance:NA,downstream in operon
scaffold_14	.	operon	364009	369687	.	+	.	ID=OP200;Name=OP200;size=2;genes=GSOIDG00003578001,GSOIDG00003579001
scaffold_14	.	gene	364009	364463	.	+	.	ID=OP200.1;Name=GSOIDG00003578001;Parent=OP200;Note=SL1:0,SL2:0,SL2:SL1-ratio:NaN,intercistronic distance:28,upstream in operon
scaffold_14	.	gene	364491	369687	.	+	.	ID=OP200.2;Name=GSOIDG00003579001;Parent=OP200;Note=SL1:0,SL2:2.42725103379664,SL2:SL1-ratio:Inf,intercistronic distance:NA,downstream in operon
scaffold_14	.	operon	373192	380205	.	+	.	ID=OP201;Name=OP201;size=2;genes=GSOIDG00003581001,GSOIDG00003582001
scaffold_14	.	gene	373192	374980	.	+	.	ID=OP201.1;Name=GSOIDG00003581001;Parent=OP201;Note=SL1:0,SL2:0,SL2:SL1-ratio:NaN,intercistronic distance:76,upstream in operon
scaffold_14	.	gene	375056	380205	.	+	.	ID=OP201.2;Name=GSOIDG00003582001;Parent=OP201;Note=SL1:0,SL2:1.78069656447452,SL2:SL1-ratio:Inf,intercistronic distance:NA,downstream in operon
scaffold_14	.	operon	380297	386652	.	+	.	ID=OP202;Name=OP202;size=2;genes=GSOIDG00003583001,GSOIDG00003584001
scaffold_14	.	gene	380297	384688	.	+	.	ID=OP202.1;Name=GSOIDG00003583001;Parent=OP202;Note=SL1:0,SL2:0,SL2:SL1-ratio:NaN,intercistronic distance:977,upstream in operon
scaffold_14	.	gene	385665	386652	.	+	.	ID=OP202.2;Name=GSOIDG00003584001;Parent=OP202;Note=SL1:0,SL2:3.52604043646792,SL2:SL1-ratio:Inf,intercistronic distance:NA,downstream in operon
scaffold_14	.	operon	555352	556714	.	+	.	ID=OP203;Name=OP203;size=2;genes=GSOIDG00003621001,GSOIDG00003622001
scaffold_14	.	gene	555352	556220	.	+	.	ID=OP203.1;Name=GSOIDG00003621001;Parent=OP203;Note=SL1:0,SL2:0,SL2:SL1-ratio:NaN,intercistronic distance:39,upstream in operon
scaffold_14	.	gene	556259	556714	.	+	.	ID=OP203.2;Name=GSOIDG00003622001;Parent=OP203;Note=SL1:0,SL2:453.758371349767,SL2:SL1-ratio:Inf,intercistronic distance:NA,downstream in operon
scaffold_14	.	operon	559934	562485	.	+	.	ID=OP204;Name=OP204;size=2;genes=GSOIDG00003625001,GSOIDG00003626001
scaffold_14	.	gene	559934	560753	.	+	.	ID=OP204.1;Name=GSOIDG00003625001;Parent=OP204;Note=SL1:0,SL2:0,SL2:SL1-ratio:NaN,intercistronic distance:319,upstream in operon
scaffold_14	.	gene	561072	562485	.	+	.	ID=OP204.2;Name=GSOIDG00003626001;Parent=OP204;Note=SL1:0,SL2:0.376727461764497,SL2:SL1-ratio:Inf,intercistronic distance:NA,downstream in operon
scaffold_14	.	operon	563398	567520	.	+	.	ID=OP205;Name=OP205;size=2;genes=GSOIDG00003627001,GSOIDG00003628001
scaffold_14	.	gene	563398	564925	.	+	.	ID=OP205.1;Name=GSOIDG00003627001;Parent=OP205;Note=SL1:0,SL2:0,SL2:SL1-ratio:NaN,intercistronic distance:284,upstream in operon
scaffold_14	.	gene	565209	567520	.	+	.	ID=OP205.2;Name=GSOIDG00003628001;Parent=OP205;Note=SL1:0,SL2:0.32408920402886,SL2:SL1-ratio:Inf,intercistronic distance:NA,downstream in operon
scaffold_14	.	operon	573023	581714	.	+	.	ID=OP206;Name=OP206;size=3;genes=GSOIDG00003632001,GSOIDG00003633001,GSOIDG00003634001
scaffold_14	.	gene	573023	575229	.	+	.	ID=OP206.1;Name=GSOIDG00003632001;Parent=OP206;Note=SL1:0,SL2:0,SL2:SL1-ratio:NaN,intercistronic distance:78,upstream in operon
scaffold_14	.	gene	575307	579453	.	+	.	ID=OP206.2;Name=GSOIDG00003633001;Parent=OP206;Note=SL1:0,SL2:3.36790671436128,SL2:SL1-ratio:Inf,intercistronic distance:67,downstream in operon
scaffold_14	.	gene	579520	581714	.	+	.	ID=OP206.3;Name=GSOIDG00003634001;Parent=OP206;Note=SL1:0,SL2:0.521657790669214,SL2:SL1-ratio:Inf,intercistronic distance:NA,downstream in operon
scaffold_14	.	operon	589994	602428	.	+	.	ID=OP207;Name=OP207;size=2;genes=GSOIDG00003639001,GSOIDG00003643001
scaffold_14	.	gene	589994	591103	.	+	.	ID=OP207.1;Name=GSOIDG00003639001;Parent=OP207;Note=SL1:0,SL2:0,SL2:SL1-ratio:NaN,intercistronic distance:8845,upstream in operon
scaffold_14	.	gene	599948	602428	.	+	.	ID=OP207.2;Name=GSOIDG00003643001;Parent=OP207;Note=SL1:0,SL2:0.773962274920621,SL2:SL1-ratio:Inf,intercistronic distance:NA,downstream in operon
scaffold_14	.	operon	711066	717575	.	-	.	ID=OP208;Name=OP208;size=2;genes=GSOIDG00003672001,GSOIDG00003673001
scaffold_14	.	gene	711066	714794	.	-	.	ID=OP208.2;Name=GSOIDG00003672001;Parent=OP208;Note=SL1:0,SL2:0.430692484236745,SL2:SL1-ratio:Inf,intercistronic distance:NA,downstream in operon
scaffold_14	.	gene	715078	717575	.	-	.	ID=OP208.1;Name=GSOIDG00003673001;Parent=OP208;Note=SL1:0,SL2:0,SL2:SL1-ratio:NaN,intercistronic distance:284,upstream in operon
scaffold_14	.	operon	717616	719695	.	-	.	ID=OP209;Name=OP209;size=2;genes=GSOIDG00003674001,GSOIDG00003675001
scaffold_14	.	gene	717616	718875	.	-	.	ID=OP209.2;Name=GSOIDG00003674001;Parent=OP209;Note=SL1:0,SL2:0.662226298179598,SL2:SL1-ratio:Inf,intercistronic distance:NA,downstream in operon
scaffold_14	.	gene	718906	719695	.	-	.	ID=OP209.1;Name=GSOIDG00003675001;Parent=OP209;Note=SL1:0,SL2:0,SL2:SL1-ratio:NaN,intercistronic distance:31,upstream in operon
scaffold_14	.	operon	729033	735758	.	+	.	ID=OP210;Name=OP210;size=2;genes=GSOIDG00003679001,GSOIDG00003682001
scaffold_14	.	gene	729033	730779	.	+	.	ID=OP210.1;Name=GSOIDG00003679001;Parent=OP210;Note=SL1:0,SL2:0,SL2:SL1-ratio:NaN,intercistronic distance:4194,upstream in operon
scaffold_14	.	gene	734973	735758	.	+	.	ID=OP210.2;Name=GSOIDG00003682001;Parent=OP210;Note=SL1:0,SL2:1.41964848051192,SL2:SL1-ratio:Inf,intercistronic distance:NA,downstream in operon
scaffold_14	.	operon	741775	743493	.	-	.	ID=OP211;Name=OP211;size=2;genes=GSOIDG00003686001,GSOIDG00003687001
scaffold_14	.	gene	741775	742598	.	-	.	ID=OP211.2;Name=GSOIDG00003686001;Parent=OP211;Note=SL1:0,SL2:0.326515036415195,SL2:SL1-ratio:Inf,intercistronic distance:NA,downstream in operon
scaffold_14	.	gene	742628	743493	.	-	.	ID=OP211.1;Name=GSOIDG00003687001;Parent=OP211;Note=SL1:0,SL2:0,SL2:SL1-ratio:NaN,intercistronic distance:30,upstream in operon
scaffold_14	.	operon	862175	866022	.	-	.	ID=OP212;Name=OP212;size=2;genes=GSOIDG00003733001,GSOIDG00003735001
scaffold_14	.	gene	862175	863663	.	-	.	ID=OP212.2;Name=GSOIDG00003733001;Parent=OP212;Note=SL1:0,SL2:0.312084894703112,SL2:SL1-ratio:Inf,intercistronic distance:NA,downstream in operon
scaffold_14	.	gene	864625	866022	.	-	.	ID=OP212.1;Name=GSOIDG00003735001;Parent=OP212;Note=SL1:0,SL2:0,SL2:SL1-ratio:NaN,intercistronic distance:962,upstream in operon
scaffold_14	.	operon	902662	907202	.	-	.	ID=OP213;Name=OP213;size=2;genes=GSOIDG00003746001,GSOIDG00003747001
scaffold_14	.	gene	902662	903349	.	-	.	ID=OP213.2;Name=GSOIDG00003746001;Parent=OP213;Note=SL1:0,SL2:2.93013027181716,SL2:SL1-ratio:Inf,intercistronic distance:NA,downstream in operon
scaffold_14	.	gene	903378	907202	.	-	.	ID=OP213.1;Name=GSOIDG00003747001;Parent=OP213;Note=SL1:0,SL2:0,SL2:SL1-ratio:NaN,intercistronic distance:29,upstream in operon
scaffold_14	.	operon	907230	922421	.	-	.	ID=OP214;Name=OP214;size=2;genes=GSOIDG00003748001,GSOIDG00003752001
scaffold_14	.	gene	907230	912080	.	-	.	ID=OP214.2;Name=GSOIDG00003748001;Parent=OP214;Note=SL1:0,SL2:0.806524848002376,SL2:SL1-ratio:Inf,intercistronic distance:NA,downstream in operon
scaffold_14	.	gene	917830	922421	.	-	.	ID=OP214.1;Name=GSOIDG00003752001;Parent=OP214;Note=SL1:0,SL2:0,SL2:SL1-ratio:NaN,intercistronic distance:5750,upstream in operon
scaffold_141	.	operon	29708	36624	.	+	.	ID=OP215;Name=OP215;size=2;genes=GSOIDG00003764001,GSOIDG00003765001
scaffold_141	.	gene	29708	34748	.	+	.	ID=OP215.1;Name=GSOIDG00003764001;Parent=OP215;Note=SL1:0,SL2:0,SL2:SL1-ratio:NaN,intercistronic distance:29,upstream in operon
scaffold_141	.	gene	34777	36624	.	+	.	ID=OP215.2;Name=GSOIDG00003765001;Parent=OP215;Note=SL1:0,SL2:1.13166434844469,SL2:SL1-ratio:Inf,intercistronic distance:NA,downstream in operon
scaffold_141	.	operon	59497	62624	.	+	.	ID=OP216;Name=OP216;size=2;genes=GSOIDG00003777001,GSOIDG00003778001
scaffold_141	.	gene	59497	61188	.	+	.	ID=OP216.1;Name=GSOIDG00003777001;Parent=OP216;Note=SL1:0,SL2:0,SL2:SL1-ratio:NaN,intercistronic distance:533,upstream in operon
scaffold_141	.	gene	61721	62624	.	+	.	ID=OP216.2;Name=GSOIDG00003778001;Parent=OP216;Note=SL1:0,SL2:0.430956449986733,SL2:SL1-ratio:Inf,intercistronic distance:NA,downstream in operon
scaffold_142	.	operon	46716	47792	.	+	.	ID=OP217;Name=OP217;size=2;genes=GSOIDG00003796001,GSOIDG00003797001
scaffold_142	.	gene	46716	47393	.	+	.	ID=OP217.1;Name=GSOIDG00003796001;Parent=OP217;Note=SL1:0,SL2:0,SL2:SL1-ratio:NaN,intercistronic distance:16,upstream in operon
scaffold_142	.	gene	47409	47792	.	+	.	ID=OP217.2;Name=GSOIDG00003797001;Parent=OP217;Note=SL1:0,SL2:0.270015258835851,SL2:SL1-ratio:Inf,intercistronic distance:NA,downstream in operon
scaffold_144	.	operon	23931	26499	.	+	.	ID=OP218;Name=OP218;size=2;genes=GSOIDG00003818001,GSOIDG00003819001
scaffold_144	.	gene	23931	25177	.	+	.	ID=OP218.1;Name=GSOIDG00003818001;Parent=OP218;Note=SL1:0,SL2:0,SL2:SL1-ratio:NaN,intercistronic distance:31,upstream in operon
scaffold_144	.	gene	25208	26499	.	+	.	ID=OP218.2;Name=GSOIDG00003819001;Parent=OP218;Note=SL1:0,SL2:1.62128909907844,SL2:SL1-ratio:Inf,intercistronic distance:NA,downstream in operon
scaffold_144	.	operon	27841	37814	.	-	.	ID=OP219;Name=OP219;size=3;genes=GSOIDG00003821001,GSOIDG00003822001,GSOIDG00003824001
scaffold_144	.	gene	27841	32039	.	-	.	ID=OP219.3;Name=GSOIDG00003821001;Parent=OP219;Note=SL1:0,SL2:0.443345548199911,SL2:SL1-ratio:Inf,intercistronic distance:NA,downstream in operon
scaffold_144	.	gene	32083	33576	.	-	.	ID=OP219.2;Name=GSOIDG00003822001;Parent=OP219;Note=SL1:0,SL2:22.7232831566587,SL2:SL1-ratio:Inf,intercistronic distance:44,downstream in operon
scaffold_144	.	gene	36993	37814	.	-	.	ID=OP219.1;Name=GSOIDG00003824001;Parent=OP219;Note=SL1:0,SL2:0,SL2:SL1-ratio:NaN,intercistronic distance:3417,upstream in operon
scaffold_148	.	operon	3936	6553	.	-	.	ID=OP220;Name=OP220;size=2;genes=GSOIDG00003868001,GSOIDG00003869001
scaffold_148	.	gene	3936	4688	.	-	.	ID=OP220.2;Name=GSOIDG00003868001;Parent=OP220;Note=SL1:0,SL2:243.777618649776,SL2:SL1-ratio:Inf,intercistronic distance:NA,downstream in operon
scaffold_148	.	gene	4722	6553	.	-	.	ID=OP220.1;Name=GSOIDG00003869001;Parent=OP220;Note=SL1:0,SL2:0,SL2:SL1-ratio:NaN,intercistronic distance:34,upstream in operon
scaffold_148	.	operon	15311	26372	.	+	.	ID=OP221;Name=OP221;size=2;genes=GSOIDG00003874001,GSOIDG00003876001
scaffold_148	.	gene	15311	16811	.	+	.	ID=OP221.1;Name=GSOIDG00003874001;Parent=OP221;Note=SL1:0,SL2:0,SL2:SL1-ratio:NaN,intercistronic distance:8029,upstream in operon
scaffold_148	.	gene	24840	26372	.	+	.	ID=OP221.2;Name=GSOIDG00003876001;Parent=OP221;Note=SL1:0,SL2:0.979275032752099,SL2:SL1-ratio:Inf,intercistronic distance:NA,downstream in operon
scaffold_15	.	operon	333961	339415	.	-	.	ID=OP222;Name=OP222;size=2;genes=GSOIDG00004162001,GSOIDG00004163001
scaffold_15	.	gene	333961	334729	.	-	.	ID=OP222.2;Name=GSOIDG00004162001;Parent=OP222;Note=SL1:0,SL2:4.50093462699276,SL2:SL1-ratio:Inf,intercistronic distance:NA,downstream in operon
scaffold_15	.	gene	334763	339415	.	-	.	ID=OP222.1;Name=GSOIDG00004163001;Parent=OP222;Note=SL1:0,SL2:0,SL2:SL1-ratio:NaN,intercistronic distance:34,upstream in operon
scaffold_15	.	operon	766473	769425	.	-	.	ID=OP223;Name=OP223;size=2;genes=GSOIDG00004271001,GSOIDG00004272001
scaffold_15	.	gene	766473	767505	.	-	.	ID=OP223.2;Name=GSOIDG00004271001;Parent=OP223;Note=SL1:0,SL2:1.58749531305346,SL2:SL1-ratio:Inf,intercistronic distance:NA,downstream in operon
scaffold_15	.	gene	767932	769425	.	-	.	ID=OP223.1;Name=GSOIDG00004272001;Parent=OP223;Note=SL1:0,SL2:0,SL2:SL1-ratio:NaN,intercistronic distance:427,upstream in operon
scaffold_150	.	operon	22666	25333	.	-	.	ID=OP224;Name=OP224;size=2;genes=GSOIDG00003909001,GSOIDG00003910001
scaffold_150	.	gene	22666	24379	.	-	.	ID=OP224.2;Name=GSOIDG00003909001;Parent=OP224;Note=SL1:0,SL2:11.0820197082271,SL2:SL1-ratio:Inf,intercistronic distance:NA,downstream in operon
scaffold_150	.	gene	24425	25333	.	-	.	ID=OP224.1;Name=GSOIDG00003910001;Parent=OP224;Note=SL1:0,SL2:0,SL2:SL1-ratio:NaN,intercistronic distance:46,upstream in operon
scaffold_150	.	operon	46813	49017	.	-	.	ID=OP225;Name=OP225;size=2;genes=GSOIDG00003924001,GSOIDG00003925001
scaffold_150	.	gene	46813	47814	.	-	.	ID=OP225.2;Name=GSOIDG00003924001;Parent=OP225;Note=SL1:0,SL2:3.87408202283808,SL2:SL1-ratio:Inf,intercistronic distance:NA,downstream in operon
scaffold_150	.	gene	47933	49017	.	-	.	ID=OP225.1;Name=GSOIDG00003925001;Parent=OP225;Note=SL1:0,SL2:0,SL2:SL1-ratio:NaN,intercistronic distance:119,upstream in operon
scaffold_155	.	operon	1006	3634	.	-	.	ID=OP226;Name=OP226;size=1;genes=GSOIDG00003975001
scaffold_155	.	gene	1006	3634	.	-	.	ID=OP226.1;Name=GSOIDG00003975001;Parent=OP226;Note=SL1:0,SL2:1.43616394492305,SL2:SL1-ratio:Inf,intercistronic distance:NA,downstream in operon
scaffold_155	.	operon	24289	27089	.	+	.	ID=OP227;Name=OP227;size=2;genes=GSOIDG00003980001,GSOIDG00003981001
scaffold_155	.	gene	24289	26354	.	+	.	ID=OP227.1;Name=GSOIDG00003980001;Parent=OP227;Note=SL1:0,SL2:0,SL2:SL1-ratio:NaN,intercistronic distance:132,upstream in operon
scaffold_155	.	gene	26486	27089	.	+	.	ID=OP227.2;Name=GSOIDG00003981001;Parent=OP227;Note=SL1:0,SL2:1.26476998798051,SL2:SL1-ratio:Inf,intercistronic distance:NA,downstream in operon
scaffold_157	.	operon	1665	6288	.	-	.	ID=OP228;Name=OP228;size=2;genes=GSOIDG00004013001,GSOIDG00004014001
scaffold_157	.	gene	1665	5305	.	-	.	ID=OP228.2;Name=GSOIDG00004013001;Parent=OP228;Note=SL1:0,SL2:1.11495796436564,SL2:SL1-ratio:Inf,intercistronic distance:NA,downstream in operon
scaffold_157	.	gene	5333	6288	.	-	.	ID=OP228.1;Name=GSOIDG00004014001;Parent=OP228;Note=SL1:0,SL2:0,SL2:SL1-ratio:NaN,intercistronic distance:28,upstream in operon
scaffold_157	.	operon	7697	11658	.	+	.	ID=OP229;Name=OP229;size=2;genes=GSOIDG00004016001,GSOIDG00004017001
scaffold_157	.	gene	7697	9708	.	+	.	ID=OP229.1;Name=GSOIDG00004016001;Parent=OP229;Note=SL1:0,SL2:0,SL2:SL1-ratio:NaN,intercistronic distance:26,upstream in operon
scaffold_157	.	gene	9734	11658	.	+	.	ID=OP229.2;Name=GSOIDG00004017001;Parent=OP229;Note=SL1:0,SL2:0.475035622854917,SL2:SL1-ratio:Inf,intercistronic distance:NA,downstream in operon
scaffold_157	.	operon	15069	22555	.	+	.	ID=OP230;Name=OP230;size=4;genes=GSOIDG00004020001,GSOIDG00004021001,GSOIDG00004022001,GSOIDG00004023001
scaffold_157	.	gene	15069	15574	.	+	.	ID=OP230.1;Name=GSOIDG00004020001;Parent=OP230;Note=SL1:0,SL2:0,SL2:SL1-ratio:NaN,intercistronic distance:30,upstream in operon
scaffold_157	.	gene	15604	16348	.	+	.	ID=OP230.2;Name=GSOIDG00004021001;Parent=OP230;Note=SL1:0,SL2:0.203499872216748,SL2:SL1-ratio:Inf,intercistronic distance:0,downstream in operon
scaffold_157	.	gene	16348	18341	.	+	.	ID=OP230.3;Name=GSOIDG00004022001;Parent=OP230;Note=SL1:0,SL2:0.203499872216748,SL2:SL1-ratio:Inf,intercistronic distance:339,downstream in operon
scaffold_157	.	gene	18680	22555	.	+	.	ID=OP230.4;Name=GSOIDG00004023001;Parent=OP230;Note=SL1:0,SL2:1.09743610221777,SL2:SL1-ratio:Inf,intercistronic distance:NA,downstream in operon
scaffold_157	.	operon	29574	30732	.	+	.	ID=OP231;Name=OP231;size=2;genes=GSOIDG00004028001,GSOIDG00004029001
scaffold_157	.	gene	29574	30315	.	+	.	ID=OP231.1;Name=GSOIDG00004028001;Parent=OP231;Note=SL1:0,SL2:0,SL2:SL1-ratio:NaN,intercistronic distance:29,upstream in operon
scaffold_157	.	gene	30344	30732	.	+	.	ID=OP231.2;Name=GSOIDG00004029001;Parent=OP231;Note=SL1:0,SL2:23.9467186017484,SL2:SL1-ratio:Inf,intercistronic distance:NA,downstream in operon
scaffold_159	.	operon	24602	30507	.	+	.	ID=OP232;Name=OP232;size=2;genes=GSOIDG00004050001,GSOIDG00004051001
scaffold_159	.	gene	24602	29870	.	+	.	ID=OP232.1;Name=GSOIDG00004050001;Parent=OP232;Note=SL1:0,SL2:0,SL2:SL1-ratio:NaN,intercistronic distance:35,upstream in operon
scaffold_159	.	gene	29905	30507	.	+	.	ID=OP232.2;Name=GSOIDG00004051001;Parent=OP232;Note=SL1:0,SL2:0.380772293789433,SL2:SL1-ratio:Inf,intercistronic distance:NA,downstream in operon
scaffold_16	.	operon	25555	26970	.	+	.	ID=OP233;Name=OP233;size=1;genes=GSOIDG00004313001
scaffold_16	.	gene	25555	26970	.	+	.	ID=OP233.1;Name=GSOIDG00004313001;Parent=OP233;Note=SL1:0,SL2:0.175554791752222,SL2:SL1-ratio:Inf,intercistronic distance:NA,downstream in operon
scaffold_16	.	operon	58993	63457	.	+	.	ID=OP234;Name=OP234;size=2;genes=GSOIDG00004333001,GSOIDG00004334001
scaffold_16	.	gene	58993	60280	.	+	.	ID=OP234.1;Name=GSOIDG00004333001;Parent=OP234;Note=SL1:0,SL2:0,SL2:SL1-ratio:NaN,intercistronic distance:325,upstream in operon
scaffold_16	.	gene	60605	63457	.	+	.	ID=OP234.2;Name=GSOIDG00004334001;Parent=OP234;Note=SL1:0,SL2:0.452564726388477,SL2:SL1-ratio:Inf,intercistronic distance:NA,downstream in operon
scaffold_16	.	operon	63488	66060	.	+	.	ID=OP235;Name=OP235;size=2;genes=GSOIDG00004335001,GSOIDG00004336001
scaffold_16	.	gene	63488	64679	.	+	.	ID=OP235.1;Name=GSOIDG00004335001;Parent=OP235;Note=SL1:0,SL2:0,SL2:SL1-ratio:NaN,intercistronic distance:32,upstream in operon
scaffold_16	.	gene	64711	66060	.	+	.	ID=OP235.2;Name=GSOIDG00004336001;Parent=OP235;Note=SL1:0,SL2:0.290315030802319,SL2:SL1-ratio:Inf,intercistronic distance:NA,downstream in operon
scaffold_16	.	operon	70812	74692	.	-	.	ID=OP236;Name=OP236;size=2;genes=GSOIDG00004339001,GSOIDG00004340001
scaffold_16	.	gene	70812	71715	.	-	.	ID=OP236.2;Name=GSOIDG00004339001;Parent=OP236;Note=SL1:0,SL2:0.218575269563416,SL2:SL1-ratio:Inf,intercistronic distance:NA,downstream in operon
scaffold_16	.	gene	71772	74692	.	-	.	ID=OP236.1;Name=GSOIDG00004340001;Parent=OP236;Note=SL1:0,SL2:0,SL2:SL1-ratio:NaN,intercistronic distance:57,upstream in operon
scaffold_16	.	operon	124617	131914	.	-	.	ID=OP237;Name=OP237;size=2;genes=GSOIDG00004358001,GSOIDG00004359001
scaffold_16	.	gene	124617	130436	.	-	.	ID=OP237.2;Name=GSOIDG00004358001;Parent=OP237;Note=SL1:0,SL2:0.763475980607145,SL2:SL1-ratio:Inf,intercistronic distance:NA,downstream in operon
scaffold_16	.	gene	130503	131914	.	-	.	ID=OP237.1;Name=GSOIDG00004359001;Parent=OP237;Note=SL1:0,SL2:0,SL2:SL1-ratio:NaN,intercistronic distance:67,upstream in operon
scaffold_16	.	operon	347118	349087	.	+	.	ID=OP238;Name=OP238;size=2;genes=GSOIDG00004405001,GSOIDG00004406001
scaffold_16	.	gene	347118	348716	.	+	.	ID=OP238.1;Name=GSOIDG00004405001;Parent=OP238;Note=SL1:0,SL2:0,SL2:SL1-ratio:NaN,intercistronic distance:27,upstream in operon
scaffold_16	.	gene	348743	349087	.	+	.	ID=OP238.2;Name=GSOIDG00004406001;Parent=OP238;Note=SL1:0,SL2:1.33541812641468,SL2:SL1-ratio:Inf,intercistronic distance:NA,downstream in operon
scaffold_16	.	operon	352476	361344	.	-	.	ID=OP239;Name=OP239;size=3;genes=GSOIDG00004409001,GSOIDG00004410001,GSOIDG00004411001
scaffold_16	.	gene	352476	353941	.	-	.	ID=OP239.3;Name=GSOIDG00004409001;Parent=OP239;Note=SL1:0,SL2:0.523831169168789,SL2:SL1-ratio:Inf,intercistronic distance:NA,downstream in operon
scaffold_16	.	gene	353968	359673	.	-	.	ID=OP239.2;Name=GSOIDG00004410001;Parent=OP239;Note=SL1:0,SL2:0.190386146894716,SL2:SL1-ratio:Inf,intercistronic distance:27,downstream in operon
scaffold_16	.	gene	359871	361344	.	-	.	ID=OP239.1;Name=GSOIDG00004411001;Parent=OP239;Note=SL1:0,SL2:0,SL2:SL1-ratio:NaN,intercistronic distance:198,upstream in operon
scaffold_16	.	operon	361486	365754	.	-	.	ID=OP240;Name=OP240;size=2;genes=GSOIDG00004412001,GSOIDG00004413001
scaffold_16	.	gene	361486	363451	.	-	.	ID=OP240.2;Name=GSOIDG00004412001;Parent=OP240;Note=SL1:0,SL2:0.334621932775872,SL2:SL1-ratio:Inf,intercistronic distance:NA,downstream in operon
scaffold_16	.	gene	363493	365754	.	-	.	ID=OP240.1;Name=GSOIDG00004413001;Parent=OP240;Note=SL1:0,SL2:0,SL2:SL1-ratio:NaN,intercistronic distance:42,upstream in operon
scaffold_16	.	operon	370157	382946	.	-	.	ID=OP241;Name=OP241;size=3;genes=GSOIDG00004416001,GSOIDG00004417001,GSOIDG00004419001
scaffold_16	.	gene	370157	372435	.	-	.	ID=OP241.3;Name=GSOIDG00004416001;Parent=OP241;Note=SL1:0,SL2:0.299962119861371,SL2:SL1-ratio:Inf,intercistronic distance:NA,downstream in operon
scaffold_16	.	gene	372465	373609	.	-	.	ID=OP241.2;Name=GSOIDG00004417001;Parent=OP241;Note=SL1:0,SL2:2.37637631954581,SL2:SL1-ratio:Inf,intercistronic distance:30,downstream in operon
scaffold_16	.	gene	381105	382946	.	-	.	ID=OP241.1;Name=GSOIDG00004419001;Parent=OP241;Note=SL1:0,SL2:0,SL2:SL1-ratio:NaN,intercistronic distance:7496,upstream in operon
scaffold_16	.	operon	398548	405760	.	+	.	ID=OP242;Name=OP242;size=2;genes=GSOIDG00004428001,GSOIDG00004429001
scaffold_16	.	gene	398548	399380	.	+	.	ID=OP242.1;Name=GSOIDG00004428001;Parent=OP242;Note=SL1:0,SL2:0,SL2:SL1-ratio:NaN,intercistronic distance:44,upstream in operon
scaffold_16	.	gene	399424	405760	.	+	.	ID=OP242.2;Name=GSOIDG00004429001;Parent=OP242;Note=SL1:0,SL2:0.755601691776159,SL2:SL1-ratio:Inf,intercistronic distance:NA,downstream in operon
scaffold_16	.	operon	407407	414585	.	+	.	ID=OP243;Name=OP243;size=2;genes=GSOIDG00004431001,GSOIDG00004432001
scaffold_16	.	gene	407407	408311	.	+	.	ID=OP243.1;Name=GSOIDG00004431001;Parent=OP243;Note=SL1:0,SL2:0,SL2:SL1-ratio:NaN,intercistronic distance:76,upstream in operon
scaffold_16	.	gene	408387	414585	.	+	.	ID=OP243.2;Name=GSOIDG00004432001;Parent=OP243;Note=SL1:0,SL2:0.332855353046359,SL2:SL1-ratio:Inf,intercistronic distance:NA,downstream in operon
scaffold_16	.	operon	423087	441509	.	+	.	ID=OP244;Name=OP244;size=4;genes=GSOIDG00004440001,GSOIDG00004441001,GSOIDG00004442001,GSOIDG00004443001
scaffold_16	.	gene	423087	425319	.	+	.	ID=OP244.1;Name=GSOIDG00004440001;Parent=OP244;Note=SL1:0,SL2:0,SL2:SL1-ratio:NaN,intercistronic distance:9,upstream in operon
scaffold_16	.	gene	425328	429087	.	+	.	ID=OP244.2;Name=GSOIDG00004441001;Parent=OP244;Note=SL1:0,SL2:1.11452416269259,SL2:SL1-ratio:Inf,intercistronic distance:31,downstream in operon
scaffold_16	.	gene	429118	432343	.	+	.	ID=OP244.3;Name=GSOIDG00004442001;Parent=OP244;Note=SL1:0,SL2:0.557262081346293,SL2:SL1-ratio:Inf,intercistronic distance:46,downstream in operon
scaffold_16	.	gene	432389	441509	.	+	.	ID=OP244.4;Name=GSOIDG00004443001;Parent=OP244;Note=SL1:0,SL2:0.545566473616998,SL2:SL1-ratio:Inf,intercistronic distance:NA,downstream in operon
scaffold_16	.	operon	451025	454243	.	+	.	ID=OP245;Name=OP245;size=2;genes=GSOIDG00004447001,GSOIDG00004448001
scaffold_16	.	gene	451025	452292	.	+	.	ID=OP245.1;Name=GSOIDG00004447001;Parent=OP245;Note=SL1:0,SL2:0,SL2:SL1-ratio:NaN,intercistronic distance:72,upstream in operon
scaffold_16	.	gene	452364	454243	.	+	.	ID=OP245.2;Name=GSOIDG00004448001;Parent=OP245;Note=SL1:0,SL2:0.345206956748675,SL2:SL1-ratio:Inf,intercistronic distance:NA,downstream in operon
scaffold_16	.	operon	462045	467257	.	+	.	ID=OP246;Name=OP246;size=2;genes=GSOIDG00004453001,GSOIDG00004454001
scaffold_16	.	gene	462045	462787	.	+	.	ID=OP246.1;Name=GSOIDG00004453001;Parent=OP246;Note=SL1:0,SL2:0,SL2:SL1-ratio:NaN,intercistronic distance:29,upstream in operon
scaffold_16	.	gene	462816	467257	.	+	.	ID=OP246.2;Name=GSOIDG00004454001;Parent=OP246;Note=SL1:0,SL2:0.354300104943691,SL2:SL1-ratio:Inf,intercistronic distance:NA,downstream in operon
scaffold_16	.	operon	496915	500941	.	-	.	ID=OP247;Name=OP247;size=2;genes=GSOIDG00004470001,GSOIDG00004471001
scaffold_16	.	gene	496915	497838	.	-	.	ID=OP247.2;Name=GSOIDG00004470001;Parent=OP247;Note=SL1:0,SL2:0.292568753657109,SL2:SL1-ratio:Inf,intercistronic distance:NA,downstream in operon
scaffold_16	.	gene	497867	500941	.	-	.	ID=OP247.1;Name=GSOIDG00004471001;Parent=OP247;Note=SL1:0,SL2:0,SL2:SL1-ratio:NaN,intercistronic distance:29,upstream in operon
scaffold_16	.	operon	649467	686431	.	+	.	ID=OP248;Name=OP248;size=2;genes=GSOIDG00004512001,GSOIDG00004528001
scaffold_16	.	gene	649467	651000	.	+	.	ID=OP248.1;Name=GSOIDG00004512001;Parent=OP248;Note=SL1:0,SL2:0,SL2:SL1-ratio:NaN,intercistronic distance:33883,upstream in operon
scaffold_16	.	gene	684883	686431	.	+	.	ID=OP248.2;Name=GSOIDG00004528001;Parent=OP248;Note=SL1:0,SL2:0.218575269563416,SL2:SL1-ratio:Inf,intercistronic distance:NA,downstream in operon
scaffold_16	.	operon	664275	665859	.	-	.	ID=OP249;Name=OP249;size=2;genes=GSOIDG00004517001,GSOIDG00004518001
scaffold_16	.	gene	664275	665177	.	-	.	ID=OP249.2;Name=GSOIDG00004517001;Parent=OP249;Note=SL1:0,SL2:0.345206956748675,SL2:SL1-ratio:Inf,intercistronic distance:NA,downstream in operon
scaffold_16	.	gene	665207	665859	.	-	.	ID=OP249.1;Name=GSOIDG00004518001;Parent=OP249;Note=SL1:0,SL2:0,SL2:SL1-ratio:NaN,intercistronic distance:30,upstream in operon
scaffold_16	.	operon	671792	675734	.	-	.	ID=OP250;Name=OP250;size=2;genes=GSOIDG00004522001,GSOIDG00004523001
scaffold_16	.	gene	671792	674474	.	-	.	ID=OP250.2;Name=GSOIDG00004522001;Parent=OP250;Note=SL1:0,SL2:0.253047841083534,SL2:SL1-ratio:Inf,intercistronic distance:NA,downstream in operon
scaffold_16	.	gene	674502	675734	.	-	.	ID=OP250.1;Name=GSOIDG00004523001;Parent=OP250;Note=SL1:0,SL2:0,SL2:SL1-ratio:NaN,intercistronic distance:28,upstream in operon
scaffold_16	.	operon	678483	681007	.	-	.	ID=OP251;Name=OP251;size=2;genes=GSOIDG00004525001,GSOIDG00004526001
scaffold_16	.	gene	678483	679095	.	-	.	ID=OP251.2;Name=GSOIDG00004525001;Parent=OP251;Note=SL1:0,SL2:0.588048533364536,SL2:SL1-ratio:Inf,intercistronic distance:NA,downstream in operon
scaffold_16	.	gene	679122	681007	.	-	.	ID=OP251.1;Name=GSOIDG00004526001;Parent=OP251;Note=SL1:0,SL2:0,SL2:SL1-ratio:NaN,intercistronic distance:27,upstream in operon
scaffold_16	.	operon	726783	728572	.	-	.	ID=OP252;Name=OP252;size=2;genes=GSOIDG00004542001,GSOIDG00004543001
scaffold_16	.	gene	726783	727986	.	-	.	ID=OP252.2;Name=GSOIDG00004542001;Parent=OP252;Note=SL1:0,SL2:5.98138716462625,SL2:SL1-ratio:Inf,intercistronic distance:NA,downstream in operon
scaffold_16	.	gene	728014	728572	.	-	.	ID=OP252.1;Name=GSOIDG00004543001;Parent=OP252;Note=SL1:0,SL2:0,SL2:SL1-ratio:NaN,intercistronic distance:28,upstream in operon
scaffold_16	.	operon	735202	744762	.	-	.	ID=OP253;Name=OP253;size=5;genes=GSOIDG00004547001,GSOIDG00004548001,GSOIDG00004549001,GSOIDG00004550001,GSOIDG00004551001
scaffold_16	.	gene	735202	736733	.	-	.	ID=OP253.5;Name=GSOIDG00004547001;Parent=OP253;Note=SL1:0,SL2:0.190386146894716,SL2:SL1-ratio:Inf,intercistronic distance:NA,downstream in operon
scaffold_16	.	gene	736796	738539	.	-	.	ID=OP253.4;Name=GSOIDG00004548001;Parent=OP253;Note=SL1:0,SL2:0.218575269563416,SL2:SL1-ratio:Inf,intercistronic distance:63,downstream in operon
scaffold_16	.	gene	738793	740187	.	-	.	ID=OP253.3;Name=GSOIDG00004549001;Parent=OP253;Note=SL1:0,SL2:12.0281613656932,SL2:SL1-ratio:Inf,intercistronic distance:254,downstream in operon
scaffold_16	.	gene	740220	741485	.	-	.	ID=OP253.2;Name=GSOIDG00004550001;Parent=OP253;Note=SL1:0,SL2:22.5879636391659,SL2:SL1-ratio:Inf,intercistronic distance:33,downstream in operon
scaffold_16	.	gene	741526	744762	.	-	.	ID=OP253.1;Name=GSOIDG00004551001;Parent=OP253;Note=SL1:0,SL2:0,SL2:SL1-ratio:NaN,intercistronic distance:41,upstream in operon
scaffold_16	.	operon	859825	865716	.	-	.	ID=OP254;Name=OP254;size=2;genes=GSOIDG00004591001,GSOIDG00004592001
scaffold_16	.	gene	859825	863410	.	-	.	ID=OP254.2;Name=GSOIDG00004591001;Parent=OP254;Note=SL1:0,SL2:0.40341513501732,SL2:SL1-ratio:Inf,intercistronic distance:NA,downstream in operon
scaffold_16	.	gene	864334	865716	.	-	.	ID=OP254.1;Name=GSOIDG00004592001;Parent=OP254;Note=SL1:0,SL2:0,SL2:SL1-ratio:NaN,intercistronic distance:924,upstream in operon
scaffold_160	.	operon	11340	16700	.	-	.	ID=OP255;Name=OP255;size=2;genes=GSOIDG00004067001,GSOIDG00004068001
scaffold_160	.	gene	11340	15680	.	-	.	ID=OP255.2;Name=GSOIDG00004067001;Parent=OP255;Note=SL1:0,SL2:1.20533047758075,SL2:SL1-ratio:Inf,intercistronic distance:NA,downstream in operon
scaffold_160	.	gene	16004	16700	.	-	.	ID=OP255.1;Name=GSOIDG00004068001;Parent=OP255;Note=SL1:0,SL2:0,SL2:SL1-ratio:NaN,intercistronic distance:324,upstream in operon
scaffold_161	.	operon	11259	15819	.	-	.	ID=OP256;Name=OP256;size=2;genes=GSOIDG00004599001,GSOIDG00004600001
scaffold_161	.	gene	11259	13525	.	-	.	ID=OP256.2;Name=GSOIDG00004599001;Parent=OP256;Note=SL1:0,SL2:0.25429944064295,SL2:SL1-ratio:Inf,intercistronic distance:NA,downstream in operon
scaffold_161	.	gene	13551	15819	.	-	.	ID=OP256.1;Name=GSOIDG00004600001;Parent=OP256;Note=SL1:0,SL2:0,SL2:SL1-ratio:NaN,intercistronic distance:26,upstream in operon
scaffold_161	.	operon	21416	27987	.	-	.	ID=OP257;Name=OP257;size=2;genes=GSOIDG00004602001,GSOIDG00004603001
scaffold_161	.	gene	21416	24903	.	-	.	ID=OP257.2;Name=GSOIDG00004602001;Parent=OP257;Note=SL1:0,SL2:3.02250496668476,SL2:SL1-ratio:Inf,intercistronic distance:NA,downstream in operon
scaffold_161	.	gene	24904	27987	.	-	.	ID=OP257.1;Name=GSOIDG00004603001;Parent=OP257;Note=SL1:0,SL2:0,SL2:SL1-ratio:NaN,intercistronic distance:1,upstream in operon
scaffold_161	.	operon	28026	40011	.	-	.	ID=OP258;Name=OP258;size=3;genes=GSOIDG00004604001,GSOIDG00004605001,GSOIDG00004606001
scaffold_161	.	gene	28026	30385	.	-	.	ID=OP258.3;Name=GSOIDG00004604001;Parent=OP258;Note=SL1:0,SL2:1.10941600929211,SL2:SL1-ratio:Inf,intercistronic distance:NA,downstream in operon
scaffold_161	.	gene	30502	33950	.	-	.	ID=OP258.2;Name=GSOIDG00004605001;Parent=OP258;Note=SL1:0,SL2:0.67748208348804,SL2:SL1-ratio:Inf,intercistronic distance:117,downstream in operon
scaffold_161	.	gene	34568	40011	.	-	.	ID=OP258.1;Name=GSOIDG00004606001;Parent=OP258;Note=SL1:0,SL2:0,SL2:SL1-ratio:NaN,intercistronic distance:618,upstream in operon
scaffold_169	.	operon	5647	7751	.	-	.	ID=OP259;Name=OP259;size=2;genes=GSOIDG00004687001,GSOIDG00004688001
scaffold_169	.	gene	5647	7323	.	-	.	ID=OP259.2;Name=GSOIDG00004687001;Parent=OP259;Note=SL1:0,SL2:0.779062807787103,SL2:SL1-ratio:Inf,intercistronic distance:NA,downstream in operon
scaffold_169	.	gene	7333	7751	.	-	.	ID=OP259.1;Name=GSOIDG00004688001;Parent=OP259;Note=SL1:0,SL2:0,SL2:SL1-ratio:NaN,intercistronic distance:10,upstream in operon
scaffold_17	.	operon	48116	52246	.	-	.	ID=OP260;Name=OP260;size=2;genes=GSOIDG00004866001,GSOIDG00004868001
scaffold_17	.	gene	48116	49616	.	-	.	ID=OP260.2;Name=GSOIDG00004866001;Parent=OP260;Note=SL1:0,SL2:2.01493030710938,SL2:SL1-ratio:Inf,intercistronic distance:NA,downstream in operon
scaffold_17	.	gene	50770	52246	.	-	.	ID=OP260.1;Name=GSOIDG00004868001;Parent=OP260;Note=SL1:0,SL2:0,SL2:SL1-ratio:NaN,intercistronic distance:1154,upstream in operon
scaffold_17	.	operon	68444	76236	.	+	.	ID=OP261;Name=OP261;size=3;genes=GSOIDG00004874001,GSOIDG00004875001,GSOIDG00004876001
scaffold_17	.	gene	68444	73132	.	+	.	ID=OP261.1;Name=GSOIDG00004874001;Parent=OP261;Note=SL1:0,SL2:0,SL2:SL1-ratio:NaN,intercistronic distance:35,upstream in operon
scaffold_17	.	gene	73167	74477	.	+	.	ID=OP261.2;Name=GSOIDG00004875001;Parent=OP261;Note=SL1:0,SL2:0.365701714358765,SL2:SL1-ratio:Inf,intercistronic distance:27,downstream in operon
scaffold_17	.	gene	74504	76236	.	+	.	ID=OP261.3;Name=GSOIDG00004876001;Parent=OP261;Note=SL1:0,SL2:5.756096760408,SL2:SL1-ratio:Inf,intercistronic distance:NA,downstream in operon
scaffold_17	.	operon	331964	333917	.	-	.	ID=OP262;Name=OP262;size=2;genes=GSOIDG00004954001,GSOIDG00004955001
scaffold_17	.	gene	331964	332533	.	-	.	ID=OP262.2;Name=GSOIDG00004954001;Parent=OP262;Note=SL1:0,SL2:0.476430279431123,SL2:SL1-ratio:Inf,intercistronic distance:NA,downstream in operon
scaffold_17	.	gene	332904	333917	.	-	.	ID=OP262.1;Name=GSOIDG00004955001;Parent=OP262;Note=SL1:0,SL2:0,SL2:SL1-ratio:NaN,intercistronic distance:371,upstream in operon
scaffold_17	.	operon	333944	341135	.	-	.	ID=OP263;Name=OP263;size=3;genes=GSOIDG00004956001,GSOIDG00004957001,GSOIDG00004958001
scaffold_17	.	gene	333944	334932	.	-	.	ID=OP263.3;Name=GSOIDG00004956001;Parent=OP263;Note=SL1:0,SL2:8.26791562711336,SL2:SL1-ratio:Inf,intercistronic distance:NA,downstream in operon
scaffold_17	.	gene	334963	339553	.	-	.	ID=OP263.2;Name=GSOIDG00004957001;Parent=OP263;Note=SL1:0,SL2:0.668691323613413,SL2:SL1-ratio:Inf,intercistronic distance:31,downstream in operon
scaffold_17	.	gene	339589	341135	.	-	.	ID=OP263.1;Name=GSOIDG00004958001;Parent=OP263;Note=SL1:0,SL2:0,SL2:SL1-ratio:NaN,intercistronic distance:36,upstream in operon
scaffold_17	.	operon	341475	345394	.	-	.	ID=OP264;Name=OP264;size=2;genes=GSOIDG00004960001,GSOIDG00004961001
scaffold_17	.	gene	341475	343686	.	-	.	ID=OP264.2;Name=GSOIDG00004960001;Parent=OP264;Note=SL1:0,SL2:0.266477716200699,SL2:SL1-ratio:Inf,intercistronic distance:NA,downstream in operon
scaffold_17	.	gene	343906	345394	.	-	.	ID=OP264.1;Name=GSOIDG00004961001;Parent=OP264;Note=SL1:0,SL2:0,SL2:SL1-ratio:NaN,intercistronic distance:220,upstream in operon
scaffold_17	.	operon	345440	352366	.	-	.	ID=OP265;Name=OP265;size=2;genes=GSOIDG00004962001,GSOIDG00004966001
scaffold_17	.	gene	345440	347273	.	-	.	ID=OP265.2;Name=GSOIDG00004962001;Parent=OP265;Note=SL1:0,SL2:0.389448086092254,SL2:SL1-ratio:Inf,intercistronic distance:NA,downstream in operon
scaffold_17	.	gene	351887	352366	.	-	.	ID=OP265.1;Name=GSOIDG00004966001;Parent=OP265;Note=SL1:0,SL2:0,SL2:SL1-ratio:NaN,intercistronic distance:4614,upstream in operon
scaffold_17	.	operon	356315	362866	.	-	.	ID=OP266;Name=OP266;size=3;genes=GSOIDG00004970001,GSOIDG00004971001,GSOIDG00004973001
scaffold_17	.	gene	356315	357311	.	-	.	ID=OP266.3;Name=GSOIDG00004970001;Parent=OP266;Note=SL1:0,SL2:0.190386146894716,SL2:SL1-ratio:Inf,intercistronic distance:NA,downstream in operon
scaffold_17	.	gene	357312	358799	.	-	.	ID=OP266.2;Name=GSOIDG00004971001;Parent=OP266;Note=SL1:0,SL2:77.3102775570228,SL2:SL1-ratio:Inf,intercistronic distance:1,downstream in operon
scaffold_17	.	gene	359575	362866	.	-	.	ID=OP266.1;Name=GSOIDG00004973001;Parent=OP266;Note=SL1:0,SL2:0,SL2:SL1-ratio:NaN,intercistronic distance:776,upstream in operon
scaffold_17	.	operon	369143	373875	.	-	.	ID=OP267;Name=OP267;size=2;genes=GSOIDG00004977001,GSOIDG00004978001
scaffold_17	.	gene	369143	371267	.	-	.	ID=OP267.2;Name=GSOIDG00004977001;Parent=OP267;Note=SL1:0,SL2:0.266477716200699,SL2:SL1-ratio:Inf,intercistronic distance:NA,downstream in operon
scaffold_17	.	gene	372327	373875	.	-	.	ID=OP267.1;Name=GSOIDG00004978001;Parent=OP267;Note=SL1:0,SL2:0,SL2:SL1-ratio:NaN,intercistronic distance:1060,upstream in operon
scaffold_17	.	operon	486753	491707	.	+	.	ID=OP268;Name=OP268;size=2;genes=GSOIDG00005016001,GSOIDG00005017001
scaffold_17	.	gene	486753	490906	.	+	.	ID=OP268.1;Name=GSOIDG00005016001;Parent=OP268;Note=SL1:0,SL2:0,SL2:SL1-ratio:NaN,intercistronic distance:29,upstream in operon
scaffold_17	.	gene	490935	491707	.	+	.	ID=OP268.2;Name=GSOIDG00005017001;Parent=OP268;Note=SL1:0,SL2:0.25429944064295,SL2:SL1-ratio:Inf,intercistronic distance:NA,downstream in operon
scaffold_17	.	operon	494142	501125	.	+	.	ID=OP269;Name=OP269;size=2;genes=GSOIDG00005019001,GSOIDG00005020001
scaffold_17	.	gene	494142	497785	.	+	.	ID=OP269.1;Name=GSOIDG00005019001;Parent=OP269;Note=SL1:0,SL2:0,SL2:SL1-ratio:NaN,intercistronic distance:26,upstream in operon
scaffold_17	.	gene	497811	501125	.	+	.	ID=OP269.2;Name=GSOIDG00005020001;Parent=OP269;Note=SL1:0,SL2:1.32979650396389,SL2:SL1-ratio:Inf,intercistronic distance:NA,downstream in operon
scaffold_17	.	operon	573415	603098	.	+	.	ID=OP270;Name=OP270;size=2;genes=GSOIDG00005042001,GSOIDG00005054001
scaffold_17	.	gene	573415	584850	.	+	.	ID=OP270.1;Name=GSOIDG00005042001;Parent=OP270;Note=SL1:0,SL2:0,SL2:SL1-ratio:NaN,intercistronic distance:17646,upstream in operon
scaffold_17	.	gene	602496	603098	.	+	.	ID=OP270.2;Name=GSOIDG00005054001;Parent=OP270;Note=SL1:0,SL2:899.150106050613,SL2:SL1-ratio:Inf,intercistronic distance:NA,downstream in operon
scaffold_17	.	operon	589582	592266	.	-	.	ID=OP271;Name=OP271;size=2;genes=GSOIDG00005045001,GSOIDG00005046001
scaffold_17	.	gene	589582	590513	.	-	.	ID=OP271.2;Name=GSOIDG00005045001;Parent=OP271;Note=SL1:0,SL2:0.54590108913129,SL2:SL1-ratio:Inf,intercistronic distance:NA,downstream in operon
scaffold_17	.	gene	590555	592266	.	-	.	ID=OP271.1;Name=GSOIDG00005046001;Parent=OP271;Note=SL1:0,SL2:0,SL2:SL1-ratio:NaN,intercistronic distance:42,upstream in operon
scaffold_17	.	operon	592274	596185	.	-	.	ID=OP272;Name=OP272;size=2;genes=GSOIDG00005047001,GSOIDG00005048001
scaffold_17	.	gene	592274	593794	.	-	.	ID=OP272.2;Name=GSOIDG00005047001;Parent=OP272;Note=SL1:0,SL2:0.878359621179384,SL2:SL1-ratio:Inf,intercistronic distance:NA,downstream in operon
scaffold_17	.	gene	593822	596185	.	-	.	ID=OP272.1;Name=GSOIDG00005048001;Parent=OP272;Note=SL1:0,SL2:0,SL2:SL1-ratio:NaN,intercistronic distance:28,upstream in operon
scaffold_17	.	operon	598222	612248	.	-	.	ID=OP273;Name=OP273;size=3;genes=GSOIDG00005051001,GSOIDG00005052001,GSOIDG00005057001
scaffold_17	.	gene	598222	599494	.	-	.	ID=OP273.3;Name=GSOIDG00005051001;Parent=OP273;Note=SL1:0,SL2:0.354300104943691,SL2:SL1-ratio:Inf,intercistronic distance:NA,downstream in operon
scaffold_17	.	gene	599529	601288	.	-	.	ID=OP273.2;Name=GSOIDG00005052001;Parent=OP273;Note=SL1:0,SL2:0.838797267515876,SL2:SL1-ratio:Inf,intercistronic distance:35,downstream in operon
scaffold_17	.	gene	607656	612248	.	-	.	ID=OP273.1;Name=GSOIDG00005057001;Parent=OP273;Note=SL1:0,SL2:0,SL2:SL1-ratio:NaN,intercistronic distance:6368,upstream in operon
scaffold_17	.	operon	621223	624381	.	+	.	ID=OP274;Name=OP274;size=2;genes=GSOIDG00005062001,GSOIDG00005063001
scaffold_17	.	gene	621223	622110	.	+	.	ID=OP274.1;Name=GSOIDG00005062001;Parent=OP274;Note=SL1:0,SL2:0,SL2:SL1-ratio:NaN,intercistronic distance:40,upstream in operon
scaffold_17	.	gene	622150	624381	.	+	.	ID=OP274.2;Name=GSOIDG00005063001;Parent=OP274;Note=SL1:0,SL2:1.64446212691932,SL2:SL1-ratio:Inf,intercistronic distance:NA,downstream in operon
scaffold_17	.	operon	671972	675110	.	-	.	ID=OP275;Name=OP275;size=2;genes=GSOIDG00005076001,GSOIDG00005077001
scaffold_17	.	gene	671972	673468	.	-	.	ID=OP275.2;Name=GSOIDG00005076001;Parent=OP275;Note=SL1:0,SL2:14.7000029281282,SL2:SL1-ratio:Inf,intercistronic distance:NA,downstream in operon
scaffold_17	.	gene	673621	675110	.	-	.	ID=OP275.1;Name=GSOIDG00005077001;Parent=OP275;Note=SL1:0,SL2:0,SL2:SL1-ratio:NaN,intercistronic distance:153,upstream in operon
scaffold_173	.	operon	36394	41101	.	+	.	ID=OP276;Name=OP276;size=2;genes=GSOIDG00004753001,GSOIDG00004754001
scaffold_173	.	gene	36394	39468	.	+	.	ID=OP276.1;Name=GSOIDG00004753001;Parent=OP276;Note=SL1:0,SL2:0,SL2:SL1-ratio:NaN,intercistronic distance:30,upstream in operon
scaffold_173	.	gene	39498	41101	.	+	.	ID=OP276.2;Name=GSOIDG00004754001;Parent=OP276;Note=SL1:0,SL2:1.44435923570865,SL2:SL1-ratio:Inf,intercistronic distance:NA,downstream in operon
scaffold_174	.	operon	20370	22998	.	-	.	ID=OP277;Name=OP277;size=2;genes=GSOIDG00004766001,GSOIDG00004767001
scaffold_174	.	gene	20370	22288	.	-	.	ID=OP277.2;Name=GSOIDG00004766001;Parent=OP277;Note=SL1:0,SL2:0.272445666696956,SL2:SL1-ratio:Inf,intercistronic distance:NA,downstream in operon
scaffold_174	.	gene	22317	22998	.	-	.	ID=OP277.1;Name=GSOIDG00004767001;Parent=OP277;Note=SL1:0,SL2:0,SL2:SL1-ratio:NaN,intercistronic distance:29,upstream in operon
scaffold_177	.	operon	950	7196	.	+	.	ID=OP278;Name=OP278;size=2;genes=GSOIDG00004791001,GSOIDG00004793001
scaffold_177	.	gene	950	3132	.	+	.	ID=OP278.1;Name=GSOIDG00004791001;Parent=OP278;Note=SL1:0,SL2:0,SL2:SL1-ratio:NaN,intercistronic distance:1618,upstream in operon
scaffold_177	.	gene	4750	7196	.	+	.	ID=OP278.2;Name=GSOIDG00004793001;Parent=OP278;Note=SL1:0,SL2:0.588852271126448,SL2:SL1-ratio:Inf,intercistronic distance:NA,downstream in operon
scaffold_18	.	operon	239853	242414	.	-	.	ID=OP279;Name=OP279;size=2;genes=GSOIDG00005182001,GSOIDG00005183001
scaffold_18	.	gene	239853	240599	.	-	.	ID=OP279.2;Name=GSOIDG00005182001;Parent=OP279;Note=SL1:0,SL2:0.25429944064295,SL2:SL1-ratio:Inf,intercistronic distance:NA,downstream in operon
scaffold_18	.	gene	240762	242414	.	-	.	ID=OP279.1;Name=GSOIDG00005183001;Parent=OP279;Note=SL1:0,SL2:0,SL2:SL1-ratio:NaN,intercistronic distance:163,upstream in operon
scaffold_18	.	operon	242441	245808	.	-	.	ID=OP280;Name=OP280;size=2;genes=GSOIDG00005184001,GSOIDG00005185001
scaffold_18	.	gene	242441	243888	.	-	.	ID=OP280.2;Name=GSOIDG00005184001;Parent=OP280;Note=SL1:0,SL2:0.190386146894716,SL2:SL1-ratio:Inf,intercistronic distance:NA,downstream in operon
scaffold_18	.	gene	243896	245808	.	-	.	ID=OP280.1;Name=GSOIDG00005185001;Parent=OP280;Note=SL1:0,SL2:0,SL2:SL1-ratio:NaN,intercistronic distance:8,upstream in operon
scaffold_180	.	operon	49998	55852	.	+	.	ID=OP281;Name=OP281;size=2;genes=GSOIDG00004849001,GSOIDG00004851001
scaffold_180	.	gene	49998	51110	.	+	.	ID=OP281.1;Name=GSOIDG00004849001;Parent=OP281;Note=SL1:0,SL2:0,SL2:SL1-ratio:NaN,intercistronic distance:3106,upstream in operon
scaffold_180	.	gene	54216	55852	.	+	.	ID=OP281.2;Name=GSOIDG00004851001;Parent=OP281;Note=SL1:0,SL2:1.79924976742383,SL2:SL1-ratio:Inf,intercistronic distance:NA,downstream in operon
scaffold_185	.	operon	3291	4801	.	+	.	ID=OP282;Name=OP282;size=1;genes=GSOIDG00005363001
scaffold_185	.	gene	3291	4801	.	+	.	ID=OP282.1;Name=GSOIDG00005363001;Parent=OP282;Note=SL1:0,SL2:0.218575269563416,SL2:SL1-ratio:Inf,intercistronic distance:NA,downstream in operon
scaffold_189	.	operon	37316	42258	.	+	.	ID=OP283;Name=OP283;size=2;genes=GSOIDG00005410001,GSOIDG00005411001
scaffold_189	.	gene	37316	38813	.	+	.	ID=OP283.1;Name=GSOIDG00005410001;Parent=OP283;Note=SL1:0,SL2:0,SL2:SL1-ratio:NaN,intercistronic distance:1263,upstream in operon
scaffold_189	.	gene	40076	42258	.	+	.	ID=OP283.2;Name=GSOIDG00005411001;Parent=OP283;Note=SL1:0,SL2:1.38947451545283,SL2:SL1-ratio:Inf,intercistronic distance:NA,downstream in operon
scaffold_19	.	operon	55406	57883	.	-	.	ID=OP284;Name=OP284;size=2;genes=GSOIDG00005577001,GSOIDG00005578001
scaffold_19	.	gene	55406	57033	.	-	.	ID=OP284.2;Name=GSOIDG00005577001;Parent=OP284;Note=SL1:0,SL2:1.63804608579624,SL2:SL1-ratio:Inf,intercistronic distance:NA,downstream in operon
scaffold_19	.	gene	57117	57883	.	-	.	ID=OP284.1;Name=GSOIDG00005578001;Parent=OP284;Note=SL1:0,SL2:0,SL2:SL1-ratio:NaN,intercistronic distance:84,upstream in operon
scaffold_19	.	operon	122987	125776	.	-	.	ID=OP285;Name=OP285;size=2;genes=GSOIDG00005596001,GSOIDG00005597001
scaffold_19	.	gene	122987	125188	.	-	.	ID=OP285.2;Name=GSOIDG00005596001;Parent=OP285;Note=SL1:0,SL2:0.646935690295553,SL2:SL1-ratio:Inf,intercistronic distance:NA,downstream in operon
scaffold_19	.	gene	125210	125776	.	-	.	ID=OP285.1;Name=GSOIDG00005597001;Parent=OP285;Note=SL1:0,SL2:0,SL2:SL1-ratio:NaN,intercistronic distance:22,upstream in operon
scaffold_19	.	operon	130439	132288	.	-	.	ID=OP286;Name=OP286;size=2;genes=GSOIDG00005600001,GSOIDG00005601001
scaffold_19	.	gene	130439	131092	.	-	.	ID=OP286.2;Name=GSOIDG00005600001;Parent=OP286;Note=SL1:0,SL2:1.16148465864323,SL2:SL1-ratio:Inf,intercistronic distance:NA,downstream in operon
scaffold_19	.	gene	131127	132288	.	-	.	ID=OP286.1;Name=GSOIDG00005601001;Parent=OP286;Note=SL1:0,SL2:0,SL2:SL1-ratio:NaN,intercistronic distance:35,upstream in operon
scaffold_19	.	operon	168864	171673	.	-	.	ID=OP287;Name=OP287;size=2;genes=GSOIDG00005612001,GSOIDG00005613001
scaffold_19	.	gene	168864	170091	.	-	.	ID=OP287.2;Name=GSOIDG00005612001;Parent=OP287;Note=SL1:0,SL2:0.882589441268208,SL2:SL1-ratio:Inf,intercistronic distance:NA,downstream in operon
scaffold_19	.	gene	170135	171673	.	-	.	ID=OP287.1;Name=GSOIDG00005613001;Parent=OP287;Note=SL1:0,SL2:0,SL2:SL1-ratio:NaN,intercistronic distance:44,upstream in operon
scaffold_19	.	operon	181689	186391	.	-	.	ID=OP288;Name=OP288;size=2;genes=GSOIDG00005616001,GSOIDG00005617001
scaffold_19	.	gene	181689	183471	.	-	.	ID=OP288.2;Name=GSOIDG00005616001;Parent=OP288;Note=SL1:0,SL2:8.40733933209608,SL2:SL1-ratio:Inf,intercistronic distance:NA,downstream in operon
scaffold_19	.	gene	183498	186391	.	-	.	ID=OP288.1;Name=GSOIDG00005617001;Parent=OP288;Note=SL1:0,SL2:0,SL2:SL1-ratio:NaN,intercistronic distance:27,upstream in operon
scaffold_19	.	operon	283380	288333	.	+	.	ID=OP289;Name=OP289;size=2;genes=GSOIDG00005647001,GSOIDG00005648001
scaffold_19	.	gene	283380	286521	.	+	.	ID=OP289.1;Name=GSOIDG00005647001;Parent=OP289;Note=SL1:0,SL2:0,SL2:SL1-ratio:NaN,intercistronic distance:43,upstream in operon
scaffold_19	.	gene	286564	288333	.	+	.	ID=OP289.2;Name=GSOIDG00005648001;Parent=OP289;Note=SL1:0,SL2:0.753842491365688,SL2:SL1-ratio:Inf,intercistronic distance:NA,downstream in operon
scaffold_19	.	operon	392755	397229	.	+	.	ID=OP290;Name=OP290;size=2;genes=GSOIDG00005672001,GSOIDG00005673001
scaffold_19	.	gene	392755	393985	.	+	.	ID=OP290.1;Name=GSOIDG00005672001;Parent=OP290;Note=SL1:0,SL2:0,SL2:SL1-ratio:NaN,intercistronic distance:341,upstream in operon
scaffold_19	.	gene	394326	397229	.	+	.	ID=OP290.2;Name=GSOIDG00005673001;Parent=OP290;Note=SL1:0,SL2:0.585137507314219,SL2:SL1-ratio:Inf,intercistronic distance:NA,downstream in operon
scaffold_19	.	operon	418125	424332	.	+	.	ID=OP291;Name=OP291;size=2;genes=GSOIDG00005685001,GSOIDG00005686001
scaffold_19	.	gene	418125	418670	.	+	.	ID=OP291.1;Name=GSOIDG00005685001;Parent=OP291;Note=SL1:0,SL2:0,SL2:SL1-ratio:NaN,intercistronic distance:41,upstream in operon
scaffold_19	.	gene	418711	424332	.	+	.	ID=OP291.2;Name=GSOIDG00005686001;Parent=OP291;Note=SL1:0,SL2:0.346395921334369,SL2:SL1-ratio:Inf,intercistronic distance:NA,downstream in operon
scaffold_19	.	operon	454815	458772	.	-	.	ID=OP292;Name=OP292;size=4;genes=GSOIDG00005695001,GSOIDG00005696001,GSOIDG00005697001,GSOIDG00005698001
scaffold_19	.	gene	454815	456013	.	-	.	ID=OP292.4;Name=GSOIDG00005695001;Parent=OP292;Note=SL1:0,SL2:0.141001701467532,SL2:SL1-ratio:Inf,intercistronic distance:NA,downstream in operon
scaffold_19	.	gene	456105	456737	.	-	.	ID=OP292.3;Name=GSOIDG00005696001;Parent=OP292;Note=SL1:0,SL2:0.743918433838921,SL2:SL1-ratio:Inf,intercistronic distance:92,downstream in operon
scaffold_19	.	gene	456740	458549	.	-	.	ID=OP292.2;Name=GSOIDG00005697001;Parent=OP292;Note=SL1:0,SL2:0.662706697617993,SL2:SL1-ratio:Inf,intercistronic distance:3,downstream in operon
scaffold_19	.	gene	458572	458772	.	-	.	ID=OP292.1;Name=GSOIDG00005698001;Parent=OP292;Note=SL1:0,SL2:0,SL2:SL1-ratio:NaN,intercistronic distance:23,upstream in operon
scaffold_19	.	operon	458804	471156	.	-	.	ID=OP293;Name=OP293;size=2;genes=GSOIDG00005699001,GSOIDG00005704001
scaffold_19	.	gene	458804	461771	.	-	.	ID=OP293.2;Name=GSOIDG00005699001;Parent=OP293;Note=SL1:0,SL2:2.87587020267706,SL2:SL1-ratio:Inf,intercistronic distance:NA,downstream in operon
scaffold_19	.	gene	469453	471156	.	-	.	ID=OP293.1;Name=GSOIDG00005704001;Parent=OP293;Note=SL1:0,SL2:0,SL2:SL1-ratio:NaN,intercistronic distance:7682,upstream in operon
scaffold_19	.	operon	508906	514329	.	-	.	ID=OP294;Name=OP294;size=2;genes=GSOIDG00005716001,GSOIDG00005718001
scaffold_19	.	gene	508906	509789	.	-	.	ID=OP294.2;Name=GSOIDG00005716001;Parent=OP294;Note=SL1:0,SL2:4.2126900199174,SL2:SL1-ratio:Inf,intercistronic distance:NA,downstream in operon
scaffold_19	.	gene	510998	514329	.	-	.	ID=OP294.1;Name=GSOIDG00005718001;Parent=OP294;Note=SL1:0,SL2:0,SL2:SL1-ratio:NaN,intercistronic distance:1209,upstream in operon
scaffold_19	.	operon	546448	567373	.	+	.	ID=OP295;Name=OP295;size=2;genes=GSOIDG00005730001,GSOIDG00005737001
scaffold_19	.	gene	546448	547642	.	+	.	ID=OP295.1;Name=GSOIDG00005730001;Parent=OP295;Note=SL1:0,SL2:0,SL2:SL1-ratio:NaN,intercistronic distance:16414,upstream in operon
scaffold_19	.	gene	564056	567373	.	+	.	ID=OP295.2;Name=GSOIDG00005737001;Parent=OP295;Note=SL1:0,SL2:0.379216292149537,SL2:SL1-ratio:Inf,intercistronic distance:NA,downstream in operon
scaffold_19	.	operon	579124	639069	.	+	.	ID=OP296;Name=OP296;size=3;genes=GSOIDG00005741001,GSOIDG00005749001,GSOIDG00005750001
scaffold_19	.	gene	579124	582300	.	+	.	ID=OP296.1;Name=GSOIDG00005741001;Parent=OP296;Note=SL1:0,SL2:0,SL2:SL1-ratio:NaN,intercistronic distance:48983,upstream in operon
scaffold_19	.	gene	631283	633483	.	+	.	ID=OP296.2;Name=GSOIDG00005749001;Parent=OP296;Note=SL1:0,SL2:0.632554688865742,SL2:SL1-ratio:Inf,intercistronic distance:595,downstream in operon
scaffold_19	.	gene	634078	639069	.	+	.	ID=OP296.3;Name=GSOIDG00005750001;Parent=OP296;Note=SL1:0,SL2:0.190386146894716,SL2:SL1-ratio:Inf,intercistronic distance:NA,downstream in operon
scaffold_192	.	operon	558	9557	.	-	.	ID=OP297;Name=OP297;size=4;genes=GSOIDG00005421001,GSOIDG00005422001,GSOIDG00005423001,GSOIDG00005424001
scaffold_192	.	gene	558	2483	.	-	.	ID=OP297.4;Name=GSOIDG00005421001;Parent=OP297;Note=SL1:0,SL2:0.775483609298464,SL2:SL1-ratio:Inf,intercistronic distance:NA,downstream in operon
scaffold_192	.	gene	2516	3333	.	-	.	ID=OP297.3;Name=GSOIDG00005422001;Parent=OP297;Note=SL1:0,SL2:0.453338941513486,SL2:SL1-ratio:Inf,intercistronic distance:33,downstream in operon
scaffold_192	.	gene	3359	7268	.	-	.	ID=OP297.2;Name=GSOIDG00005423001;Parent=OP297;Note=SL1:0,SL2:2.38410505549662,SL2:SL1-ratio:Inf,intercistronic distance:26,downstream in operon
scaffold_192	.	gene	7323	9557	.	-	.	ID=OP297.1;Name=GSOIDG00005424001;Parent=OP297;Note=SL1:0,SL2:0,SL2:SL1-ratio:NaN,intercistronic distance:55,upstream in operon
scaffold_192	.	operon	17433	26056	.	+	.	ID=OP298;Name=OP298;size=2;genes=GSOIDG00005430001,GSOIDG00005431001
scaffold_192	.	gene	17433	19334	.	+	.	ID=OP298.1;Name=GSOIDG00005430001;Parent=OP298;Note=SL1:0,SL2:0,SL2:SL1-ratio:NaN,intercistronic distance:109,upstream in operon
scaffold_192	.	gene	19443	26056	.	+	.	ID=OP298.2;Name=GSOIDG00005431001;Parent=OP298;Note=SL1:0,SL2:2.65638023511333,SL2:SL1-ratio:Inf,intercistronic distance:NA,downstream in operon
scaffold_194	.	operon	3686	19491	.	-	.	ID=OP299;Name=OP299;size=3;genes=GSOIDG00005456001,GSOIDG00005457001,GSOIDG00005458001
scaffold_194	.	gene	3686	5250	.	-	.	ID=OP299.3;Name=GSOIDG00005456001;Parent=OP299;Note=SL1:0,SL2:1.08062504781666,SL2:SL1-ratio:Inf,intercistronic distance:NA,downstream in operon
scaffold_194	.	gene	6000	10196	.	-	.	ID=OP299.2;Name=GSOIDG00005457001;Parent=OP299;Note=SL1:0,SL2:0.606224028024647,SL2:SL1-ratio:Inf,intercistronic distance:750,downstream in operon
scaffold_194	.	gene	10218	19491	.	-	.	ID=OP299.1;Name=GSOIDG00005458001;Parent=OP299;Note=SL1:0,SL2:0,SL2:SL1-ratio:NaN,intercistronic distance:22,upstream in operon
scaffold_196	.	operon	40895	43448	.	-	.	ID=OP300;Name=OP300;size=2;genes=GSOIDG00005491001,GSOIDG00005492001
scaffold_196	.	gene	40895	42299	.	-	.	ID=OP300.2;Name=GSOIDG00005491001;Parent=OP300;Note=SL1:0,SL2:0.320295491808923,SL2:SL1-ratio:Inf,intercistronic distance:NA,downstream in operon
scaffold_196	.	gene	42887	43448	.	-	.	ID=OP300.1;Name=GSOIDG00005492001;Parent=OP300;Note=SL1:0,SL2:0,SL2:SL1-ratio:NaN,intercistronic distance:588,upstream in operon
scaffold_2	.	operon	1548405	1555207	.	-	.	ID=OP301;Name=OP301;size=2;genes=GSOIDG00006080001,GSOIDG00006081001
scaffold_2	.	gene	1548405	1550834	.	-	.	ID=OP301.2;Name=GSOIDG00006080001;Parent=OP301;Note=SL1:0,SL2:0.438291717502296,SL2:SL1-ratio:Inf,intercistronic distance:NA,downstream in operon
scaffold_2	.	gene	1550867	1555207	.	-	.	ID=OP301.1;Name=GSOIDG00006081001;Parent=OP301;Note=SL1:0,SL2:0,SL2:SL1-ratio:NaN,intercistronic distance:33,upstream in operon
scaffold_2	.	operon	1558259	1579476	.	-	.	ID=OP302;Name=OP302;size=2;genes=GSOIDG00006084001,GSOIDG00006089001
scaffold_2	.	gene	1558259	1558849	.	-	.	ID=OP302.2;Name=GSOIDG00006084001;Parent=OP302;Note=SL1:0,SL2:6.00697710680609,SL2:SL1-ratio:Inf,intercistronic distance:NA,downstream in operon
scaffold_2	.	gene	1574379	1579476	.	-	.	ID=OP302.1;Name=GSOIDG00006089001;Parent=OP302;Note=SL1:0,SL2:0,SL2:SL1-ratio:NaN,intercistronic distance:15530,upstream in operon
scaffold_2	.	operon	2733531	2743514	.	-	.	ID=OP303;Name=OP303;size=2;genes=GSOIDG00006411001,GSOIDG00006412001
scaffold_2	.	gene	2733531	2735729	.	-	.	ID=OP303.2;Name=GSOIDG00006411001;Parent=OP303;Note=SL1:0,SL2:0.340522174281645,SL2:SL1-ratio:Inf,intercistronic distance:NA,downstream in operon
scaffold_2	.	gene	2742833	2743514	.	-	.	ID=OP303.1;Name=GSOIDG00006412001;Parent=OP303;Note=SL1:0,SL2:0,SL2:SL1-ratio:NaN,intercistronic distance:7104,upstream in operon
scaffold_20	.	operon	47816	50883	.	-	.	ID=OP304;Name=OP304;size=2;genes=GSOIDG00006450001,GSOIDG00006451001
scaffold_20	.	gene	47816	48501	.	-	.	ID=OP304.2;Name=GSOIDG00006450001;Parent=OP304;Note=SL1:0,SL2:3.86648658039412,SL2:SL1-ratio:Inf,intercistronic distance:NA,downstream in operon
scaffold_20	.	gene	48687	50883	.	-	.	ID=OP304.1;Name=GSOIDG00006451001;Parent=OP304;Note=SL1:0,SL2:0,SL2:SL1-ratio:NaN,intercistronic distance:186,upstream in operon
scaffold_20	.	operon	50909	64313	.	-	.	ID=OP305;Name=OP305;size=2;genes=GSOIDG00006452001,GSOIDG00006457001
scaffold_20	.	gene	50909	51872	.	-	.	ID=OP305.2;Name=GSOIDG00006452001;Parent=OP305;Note=SL1:0,SL2:0.203499872216748,SL2:SL1-ratio:Inf,intercistronic distance:NA,downstream in operon
scaffold_20	.	gene	63702	64313	.	-	.	ID=OP305.1;Name=GSOIDG00006457001;Parent=OP305;Note=SL1:0,SL2:0,SL2:SL1-ratio:NaN,intercistronic distance:11830,upstream in operon
scaffold_20	.	operon	70876	76429	.	-	.	ID=OP306;Name=OP306;size=2;genes=GSOIDG00006461001,GSOIDG00006462001
scaffold_20	.	gene	70876	71473	.	-	.	ID=OP306.2;Name=GSOIDG00006461001;Parent=OP306;Note=SL1:0,SL2:0.474110636648495,SL2:SL1-ratio:Inf,intercistronic distance:NA,downstream in operon
scaffold_20	.	gene	71815	76429	.	-	.	ID=OP306.1;Name=GSOIDG00006462001;Parent=OP306;Note=SL1:0,SL2:0,SL2:SL1-ratio:NaN,intercistronic distance:342,upstream in operon
scaffold_20	.	operon	78022	99902	.	-	.	ID=OP307;Name=OP307;size=3;genes=GSOIDG00006464001,GSOIDG00006466001,GSOIDG00006471001
scaffold_20	.	gene	78022	79061	.	-	.	ID=OP307.3;Name=GSOIDG00006464001;Parent=OP307;Note=SL1:0,SL2:33.5067683448132,SL2:SL1-ratio:Inf,intercistronic distance:NA,downstream in operon
scaffold_20	.	gene	79452	80306	.	-	.	ID=OP307.2;Name=GSOIDG00006466001;Parent=OP307;Note=SL1:0,SL2:0.546528043383778,SL2:SL1-ratio:Inf,intercistronic distance:391,downstream in operon
scaffold_20	.	gene	96960	99902	.	-	.	ID=OP307.1;Name=GSOIDG00006471001;Parent=OP307;Note=SL1:0,SL2:0,SL2:SL1-ratio:NaN,intercistronic distance:16654,upstream in operon
scaffold_20	.	operon	136688	139841	.	-	.	ID=OP308;Name=OP308;size=2;genes=GSOIDG00006489001,GSOIDG00006490001
scaffold_20	.	gene	136688	138208	.	-	.	ID=OP308.2;Name=GSOIDG00006489001;Parent=OP308;Note=SL1:0,SL2:0.803516612140442,SL2:SL1-ratio:Inf,intercistronic distance:NA,downstream in operon
scaffold_20	.	gene	138246	139841	.	-	.	ID=OP308.1;Name=GSOIDG00006490001;Parent=OP308;Note=SL1:0,SL2:0,SL2:SL1-ratio:NaN,intercistronic distance:38,upstream in operon
scaffold_20	.	operon	184612	188645	.	+	.	ID=OP309;Name=OP309;size=2;genes=GSOIDG00006511001,GSOIDG00006512001
scaffold_20	.	gene	184612	186869	.	+	.	ID=OP309.1;Name=GSOIDG00006511001;Parent=OP309;Note=SL1:0,SL2:0,SL2:SL1-ratio:NaN,intercistronic distance:55,upstream in operon
scaffold_20	.	gene	186924	188645	.	+	.	ID=OP309.2;Name=GSOIDG00006512001;Parent=OP309;Note=SL1:0,SL2:0.347989833701692,SL2:SL1-ratio:Inf,intercistronic distance:NA,downstream in operon
scaffold_20	.	operon	272911	278479	.	-	.	ID=OP310;Name=OP310;size=2;genes=GSOIDG00006539001,GSOIDG00006540001
scaffold_20	.	gene	272911	274164	.	-	.	ID=OP310.2;Name=GSOIDG00006539001;Parent=OP310;Note=SL1:0,SL2:0.278282663751111,SL2:SL1-ratio:Inf,intercistronic distance:NA,downstream in operon
scaffold_20	.	gene	274178	278479	.	-	.	ID=OP310.1;Name=GSOIDG00006540001;Parent=OP310;Note=SL1:0,SL2:0,SL2:SL1-ratio:NaN,intercistronic distance:14,upstream in operon
scaffold_20	.	operon	290347	315987	.	-	.	ID=OP311;Name=OP311;size=2;genes=GSOIDG00006544001,GSOIDG00006548001
scaffold_20	.	gene	290347	294310	.	-	.	ID=OP311.2;Name=GSOIDG00006544001;Parent=OP311;Note=SL1:0,SL2:0.307267119645208,SL2:SL1-ratio:Inf,intercistronic distance:NA,downstream in operon
scaffold_20	.	gene	313290	315987	.	-	.	ID=OP311.1;Name=GSOIDG00006548001;Parent=OP311;Note=SL1:0,SL2:0,SL2:SL1-ratio:NaN,intercistronic distance:18980,upstream in operon
scaffold_20	.	operon	327561	366859	.	+	.	ID=OP312;Name=OP312;size=3;genes=GSOIDG00006550001,GSOIDG00006571001,GSOIDG00006572001
scaffold_20	.	gene	327561	328970	.	+	.	ID=OP312.1;Name=GSOIDG00006550001;Parent=OP312;Note=SL1:0,SL2:0,SL2:SL1-ratio:NaN,intercistronic distance:36401,upstream in operon
scaffold_20	.	gene	365371	366206	.	+	.	ID=OP312.2;Name=GSOIDG00006571001;Parent=OP312;Note=SL1:0,SL2:3.64679464241391,SL2:SL1-ratio:Inf,intercistronic distance:25,downstream in operon
scaffold_20	.	gene	366231	366859	.	+	.	ID=OP312.3;Name=GSOIDG00006572001;Parent=OP312;Note=SL1:0,SL2:340.144177345696,SL2:SL1-ratio:Inf,intercistronic distance:NA,downstream in operon
scaffold_20	.	operon	346165	357629	.	-	.	ID=OP313;Name=OP313;size=3;genes=GSOIDG00006559001,GSOIDG00006562001,GSOIDG00006563001
scaffold_20	.	gene	346165	348612	.	-	.	ID=OP313.3;Name=GSOIDG00006559001;Parent=OP313;Note=SL1:0,SL2:0.218575269563416,SL2:SL1-ratio:Inf,intercistronic distance:NA,downstream in operon
scaffold_20	.	gene	351574	356709	.	-	.	ID=OP313.2;Name=GSOIDG00006562001;Parent=OP313;Note=SL1:0,SL2:0.421858286158963,SL2:SL1-ratio:Inf,intercistronic distance:2962,downstream in operon
scaffold_20	.	gene	356812	357629	.	-	.	ID=OP313.1;Name=GSOIDG00006563001;Parent=OP313;Note=SL1:0,SL2:0,SL2:SL1-ratio:NaN,intercistronic distance:103,upstream in operon
scaffold_20	.	operon	359693	382377	.	-	.	ID=OP314;Name=OP314;size=6;genes=GSOIDG00006566001,GSOIDG00006567001,GSOIDG00006568001,GSOIDG00006569001,GSOIDG00006570001,GSOIDG00006576001
scaffold_20	.	gene	359693	360623	.	-	.	ID=OP314.6;Name=GSOIDG00006566001;Parent=OP314;Note=SL1:0,SL2:0.520549516616123,SL2:SL1-ratio:Inf,intercistronic distance:NA,downstream in operon
scaffold_20	.	gene	361279	362412	.	-	.	ID=OP314.5;Name=GSOIDG00006567001;Parent=OP314;Note=SL1:0,SL2:679.619065822084,SL2:SL1-ratio:Inf,intercistronic distance:656,downstream in operon
scaffold_20	.	gene	362438	363297	.	-	.	ID=OP314.4;Name=GSOIDG00006568001;Parent=OP314;Note=SL1:0,SL2:1971.26580763339,SL2:SL1-ratio:Inf,intercistronic distance:26,downstream in operon
scaffold_20	.	gene	363324	363750	.	-	.	ID=OP314.3;Name=GSOIDG00006569001;Parent=OP314;Note=SL1:0,SL2:968.84970193162,SL2:SL1-ratio:Inf,intercistronic distance:27,downstream in operon
scaffold_20	.	gene	363780	365062	.	-	.	ID=OP314.2;Name=GSOIDG00006570001;Parent=OP314;Note=SL1:0,SL2:0.266477716200699,SL2:SL1-ratio:Inf,intercistronic distance:30,downstream in operon
scaffold_20	.	gene	378257	382377	.	-	.	ID=OP314.1;Name=GSOIDG00006576001;Parent=OP314;Note=SL1:0,SL2:0,SL2:SL1-ratio:NaN,intercistronic distance:13195,upstream in operon
scaffold_20	.	operon	486310	490019	.	-	.	ID=OP315;Name=OP315;size=2;genes=GSOIDG00006619001,GSOIDG00006620001
scaffold_20	.	gene	486310	487921	.	-	.	ID=OP315.2;Name=GSOIDG00006619001;Parent=OP315;Note=SL1:0,SL2:2.85088482801052,SL2:SL1-ratio:Inf,intercistronic distance:NA,downstream in operon
scaffold_20	.	gene	488149	490019	.	-	.	ID=OP315.1;Name=GSOIDG00006620001;Parent=OP315;Note=SL1:0,SL2:0,SL2:SL1-ratio:NaN,intercistronic distance:228,upstream in operon
scaffold_20	.	operon	491769	494340	.	-	.	ID=OP316;Name=OP316;size=2;genes=GSOIDG00006622001,GSOIDG00006623001
scaffold_20	.	gene	491769	493150	.	-	.	ID=OP316.2;Name=GSOIDG00006622001;Parent=OP316;Note=SL1:0,SL2:0.350910057439034,SL2:SL1-ratio:Inf,intercistronic distance:NA,downstream in operon
scaffold_20	.	gene	493151	494340	.	-	.	ID=OP316.1;Name=GSOIDG00006623001;Parent=OP316;Note=SL1:0,SL2:0,SL2:SL1-ratio:NaN,intercistronic distance:1,upstream in operon
scaffold_20	.	operon	497142	498865	.	-	.	ID=OP317;Name=OP317;size=2;genes=GSOIDG00006625001,GSOIDG00006626001
scaffold_20	.	gene	497142	497490	.	-	.	ID=OP317.2;Name=GSOIDG00006625001;Parent=OP317;Note=SL1:0,SL2:0.309779180539547,SL2:SL1-ratio:Inf,intercistronic distance:NA,downstream in operon
scaffold_20	.	gene	497718	498865	.	-	.	ID=OP317.1;Name=GSOIDG00006626001;Parent=OP317;Note=SL1:0,SL2:0,SL2:SL1-ratio:NaN,intercistronic distance:228,upstream in operon
scaffold_20	.	operon	506152	521402	.	-	.	ID=OP318;Name=OP318;size=3;genes=GSOIDG00006631001,GSOIDG00006632001,GSOIDG00006634001
scaffold_20	.	gene	506152	510467	.	-	.	ID=OP318.3;Name=GSOIDG00006631001;Parent=OP318;Note=SL1:0,SL2:0.283785679596429,SL2:SL1-ratio:Inf,intercistronic distance:NA,downstream in operon
scaffold_20	.	gene	510521	514952	.	-	.	ID=OP318.2;Name=GSOIDG00006632001;Parent=OP318;Note=SL1:0,SL2:0.746504419414075,SL2:SL1-ratio:Inf,intercistronic distance:54,downstream in operon
scaffold_20	.	gene	516967	521402	.	-	.	ID=OP318.1;Name=GSOIDG00006634001;Parent=OP318;Note=SL1:0,SL2:0,SL2:SL1-ratio:NaN,intercistronic distance:2015,upstream in operon
scaffold_20	.	operon	622468	624127	.	-	.	ID=OP319;Name=OP319;size=2;genes=GSOIDG00006662001,GSOIDG00006663001
scaffold_20	.	gene	622468	623594	.	-	.	ID=OP319.2;Name=GSOIDG00006662001;Parent=OP319;Note=SL1:0,SL2:0.302234323722164,SL2:SL1-ratio:Inf,intercistronic distance:NA,downstream in operon
scaffold_20	.	gene	623658	624127	.	-	.	ID=OP319.1;Name=GSOIDG00006663001;Parent=OP319;Note=SL1:0,SL2:0,SL2:SL1-ratio:NaN,intercistronic distance:64,upstream in operon
scaffold_205	.	operon	15339	17404	.	+	.	ID=OP320;Name=OP320;size=2;genes=GSOIDG00006711001,GSOIDG00006712001
scaffold_205	.	gene	15339	16531	.	+	.	ID=OP320.1;Name=GSOIDG00006711001;Parent=OP320;Note=SL1:0,SL2:0,SL2:SL1-ratio:NaN,intercistronic distance:31,upstream in operon
scaffold_205	.	gene	16562	17404	.	+	.	ID=OP320.2;Name=GSOIDG00006712001;Parent=OP320;Note=SL1:0,SL2:0.312008872502023,SL2:SL1-ratio:Inf,intercistronic distance:NA,downstream in operon
scaffold_205	.	operon	20506	22659	.	-	.	ID=OP321;Name=OP321;size=2;genes=GSOIDG00006716001,GSOIDG00006717001
scaffold_205	.	gene	20506	21927	.	-	.	ID=OP321.2;Name=GSOIDG00006716001;Parent=OP321;Note=SL1:0,SL2:20.4063240698876,SL2:SL1-ratio:Inf,intercistronic distance:NA,downstream in operon
scaffold_205	.	gene	21960	22659	.	-	.	ID=OP321.1;Name=GSOIDG00006717001;Parent=OP321;Note=SL1:0,SL2:0,SL2:SL1-ratio:NaN,intercistronic distance:33,upstream in operon
scaffold_205	.	operon	41064	44903	.	-	.	ID=OP322;Name=OP322;size=2;genes=GSOIDG00006728001,GSOIDG00006729001
scaffold_205	.	gene	41064	42799	.	-	.	ID=OP322.2;Name=GSOIDG00006728001;Parent=OP322;Note=SL1:0,SL2:0.416356658171147,SL2:SL1-ratio:Inf,intercistronic distance:NA,downstream in operon
scaffold_205	.	gene	42883	44903	.	-	.	ID=OP322.1;Name=GSOIDG00006729001;Parent=OP322;Note=SL1:0,SL2:0,SL2:SL1-ratio:NaN,intercistronic distance:84,upstream in operon
scaffold_21	.	operon	26690	32644	.	+	.	ID=OP323;Name=OP323;size=2;genes=GSOIDG00007666001,GSOIDG00007667001
scaffold_21	.	gene	26690	29411	.	+	.	ID=OP323.1;Name=GSOIDG00007666001;Parent=OP323;Note=SL1:0,SL2:0,SL2:SL1-ratio:NaN,intercistronic distance:37,upstream in operon
scaffold_21	.	gene	29448	32644	.	+	.	ID=OP323.2;Name=GSOIDG00007667001;Parent=OP323;Note=SL1:0,SL2:2.98768440568347,SL2:SL1-ratio:Inf,intercistronic distance:NA,downstream in operon
scaffold_21	.	operon	112865	115739	.	-	.	ID=OP324;Name=OP324;size=2;genes=GSOIDG00007686001,GSOIDG00007687001
scaffold_21	.	gene	112865	114689	.	-	.	ID=OP324.2;Name=GSOIDG00007686001;Parent=OP324;Note=SL1:0,SL2:0.288601367568809,SL2:SL1-ratio:Inf,intercistronic distance:NA,downstream in operon
scaffold_21	.	gene	114719	115739	.	-	.	ID=OP324.1;Name=GSOIDG00007687001;Parent=OP324;Note=SL1:0,SL2:0,SL2:SL1-ratio:NaN,intercistronic distance:30,upstream in operon
scaffold_21	.	operon	214736	224055	.	-	.	ID=OP325;Name=OP325;size=2;genes=GSOIDG00007714001,GSOIDG00007716001
scaffold_21	.	gene	214736	217348	.	-	.	ID=OP325.2;Name=GSOIDG00007714001;Parent=OP325;Note=SL1:0,SL2:0.292568753657109,SL2:SL1-ratio:Inf,intercistronic distance:NA,downstream in operon
scaffold_21	.	gene	222536	224055	.	-	.	ID=OP325.1;Name=GSOIDG00007716001;Parent=OP325;Note=SL1:0,SL2:0,SL2:SL1-ratio:NaN,intercistronic distance:5188,upstream in operon
scaffold_21	.	operon	391705	395704	.	+	.	ID=OP326;Name=OP326;size=2;genes=GSOIDG00007775001,GSOIDG00007776001
scaffold_21	.	gene	391705	394111	.	+	.	ID=OP326.1;Name=GSOIDG00007775001;Parent=OP326;Note=SL1:0,SL2:0,SL2:SL1-ratio:NaN,intercistronic distance:30,upstream in operon
scaffold_21	.	gene	394141	395704	.	+	.	ID=OP326.2;Name=GSOIDG00007776001;Parent=OP326;Note=SL1:0,SL2:0.878915710744773,SL2:SL1-ratio:Inf,intercistronic distance:NA,downstream in operon
scaffold_21	.	operon	409144	446622	.	+	.	ID=OP327;Name=OP327;size=2;genes=GSOIDG00007783001,GSOIDG00007799001
scaffold_21	.	gene	409144	409778	.	+	.	ID=OP327.1;Name=GSOIDG00007783001;Parent=OP327;Note=SL1:0,SL2:0,SL2:SL1-ratio:NaN,intercistronic distance:36024,upstream in operon
scaffold_21	.	gene	445802	446622	.	+	.	ID=OP327.2;Name=GSOIDG00007799001;Parent=OP327;Note=SL1:0,SL2:792.616260789771,SL2:SL1-ratio:Inf,intercistronic distance:NA,downstream in operon
scaffold_21	.	operon	576676	579074	.	-	.	ID=OP328;Name=OP328;size=2;genes=GSOIDG00007829001,GSOIDG00007830001
scaffold_21	.	gene	576676	577332	.	-	.	ID=OP328.2;Name=GSOIDG00007829001;Parent=OP328;Note=SL1:0,SL2:246.512589866418,SL2:SL1-ratio:Inf,intercistronic distance:NA,downstream in operon
scaffold_21	.	gene	577364	579074	.	-	.	ID=OP328.1;Name=GSOIDG00007830001;Parent=OP328;Note=SL1:0,SL2:0,SL2:SL1-ratio:NaN,intercistronic distance:32,upstream in operon
scaffold_21	.	operon	579102	584020	.	-	.	ID=OP329;Name=OP329;size=2;genes=GSOIDG00007831001,GSOIDG00007832001
scaffold_21	.	gene	579102	580010	.	-	.	ID=OP329.2;Name=GSOIDG00007831001;Parent=OP329;Note=SL1:0,SL2:5.14178551798836,SL2:SL1-ratio:Inf,intercistronic distance:NA,downstream in operon
scaffold_21	.	gene	580048	584020	.	-	.	ID=OP329.1;Name=GSOIDG00007832001;Parent=OP329;Note=SL1:0,SL2:0,SL2:SL1-ratio:NaN,intercistronic distance:38,upstream in operon
scaffold_210	.	operon	4636	11494	.	+	.	ID=OP330;Name=OP330;size=2;genes=GSOIDG00006759001,GSOIDG00006760001
scaffold_210	.	gene	4636	6905	.	+	.	ID=OP330.1;Name=GSOIDG00006759001;Parent=OP330;Note=SL1:0,SL2:0,SL2:SL1-ratio:NaN,intercistronic distance:2,upstream in operon
scaffold_210	.	gene	6907	11494	.	+	.	ID=OP330.2;Name=GSOIDG00006760001;Parent=OP330;Note=SL1:0,SL2:0.879422979119096,SL2:SL1-ratio:Inf,intercistronic distance:NA,downstream in operon
scaffold_210	.	operon	29411	40386	.	+	.	ID=OP331;Name=OP331;size=2;genes=GSOIDG00006764001,GSOIDG00006767001
scaffold_210	.	gene	29411	30808	.	+	.	ID=OP331.1;Name=GSOIDG00006764001;Parent=OP331;Note=SL1:0,SL2:0,SL2:SL1-ratio:NaN,intercistronic distance:7672,upstream in operon
scaffold_210	.	gene	38480	40386	.	+	.	ID=OP331.2;Name=GSOIDG00006767001;Parent=OP331;Note=SL1:0,SL2:63.2195044583627,SL2:SL1-ratio:Inf,intercistronic distance:NA,downstream in operon
scaffold_210	.	operon	46932	49116	.	+	.	ID=OP332;Name=OP332;size=2;genes=GSOIDG00006769001,GSOIDG00006770001
scaffold_210	.	gene	46932	48322	.	+	.	ID=OP332.1;Name=GSOIDG00006769001;Parent=OP332;Note=SL1:0,SL2:0,SL2:SL1-ratio:NaN,intercistronic distance:34,upstream in operon
scaffold_210	.	gene	48356	49116	.	+	.	ID=OP332.2;Name=GSOIDG00006770001;Parent=OP332;Note=SL1:0,SL2:192.279419651061,SL2:SL1-ratio:Inf,intercistronic distance:NA,downstream in operon
scaffold_211	.	operon	15019	22473	.	+	.	ID=OP333;Name=OP333;size=2;genes=GSOIDG00006775001,GSOIDG00006776001
scaffold_211	.	gene	15019	16894	.	+	.	ID=OP333.1;Name=GSOIDG00006775001;Parent=OP333;Note=SL1:0,SL2:0,SL2:SL1-ratio:NaN,intercistronic distance:4369,upstream in operon
scaffold_211	.	gene	21263	22473	.	+	.	ID=OP333.2;Name=GSOIDG00006776001;Parent=OP333;Note=SL1:0,SL2:0.343279966980219,SL2:SL1-ratio:Inf,intercistronic distance:NA,downstream in operon
scaffold_211	.	operon	32626	41249	.	+	.	ID=OP334;Name=OP334;size=4;genes=GSOIDG00006783001,GSOIDG00006784001,GSOIDG00006785001,GSOIDG00006786001
scaffold_211	.	gene	32626	34985	.	+	.	ID=OP334.1;Name=GSOIDG00006783001;Parent=OP334;Note=SL1:0,SL2:0,SL2:SL1-ratio:NaN,intercistronic distance:27,upstream in operon
scaffold_211	.	gene	35012	36128	.	+	.	ID=OP334.2;Name=GSOIDG00006784001;Parent=OP334;Note=SL1:0,SL2:0.223510441875062,SL2:SL1-ratio:Inf,intercistronic distance:31,downstream in operon
scaffold_211	.	gene	36159	37722	.	+	.	ID=OP334.3;Name=GSOIDG00006785001;Parent=OP334;Note=SL1:0,SL2:17.7403670324656,SL2:SL1-ratio:Inf,intercistronic distance:21,downstream in operon
scaffold_211	.	gene	37743	41249	.	+	.	ID=OP334.4;Name=GSOIDG00006786001;Parent=OP334;Note=SL1:0,SL2:0.39997914324362,SL2:SL1-ratio:Inf,intercistronic distance:NA,downstream in operon
scaffold_216	.	operon	10781	18300	.	-	.	ID=OP335;Name=OP335;size=2;genes=GSOIDG00006823001,GSOIDG00006826001
scaffold_216	.	gene	10781	11674	.	-	.	ID=OP335.2;Name=GSOIDG00006823001;Parent=OP335;Note=SL1:0,SL2:61.9378912737753,SL2:SL1-ratio:Inf,intercistronic distance:NA,downstream in operon
scaffold_216	.	gene	13175	18300	.	-	.	ID=OP335.1;Name=GSOIDG00006826001;Parent=OP335;Note=SL1:0,SL2:0,SL2:SL1-ratio:NaN,intercistronic distance:1501,upstream in operon
scaffold_223	.	operon	3084	14488	.	+	.	ID=OP336;Name=OP336;size=4;genes=GSOIDG00006893001,GSOIDG00006894001,GSOIDG00006896001,GSOIDG00006897001
scaffold_223	.	gene	3084	4751	.	+	.	ID=OP336.1;Name=GSOIDG00006893001;Parent=OP336;Note=SL1:0,SL2:0.536593416694645,SL2:SL1-ratio:Inf,intercistronic distance:42,downstream in operon
scaffold_223	.	gene	4793	8269	.	+	.	ID=OP336.2;Name=GSOIDG00006894001;Parent=OP336;Note=SL1:0,SL2:0.435796392779397,SL2:SL1-ratio:Inf,intercistronic distance:3752,downstream in operon
scaffold_223	.	gene	12021	13957	.	+	.	ID=OP336.3;Name=GSOIDG00006896001;Parent=OP336;Note=SL1:0,SL2:0.704187585103946,SL2:SL1-ratio:Inf,intercistronic distance:37,downstream in operon
scaffold_223	.	gene	13994	14488	.	+	.	ID=OP336.4;Name=GSOIDG00006897001;Parent=OP336;Note=SL1:0,SL2:65.9066087006019,SL2:SL1-ratio:Inf,intercistronic distance:NA,downstream in operon
scaffold_223	.	operon	15672	19067	.	+	.	ID=OP337;Name=OP337;size=2;genes=GSOIDG00006899001,GSOIDG00006900001
scaffold_223	.	gene	15672	17790	.	+	.	ID=OP337.1;Name=GSOIDG00006899001;Parent=OP337;Note=SL1:0,SL2:0,SL2:SL1-ratio:NaN,intercistronic distance:29,upstream in operon
scaffold_223	.	gene	17819	19067	.	+	.	ID=OP337.2;Name=GSOIDG00006900001;Parent=OP337;Note=SL1:0,SL2:47.5365549467512,SL2:SL1-ratio:Inf,intercistronic distance:NA,downstream in operon
scaffold_224	.	operon	7009	9430	.	+	.	ID=OP338;Name=OP338;size=2;genes=GSOIDG00006911001,GSOIDG00006912001
scaffold_224	.	gene	7009	8176	.	+	.	ID=OP338.1;Name=GSOIDG00006911001;Parent=OP338;Note=SL1:0,SL2:0,SL2:SL1-ratio:NaN,intercistronic distance:34,upstream in operon
scaffold_224	.	gene	8210	9430	.	+	.	ID=OP338.2;Name=GSOIDG00006912001;Parent=OP338;Note=SL1:0,SL2:0.36250829620037,SL2:SL1-ratio:Inf,intercistronic distance:NA,downstream in operon
scaffold_228	.	operon	19006	21519	.	-	.	ID=OP339;Name=OP339;size=1;genes=GSOIDG00006973001
scaffold_228	.	gene	19006	21519	.	-	.	ID=OP339.1;Name=GSOIDG00006973001;Parent=OP339;Note=SL1:0,SL2:0.585179282867706,SL2:SL1-ratio:Inf,intercistronic distance:NA,downstream in operon
scaffold_229	.	operon	22642	23972	.	+	.	ID=OP340;Name=OP340;size=2;genes=GSOIDG00006981001,GSOIDG00006982001
scaffold_229	.	gene	22642	23491	.	+	.	ID=OP340.1;Name=GSOIDG00006981001;Parent=OP340;Note=SL1:0,SL2:0,SL2:SL1-ratio:NaN,intercistronic distance:26,upstream in operon
scaffold_229	.	gene	23517	23972	.	+	.	ID=OP340.2;Name=GSOIDG00006982001;Parent=OP340;Note=SL1:0,SL2:437.919988019893,SL2:SL1-ratio:Inf,intercistronic distance:NA,downstream in operon
scaffold_229	.	operon	23984	25257	.	+	.	ID=OP341;Name=OP341;size=2;genes=GSOIDG00006983001,GSOIDG00006984001
scaffold_229	.	gene	23984	24775	.	+	.	ID=OP341.1;Name=GSOIDG00006983001;Parent=OP341;Note=SL1:0,SL2:0,SL2:SL1-ratio:NaN,intercistronic distance:16,upstream in operon
scaffold_229	.	gene	24791	25257	.	+	.	ID=OP341.2;Name=GSOIDG00006984001;Parent=OP341;Note=SL1:0,SL2:2344.76962869628,SL2:SL1-ratio:Inf,intercistronic distance:NA,downstream in operon
scaffold_229	.	operon	25445	31135	.	+	.	ID=OP342;Name=OP342;size=2;genes=GSOIDG00006986001,GSOIDG00006987001
scaffold_229	.	gene	25445	26558	.	+	.	ID=OP342.1;Name=GSOIDG00006986001;Parent=OP342;Note=SL1:0,SL2:0,SL2:SL1-ratio:NaN,intercistronic distance:90,upstream in operon
scaffold_229	.	gene	26648	31135	.	+	.	ID=OP342.2;Name=GSOIDG00006987001;Parent=OP342;Note=SL1:0,SL2:0.332855353046359,SL2:SL1-ratio:Inf,intercistronic distance:NA,downstream in operon
scaffold_229	.	operon	32722	38604	.	+	.	ID=OP343;Name=OP343;size=4;genes=GSOIDG00006990001,GSOIDG00006991001,GSOIDG00006992001,GSOIDG00006994001
scaffold_229	.	gene	32722	33791	.	+	.	ID=OP343.1;Name=GSOIDG00006990001;Parent=OP343;Note=SL1:0,SL2:0,SL2:SL1-ratio:NaN,intercistronic distance:27,upstream in operon
scaffold_229	.	gene	33818	35433	.	+	.	ID=OP343.2;Name=GSOIDG00006991001;Parent=OP343;Note=SL1:0,SL2:3.33031607162171,SL2:SL1-ratio:Inf,intercistronic distance:31,downstream in operon
scaffold_229	.	gene	35464	36074	.	+	.	ID=OP343.3;Name=GSOIDG00006992001;Parent=OP343;Note=SL1:0,SL2:697.451644396552,SL2:SL1-ratio:Inf,intercistronic distance:1547,downstream in operon
scaffold_229	.	gene	37621	38604	.	+	.	ID=OP343.4;Name=GSOIDG00006994001;Parent=OP343;Note=SL1:0,SL2:5.85614207836646,SL2:SL1-ratio:Inf,intercistronic distance:NA,downstream in operon
scaffold_23	.	operon	95138	121024	.	+	.	ID=OP344;Name=OP344;size=3;genes=GSOIDG00007910001,GSOIDG00007912001,GSOIDG00007917001
scaffold_23	.	gene	95138	98214	.	+	.	ID=OP344.1;Name=GSOIDG00007910001;Parent=OP344;Note=SL1:0,SL2:0,SL2:SL1-ratio:NaN,intercistronic distance:1764,upstream in operon
scaffold_23	.	gene	99978	102597	.	+	.	ID=OP344.2;Name=GSOIDG00007912001;Parent=OP344;Note=SL1:0,SL2:0.241161356487434,SL2:SL1-ratio:Inf,intercistronic distance:17028,downstream in operon
scaffold_23	.	gene	119625	121024	.	+	.	ID=OP344.3;Name=GSOIDG00007917001;Parent=OP344;Note=SL1:0,SL2:603.725227639481,SL2:SL1-ratio:Inf,intercistronic distance:NA,downstream in operon
scaffold_23	.	operon	326743	336536	.	+	.	ID=OP345;Name=OP345;size=2;genes=GSOIDG00007966001,GSOIDG00007967001
scaffold_23	.	gene	326743	330784	.	+	.	ID=OP345.1;Name=GSOIDG00007966001;Parent=OP345;Note=SL1:0,SL2:0,SL2:SL1-ratio:NaN,intercistronic distance:38,upstream in operon
scaffold_23	.	gene	330822	336536	.	+	.	ID=OP345.2;Name=GSOIDG00007967001;Parent=OP345;Note=SL1:0,SL2:0.503367609173934,SL2:SL1-ratio:Inf,intercistronic distance:NA,downstream in operon
scaffold_23	.	operon	386500	393545	.	+	.	ID=OP346;Name=OP346;size=2;genes=GSOIDG00007984001,GSOIDG00007985001
scaffold_23	.	gene	386500	388985	.	+	.	ID=OP346.1;Name=GSOIDG00007984001;Parent=OP346;Note=SL1:0,SL2:0,SL2:SL1-ratio:NaN,intercistronic distance:1138,upstream in operon
scaffold_23	.	gene	390123	393545	.	+	.	ID=OP346.2;Name=GSOIDG00007985001;Parent=OP346;Note=SL1:0,SL2:0.918732538024328,SL2:SL1-ratio:Inf,intercistronic distance:NA,downstream in operon
scaffold_23	.	operon	430629	433455	.	-	.	ID=OP347;Name=OP347;size=2;genes=GSOIDG00007997001,GSOIDG00007998001
scaffold_23	.	gene	430629	431183	.	-	.	ID=OP347.2;Name=GSOIDG00007997001;Parent=OP347;Note=SL1:0,SL2:1.59192236164331,SL2:SL1-ratio:Inf,intercistronic distance:NA,downstream in operon
scaffold_23	.	gene	431234	433455	.	-	.	ID=OP347.1;Name=GSOIDG00007998001;Parent=OP347;Note=SL1:0,SL2:0,SL2:SL1-ratio:NaN,intercistronic distance:51,upstream in operon
scaffold_23	.	operon	447221	449087	.	-	.	ID=OP348;Name=OP348;size=2;genes=GSOIDG00008008001,GSOIDG00008009001
scaffold_23	.	gene	447221	447874	.	-	.	ID=OP348.2;Name=GSOIDG00008008001;Parent=OP348;Note=SL1:0,SL2:1.38338088653251,SL2:SL1-ratio:Inf,intercistronic distance:NA,downstream in operon
scaffold_23	.	gene	447902	449087	.	-	.	ID=OP348.1;Name=GSOIDG00008009001;Parent=OP348;Note=SL1:0,SL2:0,SL2:SL1-ratio:NaN,intercistronic distance:28,upstream in operon
scaffold_23	.	operon	487850	492943	.	-	.	ID=OP349;Name=OP349;size=2;genes=GSOIDG00008021001,GSOIDG00008022001
scaffold_23	.	gene	487850	491696	.	-	.	ID=OP349.2;Name=GSOIDG00008021001;Parent=OP349;Note=SL1:0,SL2:0.345206956748675,SL2:SL1-ratio:Inf,intercistronic distance:NA,downstream in operon
scaffold_23	.	gene	491884	492943	.	-	.	ID=OP349.1;Name=GSOIDG00008022001;Parent=OP349;Note=SL1:0,SL2:0,SL2:SL1-ratio:NaN,intercistronic distance:188,upstream in operon
scaffold_23	.	operon	492991	497485	.	-	.	ID=OP350;Name=OP350;size=2;genes=GSOIDG00008023001,GSOIDG00008024001
scaffold_23	.	gene	492991	495556	.	-	.	ID=OP350.2;Name=GSOIDG00008023001;Parent=OP350;Note=SL1:0,SL2:0.940469865523141,SL2:SL1-ratio:Inf,intercistronic distance:NA,downstream in operon
scaffold_23	.	gene	495914	497485	.	-	.	ID=OP350.1;Name=GSOIDG00008024001;Parent=OP350;Note=SL1:0,SL2:0,SL2:SL1-ratio:NaN,intercistronic distance:358,upstream in operon
scaffold_23	.	operon	497488	501924	.	-	.	ID=OP351;Name=OP351;size=2;genes=GSOIDG00008025001,GSOIDG00008026001
scaffold_23	.	gene	497488	498706	.	-	.	ID=OP351.2;Name=GSOIDG00008025001;Parent=OP351;Note=SL1:0,SL2:0.354300104943691,SL2:SL1-ratio:Inf,intercistronic distance:NA,downstream in operon
scaffold_23	.	gene	498738	501924	.	-	.	ID=OP351.1;Name=GSOIDG00008026001;Parent=OP351;Note=SL1:0,SL2:0,SL2:SL1-ratio:NaN,intercistronic distance:32,upstream in operon
scaffold_231	.	operon	3957	8763	.	+	.	ID=OP352;Name=OP352;size=1;genes=GSOIDG00007007001
scaffold_231	.	gene	3957	8763	.	+	.	ID=OP352.1;Name=GSOIDG00007007001;Parent=OP352;Note=SL1:0,SL2:10.6951488093391,SL2:SL1-ratio:Inf,intercistronic distance:NA,downstream in operon
scaffold_231	.	operon	26853	30662	.	+	.	ID=OP353;Name=OP353;size=2;genes=GSOIDG00007014001,GSOIDG00007015001
scaffold_231	.	gene	26853	29679	.	+	.	ID=OP353.1;Name=GSOIDG00007014001;Parent=OP353;Note=SL1:0,SL2:0,SL2:SL1-ratio:NaN,intercistronic distance:32,upstream in operon
scaffold_231	.	gene	29711	30662	.	+	.	ID=OP353.2;Name=GSOIDG00007015001;Parent=OP353;Note=SL1:0,SL2:3.6964726470079,SL2:SL1-ratio:Inf,intercistronic distance:NA,downstream in operon
scaffold_234	.	operon	31434	37807	.	-	.	ID=OP354;Name=OP354;size=2;genes=GSOIDG00007043001,GSOIDG00007044001
scaffold_234	.	gene	31434	34818	.	-	.	ID=OP354.2;Name=GSOIDG00007043001;Parent=OP354;Note=SL1:0,SL2:0.453147425541754,SL2:SL1-ratio:Inf,intercistronic distance:NA,downstream in operon
scaffold_234	.	gene	34853	37807	.	-	.	ID=OP354.1;Name=GSOIDG00007044001;Parent=OP354;Note=SL1:0,SL2:0,SL2:SL1-ratio:NaN,intercistronic distance:35,upstream in operon
scaffold_235	.	operon	10692	14876	.	+	.	ID=OP355;Name=OP355;size=2;genes=GSOIDG00007052001,GSOIDG00007053001
scaffold_235	.	gene	10692	13188	.	+	.	ID=OP355.1;Name=GSOIDG00007052001;Parent=OP355;Note=SL1:0,SL2:0,SL2:SL1-ratio:NaN,intercistronic distance:30,upstream in operon
scaffold_235	.	gene	13218	14876	.	+	.	ID=OP355.2;Name=GSOIDG00007053001;Parent=OP355;Note=SL1:0,SL2:0.450059374413283,SL2:SL1-ratio:Inf,intercistronic distance:NA,downstream in operon
scaffold_235	.	operon	25459	29256	.	+	.	ID=OP356;Name=OP356;size=2;genes=GSOIDG00007059001,GSOIDG00007060001
scaffold_235	.	gene	25459	27664	.	+	.	ID=OP356.1;Name=GSOIDG00007059001;Parent=OP356;Note=SL1:0,SL2:0,SL2:SL1-ratio:NaN,intercistronic distance:29,upstream in operon
scaffold_235	.	gene	27693	29256	.	+	.	ID=OP356.2;Name=GSOIDG00007060001;Parent=OP356;Note=SL1:0,SL2:1.576847666078,SL2:SL1-ratio:Inf,intercistronic distance:NA,downstream in operon
scaffold_24	.	operon	64798	91373	.	+	.	ID=OP357;Name=OP357;size=2;genes=GSOIDG00008051001,GSOIDG00008058001
scaffold_24	.	gene	64798	69334	.	+	.	ID=OP357.1;Name=GSOIDG00008051001;Parent=OP357;Note=SL1:0,SL2:0,SL2:SL1-ratio:NaN,intercistronic distance:20592,upstream in operon
scaffold_24	.	gene	89926	91373	.	+	.	ID=OP357.2;Name=GSOIDG00008058001;Parent=OP357;Note=SL1:0,SL2:0.770023993386749,SL2:SL1-ratio:Inf,intercistronic distance:NA,downstream in operon
scaffold_24	.	operon	363410	366648	.	+	.	ID=OP358;Name=OP358;size=2;genes=GSOIDG00008124001,GSOIDG00008125001
scaffold_24	.	gene	363410	365698	.	+	.	ID=OP358.1;Name=GSOIDG00008124001;Parent=OP358;Note=SL1:0,SL2:0,SL2:SL1-ratio:NaN,intercistronic distance:27,upstream in operon
scaffold_24	.	gene	365725	366648	.	+	.	ID=OP358.2;Name=GSOIDG00008125001;Parent=OP358;Note=SL1:0,SL2:3.45589860931916,SL2:SL1-ratio:Inf,intercistronic distance:NA,downstream in operon
scaffold_24	.	operon	366676	380785	.	+	.	ID=OP359;Name=OP359;size=4;genes=GSOIDG00008126001,GSOIDG00008127001,GSOIDG00008128001,GSOIDG00008129001
scaffold_24	.	gene	366676	370757	.	+	.	ID=OP359.1;Name=GSOIDG00008126001;Parent=OP359;Note=SL1:0,SL2:0,SL2:SL1-ratio:NaN,intercistronic distance:29,upstream in operon
scaffold_24	.	gene	370786	373739	.	+	.	ID=OP359.2;Name=GSOIDG00008127001;Parent=OP359;Note=SL1:0,SL2:0.25429944064295,SL2:SL1-ratio:Inf,intercistronic distance:60,downstream in operon
scaffold_24	.	gene	373799	377662	.	+	.	ID=OP359.3;Name=GSOIDG00008128001;Parent=OP359;Note=SL1:0,SL2:0.69041391349735,SL2:SL1-ratio:Inf,intercistronic distance:49,downstream in operon
scaffold_24	.	gene	377711	380785	.	+	.	ID=OP359.4;Name=GSOIDG00008129001;Parent=OP359;Note=SL1:0,SL2:2.59509867927828,SL2:SL1-ratio:Inf,intercistronic distance:NA,downstream in operon
scaffold_24	.	operon	430269	434288	.	-	.	ID=OP360;Name=OP360;size=2;genes=GSOIDG00008146001,GSOIDG00008147001
scaffold_24	.	gene	430269	433191	.	-	.	ID=OP360.2;Name=GSOIDG00008146001;Parent=OP360;Note=SL1:0,SL2:1.37786993818426,SL2:SL1-ratio:Inf,intercistronic distance:NA,downstream in operon
scaffold_24	.	gene	433228	434288	.	-	.	ID=OP360.1;Name=GSOIDG00008147001;Parent=OP360;Note=SL1:0,SL2:0,SL2:SL1-ratio:NaN,intercistronic distance:37,upstream in operon
scaffold_24	.	operon	517727	529420	.	-	.	ID=OP361;Name=OP361;size=2;genes=GSOIDG00008168001,GSOIDG00008172001
scaffold_24	.	gene	517727	521527	.	-	.	ID=OP361.2;Name=GSOIDG00008168001;Parent=OP361;Note=SL1:0,SL2:1.51132020329738,SL2:SL1-ratio:Inf,intercistronic distance:NA,downstream in operon
scaffold_24	.	gene	528729	529420	.	-	.	ID=OP361.1;Name=GSOIDG00008172001;Parent=OP361;Note=SL1:0,SL2:0,SL2:SL1-ratio:NaN,intercistronic distance:7202,upstream in operon
scaffold_245	.	operon	36331	41338	.	-	.	ID=OP362;Name=OP362;size=2;genes=GSOIDG00007155001,GSOIDG00007156001
scaffold_245	.	gene	36331	38792	.	-	.	ID=OP362.2;Name=GSOIDG00007155001;Parent=OP362;Note=SL1:0,SL2:1.30371407247652,SL2:SL1-ratio:Inf,intercistronic distance:NA,downstream in operon
scaffold_245	.	gene	38826	41338	.	-	.	ID=OP362.1;Name=GSOIDG00007156001;Parent=OP362;Note=SL1:0,SL2:1.21178702152368,SL2:SL1-ratio:Inf,intercistronic distance:34,downstream in operon
scaffold_246	.	operon	2921	6198	.	-	.	ID=OP363;Name=OP363;size=2;genes=GSOIDG00007158001,GSOIDG00007159001
scaffold_246	.	gene	2921	5243	.	-	.	ID=OP363.2;Name=GSOIDG00007158001;Parent=OP363;Note=SL1:0,SL2:0.596037664138295,SL2:SL1-ratio:Inf,intercistronic distance:NA,downstream in operon
scaffold_246	.	gene	5278	6198	.	-	.	ID=OP363.1;Name=GSOIDG00007159001;Parent=OP363;Note=SL1:0,SL2:0,SL2:SL1-ratio:NaN,intercistronic distance:35,upstream in operon
scaffold_246	.	operon	6522	11366	.	+	.	ID=OP364;Name=OP364;size=2;genes=GSOIDG00007160001,GSOIDG00007161001
scaffold_246	.	gene	6522	9211	.	+	.	ID=OP364.1;Name=GSOIDG00007160001;Parent=OP364;Note=SL1:0,SL2:0,SL2:SL1-ratio:NaN,intercistronic distance:29,upstream in operon
scaffold_246	.	gene	9240	11366	.	+	.	ID=OP364.2;Name=GSOIDG00007161001;Parent=OP364;Note=SL1:0,SL2:0.708798541143418,SL2:SL1-ratio:Inf,intercistronic distance:NA,downstream in operon
scaffold_246	.	operon	11400	16470	.	+	.	ID=OP365;Name=OP365;size=2;genes=GSOIDG00007162001,GSOIDG00007163001
scaffold_246	.	gene	11400	12591	.	+	.	ID=OP365.1;Name=GSOIDG00007162001;Parent=OP365;Note=SL1:0,SL2:0,SL2:SL1-ratio:NaN,intercistronic distance:38,upstream in operon
scaffold_246	.	gene	12629	16470	.	+	.	ID=OP365.2;Name=GSOIDG00007163001;Parent=OP365;Note=SL1:0,SL2:0.389560192917253,SL2:SL1-ratio:Inf,intercistronic distance:NA,downstream in operon
scaffold_246	.	operon	20078	30445	.	+	.	ID=OP366;Name=OP366;size=2;genes=GSOIDG00007166001,GSOIDG00007168001
scaffold_246	.	gene	20078	23274	.	+	.	ID=OP366.1;Name=GSOIDG00007166001;Parent=OP366;Note=SL1:0,SL2:0,SL2:SL1-ratio:NaN,intercistronic distance:2138,upstream in operon
scaffold_246	.	gene	25412	30445	.	+	.	ID=OP366.2;Name=GSOIDG00007168001;Parent=OP366;Note=SL1:0,SL2:2.75952897776357,SL2:SL1-ratio:Inf,intercistronic distance:NA,downstream in operon
scaffold_248	.	operon	31860	34500	.	+	.	ID=OP367;Name=OP367;size=2;genes=GSOIDG00007185001,GSOIDG00007186001
scaffold_248	.	gene	31860	33269	.	+	.	ID=OP367.1;Name=GSOIDG00007185001;Parent=OP367;Note=SL1:0,SL2:0,SL2:SL1-ratio:NaN,intercistronic distance:223,upstream in operon
scaffold_248	.	gene	33492	34500	.	+	.	ID=OP367.2;Name=GSOIDG00007186001;Parent=OP367;Note=SL1:0,SL2:0.383875069160335,SL2:SL1-ratio:Inf,intercistronic distance:NA,downstream in operon
scaffold_25	.	operon	206843	210270	.	-	.	ID=OP368;Name=OP368;size=2;genes=GSOIDG00008216001,GSOIDG00008217001
scaffold_25	.	gene	206843	207920	.	-	.	ID=OP368.2;Name=GSOIDG00008216001;Parent=OP368;Note=SL1:0,SL2:1.45430700672222,SL2:SL1-ratio:Inf,intercistronic distance:NA,downstream in operon
scaffold_25	.	gene	207957	210270	.	-	.	ID=OP368.1;Name=GSOIDG00008217001;Parent=OP368;Note=SL1:0,SL2:0,SL2:SL1-ratio:NaN,intercistronic distance:37,upstream in operon
scaffold_25	.	operon	212215	216357	.	-	.	ID=OP369;Name=OP369;size=2;genes=GSOIDG00008219001,GSOIDG00008220001
scaffold_25	.	gene	212215	214597	.	-	.	ID=OP369.2;Name=GSOIDG00008219001;Parent=OP369;Note=SL1:0,SL2:0.477511966241815,SL2:SL1-ratio:Inf,intercistronic distance:NA,downstream in operon
scaffold_25	.	gene	214764	216357	.	-	.	ID=OP369.1;Name=GSOIDG00008220001;Parent=OP369;Note=SL1:0,SL2:0,SL2:SL1-ratio:NaN,intercistronic distance:167,upstream in operon
scaffold_25	.	operon	216479	218484	.	-	.	ID=OP370;Name=OP370;size=2;genes=GSOIDG00008221001,GSOIDG00008222001
scaffold_25	.	gene	216479	217309	.	-	.	ID=OP370.2;Name=GSOIDG00008221001;Parent=OP370;Note=SL1:0,SL2:0.345206956748675,SL2:SL1-ratio:Inf,intercistronic distance:NA,downstream in operon
scaffold_25	.	gene	217337	218484	.	-	.	ID=OP370.1;Name=GSOIDG00008222001;Parent=OP370;Note=SL1:0,SL2:0,SL2:SL1-ratio:NaN,intercistronic distance:28,upstream in operon
scaffold_25	.	operon	273946	282659	.	+	.	ID=OP371;Name=OP371;size=2;genes=GSOIDG00008240001,GSOIDG00008241001
scaffold_25	.	gene	273946	275231	.	+	.	ID=OP371.1;Name=GSOIDG00008240001;Parent=OP371;Note=SL1:0,SL2:0,SL2:SL1-ratio:NaN,intercistronic distance:3107,upstream in operon
scaffold_25	.	gene	278338	282659	.	+	.	ID=OP371.2;Name=GSOIDG00008241001;Parent=OP371;Note=SL1:0,SL2:0.655725808690247,SL2:SL1-ratio:Inf,intercistronic distance:NA,downstream in operon
scaffold_25	.	operon	322444	324575	.	-	.	ID=OP372;Name=OP372;size=2;genes=GSOIDG00008255001,GSOIDG00008256001
scaffold_25	.	gene	322444	322860	.	-	.	ID=OP372.2;Name=GSOIDG00008255001;Parent=OP372;Note=SL1:0,SL2:0.773694608307365,SL2:SL1-ratio:Inf,intercistronic distance:NA,downstream in operon
scaffold_25	.	gene	322904	324575	.	-	.	ID=OP372.1;Name=GSOIDG00008256001;Parent=OP372;Note=SL1:0,SL2:0,SL2:SL1-ratio:NaN,intercistronic distance:44,upstream in operon
scaffold_25	.	operon	330201	333391	.	-	.	ID=OP373;Name=OP373;size=2;genes=GSOIDG00008259001,GSOIDG00008260001
scaffold_25	.	gene	330201	331659	.	-	.	ID=OP373.2;Name=GSOIDG00008259001;Parent=OP373;Note=SL1:0,SL2:39.8021865365463,SL2:SL1-ratio:Inf,intercistronic distance:NA,downstream in operon
scaffold_25	.	gene	331691	333391	.	-	.	ID=OP373.1;Name=GSOIDG00008260001;Parent=OP373;Note=SL1:0,SL2:0,SL2:SL1-ratio:NaN,intercistronic distance:32,upstream in operon
scaffold_25	.	operon	333414	338056	.	-	.	ID=OP374;Name=OP374;size=3;genes=GSOIDG00008261001,GSOIDG00008262001,GSOIDG00008263001
scaffold_25	.	gene	333414	334770	.	-	.	ID=OP374.3;Name=GSOIDG00008261001;Parent=OP374;Note=SL1:0,SL2:0.272780867014276,SL2:SL1-ratio:Inf,intercistronic distance:NA,downstream in operon
scaffold_25	.	gene	334860	336353	.	-	.	ID=OP374.2;Name=GSOIDG00008262001;Parent=OP374;Note=SL1:0,SL2:0.141001701467532,SL2:SL1-ratio:Inf,intercistronic distance:90,downstream in operon
scaffold_25	.	gene	336383	338056	.	-	.	ID=OP374.1;Name=GSOIDG00008263001;Parent=OP374;Note=SL1:0,SL2:0,SL2:SL1-ratio:NaN,intercistronic distance:30,upstream in operon
scaffold_25	.	operon	341761	343433	.	-	.	ID=OP375;Name=OP375;size=2;genes=GSOIDG00008266001,GSOIDG00008267001
scaffold_25	.	gene	341761	342507	.	-	.	ID=OP375.2;Name=GSOIDG00008266001;Parent=OP375;Note=SL1:0,SL2:0.203994370948447,SL2:SL1-ratio:Inf,intercistronic distance:NA,downstream in operon
scaffold_25	.	gene	342537	343433	.	-	.	ID=OP375.1;Name=GSOIDG00008267001;Parent=OP375;Note=SL1:0,SL2:0,SL2:SL1-ratio:NaN,intercistronic distance:30,upstream in operon
scaffold_25	.	operon	346269	348772	.	-	.	ID=OP376;Name=OP376;size=2;genes=GSOIDG00008270001,GSOIDG00008271001
scaffold_25	.	gene	346269	348072	.	-	.	ID=OP376.2;Name=GSOIDG00008270001;Parent=OP376;Note=SL1:0,SL2:0.251802401590585,SL2:SL1-ratio:Inf,intercistronic distance:NA,downstream in operon
scaffold_25	.	gene	348102	348772	.	-	.	ID=OP376.1;Name=GSOIDG00008271001;Parent=OP376;Note=SL1:0,SL2:0,SL2:SL1-ratio:NaN,intercistronic distance:30,upstream in operon
scaffold_25	.	operon	381226	385911	.	+	.	ID=OP377;Name=OP377;size=2;genes=GSOIDG00008282001,GSOIDG00008283001
scaffold_25	.	gene	381226	384994	.	+	.	ID=OP377.1;Name=GSOIDG00008282001;Parent=OP377;Note=SL1:0,SL2:0,SL2:SL1-ratio:NaN,intercistronic distance:31,upstream in operon
scaffold_25	.	gene	385025	385911	.	+	.	ID=OP377.2;Name=GSOIDG00008283001;Parent=OP377;Note=SL1:0,SL2:1.27893348482116,SL2:SL1-ratio:Inf,intercistronic distance:NA,downstream in operon
scaffold_25	.	operon	386588	394125	.	+	.	ID=OP378;Name=OP378;size=2;genes=GSOIDG00008285001,GSOIDG00008287001
scaffold_25	.	gene	386588	388573	.	+	.	ID=OP378.1;Name=GSOIDG00008285001;Parent=OP378;Note=SL1:0,SL2:0,SL2:SL1-ratio:NaN,intercistronic distance:3199,upstream in operon
scaffold_25	.	gene	391772	394125	.	+	.	ID=OP378.2;Name=GSOIDG00008287001;Parent=OP378;Note=SL1:0,SL2:1.22167545349515,SL2:SL1-ratio:Inf,intercistronic distance:NA,downstream in operon
scaffold_251	.	operon	32102	33922	.	-	.	ID=OP379;Name=OP379;size=2;genes=GSOIDG00007218001,GSOIDG00007219001
scaffold_251	.	gene	32102	32572	.	-	.	ID=OP379.2;Name=GSOIDG00007218001;Parent=OP379;Note=SL1:0,SL2:0.426854453468148,SL2:SL1-ratio:Inf,intercistronic distance:NA,downstream in operon
scaffold_251	.	gene	32600	33922	.	-	.	ID=OP379.1;Name=GSOIDG00007219001;Parent=OP379;Note=SL1:0,SL2:0,SL2:SL1-ratio:NaN,intercistronic distance:28,upstream in operon
scaffold_253	.	operon	10403	16896	.	-	.	ID=OP380;Name=OP380;size=2;genes=GSOIDG00007235001,GSOIDG00007236001
scaffold_253	.	gene	10403	12190	.	-	.	ID=OP380.2;Name=GSOIDG00007235001;Parent=OP380;Note=SL1:0,SL2:0.345206956748675,SL2:SL1-ratio:Inf,intercistronic distance:NA,downstream in operon
scaffold_253	.	gene	12253	16896	.	-	.	ID=OP380.1;Name=GSOIDG00007236001;Parent=OP380;Note=SL1:0,SL2:0,SL2:SL1-ratio:NaN,intercistronic distance:63,upstream in operon
scaffold_253	.	operon	17193	33952	.	-	.	ID=OP381;Name=OP381;size=2;genes=GSOIDG00007237001,GSOIDG00007240001
scaffold_253	.	gene	17193	18162	.	-	.	ID=OP381.2;Name=GSOIDG00007237001;Parent=OP381;Note=SL1:0,SL2:0.425964909603227,SL2:SL1-ratio:Inf,intercistronic distance:NA,downstream in operon
scaffold_253	.	gene	33156	33952	.	-	.	ID=OP381.1;Name=GSOIDG00007240001;Parent=OP381;Note=SL1:0,SL2:0,SL2:SL1-ratio:NaN,intercistronic distance:14994,upstream in operon
scaffold_255	.	operon	38	8035	.	-	.	ID=OP382;Name=OP382;size=2;genes=GSOIDG00007249001,GSOIDG00007250001
scaffold_255	.	gene	38	6642	.	-	.	ID=OP382.2;Name=GSOIDG00007249001;Parent=OP382;Note=SL1:0,SL2:1.49398137897008,SL2:SL1-ratio:Inf,intercistronic distance:NA,downstream in operon
scaffold_255	.	gene	6673	8035	.	-	.	ID=OP382.1;Name=GSOIDG00007250001;Parent=OP382;Note=SL1:0,SL2:0,SL2:SL1-ratio:NaN,intercistronic distance:31,upstream in operon
scaffold_259	.	operon	17062	20348	.	+	.	ID=OP383;Name=OP383;size=2;genes=GSOIDG00007300001,GSOIDG00007301001
scaffold_259	.	gene	17062	17822	.	+	.	ID=OP383.1;Name=GSOIDG00007300001;Parent=OP383;Note=SL1:0,SL2:0,SL2:SL1-ratio:NaN,intercistronic distance:86,upstream in operon
scaffold_259	.	gene	17908	20348	.	+	.	ID=OP383.2;Name=GSOIDG00007301001;Parent=OP383;Note=SL1:0,SL2:0.218575269563416,SL2:SL1-ratio:Inf,intercistronic distance:NA,downstream in operon
scaffold_26	.	operon	35104	37669	.	-	.	ID=OP384;Name=OP384;size=2;genes=GSOIDG00008315001,GSOIDG00008316001
scaffold_26	.	gene	35104	36201	.	-	.	ID=OP384.2;Name=GSOIDG00008315001;Parent=OP384;Note=SL1:0,SL2:0.241955907620555,SL2:SL1-ratio:Inf,intercistronic distance:NA,downstream in operon
scaffold_26	.	gene	36389	37669	.	-	.	ID=OP384.1;Name=GSOIDG00008316001;Parent=OP384;Note=SL1:0,SL2:0,SL2:SL1-ratio:NaN,intercistronic distance:188,upstream in operon
scaffold_26	.	operon	69345	74663	.	+	.	ID=OP385;Name=OP385;size=2;genes=GSOIDG00008330001,GSOIDG00008331001
scaffold_26	.	gene	69345	71708	.	+	.	ID=OP385.1;Name=GSOIDG00008330001;Parent=OP385;Note=SL1:0,SL2:0,SL2:SL1-ratio:NaN,intercistronic distance:26,upstream in operon
scaffold_26	.	gene	71734	74663	.	+	.	ID=OP385.2;Name=GSOIDG00008331001;Parent=OP385;Note=SL1:0,SL2:0.292589641433853,SL2:SL1-ratio:Inf,intercistronic distance:NA,downstream in operon
scaffold_26	.	operon	118723	133864	.	+	.	ID=OP386;Name=OP386;size=2;genes=GSOIDG00008346001,GSOIDG00008348001
scaffold_26	.	gene	118723	121288	.	+	.	ID=OP386.1;Name=GSOIDG00008346001;Parent=OP386;Note=SL1:0,SL2:0,SL2:SL1-ratio:NaN,intercistronic distance:7328,upstream in operon
scaffold_26	.	gene	128616	133864	.	+	.	ID=OP386.2;Name=GSOIDG00008348001;Parent=OP386;Note=SL1:0,SL2:0.345206956748675,SL2:SL1-ratio:Inf,intercistronic distance:NA,downstream in operon
scaffold_26	.	operon	134027	141483	.	+	.	ID=OP387;Name=OP387;size=4;genes=GSOIDG00008349001,GSOIDG00008350001,GSOIDG00008351001,GSOIDG00008352001
scaffold_26	.	gene	134027	136406	.	+	.	ID=OP387.1;Name=GSOIDG00008349001;Parent=OP387;Note=SL1:0,SL2:0,SL2:SL1-ratio:NaN,intercistronic distance:31,upstream in operon
scaffold_26	.	gene	136437	137627	.	+	.	ID=OP387.2;Name=GSOIDG00008350001;Parent=OP387;Note=SL1:0,SL2:0.380772293789433,SL2:SL1-ratio:Inf,intercistronic distance:44,downstream in operon
scaffold_26	.	gene	137671	140015	.	+	.	ID=OP387.3;Name=GSOIDG00008351001;Parent=OP387;Note=SL1:0,SL2:0.467789321156599,SL2:SL1-ratio:Inf,intercistronic distance:32,downstream in operon
scaffold_26	.	gene	140047	141483	.	+	.	ID=OP387.4;Name=GSOIDG00008352001;Parent=OP387;Note=SL1:0,SL2:15.6058326643004,SL2:SL1-ratio:Inf,intercistronic distance:NA,downstream in operon
scaffold_26	.	operon	266580	268490	.	+	.	ID=OP388;Name=OP388;size=2;genes=GSOIDG00008397001,GSOIDG00008398001
scaffold_26	.	gene	266580	267731	.	+	.	ID=OP388.1;Name=GSOIDG00008397001;Parent=OP388;Note=SL1:0,SL2:0,SL2:SL1-ratio:NaN,intercistronic distance:32,upstream in operon
scaffold_26	.	gene	267763	268490	.	+	.	ID=OP388.2;Name=GSOIDG00008398001;Parent=OP388;Note=SL1:0,SL2:0.725685666252337,SL2:SL1-ratio:Inf,intercistronic distance:NA,downstream in operon
scaffold_26	.	operon	268500	284261	.	+	.	ID=OP389;Name=OP389;size=3;genes=GSOIDG00008399001,GSOIDG00008400001,GSOIDG00008402001
scaffold_26	.	gene	268500	270538	.	+	.	ID=OP389.1;Name=GSOIDG00008399001;Parent=OP389;Note=SL1:0,SL2:0,SL2:SL1-ratio:NaN,intercistronic distance:28,upstream in operon
scaffold_26	.	gene	270566	272302	.	+	.	ID=OP389.2;Name=GSOIDG00008400001;Parent=OP389;Note=SL1:0,SL2:1.10741983549516,SL2:SL1-ratio:Inf,intercistronic distance:1775,downstream in operon
scaffold_26	.	gene	274077	284261	.	+	.	ID=OP389.3;Name=GSOIDG00008402001;Parent=OP389;Note=SL1:0,SL2:0.25429944064295,SL2:SL1-ratio:Inf,intercistronic distance:NA,downstream in operon
scaffold_26	.	operon	393549	396957	.	-	.	ID=OP390;Name=OP390;size=2;genes=GSOIDG00008439001,GSOIDG00008440001
scaffold_26	.	gene	393549	395558	.	-	.	ID=OP390.2;Name=GSOIDG00008439001;Parent=OP390;Note=SL1:0,SL2:0.190386146894716,SL2:SL1-ratio:Inf,intercistronic distance:NA,downstream in operon
scaffold_26	.	gene	395600	396957	.	-	.	ID=OP390.1;Name=GSOIDG00008440001;Parent=OP390;Note=SL1:0,SL2:0,SL2:SL1-ratio:NaN,intercistronic distance:42,upstream in operon
scaffold_26	.	operon	401672	414801	.	-	.	ID=OP391;Name=OP391;size=3;genes=GSOIDG00008442001,GSOIDG00008443001,GSOIDG00008444001
scaffold_26	.	gene	401672	408161	.	-	.	ID=OP391.3;Name=GSOIDG00008442001;Parent=OP391;Note=SL1:0,SL2:5.04463919631048,SL2:SL1-ratio:Inf,intercistronic distance:NA,downstream in operon
scaffold_26	.	gene	410836	412147	.	-	.	ID=OP391.2;Name=GSOIDG00008443001;Parent=OP391;Note=SL1:0,SL2:0.644194898069855,SL2:SL1-ratio:Inf,intercistronic distance:2675,downstream in operon
scaffold_26	.	gene	412357	414801	.	-	.	ID=OP391.1;Name=GSOIDG00008444001;Parent=OP391;Note=SL1:0,SL2:0,SL2:SL1-ratio:NaN,intercistronic distance:210,upstream in operon
scaffold_26	.	operon	448856	454220	.	-	.	ID=OP392;Name=OP392;size=2;genes=GSOIDG00008453001,GSOIDG00008454001
scaffold_26	.	gene	448856	449951	.	-	.	ID=OP392.2;Name=GSOIDG00008453001;Parent=OP392;Note=SL1:0,SL2:0.251802401590585,SL2:SL1-ratio:Inf,intercistronic distance:NA,downstream in operon
scaffold_26	.	gene	451327	454220	.	-	.	ID=OP392.1;Name=GSOIDG00008454001;Parent=OP392;Note=SL1:0,SL2:0,SL2:SL1-ratio:NaN,intercistronic distance:1376,upstream in operon
scaffold_26	.	operon	501786	514893	.	+	.	ID=OP393;Name=OP393;size=2;genes=GSOIDG00008471001,GSOIDG00008480001
scaffold_26	.	gene	501786	502080	.	+	.	ID=OP393.1;Name=GSOIDG00008471001;Parent=OP393;Note=SL1:0,SL2:0,SL2:SL1-ratio:NaN,intercistronic distance:12189,upstream in operon
scaffold_26	.	gene	514269	514893	.	+	.	ID=OP393.2;Name=GSOIDG00008480001;Parent=OP393;Note=SL1:0,SL2:0.190386146894716,SL2:SL1-ratio:Inf,intercistronic distance:NA,downstream in operon
scaffold_26	.	operon	505292	511352	.	-	.	ID=OP394;Name=OP394;size=6;genes=GSOIDG00008473001,GSOIDG00008474001,GSOIDG00008475001,GSOIDG00008476001,GSOIDG00008477001,GSOIDG00008478001
scaffold_26	.	gene	505292	506058	.	-	.	ID=OP394.6;Name=GSOIDG00008473001;Parent=OP394;Note=SL1:0,SL2:0.316011183475774,SL2:SL1-ratio:Inf,intercistronic distance:NA,downstream in operon
scaffold_26	.	gene	506084	506750	.	-	.	ID=OP394.5;Name=GSOIDG00008474001;Parent=OP394;Note=SL1:0,SL2:5.17312623876431,SL2:SL1-ratio:Inf,intercistronic distance:26,downstream in operon
scaffold_26	.	gene	506778	508679	.	-	.	ID=OP394.4;Name=GSOIDG00008475001;Parent=OP394;Note=SL1:0,SL2:0.652215811890913,SL2:SL1-ratio:Inf,intercistronic distance:28,downstream in operon
scaffold_26	.	gene	508709	509583	.	-	.	ID=OP394.3;Name=GSOIDG00008476001;Parent=OP394;Note=SL1:0,SL2:51.8302676196794,SL2:SL1-ratio:Inf,intercistronic distance:30,downstream in operon
scaffold_26	.	gene	509610	510394	.	-	.	ID=OP394.2;Name=GSOIDG00008477001;Parent=OP394;Note=SL1:0,SL2:334.5715692116,SL2:SL1-ratio:Inf,intercistronic distance:27,downstream in operon
scaffold_26	.	gene	510598	511352	.	-	.	ID=OP394.1;Name=GSOIDG00008478001;Parent=OP394;Note=SL1:0,SL2:0,SL2:SL1-ratio:NaN,intercistronic distance:204,upstream in operon
scaffold_262	.	operon	32532	39592	.	-	.	ID=OP395;Name=OP395;size=2;genes=GSOIDG00007332001,GSOIDG00007333001
scaffold_262	.	gene	32532	38207	.	-	.	ID=OP395.2;Name=GSOIDG00007332001;Parent=OP395;Note=SL1:0,SL2:1.00386579832762,SL2:SL1-ratio:Inf,intercistronic distance:NA,downstream in operon
scaffold_262	.	gene	38369	39592	.	-	.	ID=OP395.1;Name=GSOIDG00007333001;Parent=OP395;Note=SL1:0,SL2:0,SL2:SL1-ratio:NaN,intercistronic distance:162,upstream in operon
scaffold_263	.	operon	7228	12202	.	+	.	ID=OP396;Name=OP396;size=2;genes=GSOIDG00007336001,GSOIDG00007338001
scaffold_263	.	gene	7228	8856	.	+	.	ID=OP396.1;Name=GSOIDG00007336001;Parent=OP396;Note=SL1:0,SL2:0,SL2:SL1-ratio:NaN,intercistronic distance:1420,upstream in operon
scaffold_263	.	gene	10276	12202	.	+	.	ID=OP396.2;Name=GSOIDG00007338001;Parent=OP396;Note=SL1:0,SL2:5.17520243254546,SL2:SL1-ratio:Inf,intercistronic distance:NA,downstream in operon
scaffold_263	.	operon	14493	22978	.	-	.	ID=OP397;Name=OP397;size=2;genes=GSOIDG00007339001,GSOIDG00007341001
scaffold_263	.	gene	14493	16749	.	-	.	ID=OP397.2;Name=GSOIDG00007339001;Parent=OP397;Note=SL1:0,SL2:0.218575269563416,SL2:SL1-ratio:Inf,intercistronic distance:NA,downstream in operon
scaffold_263	.	gene	20862	22978	.	-	.	ID=OP397.1;Name=GSOIDG00007341001;Parent=OP397;Note=SL1:0,SL2:0,SL2:SL1-ratio:NaN,intercistronic distance:4113,upstream in operon
scaffold_264	.	operon	20135	21808	.	+	.	ID=OP398;Name=OP398;size=1;genes=GSOIDG00007353001
scaffold_264	.	gene	20135	21808	.	+	.	ID=OP398.1;Name=GSOIDG00007353001;Parent=OP398;Note=SL1:0,SL2:0.605750432181615,SL2:SL1-ratio:Inf,intercistronic distance:NA,downstream in operon
scaffold_267	.	operon	9386	26092	.	-	.	ID=OP399;Name=OP399;size=2;genes=GSOIDG00007387001,GSOIDG00007392001
scaffold_267	.	gene	9386	12439	.	-	.	ID=OP399.2;Name=GSOIDG00007387001;Parent=OP399;Note=SL1:0,SL2:8.59022110965239,SL2:SL1-ratio:Inf,intercistronic distance:NA,downstream in operon
scaffold_267	.	gene	21423	26092	.	-	.	ID=OP399.1;Name=GSOIDG00007392001;Parent=OP399;Note=SL1:0,SL2:0,SL2:SL1-ratio:NaN,intercistronic distance:8984,upstream in operon
scaffold_267	.	operon	28839	31464	.	-	.	ID=OP400;Name=OP400;size=2;genes=GSOIDG00007394001,GSOIDG00007395001
scaffold_267	.	gene	28839	30018	.	-	.	ID=OP400.2;Name=GSOIDG00007394001;Parent=OP400;Note=SL1:0,SL2:1.66749555113143,SL2:SL1-ratio:Inf,intercistronic distance:NA,downstream in operon
scaffold_267	.	gene	30080	31464	.	-	.	ID=OP400.1;Name=GSOIDG00007395001;Parent=OP400;Note=SL1:0,SL2:0,SL2:SL1-ratio:NaN,intercistronic distance:62,upstream in operon
scaffold_267	.	operon	31497	35829	.	-	.	ID=OP401;Name=OP401;size=2;genes=GSOIDG00007396001,GSOIDG00007397001
scaffold_267	.	gene	31497	32905	.	-	.	ID=OP401.2;Name=GSOIDG00007396001;Parent=OP401;Note=SL1:0,SL2:0.260365848149642,SL2:SL1-ratio:Inf,intercistronic distance:NA,downstream in operon
scaffold_267	.	gene	32936	35829	.	-	.	ID=OP401.1;Name=GSOIDG00007397001;Parent=OP401;Note=SL1:0,SL2:0,SL2:SL1-ratio:NaN,intercistronic distance:31,upstream in operon
scaffold_277	.	operon	13277	15581	.	+	.	ID=OP402;Name=OP402;size=2;genes=GSOIDG00007473001,GSOIDG00007474001
scaffold_277	.	gene	13277	14467	.	+	.	ID=OP402.1;Name=GSOIDG00007473001;Parent=OP402;Note=SL1:0,SL2:0,SL2:SL1-ratio:NaN,intercistronic distance:13,upstream in operon
scaffold_277	.	gene	14480	15581	.	+	.	ID=OP402.2;Name=GSOIDG00007474001;Parent=OP402;Note=SL1:0,SL2:0.253047841083534,SL2:SL1-ratio:Inf,intercistronic distance:NA,downstream in operon
scaffold_28	.	operon	306780	319216	.	+	.	ID=OP403;Name=OP403;size=2;genes=GSOIDG00008685001,GSOIDG00008687001
scaffold_28	.	gene	306780	307864	.	+	.	ID=OP403.1;Name=GSOIDG00008685001;Parent=OP403;Note=SL1:0,SL2:0,SL2:SL1-ratio:NaN,intercistronic distance:9795,upstream in operon
scaffold_28	.	gene	317659	319216	.	+	.	ID=OP403.2;Name=GSOIDG00008687001;Parent=OP403;Note=SL1:0,SL2:0.292568753657109,SL2:SL1-ratio:Inf,intercistronic distance:NA,downstream in operon
scaffold_28	.	operon	340669	359647	.	-	.	ID=OP404;Name=OP404;size=2;genes=GSOIDG00008693001,GSOIDG00008695001
scaffold_28	.	gene	340669	343790	.	-	.	ID=OP404.2;Name=GSOIDG00008693001;Parent=OP404;Note=SL1:0,SL2:0.190386146894716,SL2:SL1-ratio:Inf,intercistronic distance:NA,downstream in operon
scaffold_28	.	gene	356005	359647	.	-	.	ID=OP404.1;Name=GSOIDG00008695001;Parent=OP404;Note=SL1:0,SL2:0,SL2:SL1-ratio:NaN,intercistronic distance:12215,upstream in operon
scaffold_28	.	operon	359690	369896	.	-	.	ID=OP405;Name=OP405;size=2;genes=GSOIDG00008696001,GSOIDG00008697001
scaffold_28	.	gene	359690	366409	.	-	.	ID=OP405.2;Name=GSOIDG00008696001;Parent=OP405;Note=SL1:0,SL2:0.292610530701867,SL2:SL1-ratio:Inf,intercistronic distance:NA,downstream in operon
scaffold_28	.	gene	366440	369896	.	-	.	ID=OP405.1;Name=GSOIDG00008697001;Parent=OP405;Note=SL1:0,SL2:0,SL2:SL1-ratio:NaN,intercistronic distance:31,upstream in operon
scaffold_28	.	operon	395861	401681	.	+	.	ID=OP406;Name=OP406;size=2;genes=GSOIDG00008702001,GSOIDG00008703001
scaffold_28	.	gene	395861	396870	.	+	.	ID=OP406.1;Name=GSOIDG00008702001;Parent=OP406;Note=SL1:0,SL2:0,SL2:SL1-ratio:NaN,intercistronic distance:297,upstream in operon
scaffold_28	.	gene	397167	401681	.	+	.	ID=OP406.2;Name=GSOIDG00008703001;Parent=OP406;Note=SL1:0,SL2:0.621819625031572,SL2:SL1-ratio:Inf,intercistronic distance:NA,downstream in operon
scaffold_28	.	operon	402247	409021	.	+	.	ID=OP407;Name=OP407;size=2;genes=GSOIDG00008704001,GSOIDG00008707001
scaffold_28	.	gene	402247	404156	.	+	.	ID=OP407.1;Name=GSOIDG00008704001;Parent=OP407;Note=SL1:0,SL2:0,SL2:SL1-ratio:NaN,intercistronic distance:1739,upstream in operon
scaffold_28	.	gene	405895	409021	.	+	.	ID=OP407.2;Name=GSOIDG00008707001;Parent=OP407;Note=SL1:0,SL2:1.45748278654565,SL2:SL1-ratio:Inf,intercistronic distance:NA,downstream in operon
scaffold_286	.	operon	14345	16593	.	+	.	ID=OP408;Name=OP408;size=2;genes=GSOIDG00007532001,GSOIDG00007533001
scaffold_286	.	gene	14345	15993	.	+	.	ID=OP408.1;Name=GSOIDG00007532001;Parent=OP408;Note=SL1:0,SL2:0,SL2:SL1-ratio:NaN,intercistronic distance:130,upstream in operon
scaffold_286	.	gene	16123	16593	.	+	.	ID=OP408.2;Name=GSOIDG00007533001;Parent=OP408;Note=SL1:0,SL2:0.279225085617118,SL2:SL1-ratio:Inf,intercistronic distance:NA,downstream in operon
scaffold_288	.	operon	30607	31781	.	+	.	ID=OP409;Name=OP409;size=2;genes=GSOIDG00007562001,GSOIDG00007563001
scaffold_288	.	gene	30607	31277	.	+	.	ID=OP409.1;Name=GSOIDG00007562001;Parent=OP409;Note=SL1:0,SL2:0,SL2:SL1-ratio:NaN,intercistronic distance:27,upstream in operon
scaffold_288	.	gene	31304	31781	.	+	.	ID=OP409.2;Name=GSOIDG00007563001;Parent=OP409;Note=SL1:0,SL2:6.29079207326975,SL2:SL1-ratio:Inf,intercistronic distance:NA,downstream in operon
scaffold_290	.	operon	4180	18043	.	-	.	ID=OP410;Name=OP410;size=5;genes=GSOIDG00007573001,GSOIDG00007574001,GSOIDG00007575001,GSOIDG00007576001,GSOIDG00007577001
scaffold_290	.	gene	4180	10886	.	-	.	ID=OP410.5;Name=GSOIDG00007573001;Parent=OP410;Note=SL1:0,SL2:0.256364237710004,SL2:SL1-ratio:Inf,intercistronic distance:NA,downstream in operon
scaffold_290	.	gene	10924	12967	.	-	.	ID=OP410.4;Name=GSOIDG00007574001;Parent=OP410;Note=SL1:0,SL2:0.494522343089602,SL2:SL1-ratio:Inf,intercistronic distance:38,downstream in operon
scaffold_290	.	gene	12998	13822	.	-	.	ID=OP410.3;Name=GSOIDG00007575001;Parent=OP410;Note=SL1:0,SL2:0.775436008212848,SL2:SL1-ratio:Inf,intercistronic distance:31,downstream in operon
scaffold_290	.	gene	13863	17376	.	-	.	ID=OP410.2;Name=GSOIDG00007576001;Parent=OP410;Note=SL1:0,SL2:8.26403651694596,SL2:SL1-ratio:Inf,intercistronic distance:41,downstream in operon
scaffold_290	.	gene	17410	18043	.	-	.	ID=OP410.1;Name=GSOIDG00007577001;Parent=OP410;Note=SL1:0,SL2:0,SL2:SL1-ratio:NaN,intercistronic distance:34,upstream in operon
scaffold_290	.	operon	19332	23757	.	-	.	ID=OP411;Name=OP411;size=5;genes=GSOIDG00007578001,GSOIDG00007579001,GSOIDG00007580001,GSOIDG00007581001,GSOIDG00007582001
scaffold_290	.	gene	19332	19963	.	-	.	ID=OP411.5;Name=GSOIDG00007578001;Parent=OP411;Note=SL1:0,SL2:10.6780952851741,SL2:SL1-ratio:Inf,intercistronic distance:NA,downstream in operon
scaffold_290	.	gene	20009	20739	.	-	.	ID=OP411.4;Name=GSOIDG00007579001;Parent=OP411;Note=SL1:0,SL2:0.452767293797581,SL2:SL1-ratio:Inf,intercistronic distance:46,downstream in operon
scaffold_290	.	gene	20752	21576	.	-	.	ID=OP411.3;Name=GSOIDG00007580001;Parent=OP411;Note=SL1:0,SL2:1.57387423209987,SL2:SL1-ratio:Inf,intercistronic distance:13,downstream in operon
scaffold_290	.	gene	21617	23090	.	-	.	ID=OP411.2;Name=GSOIDG00007581001;Parent=OP411;Note=SL1:0,SL2:8.63561014254425,SL2:SL1-ratio:Inf,intercistronic distance:41,downstream in operon
scaffold_290	.	gene	23124	23757	.	-	.	ID=OP411.1;Name=GSOIDG00007582001;Parent=OP411;Note=SL1:0,SL2:0,SL2:SL1-ratio:NaN,intercistronic distance:34,upstream in operon
scaffold_290	.	operon	24831	28869	.	-	.	ID=OP412;Name=OP412;size=3;genes=GSOIDG00007583001,GSOIDG00007584001,GSOIDG00007585001
scaffold_290	.	gene	24831	25462	.	-	.	ID=OP412.3;Name=GSOIDG00007583001;Parent=OP412;Note=SL1:0,SL2:0.252964637739978,SL2:SL1-ratio:Inf,intercistronic distance:NA,downstream in operon
scaffold_290	.	gene	25507	27245	.	-	.	ID=OP412.2;Name=GSOIDG00007584001;Parent=OP412;Note=SL1:0,SL2:0.220623589536549,SL2:SL1-ratio:Inf,intercistronic distance:45,downstream in operon
scaffold_290	.	gene	27272	28869	.	-	.	ID=OP412.1;Name=GSOIDG00007585001;Parent=OP412;Note=SL1:0,SL2:0,SL2:SL1-ratio:NaN,intercistronic distance:27,upstream in operon
scaffold_291	.	operon	20589	26026	.	-	.	ID=OP413;Name=OP413;size=1;genes=GSOIDG00007591001
scaffold_291	.	gene	20589	26026	.	-	.	ID=OP413.1;Name=GSOIDG00007591001;Parent=OP413;Note=SL1:0,SL2:0.332855353046359,SL2:SL1-ratio:Inf,intercistronic distance:NA,downstream in operon
scaffold_298	.	operon	5952	19459	.	+	.	ID=OP414;Name=OP414;size=2;genes=GSOIDG00007641001,GSOIDG00007647001
scaffold_298	.	gene	5952	7365	.	+	.	ID=OP414.1;Name=GSOIDG00007641001;Parent=OP414;Note=SL1:0,SL2:0,SL2:SL1-ratio:NaN,intercistronic distance:10706,upstream in operon
scaffold_298	.	gene	18071	19459	.	+	.	ID=OP414.2;Name=GSOIDG00007647001;Parent=OP414;Note=SL1:0,SL2:236.664986544559,SL2:SL1-ratio:Inf,intercistronic distance:NA,downstream in operon
scaffold_3	.	operon	227646	229409	.	-	.	ID=OP415;Name=OP415;size=2;genes=GSOIDG00008810001,GSOIDG00008811001
scaffold_3	.	gene	227646	228597	.	-	.	ID=OP415.2;Name=GSOIDG00008810001;Parent=OP415;Note=SL1:0,SL2:0.272780867014276,SL2:SL1-ratio:Inf,intercistronic distance:NA,downstream in operon
scaffold_3	.	gene	228627	229409	.	-	.	ID=OP415.1;Name=GSOIDG00008811001;Parent=OP415;Note=SL1:0,SL2:0,SL2:SL1-ratio:NaN,intercistronic distance:30,upstream in operon
scaffold_3	.	operon	242953	246990	.	-	.	ID=OP416;Name=OP416;size=2;genes=GSOIDG00008819001,GSOIDG00008820001
scaffold_3	.	gene	242953	245067	.	-	.	ID=OP416.2;Name=GSOIDG00008819001;Parent=OP416;Note=SL1:0,SL2:0.256364237710004,SL2:SL1-ratio:Inf,intercistronic distance:NA,downstream in operon
scaffold_3	.	gene	245379	246990	.	-	.	ID=OP416.1;Name=GSOIDG00008820001;Parent=OP416;Note=SL1:0,SL2:0,SL2:SL1-ratio:NaN,intercistronic distance:312,upstream in operon
scaffold_3	.	operon	262648	275524	.	-	.	ID=OP417;Name=OP417;size=2;genes=GSOIDG00008827001,GSOIDG00008830001
scaffold_3	.	gene	262648	267821	.	-	.	ID=OP417.2;Name=GSOIDG00008827001;Parent=OP417;Note=SL1:0,SL2:0.25429944064295,SL2:SL1-ratio:Inf,intercistronic distance:NA,downstream in operon
scaffold_3	.	gene	274745	275524	.	-	.	ID=OP417.1;Name=GSOIDG00008830001;Parent=OP417;Note=SL1:0,SL2:0,SL2:SL1-ratio:NaN,intercistronic distance:6924,upstream in operon
scaffold_3	.	operon	296892	302536	.	-	.	ID=OP418;Name=OP418;size=2;genes=GSOIDG00008841001,GSOIDG00008842001
scaffold_3	.	gene	296892	301082	.	-	.	ID=OP418.2;Name=GSOIDG00008841001;Parent=OP418;Note=SL1:0,SL2:0.504817908977839,SL2:SL1-ratio:Inf,intercistronic distance:NA,downstream in operon
scaffold_3	.	gene	301114	302536	.	-	.	ID=OP418.1;Name=GSOIDG00008842001;Parent=OP418;Note=SL1:0,SL2:0,SL2:SL1-ratio:NaN,intercistronic distance:32,upstream in operon
scaffold_3	.	operon	423684	441280	.	-	.	ID=OP419;Name=OP419;size=2;genes=GSOIDG00008876001,GSOIDG00008878001
scaffold_3	.	gene	423684	424857	.	-	.	ID=OP419.2;Name=GSOIDG00008876001;Parent=OP419;Note=SL1:0,SL2:0.238215139715562,SL2:SL1-ratio:Inf,intercistronic distance:NA,downstream in operon
scaffold_3	.	gene	438037	441280	.	-	.	ID=OP419.1;Name=GSOIDG00008878001;Parent=OP419;Note=SL1:0,SL2:0,SL2:SL1-ratio:NaN,intercistronic distance:13180,upstream in operon
scaffold_3	.	operon	577521	582187	.	-	.	ID=OP420;Name=OP420;size=2;genes=GSOIDG00008921001,GSOIDG00008922001
scaffold_3	.	gene	577521	580528	.	-	.	ID=OP420.2;Name=GSOIDG00008921001;Parent=OP420;Note=SL1:0,SL2:0.345206956748675,SL2:SL1-ratio:Inf,intercistronic distance:NA,downstream in operon
scaffold_3	.	gene	580568	582187	.	-	.	ID=OP420.1;Name=GSOIDG00008922001;Parent=OP420;Note=SL1:0,SL2:0,SL2:SL1-ratio:NaN,intercistronic distance:40,upstream in operon
scaffold_3	.	operon	621838	627314	.	-	.	ID=OP421;Name=OP421;size=2;genes=GSOIDG00008942001,GSOIDG00008943001
scaffold_3	.	gene	621838	625255	.	-	.	ID=OP421.2;Name=GSOIDG00008942001;Parent=OP421;Note=SL1:0,SL2:0.221853125917393,SL2:SL1-ratio:Inf,intercistronic distance:NA,downstream in operon
scaffold_3	.	gene	626396	627314	.	-	.	ID=OP421.1;Name=GSOIDG00008943001;Parent=OP421;Note=SL1:0,SL2:0,SL2:SL1-ratio:NaN,intercistronic distance:1141,upstream in operon
scaffold_3	.	operon	703039	705975	.	+	.	ID=OP422;Name=OP422;size=2;genes=GSOIDG00008958001,GSOIDG00008959001
scaffold_3	.	gene	703039	703786	.	+	.	ID=OP422.1;Name=GSOIDG00008958001;Parent=OP422;Note=SL1:0,SL2:0,SL2:SL1-ratio:NaN,intercistronic distance:31,upstream in operon
scaffold_3	.	gene	703817	705975	.	+	.	ID=OP422.2;Name=GSOIDG00008959001;Parent=OP422;Note=SL1:0,SL2:1.02794473381149,SL2:SL1-ratio:Inf,intercistronic distance:NA,downstream in operon
scaffold_3	.	operon	773818	778837	.	-	.	ID=OP423;Name=OP423;size=2;genes=GSOIDG00008983001,GSOIDG00008984001
scaffold_3	.	gene	773818	778121	.	-	.	ID=OP423.2;Name=GSOIDG00008983001;Parent=OP423;Note=SL1:0,SL2:0.334018842902427,SL2:SL1-ratio:Inf,intercistronic distance:NA,downstream in operon
scaffold_3	.	gene	778150	778837	.	-	.	ID=OP423.1;Name=GSOIDG00008984001;Parent=OP423;Note=SL1:0,SL2:0,SL2:SL1-ratio:NaN,intercistronic distance:29,upstream in operon
scaffold_3	.	operon	778882	782846	.	-	.	ID=OP424;Name=OP424;size=2;genes=GSOIDG00008985001,GSOIDG00008986001
scaffold_3	.	gene	778882	780463	.	-	.	ID=OP424.2;Name=GSOIDG00008985001;Parent=OP424;Note=SL1:0,SL2:0.376217368256232,SL2:SL1-ratio:Inf,intercistronic distance:NA,downstream in operon
scaffold_3	.	gene	780501	782846	.	-	.	ID=OP424.1;Name=GSOIDG00008986001;Parent=OP424;Note=SL1:0,SL2:0,SL2:SL1-ratio:NaN,intercistronic distance:38,upstream in operon
scaffold_3	.	operon	836944	848991	.	-	.	ID=OP425;Name=OP425;size=4;genes=GSOIDG00009001001,GSOIDG00009002001,GSOIDG00009003001,GSOIDG00009004001
scaffold_3	.	gene	836944	843264	.	-	.	ID=OP425.4;Name=GSOIDG00009001001;Parent=OP425;Note=SL1:0,SL2:0.331776363848836,SL2:SL1-ratio:Inf,intercistronic distance:NA,downstream in operon
scaffold_3	.	gene	843312	844185	.	-	.	ID=OP425.3;Name=GSOIDG00009002001;Parent=OP425;Note=SL1:0,SL2:0.331776363848836,SL2:SL1-ratio:Inf,intercistronic distance:48,downstream in operon
scaffold_3	.	gene	844193	846253	.	-	.	ID=OP425.2;Name=GSOIDG00009003001;Parent=OP425;Note=SL1:0,SL2:1.82421990454064,SL2:SL1-ratio:Inf,intercistronic distance:8,downstream in operon
scaffold_3	.	gene	846292	848991	.	-	.	ID=OP425.1;Name=GSOIDG00009004001;Parent=OP425;Note=SL1:0,SL2:0,SL2:SL1-ratio:NaN,intercistronic distance:39,upstream in operon
scaffold_3	.	operon	1048870	1054451	.	+	.	ID=OP426;Name=OP426;size=2;genes=GSOIDG00009058001,GSOIDG00009060001
scaffold_3	.	gene	1048870	1051243	.	+	.	ID=OP426.1;Name=GSOIDG00009058001;Parent=OP426;Note=SL1:0,SL2:0,SL2:SL1-ratio:NaN,intercistronic distance:1102,upstream in operon
scaffold_3	.	gene	1052345	1054451	.	+	.	ID=OP426.2;Name=GSOIDG00009060001;Parent=OP426;Note=SL1:0,SL2:2.84323312906553,SL2:SL1-ratio:Inf,intercistronic distance:NA,downstream in operon
scaffold_3	.	operon	1234557	1243114	.	+	.	ID=OP427;Name=OP427;size=3;genes=GSOIDG00009096001,GSOIDG00009097001,GSOIDG00009098001
scaffold_3	.	gene	1234557	1239413	.	+	.	ID=OP427.1;Name=GSOIDG00009096001;Parent=OP427;Note=SL1:0,SL2:0,SL2:SL1-ratio:NaN,intercistronic distance:54,upstream in operon
scaffold_3	.	gene	1239467	1240840	.	+	.	ID=OP427.2;Name=GSOIDG00009097001;Parent=OP427;Note=SL1:0,SL2:0.42147009928278,SL2:SL1-ratio:Inf,intercistronic distance:39,downstream in operon
scaffold_3	.	gene	1240879	1243114	.	+	.	ID=OP427.3;Name=GSOIDG00009098001;Parent=OP427;Note=SL1:0,SL2:0.324625357683536,SL2:SL1-ratio:Inf,intercistronic distance:NA,downstream in operon
scaffold_3	.	operon	1319249	1329658	.	+	.	ID=OP428;Name=OP428;size=2;genes=GSOIDG00009119001,GSOIDG00009121001
scaffold_3	.	gene	1319249	1324355	.	+	.	ID=OP428.1;Name=GSOIDG00009119001;Parent=OP428;Note=SL1:0,SL2:0,SL2:SL1-ratio:NaN,intercistronic distance:2837,upstream in operon
scaffold_3	.	gene	1327192	1329658	.	+	.	ID=OP428.2;Name=GSOIDG00009121001;Parent=OP428;Note=SL1:0,SL2:3.94384743310825,SL2:SL1-ratio:Inf,intercistronic distance:NA,downstream in operon
scaffold_3	.	operon	1330147	1332116	.	+	.	ID=OP429;Name=OP429;size=2;genes=GSOIDG00009123001,GSOIDG00009124001
scaffold_3	.	gene	1330147	1331147	.	+	.	ID=OP429.1;Name=GSOIDG00009123001;Parent=OP429;Note=SL1:0,SL2:0,SL2:SL1-ratio:NaN,intercistronic distance:29,upstream in operon
scaffold_3	.	gene	1331176	1332116	.	+	.	ID=OP429.2;Name=GSOIDG00009124001;Parent=OP429;Note=SL1:0,SL2:0.408693489026068,SL2:SL1-ratio:Inf,intercistronic distance:NA,downstream in operon
scaffold_3	.	operon	1332148	1339343	.	+	.	ID=OP430;Name=OP430;size=2;genes=GSOIDG00009125001,GSOIDG00009127001
scaffold_3	.	gene	1332148	1334753	.	+	.	ID=OP430.1;Name=GSOIDG00009125001;Parent=OP430;Note=SL1:0,SL2:0,SL2:SL1-ratio:NaN,intercistronic distance:1342,upstream in operon
scaffold_3	.	gene	1336095	1339343	.	+	.	ID=OP430.2;Name=GSOIDG00009127001;Parent=OP430;Note=SL1:0,SL2:0.568031134639652,SL2:SL1-ratio:Inf,intercistronic distance:NA,downstream in operon
scaffold_3	.	operon	1402982	1405502	.	+	.	ID=OP431;Name=OP431;size=2;genes=GSOIDG00009154001,GSOIDG00009155001
scaffold_3	.	gene	1402982	1405160	.	+	.	ID=OP431.1;Name=GSOIDG00009154001;Parent=OP431;Note=SL1:0,SL2:0,SL2:SL1-ratio:NaN,intercistronic distance:40,upstream in operon
scaffold_3	.	gene	1405200	1405502	.	+	.	ID=OP431.2;Name=GSOIDG00009155001;Parent=OP431;Note=SL1:0,SL2:18.8707530357678,SL2:SL1-ratio:Inf,intercistronic distance:NA,downstream in operon
scaffold_3	.	operon	1560627	1569771	.	-	.	ID=OP432;Name=OP432;size=2;genes=GSOIDG00009195001,GSOIDG00009196001
scaffold_3	.	gene	1560627	1563040	.	-	.	ID=OP432.2;Name=GSOIDG00009195001;Parent=OP432;Note=SL1:0,SL2:0.218575269563416,SL2:SL1-ratio:Inf,intercistronic distance:NA,downstream in operon
scaffold_3	.	gene	1568035	1569771	.	-	.	ID=OP432.1;Name=GSOIDG00009196001;Parent=OP432;Note=SL1:0,SL2:0,SL2:SL1-ratio:NaN,intercistronic distance:4995,upstream in operon
scaffold_3	.	operon	1573570	1575613	.	-	.	ID=OP433;Name=OP433;size=2;genes=GSOIDG00009200001,GSOIDG00009201001
scaffold_3	.	gene	1573570	1574298	.	-	.	ID=OP433.2;Name=GSOIDG00009200001;Parent=OP433;Note=SL1:0,SL2:1.06298218434741,SL2:SL1-ratio:Inf,intercistronic distance:NA,downstream in operon
scaffold_3	.	gene	1574329	1575613	.	-	.	ID=OP433.1;Name=GSOIDG00009201001;Parent=OP433;Note=SL1:0,SL2:0,SL2:SL1-ratio:NaN,intercistronic distance:31,upstream in operon
scaffold_3	.	operon	1575642	1580715	.	-	.	ID=OP434;Name=OP434;size=2;genes=GSOIDG00009202001,GSOIDG00009203001
scaffold_3	.	gene	1575642	1579459	.	-	.	ID=OP434.2;Name=GSOIDG00009202001;Parent=OP434;Note=SL1:0,SL2:0.272763762997595,SL2:SL1-ratio:Inf,intercistronic distance:NA,downstream in operon
scaffold_3	.	gene	1579496	1580715	.	-	.	ID=OP434.1;Name=GSOIDG00009203001;Parent=OP434;Note=SL1:0,SL2:0,SL2:SL1-ratio:NaN,intercistronic distance:37,upstream in operon
scaffold_3	.	operon	1596739	1604758	.	-	.	ID=OP435;Name=OP435;size=2;genes=GSOIDG00009211001,GSOIDG00009212001
scaffold_3	.	gene	1596739	1601337	.	-	.	ID=OP435.2;Name=GSOIDG00009211001;Parent=OP435;Note=SL1:0,SL2:0.357757757520459,SL2:SL1-ratio:Inf,intercistronic distance:NA,downstream in operon
scaffold_3	.	gene	1601980	1604758	.	-	.	ID=OP435.1;Name=GSOIDG00009212001;Parent=OP435;Note=SL1:0,SL2:0,SL2:SL1-ratio:NaN,intercistronic distance:643,upstream in operon
scaffold_3	.	operon	1612667	1643686	.	-	.	ID=OP436;Name=OP436;size=2;genes=GSOIDG00009215001,GSOIDG00009220001
scaffold_3	.	gene	1612667	1616612	.	-	.	ID=OP436.2;Name=GSOIDG00009215001;Parent=OP436;Note=SL1:0,SL2:0.266477716200699,SL2:SL1-ratio:Inf,intercistronic distance:NA,downstream in operon
scaffold_3	.	gene	1642801	1643686	.	-	.	ID=OP436.1;Name=GSOIDG00009220001;Parent=OP436;Note=SL1:0,SL2:0,SL2:SL1-ratio:NaN,intercistronic distance:26189,upstream in operon
scaffold_3	.	operon	1681120	1683082	.	-	.	ID=OP437;Name=OP437;size=2;genes=GSOIDG00009226001,GSOIDG00009227001
scaffold_3	.	gene	1681120	1682413	.	-	.	ID=OP437.2;Name=GSOIDG00009226001;Parent=OP437;Note=SL1:0,SL2:0.141001701467532,SL2:SL1-ratio:Inf,intercistronic distance:NA,downstream in operon
scaffold_3	.	gene	1682449	1683082	.	-	.	ID=OP437.1;Name=GSOIDG00009227001;Parent=OP437;Note=SL1:0,SL2:0,SL2:SL1-ratio:NaN,intercistronic distance:36,upstream in operon
scaffold_3	.	operon	1689403	1692672	.	+	.	ID=OP438;Name=OP438;size=3;genes=GSOIDG00009232001,GSOIDG00009233001,GSOIDG00009234001
scaffold_3	.	gene	1689403	1691285	.	+	.	ID=OP438.1;Name=GSOIDG00009232001;Parent=OP438;Note=SL1:0,SL2:0,SL2:SL1-ratio:NaN,intercistronic distance:27,upstream in operon
scaffold_3	.	gene	1691312	1691802	.	+	.	ID=OP438.2;Name=GSOIDG00009233001;Parent=OP438;Note=SL1:0,SL2:5.07162268539258,SL2:SL1-ratio:Inf,intercistronic distance:41,downstream in operon
scaffold_3	.	gene	1691843	1692672	.	+	.	ID=OP438.3;Name=GSOIDG00009234001;Parent=OP438;Note=SL1:0,SL2:7.69815136465412,SL2:SL1-ratio:Inf,intercistronic distance:NA,downstream in operon
scaffold_3	.	operon	1692693	1698005	.	+	.	ID=OP439;Name=OP439;size=3;genes=GSOIDG00009235001,GSOIDG00009236001,GSOIDG00009237001
scaffold_3	.	gene	1692693	1695141	.	+	.	ID=OP439.1;Name=GSOIDG00009235001;Parent=OP439;Note=SL1:0,SL2:0,SL2:SL1-ratio:NaN,intercistronic distance:31,upstream in operon
scaffold_3	.	gene	1695172	1695816	.	+	.	ID=OP439.2;Name=GSOIDG00009236001;Parent=OP439;Note=SL1:0,SL2:13.3762673438603,SL2:SL1-ratio:Inf,intercistronic distance:28,downstream in operon
scaffold_3	.	gene	1695844	1698005	.	+	.	ID=OP439.3;Name=GSOIDG00009237001;Parent=OP439;Note=SL1:0,SL2:0.492011639402428,SL2:SL1-ratio:Inf,intercistronic distance:NA,downstream in operon
scaffold_3	.	operon	1700711	1709271	.	+	.	ID=OP440;Name=OP440;size=3;genes=GSOIDG00009240001,GSOIDG00009242001,GSOIDG00009243001
scaffold_3	.	gene	1700711	1703818	.	+	.	ID=OP440.1;Name=GSOIDG00009240001;Parent=OP440;Note=SL1:0,SL2:0,SL2:SL1-ratio:NaN,intercistronic distance:861,upstream in operon
scaffold_3	.	gene	1704679	1704999	.	+	.	ID=OP440.2;Name=GSOIDG00009242001;Parent=OP440;Note=SL1:0,SL2:1.18932429254674,SL2:SL1-ratio:Inf,intercistronic distance:1420,downstream in operon
scaffold_3	.	gene	1706419	1709271	.	+	.	ID=OP440.3;Name=GSOIDG00009243001;Parent=OP440;Note=SL1:0,SL2:0.218575269563416,SL2:SL1-ratio:Inf,intercistronic distance:NA,downstream in operon
scaffold_3	.	operon	1744610	1796174	.	+	.	ID=OP441;Name=OP441;size=2;genes=GSOIDG00009251001,GSOIDG00009270001
scaffold_3	.	gene	1744610	1745175	.	+	.	ID=OP441.1;Name=GSOIDG00009251001;Parent=OP441;Note=SL1:0,SL2:0,SL2:SL1-ratio:NaN,intercistronic distance:50481,upstream in operon
scaffold_3	.	gene	1795656	1796174	.	+	.	ID=OP441.2;Name=GSOIDG00009270001;Parent=OP441;Note=SL1:0,SL2:0.441354012758381,SL2:SL1-ratio:Inf,intercistronic distance:NA,downstream in operon
scaffold_3	.	operon	1757343	1760496	.	-	.	ID=OP442;Name=OP442;size=2;genes=GSOIDG00009256001,GSOIDG00009257001
scaffold_3	.	gene	1757343	1758661	.	-	.	ID=OP442.2;Name=GSOIDG00009256001;Parent=OP442;Note=SL1:0,SL2:0.251802401590585,SL2:SL1-ratio:Inf,intercistronic distance:NA,downstream in operon
scaffold_3	.	gene	1758688	1760496	.	-	.	ID=OP442.1;Name=GSOIDG00009257001;Parent=OP442;Note=SL1:0,SL2:0,SL2:SL1-ratio:NaN,intercistronic distance:27,upstream in operon
scaffold_3	.	operon	1760527	1767388	.	-	.	ID=OP443;Name=OP443;size=2;genes=GSOIDG00009258001,GSOIDG00009259001
scaffold_3	.	gene	1760527	1765284	.	-	.	ID=OP443.2;Name=GSOIDG00009258001;Parent=OP443;Note=SL1:0,SL2:1.14503086678659,SL2:SL1-ratio:Inf,intercistronic distance:NA,downstream in operon
scaffold_3	.	gene	1765331	1767388	.	-	.	ID=OP443.1;Name=GSOIDG00009259001;Parent=OP443;Note=SL1:0,SL2:0,SL2:SL1-ratio:NaN,intercistronic distance:47,upstream in operon
scaffold_3	.	operon	1788812	1793825	.	-	.	ID=OP444;Name=OP444;size=3;genes=GSOIDG00009266001,GSOIDG00009267001,GSOIDG00009268001
scaffold_3	.	gene	1788812	1790897	.	-	.	ID=OP444.3;Name=GSOIDG00009266001;Parent=OP444;Note=SL1:0,SL2:1.15687240754479,SL2:SL1-ratio:Inf,intercistronic distance:NA,downstream in operon
scaffold_3	.	gene	1790924	1792948	.	-	.	ID=OP444.2;Name=GSOIDG00009267001;Parent=OP444;Note=SL1:0,SL2:0.25429944064295,SL2:SL1-ratio:Inf,intercistronic distance:27,downstream in operon
scaffold_3	.	gene	1792974	1793825	.	-	.	ID=OP444.1;Name=GSOIDG00009268001;Parent=OP444;Note=SL1:0,SL2:0,SL2:SL1-ratio:NaN,intercistronic distance:26,upstream in operon
scaffold_3	.	operon	1793839	1799885	.	-	.	ID=OP445;Name=OP445;size=2;genes=GSOIDG00009269001,GSOIDG00009271001
scaffold_3	.	gene	1793839	1795175	.	-	.	ID=OP445.2;Name=GSOIDG00009269001;Parent=OP445;Note=SL1:0,SL2:49.3079750370247,SL2:SL1-ratio:Inf,intercistronic distance:NA,downstream in operon
scaffold_3	.	gene	1796180	1799885	.	-	.	ID=OP445.1;Name=GSOIDG00009271001;Parent=OP445;Note=SL1:0,SL2:0,SL2:SL1-ratio:NaN,intercistronic distance:1005,upstream in operon
scaffold_3	.	operon	1818214	1835923	.	-	.	ID=OP446;Name=OP446;size=3;genes=GSOIDG00009276001,GSOIDG00009277001,GSOIDG00009281001
scaffold_3	.	gene	1818214	1821374	.	-	.	ID=OP446.3;Name=GSOIDG00009276001;Parent=OP446;Note=SL1:0,SL2:1.00730987406542,SL2:SL1-ratio:Inf,intercistronic distance:NA,downstream in operon
scaffold_3	.	gene	1821694	1824627	.	-	.	ID=OP446.2;Name=GSOIDG00009277001;Parent=OP446;Note=SL1:0,SL2:0.218575269563416,SL2:SL1-ratio:Inf,intercistronic distance:320,downstream in operon
scaffold_3	.	gene	1834834	1835923	.	-	.	ID=OP446.1;Name=GSOIDG00009281001;Parent=OP446;Note=SL1:0,SL2:0,SL2:SL1-ratio:NaN,intercistronic distance:10207,upstream in operon
scaffold_3	.	operon	1871192	1878958	.	+	.	ID=OP447;Name=OP447;size=6;genes=GSOIDG00009296001,GSOIDG00009297001,GSOIDG00009298001,GSOIDG00009299001,GSOIDG00009300001,GSOIDG00009301001
scaffold_3	.	gene	1871192	1872656	.	+	.	ID=OP447.1;Name=GSOIDG00009296001;Parent=OP447;Note=SL1:0,SL2:0,SL2:SL1-ratio:NaN,intercistronic distance:38,upstream in operon
scaffold_3	.	gene	1872694	1873365	.	+	.	ID=OP447.2;Name=GSOIDG00009297001;Parent=OP447;Note=SL1:0,SL2:301.288392984753,SL2:SL1-ratio:Inf,intercistronic distance:25,downstream in operon
scaffold_3	.	gene	1873390	1874133	.	+	.	ID=OP447.3;Name=GSOIDG00009298001;Parent=OP447;Note=SL1:0,SL2:2098.34193345618,SL2:SL1-ratio:Inf,intercistronic distance:106,downstream in operon
scaffold_3	.	gene	1874239	1876105	.	+	.	ID=OP447.4;Name=GSOIDG00009299001;Parent=OP447;Note=SL1:0,SL2:0.320295491808923,SL2:SL1-ratio:Inf,intercistronic distance:28,downstream in operon
scaffold_3	.	gene	1876133	1878505	.	+	.	ID=OP447.5;Name=GSOIDG00009300001;Parent=OP447;Note=SL1:0,SL2:0.354300104943691,SL2:SL1-ratio:Inf,intercistronic distance:36,downstream in operon
scaffold_3	.	gene	1878541	1878958	.	+	.	ID=OP447.6;Name=GSOIDG00009301001;Parent=OP447;Note=SL1:0,SL2:1.0320160379918,SL2:SL1-ratio:Inf,intercistronic distance:NA,downstream in operon
scaffold_3	.	operon	1920372	1958986	.	+	.	ID=OP448;Name=OP448;size=4;genes=GSOIDG00009314001,GSOIDG00009323001,GSOIDG00009324001,GSOIDG00009325001
scaffold_3	.	gene	1920372	1920644	.	+	.	ID=OP448.1;Name=GSOIDG00009314001;Parent=OP448;Note=SL1:0,SL2:0,SL2:SL1-ratio:NaN,intercistronic distance:27638,upstream in operon
scaffold_3	.	gene	1948282	1953780	.	+	.	ID=OP448.2;Name=GSOIDG00009323001;Parent=OP448;Note=SL1:0,SL2:0.934139289234389,SL2:SL1-ratio:Inf,intercistronic distance:1077,downstream in operon
scaffold_3	.	gene	1954857	1957630	.	+	.	ID=OP448.3;Name=GSOIDG00009324001;Parent=OP448;Note=SL1:0,SL2:0.33125810947261,SL2:SL1-ratio:Inf,intercistronic distance:26,downstream in operon
scaffold_3	.	gene	1957656	1958986	.	+	.	ID=OP448.4;Name=GSOIDG00009325001;Parent=OP448;Note=SL1:0,SL2:0.37654123210551,SL2:SL1-ratio:Inf,intercistronic distance:NA,downstream in operon
scaffold_3	.	operon	1937983	1945702	.	-	.	ID=OP449;Name=OP449;size=3;genes=GSOIDG00009319001,GSOIDG00009320001,GSOIDG00009321001
scaffold_3	.	gene	1937983	1940898	.	-	.	ID=OP449.3;Name=GSOIDG00009319001;Parent=OP449;Note=SL1:0,SL2:0.468265761833156,SL2:SL1-ratio:Inf,intercistronic distance:NA,downstream in operon
scaffold_3	.	gene	1941795	1944698	.	-	.	ID=OP449.2;Name=GSOIDG00009320001;Parent=OP449;Note=SL1:0,SL2:0.931134967155244,SL2:SL1-ratio:Inf,intercistronic distance:897,downstream in operon
scaffold_3	.	gene	1944740	1945702	.	-	.	ID=OP449.1;Name=GSOIDG00009321001;Parent=OP449;Note=SL1:0,SL2:0,SL2:SL1-ratio:NaN,intercistronic distance:42,upstream in operon
scaffold_3	.	operon	1968654	1973575	.	+	.	ID=OP450;Name=OP450;size=2;genes=GSOIDG00009331001,GSOIDG00009333001
scaffold_3	.	gene	1968654	1970647	.	+	.	ID=OP450.1;Name=GSOIDG00009331001;Parent=OP450;Note=SL1:0,SL2:0,SL2:SL1-ratio:NaN,intercistronic distance:2117,upstream in operon
scaffold_3	.	gene	1972764	1973575	.	+	.	ID=OP450.2;Name=GSOIDG00009333001;Parent=OP450;Note=SL1:0,SL2:0.141001701467532,SL2:SL1-ratio:Inf,intercistronic distance:NA,downstream in operon
scaffold_3	.	operon	1973606	1983056	.	+	.	ID=OP451;Name=OP451;size=2;genes=GSOIDG00009334001,GSOIDG00009337001
scaffold_3	.	gene	1973606	1975598	.	+	.	ID=OP451.1;Name=GSOIDG00009334001;Parent=OP451;Note=SL1:0,SL2:0,SL2:SL1-ratio:NaN,intercistronic distance:5584,upstream in operon
scaffold_3	.	gene	1981182	1983056	.	+	.	ID=OP451.2;Name=GSOIDG00009337001;Parent=OP451;Note=SL1:0,SL2:79.7138090610486,SL2:SL1-ratio:Inf,intercistronic distance:NA,downstream in operon
scaffold_3	.	operon	1983105	1989828	.	+	.	ID=OP452;Name=OP452;size=2;genes=GSOIDG00009338001,GSOIDG00009340001
scaffold_3	.	gene	1983105	1984051	.	+	.	ID=OP452.1;Name=GSOIDG00009338001;Parent=OP452;Note=SL1:0,SL2:0,SL2:SL1-ratio:NaN,intercistronic distance:1905,upstream in operon
scaffold_3	.	gene	1985956	1989828	.	+	.	ID=OP452.2;Name=GSOIDG00009340001;Parent=OP452;Note=SL1:0,SL2:0.555313712940618,SL2:SL1-ratio:Inf,intercistronic distance:NA,downstream in operon
scaffold_3	.	operon	2015534	2026419	.	-	.	ID=OP453;Name=OP453;size=2;genes=GSOIDG00009351001,GSOIDG00009352001
scaffold_3	.	gene	2015534	2019320	.	-	.	ID=OP453.2;Name=GSOIDG00009351001;Parent=OP453;Note=SL1:0,SL2:1.05523132801341,SL2:SL1-ratio:Inf,intercistronic distance:NA,downstream in operon
scaffold_3	.	gene	2020525	2026419	.	-	.	ID=OP453.1;Name=GSOIDG00009352001;Parent=OP453;Note=SL1:0,SL2:0,SL2:SL1-ratio:NaN,intercistronic distance:1205,upstream in operon
scaffold_3	.	operon	2032781	2034668	.	-	.	ID=OP454;Name=OP454;size=2;genes=GSOIDG00009354001,GSOIDG00009355001
scaffold_3	.	gene	2032781	2033164	.	-	.	ID=OP454.2;Name=GSOIDG00009354001;Parent=OP454;Note=SL1:0,SL2:3.96362866716757,SL2:SL1-ratio:Inf,intercistronic distance:NA,downstream in operon
scaffold_3	.	gene	2033193	2034668	.	-	.	ID=OP454.1;Name=GSOIDG00009355001;Parent=OP454;Note=SL1:0,SL2:0,SL2:SL1-ratio:NaN,intercistronic distance:29,upstream in operon
scaffold_3	.	operon	2034794	2037824	.	-	.	ID=OP455;Name=OP455;size=2;genes=GSOIDG00009356001,GSOIDG00009357001
scaffold_3	.	gene	2034794	2036321	.	-	.	ID=OP455.2;Name=GSOIDG00009356001;Parent=OP455;Note=SL1:0,SL2:0.877831592105602,SL2:SL1-ratio:Inf,intercistronic distance:NA,downstream in operon
scaffold_3	.	gene	2036351	2037824	.	-	.	ID=OP455.1;Name=GSOIDG00009357001;Parent=OP455;Note=SL1:0,SL2:0,SL2:SL1-ratio:NaN,intercistronic distance:30,upstream in operon
scaffold_3	.	operon	2106572	2112075	.	-	.	ID=OP456;Name=OP456;size=3;genes=GSOIDG00009378001,GSOIDG00009379001,GSOIDG00009380001
scaffold_3	.	gene	2106572	2108953	.	-	.	ID=OP456.3;Name=GSOIDG00009378001;Parent=OP456;Note=SL1:0,SL2:0.163843738507159,SL2:SL1-ratio:Inf,intercistronic distance:NA,downstream in operon
scaffold_3	.	gene	2109479	2111201	.	-	.	ID=OP456.2;Name=GSOIDG00009379001;Parent=OP456;Note=SL1:0,SL2:0.339859101264662,SL2:SL1-ratio:Inf,intercistronic distance:526,downstream in operon
scaffold_3	.	gene	2111298	2112075	.	-	.	ID=OP456.1;Name=GSOIDG00009380001;Parent=OP456;Note=SL1:0,SL2:0,SL2:SL1-ratio:NaN,intercistronic distance:97,upstream in operon
scaffold_3	.	operon	2146123	2150140	.	-	.	ID=OP457;Name=OP457;size=2;genes=GSOIDG00009397001,GSOIDG00009398001
scaffold_3	.	gene	2146123	2148776	.	-	.	ID=OP457.2;Name=GSOIDG00009397001;Parent=OP457;Note=SL1:0,SL2:3.1155579983524,SL2:SL1-ratio:Inf,intercistronic distance:NA,downstream in operon
scaffold_3	.	gene	2148808	2150140	.	-	.	ID=OP457.1;Name=GSOIDG00009398001;Parent=OP457;Note=SL1:0,SL2:0,SL2:SL1-ratio:NaN,intercistronic distance:32,upstream in operon
scaffold_3	.	operon	2224202	2232453	.	-	.	ID=OP458;Name=OP458;size=3;genes=GSOIDG00009417001,GSOIDG00009418001,GSOIDG00009419001
scaffold_3	.	gene	2224202	2227555	.	-	.	ID=OP458.3;Name=GSOIDG00009417001;Parent=OP458;Note=SL1:0,SL2:2.31641031934289,SL2:SL1-ratio:Inf,intercistronic distance:NA,downstream in operon
scaffold_3	.	gene	2228044	2229770	.	-	.	ID=OP458.2;Name=GSOIDG00009418001;Parent=OP458;Note=SL1:0,SL2:3.02609945431462,SL2:SL1-ratio:Inf,intercistronic distance:489,downstream in operon
scaffold_3	.	gene	2229800	2232453	.	-	.	ID=OP458.1;Name=GSOIDG00009419001;Parent=OP458;Note=SL1:0,SL2:0,SL2:SL1-ratio:NaN,intercistronic distance:30,upstream in operon
scaffold_3	.	operon	2233306	2239717	.	-	.	ID=OP459;Name=OP459;size=2;genes=GSOIDG00009421001,GSOIDG00009422001
scaffold_3	.	gene	2233306	2236920	.	-	.	ID=OP459.2;Name=GSOIDG00009421001;Parent=OP459;Note=SL1:0,SL2:2.10059351242899,SL2:SL1-ratio:Inf,intercistronic distance:NA,downstream in operon
scaffold_3	.	gene	2236947	2239717	.	-	.	ID=OP459.1;Name=GSOIDG00009422001;Parent=OP459;Note=SL1:0,SL2:0,SL2:SL1-ratio:NaN,intercistronic distance:27,upstream in operon
scaffold_3	.	operon	2245240	2263993	.	-	.	ID=OP460;Name=OP460;size=3;genes=GSOIDG00009425001,GSOIDG00009426001,GSOIDG00009431001
scaffold_3	.	gene	2245240	2246106	.	-	.	ID=OP460.3;Name=GSOIDG00009425001;Parent=OP460;Note=SL1:0,SL2:0.251913451487753,SL2:SL1-ratio:Inf,intercistronic distance:NA,downstream in operon
scaffold_3	.	gene	2246139	2249244	.	-	.	ID=OP460.2;Name=GSOIDG00009426001;Parent=OP460;Note=SL1:0,SL2:0.345206956748675,SL2:SL1-ratio:Inf,intercistronic distance:33,downstream in operon
scaffold_3	.	gene	2263010	2263993	.	-	.	ID=OP460.1;Name=GSOIDG00009431001;Parent=OP460;Note=SL1:0,SL2:0,SL2:SL1-ratio:NaN,intercistronic distance:13766,upstream in operon
scaffold_3	.	operon	2284698	2287624	.	-	.	ID=OP461;Name=OP461;size=2;genes=GSOIDG00009439001,GSOIDG00009440001
scaffold_3	.	gene	2284698	2286007	.	-	.	ID=OP461.2;Name=GSOIDG00009439001;Parent=OP461;Note=SL1:0,SL2:6.95064530174649,SL2:SL1-ratio:Inf,intercistronic distance:NA,downstream in operon
scaffold_3	.	gene	2286076	2287624	.	-	.	ID=OP461.1;Name=GSOIDG00009440001;Parent=OP461;Note=SL1:0,SL2:0,SL2:SL1-ratio:NaN,intercistronic distance:69,upstream in operon
scaffold_3	.	operon	2299105	2304386	.	-	.	ID=OP462;Name=OP462;size=3;genes=GSOIDG00009447001,GSOIDG00009448001,GSOIDG00009449001
scaffold_3	.	gene	2299105	2299999	.	-	.	ID=OP462.3;Name=GSOIDG00009447001;Parent=OP462;Note=SL1:0,SL2:3112.00500852554,SL2:SL1-ratio:Inf,intercistronic distance:NA,downstream in operon
scaffold_3	.	gene	2300015	2300654	.	-	.	ID=OP462.2;Name=GSOIDG00009448001;Parent=OP462;Note=SL1:0,SL2:1417.21639655816,SL2:SL1-ratio:Inf,intercistronic distance:16,downstream in operon
scaffold_3	.	gene	2302817	2304386	.	-	.	ID=OP462.1;Name=GSOIDG00009449001;Parent=OP462;Note=SL1:0,SL2:0,SL2:SL1-ratio:NaN,intercistronic distance:2163,upstream in operon
scaffold_3	.	operon	2310860	2315357	.	-	.	ID=OP463;Name=OP463;size=2;genes=GSOIDG00009452001,GSOIDG00009453001
scaffold_3	.	gene	2310860	2313306	.	-	.	ID=OP463.2;Name=GSOIDG00009452001;Parent=OP463;Note=SL1:0,SL2:0.576766076431047,SL2:SL1-ratio:Inf,intercistronic distance:NA,downstream in operon
scaffold_3	.	gene	2313338	2315357	.	-	.	ID=OP463.1;Name=GSOIDG00009453001;Parent=OP463;Note=SL1:0,SL2:0,SL2:SL1-ratio:NaN,intercistronic distance:32,upstream in operon
scaffold_3	.	operon	2422179	2440178	.	+	.	ID=OP464;Name=OP464;size=2;genes=GSOIDG00009496001,GSOIDG00009498001
scaffold_3	.	gene	2422179	2423515	.	+	.	ID=OP464.1;Name=GSOIDG00009496001;Parent=OP464;Note=SL1:0,SL2:0,SL2:SL1-ratio:NaN,intercistronic distance:12340,upstream in operon
scaffold_3	.	gene	2435855	2440178	.	+	.	ID=OP464.2;Name=GSOIDG00009498001;Parent=OP464;Note=SL1:0,SL2:0.218575269563416,SL2:SL1-ratio:Inf,intercistronic distance:NA,downstream in operon
scaffold_30	.	operon	70452	79389	.	-	.	ID=OP465;Name=OP465;size=2;genes=GSOIDG00009532001,GSOIDG00009533001
scaffold_30	.	gene	70452	75711	.	-	.	ID=OP465.2;Name=GSOIDG00009532001;Parent=OP465;Note=SL1:0,SL2:0.511926206625484,SL2:SL1-ratio:Inf,intercistronic distance:NA,downstream in operon
scaffold_30	.	gene	75744	79389	.	-	.	ID=OP465.1;Name=GSOIDG00009533001;Parent=OP465;Note=SL1:0,SL2:0,SL2:SL1-ratio:NaN,intercistronic distance:33,upstream in operon
scaffold_30	.	operon	81488	87930	.	-	.	ID=OP466;Name=OP466;size=2;genes=GSOIDG00009536001,GSOIDG00009537001
scaffold_30	.	gene	81488	82987	.	-	.	ID=OP466.2;Name=GSOIDG00009536001;Parent=OP466;Note=SL1:0,SL2:0.332855353046359,SL2:SL1-ratio:Inf,intercistronic distance:NA,downstream in operon
scaffold_30	.	gene	83068	87930	.	-	.	ID=OP466.1;Name=GSOIDG00009537001;Parent=OP466;Note=SL1:0,SL2:0,SL2:SL1-ratio:NaN,intercistronic distance:81,upstream in operon
scaffold_30	.	operon	177288	214300	.	+	.	ID=OP467;Name=OP467;size=2;genes=GSOIDG00009568001,GSOIDG00009584001
scaffold_30	.	gene	177288	178464	.	+	.	ID=OP467.1;Name=GSOIDG00009568001;Parent=OP467;Note=SL1:0,SL2:0,SL2:SL1-ratio:NaN,intercistronic distance:33567,upstream in operon
scaffold_30	.	gene	212031	214300	.	+	.	ID=OP467.2;Name=GSOIDG00009584001;Parent=OP467;Note=SL1:0,SL2:1.29039675665854,SL2:SL1-ratio:Inf,intercistronic distance:NA,downstream in operon
scaffold_30	.	operon	178475	181830	.	-	.	ID=OP468;Name=OP468;size=2;genes=GSOIDG00009569001,GSOIDG00009570001
scaffold_30	.	gene	178475	179583	.	-	.	ID=OP468.2;Name=GSOIDG00009569001;Parent=OP468;Note=SL1:0,SL2:0.349227217018517,SL2:SL1-ratio:Inf,intercistronic distance:NA,downstream in operon
scaffold_30	.	gene	179616	181830	.	-	.	ID=OP468.1;Name=GSOIDG00009570001;Parent=OP468;Note=SL1:0,SL2:0,SL2:SL1-ratio:NaN,intercistronic distance:33,upstream in operon
scaffold_30	.	operon	190847	198273	.	-	.	ID=OP469;Name=OP469;size=2;genes=GSOIDG00009575001,GSOIDG00009577001
scaffold_30	.	gene	190847	193509	.	-	.	ID=OP469.2;Name=GSOIDG00009575001;Parent=OP469;Note=SL1:0,SL2:1.50496950332909,SL2:SL1-ratio:Inf,intercistronic distance:NA,downstream in operon
scaffold_30	.	gene	193883	198273	.	-	.	ID=OP469.1;Name=GSOIDG00009577001;Parent=OP469;Note=SL1:0,SL2:0,SL2:SL1-ratio:NaN,intercistronic distance:374,upstream in operon
scaffold_30	.	operon	198278	206068	.	-	.	ID=OP470;Name=OP470;size=3;genes=GSOIDG00009578001,GSOIDG00009579001,GSOIDG00009580001
scaffold_30	.	gene	198278	199307	.	-	.	ID=OP470.3;Name=GSOIDG00009578001;Parent=OP470;Note=SL1:0,SL2:0.259718755242325,SL2:SL1-ratio:Inf,intercistronic distance:NA,downstream in operon
scaffold_30	.	gene	199338	201470	.	-	.	ID=OP470.2;Name=GSOIDG00009579001;Parent=OP470;Note=SL1:0,SL2:4.38203904423496,SL2:SL1-ratio:Inf,intercistronic distance:31,downstream in operon
scaffold_30	.	gene	201684	206068	.	-	.	ID=OP470.1;Name=GSOIDG00009580001;Parent=OP470;Note=SL1:0,SL2:0,SL2:SL1-ratio:NaN,intercistronic distance:214,upstream in operon
scaffold_30	.	operon	207883	226250	.	-	.	ID=OP471;Name=OP471;size=2;genes=GSOIDG00009582001,GSOIDG00009588001
scaffold_30	.	gene	207883	210664	.	-	.	ID=OP471.2;Name=GSOIDG00009582001;Parent=OP471;Note=SL1:0,SL2:0.206522084604928,SL2:SL1-ratio:Inf,intercistronic distance:NA,downstream in operon
scaffold_30	.	gene	224840	226250	.	-	.	ID=OP471.1;Name=GSOIDG00009588001;Parent=OP471;Note=SL1:0,SL2:0,SL2:SL1-ratio:NaN,intercistronic distance:14176,upstream in operon
scaffold_30	.	operon	233705	244842	.	-	.	ID=OP472;Name=OP472;size=2;genes=GSOIDG00009595001,GSOIDG00009596001
scaffold_30	.	gene	233705	242529	.	-	.	ID=OP472.2;Name=GSOIDG00009595001;Parent=OP472;Note=SL1:0,SL2:0.272783236808499,SL2:SL1-ratio:Inf,intercistronic distance:NA,downstream in operon
scaffold_30	.	gene	242557	244842	.	-	.	ID=OP472.1;Name=GSOIDG00009596001;Parent=OP472;Note=SL1:0,SL2:0,SL2:SL1-ratio:NaN,intercistronic distance:28,upstream in operon
scaffold_30	.	operon	245108	284902	.	-	.	ID=OP473;Name=OP473;size=3;genes=GSOIDG00009597001,GSOIDG00009598001,GSOIDG00009606001
scaffold_30	.	gene	245108	246393	.	-	.	ID=OP473.3;Name=GSOIDG00009597001;Parent=OP473;Note=SL1:0,SL2:0.218575269563416,SL2:SL1-ratio:Inf,intercistronic distance:NA,downstream in operon
scaffold_30	.	gene	246531	250861	.	-	.	ID=OP473.2;Name=GSOIDG00009598001;Parent=OP473;Note=SL1:0,SL2:1.5906112504622,SL2:SL1-ratio:Inf,intercistronic distance:138,downstream in operon
scaffold_30	.	gene	284457	284902	.	-	.	ID=OP473.1;Name=GSOIDG00009606001;Parent=OP473;Note=SL1:0,SL2:0,SL2:SL1-ratio:NaN,intercistronic distance:33596,upstream in operon
scaffold_30	.	operon	297808	322496	.	+	.	ID=OP474;Name=OP474;size=2;genes=GSOIDG00009613001,GSOIDG00009620001
scaffold_30	.	gene	297808	301721	.	+	.	ID=OP474.1;Name=GSOIDG00009613001;Parent=OP474;Note=SL1:0,SL2:0,SL2:SL1-ratio:NaN,intercistronic distance:19417,upstream in operon
scaffold_30	.	gene	321138	322496	.	+	.	ID=OP474.2;Name=GSOIDG00009620001;Parent=OP474;Note=SL1:0,SL2:0.25429944064295,SL2:SL1-ratio:Inf,intercistronic distance:NA,downstream in operon
scaffold_30	.	operon	356357	386131	.	-	.	ID=OP475;Name=OP475;size=2;genes=GSOIDG00009628001,GSOIDG00009643001
scaffold_30	.	gene	356357	357587	.	-	.	ID=OP475.2;Name=GSOIDG00009628001;Parent=OP475;Note=SL1:0,SL2:0.423005104402595,SL2:SL1-ratio:Inf,intercistronic distance:NA,downstream in operon
scaffold_30	.	gene	383741	386131	.	-	.	ID=OP475.1;Name=GSOIDG00009643001;Parent=OP475;Note=SL1:0,SL2:0,SL2:SL1-ratio:NaN,intercistronic distance:26154,upstream in operon
scaffold_30	.	operon	363486	368734	.	+	.	ID=OP476;Name=OP476;size=2;genes=GSOIDG00009633001,GSOIDG00009634001
scaffold_30	.	gene	363486	366879	.	+	.	ID=OP476.1;Name=GSOIDG00009633001;Parent=OP476;Note=SL1:0,SL2:0,SL2:SL1-ratio:NaN,intercistronic distance:467,upstream in operon
scaffold_30	.	gene	367346	368734	.	+	.	ID=OP476.2;Name=GSOIDG00009634001;Parent=OP476;Note=SL1:0,SL2:0.262237283702062,SL2:SL1-ratio:Inf,intercistronic distance:NA,downstream in operon
scaffold_30	.	operon	380497	387904	.	+	.	ID=OP477;Name=OP477;size=3;genes=GSOIDG00009641001,GSOIDG00009642001,GSOIDG00009644001
scaffold_30	.	gene	380497	382180	.	+	.	ID=OP477.1;Name=GSOIDG00009641001;Parent=OP477;Note=SL1:0,SL2:0,SL2:SL1-ratio:NaN,intercistronic distance:30,upstream in operon
scaffold_30	.	gene	382210	383740	.	+	.	ID=OP477.2;Name=GSOIDG00009642001;Parent=OP477;Note=SL1:0,SL2:0.190386146894716,SL2:SL1-ratio:Inf,intercistronic distance:3398,downstream in operon
scaffold_30	.	gene	387138	387904	.	+	.	ID=OP477.3;Name=GSOIDG00009644001;Parent=OP477;Note=SL1:0,SL2:0.678328950197767,SL2:SL1-ratio:Inf,intercistronic distance:NA,downstream in operon
scaffold_30	.	operon	402254	404987	.	+	.	ID=OP478;Name=OP478;size=2;genes=GSOIDG00009651001,GSOIDG00009652001
scaffold_30	.	gene	402254	402918	.	+	.	ID=OP478.1;Name=GSOIDG00009651001;Parent=OP478;Note=SL1:0,SL2:0,SL2:SL1-ratio:NaN,intercistronic distance:29,upstream in operon
scaffold_30	.	gene	402947	404987	.	+	.	ID=OP478.2;Name=GSOIDG00009652001;Parent=OP478;Note=SL1:0,SL2:0.470359240124473,SL2:SL1-ratio:Inf,intercistronic distance:NA,downstream in operon
scaffold_30	.	operon	408954	410014	.	+	.	ID=OP479;Name=OP479;size=2;genes=GSOIDG00009656001,GSOIDG00009657001
scaffold_30	.	gene	408954	409540	.	+	.	ID=OP479.1;Name=GSOIDG00009656001;Parent=OP479;Note=SL1:0,SL2:0,SL2:SL1-ratio:NaN,intercistronic distance:30,upstream in operon
scaffold_30	.	gene	409570	410014	.	+	.	ID=OP479.2;Name=GSOIDG00009657001;Parent=OP479;Note=SL1:0,SL2:0.542210582450578,SL2:SL1-ratio:Inf,intercistronic distance:NA,downstream in operon
scaffold_31	.	operon	225079	226457	.	-	.	ID=OP480;Name=OP480;size=2;genes=GSOIDG00010232001,GSOIDG00010233001
scaffold_31	.	gene	225079	225720	.	-	.	ID=OP480.2;Name=GSOIDG00010232001;Parent=OP480;Note=SL1:0,SL2:0.562896387706118,SL2:SL1-ratio:Inf,intercistronic distance:NA,downstream in operon
scaffold_31	.	gene	225752	226457	.	-	.	ID=OP480.1;Name=GSOIDG00010233001;Parent=OP480;Note=SL1:0,SL2:0,SL2:SL1-ratio:NaN,intercistronic distance:32,upstream in operon
scaffold_31	.	operon	238907	249481	.	-	.	ID=OP481;Name=OP481;size=3;genes=GSOIDG00010241001,GSOIDG00010242001,GSOIDG00010243001
scaffold_31	.	gene	238907	247630	.	-	.	ID=OP481.3;Name=GSOIDG00010241001;Parent=OP481;Note=SL1:0,SL2:0.644088400386945,SL2:SL1-ratio:Inf,intercistronic distance:NA,downstream in operon
scaffold_31	.	gene	247659	248593	.	-	.	ID=OP481.2;Name=GSOIDG00010242001;Parent=OP481;Note=SL1:0,SL2:0.364585279991592,SL2:SL1-ratio:Inf,intercistronic distance:29,downstream in operon
scaffold_31	.	gene	248629	249481	.	-	.	ID=OP481.1;Name=GSOIDG00010243001;Parent=OP481;Note=SL1:0,SL2:0,SL2:SL1-ratio:NaN,intercistronic distance:36,upstream in operon
scaffold_31	.	operon	397653	399702	.	-	.	ID=OP482;Name=OP482;size=2;genes=GSOIDG00010273001,GSOIDG00010274001
scaffold_31	.	gene	397653	399069	.	-	.	ID=OP482.2;Name=GSOIDG00010273001;Parent=OP482;Note=SL1:0,SL2:0.803684371005008,SL2:SL1-ratio:Inf,intercistronic distance:NA,downstream in operon
scaffold_31	.	gene	399116	399702	.	-	.	ID=OP482.1;Name=GSOIDG00010274001;Parent=OP482;Note=SL1:0,SL2:0,SL2:SL1-ratio:NaN,intercistronic distance:47,upstream in operon
scaffold_31	.	operon	410273	423819	.	-	.	ID=OP483;Name=OP483;size=2;genes=GSOIDG00010280001,GSOIDG00010285001
scaffold_31	.	gene	410273	411551	.	-	.	ID=OP483.2;Name=GSOIDG00010280001;Parent=OP483;Note=SL1:0,SL2:0.227246344257538,SL2:SL1-ratio:Inf,intercistronic distance:NA,downstream in operon
scaffold_31	.	gene	422947	423819	.	-	.	ID=OP483.1;Name=GSOIDG00010285001;Parent=OP483;Note=SL1:0,SL2:0,SL2:SL1-ratio:NaN,intercistronic distance:11396,upstream in operon
scaffold_312	.	operon	6517	15409	.	+	.	ID=OP484;Name=OP484;size=1;genes=GSOIDG00009737001
scaffold_312	.	gene	6517	15409	.	+	.	ID=OP484.1;Name=GSOIDG00009737001;Parent=OP484;Note=SL1:0,SL2:1.02834634383639,SL2:SL1-ratio:Inf,intercistronic distance:NA,downstream in operon
scaffold_32	.	operon	35498	40991	.	+	.	ID=OP485;Name=OP485;size=2;genes=GSOIDG00010301001,GSOIDG00010302001
scaffold_32	.	gene	35498	38430	.	+	.	ID=OP485.1;Name=GSOIDG00010301001;Parent=OP485;Note=SL1:0,SL2:0,SL2:SL1-ratio:NaN,intercistronic distance:539,upstream in operon
scaffold_32	.	gene	38969	40991	.	+	.	ID=OP485.2;Name=GSOIDG00010302001;Parent=OP485;Note=SL1:0,SL2:0.351092393262501,SL2:SL1-ratio:Inf,intercistronic distance:NA,downstream in operon
scaffold_32	.	operon	54771	58063	.	+	.	ID=OP486;Name=OP486;size=3;genes=GSOIDG00010310001,GSOIDG00010311001,GSOIDG00010312001
scaffold_32	.	gene	54771	56536	.	+	.	ID=OP486.1;Name=GSOIDG00010310001;Parent=OP486;Note=SL1:0,SL2:0,SL2:SL1-ratio:NaN,intercistronic distance:180,upstream in operon
scaffold_32	.	gene	56716	57285	.	+	.	ID=OP486.2;Name=GSOIDG00010311001;Parent=OP486;Note=SL1:0,SL2:0.294289794137224,SL2:SL1-ratio:Inf,intercistronic distance:35,downstream in operon
scaffold_32	.	gene	57320	58063	.	+	.	ID=OP486.3;Name=GSOIDG00010312001;Parent=OP486;Note=SL1:0,SL2:5.09859723327051,SL2:SL1-ratio:Inf,intercistronic distance:NA,downstream in operon
scaffold_32	.	operon	67474	79598	.	+	.	ID=OP487;Name=OP487;size=3;genes=GSOIDG00010317001,GSOIDG00010318001,GSOIDG00010319001
scaffold_32	.	gene	67474	75361	.	+	.	ID=OP487.1;Name=GSOIDG00010317001;Parent=OP487;Note=SL1:0,SL2:0,SL2:SL1-ratio:NaN,intercistronic distance:1379,upstream in operon
scaffold_32	.	gene	76740	77582	.	+	.	ID=OP487.2;Name=GSOIDG00010318001;Parent=OP487;Note=SL1:0,SL2:3.98015033822083,SL2:SL1-ratio:Inf,intercistronic distance:36,downstream in operon
scaffold_32	.	gene	77618	79598	.	+	.	ID=OP487.3;Name=GSOIDG00010319001;Parent=OP487;Note=SL1:0,SL2:0.357701403707591,SL2:SL1-ratio:Inf,intercistronic distance:NA,downstream in operon
scaffold_32	.	operon	85951	94195	.	-	.	ID=OP488;Name=OP488;size=2;genes=GSOIDG00010323001,GSOIDG00010324001
scaffold_32	.	gene	85951	91607	.	-	.	ID=OP488.2;Name=GSOIDG00010323001;Parent=OP488;Note=SL1:0,SL2:0.357626325083697,SL2:SL1-ratio:Inf,intercistronic distance:NA,downstream in operon
scaffold_32	.	gene	93230	94195	.	-	.	ID=OP488.1;Name=GSOIDG00010324001;Parent=OP488;Note=SL1:0,SL2:0,SL2:SL1-ratio:NaN,intercistronic distance:1623,upstream in operon
scaffold_32	.	operon	163017	169383	.	+	.	ID=OP489;Name=OP489;size=2;genes=GSOIDG00010341001,GSOIDG00010343001
scaffold_32	.	gene	163017	163971	.	+	.	ID=OP489.1;Name=GSOIDG00010341001;Parent=OP489;Note=SL1:0,SL2:0,SL2:SL1-ratio:NaN,intercistronic distance:2523,upstream in operon
scaffold_32	.	gene	166494	169383	.	+	.	ID=OP489.2;Name=GSOIDG00010343001;Parent=OP489;Note=SL1:0,SL2:2.96491098291775,SL2:SL1-ratio:Inf,intercistronic distance:NA,downstream in operon
scaffold_32	.	operon	164425	213811	.	-	.	ID=OP490;Name=OP490;size=2;genes=GSOIDG00010342001,GSOIDG00010360001
scaffold_32	.	gene	164425	165979	.	-	.	ID=OP490.2;Name=GSOIDG00010342001;Parent=OP490;Note=SL1:0,SL2:1.60922638406909,SL2:SL1-ratio:Inf,intercistronic distance:NA,downstream in operon
scaffold_32	.	gene	212550	213811	.	-	.	ID=OP490.1;Name=GSOIDG00010360001;Parent=OP490;Note=SL1:0,SL2:0,SL2:SL1-ratio:NaN,intercistronic distance:46571,upstream in operon
scaffold_32	.	operon	177423	187853	.	+	.	ID=OP491;Name=OP491;size=2;genes=GSOIDG00010350001,GSOIDG00010351001
scaffold_32	.	gene	177423	178971	.	+	.	ID=OP491.1;Name=GSOIDG00010350001;Parent=OP491;Note=SL1:0,SL2:0,SL2:SL1-ratio:NaN,intercistronic distance:27,upstream in operon
scaffold_32	.	gene	178998	187853	.	+	.	ID=OP491.2;Name=GSOIDG00010351001;Parent=OP491;Note=SL1:0,SL2:1.00358423036889,SL2:SL1-ratio:Inf,intercistronic distance:NA,downstream in operon
scaffold_32	.	operon	242315	257365	.	+	.	ID=OP492;Name=OP492;size=2;genes=GSOIDG00010371001,GSOIDG00010377001
scaffold_32	.	gene	242315	243284	.	+	.	ID=OP492.1;Name=GSOIDG00010371001;Parent=OP492;Note=SL1:0,SL2:0,SL2:SL1-ratio:NaN,intercistronic distance:11014,upstream in operon
scaffold_32	.	gene	254298	257365	.	+	.	ID=OP492.2;Name=GSOIDG00010377001;Parent=OP492;Note=SL1:0,SL2:0.190386146894716,SL2:SL1-ratio:Inf,intercistronic distance:NA,downstream in operon
scaffold_32	.	operon	265695	272513	.	+	.	ID=OP493;Name=OP493;size=2;genes=GSOIDG00010381001,GSOIDG00010382001
scaffold_32	.	gene	265695	271972	.	+	.	ID=OP493.1;Name=GSOIDG00010381001;Parent=OP493;Note=SL1:0,SL2:0,SL2:SL1-ratio:NaN,intercistronic distance:29,upstream in operon
scaffold_32	.	gene	272001	272513	.	+	.	ID=OP493.2;Name=GSOIDG00010382001;Parent=OP493;Note=SL1:0,SL2:0.968072275651723,SL2:SL1-ratio:Inf,intercistronic distance:NA,downstream in operon
scaffold_32	.	operon	315647	330556	.	-	.	ID=OP494;Name=OP494;size=3;genes=GSOIDG00010389001,GSOIDG00010393001,GSOIDG00010395001
scaffold_32	.	gene	315647	317253	.	-	.	ID=OP494.3;Name=GSOIDG00010389001;Parent=OP494;Note=SL1:0,SL2:0.380772293789433,SL2:SL1-ratio:Inf,intercistronic distance:NA,downstream in operon
scaffold_32	.	gene	320444	325255	.	-	.	ID=OP494.2;Name=GSOIDG00010393001;Parent=OP494;Note=SL1:0,SL2:2.07858450793383,SL2:SL1-ratio:Inf,intercistronic distance:3191,downstream in operon
scaffold_32	.	gene	328208	330556	.	-	.	ID=OP494.1;Name=GSOIDG00010395001;Parent=OP494;Note=SL1:0,SL2:0,SL2:SL1-ratio:NaN,intercistronic distance:2953,upstream in operon
scaffold_32	.	operon	353730	358422	.	-	.	ID=OP495;Name=OP495;size=2;genes=GSOIDG00010411001,GSOIDG00010412001
scaffold_32	.	gene	353730	356721	.	-	.	ID=OP495.2;Name=GSOIDG00010411001;Parent=OP495;Note=SL1:0,SL2:3.3061091906113,SL2:SL1-ratio:Inf,intercistronic distance:NA,downstream in operon
scaffold_32	.	gene	356756	358422	.	-	.	ID=OP495.1;Name=GSOIDG00010412001;Parent=OP495;Note=SL1:0,SL2:0,SL2:SL1-ratio:NaN,intercistronic distance:35,upstream in operon
scaffold_32	.	operon	359615	365472	.	-	.	ID=OP496;Name=OP496;size=2;genes=GSOIDG00010415001,GSOIDG00010417001
scaffold_32	.	gene	359615	361396	.	-	.	ID=OP496.2;Name=GSOIDG00010415001;Parent=OP496;Note=SL1:0,SL2:19.2465002937319,SL2:SL1-ratio:Inf,intercistronic distance:NA,downstream in operon
scaffold_32	.	gene	364709	365472	.	-	.	ID=OP496.1;Name=GSOIDG00010417001;Parent=OP496;Note=SL1:0,SL2:0,SL2:SL1-ratio:NaN,intercistronic distance:3313,upstream in operon
scaffold_32	.	operon	393337	397881	.	+	.	ID=OP497;Name=OP497;size=2;genes=GSOIDG00010426001,GSOIDG00010427001
scaffold_32	.	gene	393337	393971	.	+	.	ID=OP497.1;Name=GSOIDG00010426001;Parent=OP497;Note=SL1:0,SL2:0,SL2:SL1-ratio:NaN,intercistronic distance:392,upstream in operon
scaffold_32	.	gene	394363	397881	.	+	.	ID=OP497.2;Name=GSOIDG00010427001;Parent=OP497;Note=SL1:0,SL2:0.644825554464619,SL2:SL1-ratio:Inf,intercistronic distance:NA,downstream in operon
scaffold_32	.	operon	398109	403190	.	+	.	ID=OP498;Name=OP498;size=3;genes=GSOIDG00010428001,GSOIDG00010429001,GSOIDG00010430001
scaffold_32	.	gene	398109	400210	.	+	.	ID=OP498.1;Name=GSOIDG00010428001;Parent=OP498;Note=SL1:0,SL2:0,SL2:SL1-ratio:NaN,intercistronic distance:26,upstream in operon
scaffold_32	.	gene	400236	401996	.	+	.	ID=OP498.2;Name=GSOIDG00010429001;Parent=OP498;Note=SL1:0,SL2:0.354300104943691,SL2:SL1-ratio:Inf,intercistronic distance:62,downstream in operon
scaffold_32	.	gene	402058	403190	.	+	.	ID=OP498.3;Name=GSOIDG00010430001;Parent=OP498;Note=SL1:0,SL2:15.7622143170222,SL2:SL1-ratio:Inf,intercistronic distance:NA,downstream in operon
scaffold_326	.	operon	13129	19182	.	-	.	ID=OP499;Name=OP499;size=2;genes=GSOIDG00009810001,GSOIDG00009812001
scaffold_326	.	gene	13129	15236	.	-	.	ID=OP499.2;Name=GSOIDG00009810001;Parent=OP499;Note=SL1:0,SL2:1.11166389886512,SL2:SL1-ratio:Inf,intercistronic distance:NA,downstream in operon
scaffold_326	.	gene	17908	19182	.	-	.	ID=OP499.1;Name=GSOIDG00009812001;Parent=OP499;Note=SL1:0,SL2:0,SL2:SL1-ratio:NaN,intercistronic distance:2672,upstream in operon
scaffold_327	.	operon	6322	7870	.	+	.	ID=OP500;Name=OP500;size=2;genes=GSOIDG00009820001,GSOIDG00009821001
scaffold_327	.	gene	6322	7019	.	+	.	ID=OP500.1;Name=GSOIDG00009820001;Parent=OP500;Note=SL1:0,SL2:0,SL2:SL1-ratio:NaN,intercistronic distance:31,upstream in operon
scaffold_327	.	gene	7050	7870	.	+	.	ID=OP500.2;Name=GSOIDG00009821001;Parent=OP500;Note=SL1:0,SL2:0.242297348242542,SL2:SL1-ratio:Inf,intercistronic distance:NA,downstream in operon
scaffold_33	.	operon	26786	43203	.	+	.	ID=OP501;Name=OP501;size=2;genes=GSOIDG00010443001,GSOIDG00010448001
scaffold_33	.	gene	26786	27248	.	+	.	ID=OP501.1;Name=GSOIDG00010443001;Parent=OP501;Note=SL1:0,SL2:0,SL2:SL1-ratio:NaN,intercistronic distance:13626,upstream in operon
scaffold_33	.	gene	40874	43203	.	+	.	ID=OP501.2;Name=GSOIDG00010448001;Parent=OP501;Note=SL1:0,SL2:0.342064348402504,SL2:SL1-ratio:Inf,intercistronic distance:NA,downstream in operon
scaffold_33	.	operon	119156	124473	.	-	.	ID=OP502;Name=OP502;size=2;genes=GSOIDG00010473001,GSOIDG00010475001
scaffold_33	.	gene	119156	120729	.	-	.	ID=OP502.2;Name=GSOIDG00010473001;Parent=OP502;Note=SL1:0,SL2:0.190386146894716,SL2:SL1-ratio:Inf,intercistronic distance:NA,downstream in operon
scaffold_33	.	gene	122315	124473	.	-	.	ID=OP502.1;Name=GSOIDG00010475001;Parent=OP502;Note=SL1:0,SL2:0,SL2:SL1-ratio:NaN,intercistronic distance:1586,upstream in operon
scaffold_33	.	operon	128374	132442	.	-	.	ID=OP503;Name=OP503;size=2;genes=GSOIDG00010479001,GSOIDG00010480001
scaffold_33	.	gene	128374	130858	.	-	.	ID=OP503.2;Name=GSOIDG00010479001;Parent=OP503;Note=SL1:0,SL2:0.580787704010585,SL2:SL1-ratio:Inf,intercistronic distance:NA,downstream in operon
scaffold_33	.	gene	130932	132442	.	-	.	ID=OP503.1;Name=GSOIDG00010480001;Parent=OP503;Note=SL1:0,SL2:0,SL2:SL1-ratio:NaN,intercistronic distance:74,upstream in operon
scaffold_33	.	operon	229038	233103	.	-	.	ID=OP504;Name=OP504;size=2;genes=GSOIDG00010503001,GSOIDG00010504001
scaffold_33	.	gene	229038	231734	.	-	.	ID=OP504.2;Name=GSOIDG00010503001;Parent=OP504;Note=SL1:0,SL2:1.32615536959032,SL2:SL1-ratio:Inf,intercistronic distance:NA,downstream in operon
scaffold_33	.	gene	232061	233103	.	-	.	ID=OP504.1;Name=GSOIDG00010504001;Parent=OP504;Note=SL1:0,SL2:0,SL2:SL1-ratio:NaN,intercistronic distance:327,upstream in operon
scaffold_33	.	operon	306835	337301	.	+	.	ID=OP505;Name=OP505;size=3;genes=GSOIDG00010527001,GSOIDG00010531001,GSOIDG00010535001
scaffold_33	.	gene	306835	310211	.	+	.	ID=OP505.1;Name=GSOIDG00010527001;Parent=OP505;Note=SL1:0,SL2:0,SL2:SL1-ratio:NaN,intercistronic distance:10768,upstream in operon
scaffold_33	.	gene	320979	322038	.	+	.	ID=OP505.2;Name=GSOIDG00010531001;Parent=OP505;Note=SL1:0,SL2:0.822450359214358,SL2:SL1-ratio:Inf,intercistronic distance:11663,downstream in operon
scaffold_33	.	gene	333701	337301	.	+	.	ID=OP505.3;Name=GSOIDG00010535001;Parent=OP505;Note=SL1:0,SL2:0.218575269563416,SL2:SL1-ratio:Inf,intercistronic distance:NA,downstream in operon
scaffold_33	.	operon	347432	351412	.	+	.	ID=OP506;Name=OP506;size=2;genes=GSOIDG00010541001,GSOIDG00010542001
scaffold_33	.	gene	347432	347897	.	+	.	ID=OP506.1;Name=GSOIDG00010541001;Parent=OP506;Note=SL1:0,SL2:0,SL2:SL1-ratio:NaN,intercistronic distance:41,upstream in operon
scaffold_33	.	gene	347938	351412	.	+	.	ID=OP506.2;Name=GSOIDG00010542001;Parent=OP506;Note=SL1:0,SL2:3.76468945032274,SL2:SL1-ratio:Inf,intercistronic distance:NA,downstream in operon
scaffold_33	.	operon	372195	374767	.	-	.	ID=OP507;Name=OP507;size=2;genes=GSOIDG00010551001,GSOIDG00010552001
scaffold_33	.	gene	372195	373559	.	-	.	ID=OP507.2;Name=GSOIDG00010551001;Parent=OP507;Note=SL1:0,SL2:384.076449324134,SL2:SL1-ratio:Inf,intercistronic distance:NA,downstream in operon
scaffold_33	.	gene	373590	374767	.	-	.	ID=OP507.1;Name=GSOIDG00010552001;Parent=OP507;Note=SL1:0,SL2:0,SL2:SL1-ratio:NaN,intercistronic distance:31,upstream in operon
scaffold_331	.	operon	1056	2913	.	-	.	ID=OP508;Name=OP508;size=1;genes=GSOIDG00009855001
scaffold_331	.	gene	1056	2913	.	-	.	ID=OP508.1;Name=GSOIDG00009855001;Parent=OP508;Note=SL1:0,SL2:7.20817002222761,SL2:SL1-ratio:Inf,intercistronic distance:NA,downstream in operon
scaffold_34	.	operon	16755	22697	.	-	.	ID=OP509;Name=OP509;size=2;genes=GSOIDG00010574001,GSOIDG00010575001
scaffold_34	.	gene	16755	20093	.	-	.	ID=OP509.2;Name=GSOIDG00010574001;Parent=OP509;Note=SL1:0,SL2:0.218575269563416,SL2:SL1-ratio:Inf,intercistronic distance:NA,downstream in operon
scaffold_34	.	gene	21435	22697	.	-	.	ID=OP509.1;Name=GSOIDG00010575001;Parent=OP509;Note=SL1:0,SL2:0,SL2:SL1-ratio:NaN,intercistronic distance:1342,upstream in operon
scaffold_34	.	operon	54779	57702	.	-	.	ID=OP510;Name=OP510;size=2;genes=GSOIDG00010587001,GSOIDG00010588001
scaffold_34	.	gene	54779	55457	.	-	.	ID=OP510.2;Name=GSOIDG00010587001;Parent=OP510;Note=SL1:0,SL2:8.32902832911479,SL2:SL1-ratio:Inf,intercistronic distance:NA,downstream in operon
scaffold_34	.	gene	55489	57702	.	-	.	ID=OP510.1;Name=GSOIDG00010588001;Parent=OP510;Note=SL1:0,SL2:0,SL2:SL1-ratio:NaN,intercistronic distance:32,upstream in operon
scaffold_34	.	operon	58786	68603	.	-	.	ID=OP511;Name=OP511;size=4;genes=GSOIDG00010589001,GSOIDG00010590001,GSOIDG00010591001,GSOIDG00010592001
scaffold_34	.	gene	58786	59904	.	-	.	ID=OP511.4;Name=GSOIDG00010589001;Parent=OP511;Note=SL1:0,SL2:1.34114856901593,SL2:SL1-ratio:Inf,intercistronic distance:NA,downstream in operon
scaffold_34	.	gene	60066	62804	.	-	.	ID=OP511.3;Name=GSOIDG00010590001;Parent=OP511;Note=SL1:0,SL2:0.762898321928851,SL2:SL1-ratio:Inf,intercistronic distance:162,downstream in operon
scaffold_34	.	gene	63305	65187	.	-	.	ID=OP511.2;Name=GSOIDG00010591001;Parent=OP511;Note=SL1:0,SL2:0.345206956748675,SL2:SL1-ratio:Inf,intercistronic distance:501,downstream in operon
scaffold_34	.	gene	65199	68603	.	-	.	ID=OP511.1;Name=GSOIDG00010592001;Parent=OP511;Note=SL1:0,SL2:0,SL2:SL1-ratio:NaN,intercistronic distance:12,upstream in operon
scaffold_34	.	operon	107246	115804	.	-	.	ID=OP512;Name=OP512;size=4;genes=GSOIDG00010604001,GSOIDG00010605001,GSOIDG00010606001,GSOIDG00010607001
scaffold_34	.	gene	107246	108894	.	-	.	ID=OP512.4;Name=GSOIDG00010604001;Parent=OP512;Note=SL1:0,SL2:0.345206956748675,SL2:SL1-ratio:Inf,intercistronic distance:NA,downstream in operon
scaffold_34	.	gene	108923	110958	.	-	.	ID=OP512.3;Name=GSOIDG00010605001;Parent=OP512;Note=SL1:0,SL2:0.294380792288716,SL2:SL1-ratio:Inf,intercistronic distance:29,downstream in operon
scaffold_34	.	gene	110985	113567	.	-	.	ID=OP512.2;Name=GSOIDG00010606001;Parent=OP512;Note=SL1:0,SL2:0.921980918774096,SL2:SL1-ratio:Inf,intercistronic distance:27,downstream in operon
scaffold_34	.	gene	114364	115804	.	-	.	ID=OP512.1;Name=GSOIDG00010607001;Parent=OP512;Note=SL1:0,SL2:0,SL2:SL1-ratio:NaN,intercistronic distance:797,upstream in operon
scaffold_34	.	operon	115858	131027	.	-	.	ID=OP513;Name=OP513;size=3;genes=GSOIDG00010608001,GSOIDG00010609001,GSOIDG00010611001
scaffold_34	.	gene	115858	117605	.	-	.	ID=OP513.3;Name=GSOIDG00010608001;Parent=OP513;Note=SL1:0,SL2:1.86040405689636,SL2:SL1-ratio:Inf,intercistronic distance:NA,downstream in operon
scaffold_34	.	gene	117751	124754	.	-	.	ID=OP513.2;Name=GSOIDG00010609001;Parent=OP513;Note=SL1:0,SL2:3.06562252308649,SL2:SL1-ratio:Inf,intercistronic distance:146,downstream in operon
scaffold_34	.	gene	129289	131027	.	-	.	ID=OP513.1;Name=GSOIDG00010611001;Parent=OP513;Note=SL1:0,SL2:0,SL2:SL1-ratio:NaN,intercistronic distance:4535,upstream in operon
scaffold_34	.	operon	134926	147571	.	+	.	ID=OP514;Name=OP514;size=2;genes=GSOIDG00010612001,GSOIDG00010614001
scaffold_34	.	gene	134926	137345	.	+	.	ID=OP514.1;Name=GSOIDG00010612001;Parent=OP514;Note=SL1:0,SL2:0,SL2:SL1-ratio:NaN,intercistronic distance:9152,upstream in operon
scaffold_34	.	gene	146497	147571	.	+	.	ID=OP514.2;Name=GSOIDG00010614001;Parent=OP514;Note=SL1:0,SL2:32.0325044953707,SL2:SL1-ratio:Inf,intercistronic distance:NA,downstream in operon
scaffold_34	.	operon	162321	182664	.	+	.	ID=OP515;Name=OP515;size=2;genes=GSOIDG00010620001,GSOIDG00010623001
scaffold_34	.	gene	162321	164401	.	+	.	ID=OP515.1;Name=GSOIDG00010620001;Parent=OP515;Note=SL1:0,SL2:0,SL2:SL1-ratio:NaN,intercistronic distance:12173,upstream in operon
scaffold_34	.	gene	176574	182664	.	+	.	ID=OP515.2;Name=GSOIDG00010623001;Parent=OP515;Note=SL1:0,SL2:0.292568753657109,SL2:SL1-ratio:Inf,intercistronic distance:NA,downstream in operon
scaffold_34	.	operon	325165	331418	.	+	.	ID=OP516;Name=OP516;size=2;genes=GSOIDG00010652001,GSOIDG00010654001
scaffold_34	.	gene	325165	326080	.	+	.	ID=OP516.1;Name=GSOIDG00010652001;Parent=OP516;Note=SL1:0,SL2:0,SL2:SL1-ratio:NaN,intercistronic distance:2789,upstream in operon
scaffold_34	.	gene	328869	331418	.	+	.	ID=OP516.2;Name=GSOIDG00010654001;Parent=OP516;Note=SL1:0,SL2:0.218575269563416,SL2:SL1-ratio:Inf,intercistronic distance:NA,downstream in operon
scaffold_34	.	operon	338808	341832	.	+	.	ID=OP517;Name=OP517;size=2;genes=GSOIDG00010656001,GSOIDG00010657001
scaffold_34	.	gene	338808	340322	.	+	.	ID=OP517.1;Name=GSOIDG00010656001;Parent=OP517;Note=SL1:0,SL2:0,SL2:SL1-ratio:NaN,intercistronic distance:117,upstream in operon
scaffold_34	.	gene	340439	341832	.	+	.	ID=OP517.2;Name=GSOIDG00010657001;Parent=OP517;Note=SL1:0,SL2:1.05812799147746,SL2:SL1-ratio:Inf,intercistronic distance:NA,downstream in operon
scaffold_34	.	operon	341863	347036	.	+	.	ID=OP518;Name=OP518;size=2;genes=GSOIDG00010658001,GSOIDG00010659001
scaffold_34	.	gene	341863	345057	.	+	.	ID=OP518.1;Name=GSOIDG00010658001;Parent=OP518;Note=SL1:0,SL2:0,SL2:SL1-ratio:NaN,intercistronic distance:26,upstream in operon
scaffold_34	.	gene	345083	347036	.	+	.	ID=OP518.2;Name=GSOIDG00010659001;Parent=OP518;Note=SL1:0,SL2:0.251950444325533,SL2:SL1-ratio:Inf,intercistronic distance:NA,downstream in operon
scaffold_342	.	operon	19494	23436	.	-	.	ID=OP519;Name=OP519;size=1;genes=GSOIDG00009907001
scaffold_342	.	gene	19494	23436	.	-	.	ID=OP519.1;Name=GSOIDG00009907001;Parent=OP519;Note=SL1:0,SL2:0.432899917735509,SL2:SL1-ratio:Inf,intercistronic distance:NA,downstream in operon
scaffold_345	.	operon	15137	17428	.	-	.	ID=OP520;Name=OP520;size=1;genes=GSOIDG00009927001
scaffold_345	.	gene	15137	17428	.	-	.	ID=OP520.1;Name=GSOIDG00009927001;Parent=OP520;Note=SL1:0,SL2:5.24749575224889,SL2:SL1-ratio:Inf,intercistronic distance:NA,downstream in operon
scaffold_349	.	operon	6216	15384	.	+	.	ID=OP521;Name=OP521;size=1;genes=GSOIDG00009938001
scaffold_349	.	gene	6216	15384	.	+	.	ID=OP521.1;Name=GSOIDG00009938001;Parent=OP521;Note=SL1:0,SL2:4.1029640347518,SL2:SL1-ratio:Inf,intercistronic distance:NA,downstream in operon
scaffold_35	.	operon	16832	22838	.	-	.	ID=OP522;Name=OP522;size=2;genes=GSOIDG00010672001,GSOIDG00010673001
scaffold_35	.	gene	16832	17657	.	-	.	ID=OP522.2;Name=GSOIDG00010672001;Parent=OP522;Note=SL1:0,SL2:0.943245341819952,SL2:SL1-ratio:Inf,intercistronic distance:NA,downstream in operon
scaffold_35	.	gene	17885	22838	.	-	.	ID=OP522.1;Name=GSOIDG00010673001;Parent=OP522;Note=SL1:0,SL2:0,SL2:SL1-ratio:NaN,intercistronic distance:228,upstream in operon
scaffold_35	.	operon	75140	105232	.	+	.	ID=OP523;Name=OP523;size=2;genes=GSOIDG00010686001,GSOIDG00010693001
scaffold_35	.	gene	75140	79094	.	+	.	ID=OP523.1;Name=GSOIDG00010686001;Parent=OP523;Note=SL1:0,SL2:0,SL2:SL1-ratio:NaN,intercistronic distance:23603,upstream in operon
scaffold_35	.	gene	102697	105232	.	+	.	ID=OP523.2;Name=GSOIDG00010693001;Parent=OP523;Note=SL1:0,SL2:0.650448056642597,SL2:SL1-ratio:Inf,intercistronic distance:NA,downstream in operon
scaffold_35	.	operon	105291	111055	.	+	.	ID=OP524;Name=OP524;size=4;genes=GSOIDG00010694001,GSOIDG00010695001,GSOIDG00010696001,GSOIDG00010697001
scaffold_35	.	gene	105291	106645	.	+	.	ID=OP524.1;Name=GSOIDG00010694001;Parent=OP524;Note=SL1:0,SL2:0,SL2:SL1-ratio:NaN,intercistronic distance:100,upstream in operon
scaffold_35	.	gene	106745	107811	.	+	.	ID=OP524.2;Name=GSOIDG00010695001;Parent=OP524;Note=SL1:0,SL2:0.218951339383132,SL2:SL1-ratio:Inf,intercistronic distance:51,downstream in operon
scaffold_35	.	gene	107862	109232	.	+	.	ID=OP524.3;Name=GSOIDG00010696001;Parent=OP524;Note=SL1:0,SL2:0.286763880976439,SL2:SL1-ratio:Inf,intercistronic distance:23,downstream in operon
scaffold_35	.	gene	109255	111055	.	+	.	ID=OP524.4;Name=GSOIDG00010697001;Parent=OP524;Note=SL1:0,SL2:2.04493582691791,SL2:SL1-ratio:Inf,intercistronic distance:NA,downstream in operon
scaffold_35	.	operon	113081	117251	.	+	.	ID=OP525;Name=OP525;size=2;genes=GSOIDG00010700001,GSOIDG00010701001
scaffold_35	.	gene	113081	113569	.	+	.	ID=OP525.1;Name=GSOIDG00010700001;Parent=OP525;Note=SL1:0,SL2:0,SL2:SL1-ratio:NaN,intercistronic distance:51,upstream in operon
scaffold_35	.	gene	113620	117251	.	+	.	ID=OP525.2;Name=GSOIDG00010701001;Parent=OP525;Note=SL1:0,SL2:0.505028842714061,SL2:SL1-ratio:Inf,intercistronic distance:NA,downstream in operon
scaffold_35	.	operon	164457	167150	.	+	.	ID=OP526;Name=OP526;size=2;genes=GSOIDG00010714001,GSOIDG00010715001
scaffold_35	.	gene	164457	166401	.	+	.	ID=OP526.1;Name=GSOIDG00010714001;Parent=OP526;Note=SL1:0,SL2:0,SL2:SL1-ratio:NaN,intercistronic distance:28,upstream in operon
scaffold_35	.	gene	166429	167150	.	+	.	ID=OP526.2;Name=GSOIDG00010715001;Parent=OP526;Note=SL1:0,SL2:0.614676194590783,SL2:SL1-ratio:Inf,intercistronic distance:NA,downstream in operon
scaffold_35	.	operon	173122	177749	.	+	.	ID=OP527;Name=OP527;size=2;genes=GSOIDG00010717001,GSOIDG00010718001
scaffold_35	.	gene	173122	175315	.	+	.	ID=OP527.1;Name=GSOIDG00010717001;Parent=OP527;Note=SL1:0,SL2:0,SL2:SL1-ratio:NaN,intercistronic distance:559,upstream in operon
scaffold_35	.	gene	175874	177749	.	+	.	ID=OP527.2;Name=GSOIDG00010718001;Parent=OP527;Note=SL1:0,SL2:1.35218991974866,SL2:SL1-ratio:Inf,intercistronic distance:NA,downstream in operon
scaffold_35	.	operon	181852	211465	.	+	.	ID=OP528;Name=OP528;size=2;genes=GSOIDG00010720001,GSOIDG00010727001
scaffold_35	.	gene	181852	182716	.	+	.	ID=OP528.1;Name=GSOIDG00010720001;Parent=OP528;Note=SL1:0,SL2:0,SL2:SL1-ratio:NaN,intercistronic distance:27250,upstream in operon
scaffold_35	.	gene	209966	211465	.	+	.	ID=OP528.2;Name=GSOIDG00010727001;Parent=OP528;Note=SL1:0,SL2:1.89166713281735,SL2:SL1-ratio:Inf,intercistronic distance:NA,downstream in operon
scaffold_35	.	operon	217971	244197	.	+	.	ID=OP529;Name=OP529;size=2;genes=GSOIDG00010730001,GSOIDG00010740001
scaffold_35	.	gene	217971	219152	.	+	.	ID=OP529.1;Name=GSOIDG00010730001;Parent=OP529;Note=SL1:0,SL2:0,SL2:SL1-ratio:NaN,intercistronic distance:24122,upstream in operon
scaffold_35	.	gene	243274	244197	.	+	.	ID=OP529.2;Name=GSOIDG00010740001;Parent=OP529;Note=SL1:0,SL2:8.04847506876214,SL2:SL1-ratio:Inf,intercistronic distance:NA,downstream in operon
scaffold_35	.	operon	221096	223257	.	-	.	ID=OP530;Name=OP530;size=2;genes=GSOIDG00010732001,GSOIDG00010733001
scaffold_35	.	gene	221096	222308	.	-	.	ID=OP530.2;Name=GSOIDG00010732001;Parent=OP530;Note=SL1:0,SL2:6.42424068139282,SL2:SL1-ratio:Inf,intercistronic distance:NA,downstream in operon
scaffold_35	.	gene	222519	223257	.	-	.	ID=OP530.1;Name=GSOIDG00010733001;Parent=OP530;Note=SL1:0,SL2:0,SL2:SL1-ratio:NaN,intercistronic distance:211,upstream in operon
scaffold_35	.	operon	226859	230963	.	-	.	ID=OP531;Name=OP531;size=2;genes=GSOIDG00010735001,GSOIDG00010736001
scaffold_35	.	gene	226859	229499	.	-	.	ID=OP531.2;Name=GSOIDG00010735001;Parent=OP531;Note=SL1:0,SL2:1.32201200794668,SL2:SL1-ratio:Inf,intercistronic distance:NA,downstream in operon
scaffold_35	.	gene	229524	230963	.	-	.	ID=OP531.1;Name=GSOIDG00010736001;Parent=OP531;Note=SL1:0,SL2:0,SL2:SL1-ratio:NaN,intercistronic distance:25,upstream in operon
scaffold_35	.	operon	231603	250603	.	-	.	ID=OP532;Name=OP532;size=2;genes=GSOIDG00010738001,GSOIDG00010743001
scaffold_35	.	gene	231603	232640	.	-	.	ID=OP532.2;Name=GSOIDG00010738001;Parent=OP532;Note=SL1:0,SL2:3.75029962291174,SL2:SL1-ratio:Inf,intercistronic distance:NA,downstream in operon
scaffold_35	.	gene	247439	250603	.	-	.	ID=OP532.1;Name=GSOIDG00010743001;Parent=OP532;Note=SL1:0,SL2:0,SL2:SL1-ratio:NaN,intercistronic distance:14799,upstream in operon
scaffold_354	.	operon	12932	17170	.	-	.	ID=OP533;Name=OP533;size=2;genes=GSOIDG00009962001,GSOIDG00009963001
scaffold_354	.	gene	12932	14760	.	-	.	ID=OP533.2;Name=GSOIDG00009962001;Parent=OP533;Note=SL1:0,SL2:0.320295491808923,SL2:SL1-ratio:Inf,intercistronic distance:NA,downstream in operon
scaffold_354	.	gene	14792	17170	.	-	.	ID=OP533.1;Name=GSOIDG00009963001;Parent=OP533;Note=SL1:0,SL2:0,SL2:SL1-ratio:NaN,intercistronic distance:32,upstream in operon
scaffold_357	.	operon	2327	5479	.	-	.	ID=OP534;Name=OP534;size=2;genes=GSOIDG00009974001,GSOIDG00009975001
scaffold_357	.	gene	2327	3381	.	-	.	ID=OP534.2;Name=GSOIDG00009974001;Parent=OP534;Note=SL1:0,SL2:0.4324465542845,SL2:SL1-ratio:Inf,intercistronic distance:NA,downstream in operon
scaffold_357	.	gene	3409	5479	.	-	.	ID=OP534.1;Name=GSOIDG00009975001;Parent=OP534;Note=SL1:0,SL2:0,SL2:SL1-ratio:NaN,intercistronic distance:28,upstream in operon
scaffold_357	.	operon	17820	19090	.	-	.	ID=OP535;Name=OP535;size=2;genes=GSOIDG00009986001,GSOIDG00009987001
scaffold_357	.	gene	17820	18231	.	-	.	ID=OP535.2;Name=GSOIDG00009986001;Parent=OP535;Note=SL1:0,SL2:3.03242583848026,SL2:SL1-ratio:Inf,intercistronic distance:NA,downstream in operon
scaffold_357	.	gene	18268	19090	.	-	.	ID=OP535.1;Name=GSOIDG00009987001;Parent=OP535;Note=SL1:0,SL2:0,SL2:SL1-ratio:NaN,intercistronic distance:37,upstream in operon
scaffold_36	.	operon	22589	27108	.	+	.	ID=OP536;Name=OP536;size=3;genes=GSOIDG00010778001,GSOIDG00010780001,GSOIDG00010781001
scaffold_36	.	gene	22589	23143	.	+	.	ID=OP536.1;Name=GSOIDG00010778001;Parent=OP536;Note=SL1:0,SL2:0,SL2:SL1-ratio:NaN,intercistronic distance:1861,upstream in operon
scaffold_36	.	gene	25004	26803	.	+	.	ID=OP536.2;Name=GSOIDG00010780001;Parent=OP536;Note=SL1:0,SL2:6.17738275616475,SL2:SL1-ratio:Inf,intercistronic distance:1,downstream in operon
scaffold_36	.	gene	26804	27108	.	+	.	ID=OP536.3;Name=GSOIDG00010781001;Parent=OP536;Note=SL1:0,SL2:0.684383054013869,SL2:SL1-ratio:Inf,intercistronic distance:NA,downstream in operon
scaffold_36	.	operon	27365	37708	.	+	.	ID=OP537;Name=OP537;size=2;genes=GSOIDG00010782001,GSOIDG00010783001
scaffold_36	.	gene	27365	30254	.	+	.	ID=OP537.1;Name=GSOIDG00010782001;Parent=OP537;Note=SL1:0,SL2:0,SL2:SL1-ratio:NaN,intercistronic distance:33,upstream in operon
scaffold_36	.	gene	30287	37708	.	+	.	ID=OP537.2;Name=GSOIDG00010783001;Parent=OP537;Note=SL1:0,SL2:1.20929437567722,SL2:SL1-ratio:Inf,intercistronic distance:NA,downstream in operon
scaffold_36	.	operon	97492	101455	.	+	.	ID=OP538;Name=OP538;size=2;genes=GSOIDG00010805001,GSOIDG00010807001
scaffold_36	.	gene	97492	98751	.	+	.	ID=OP538.1;Name=GSOIDG00010805001;Parent=OP538;Note=SL1:0,SL2:0,SL2:SL1-ratio:NaN,intercistronic distance:2185,upstream in operon
scaffold_36	.	gene	100936	101455	.	+	.	ID=OP538.2;Name=GSOIDG00010807001;Parent=OP538;Note=SL1:0,SL2:0.218575269563416,SL2:SL1-ratio:Inf,intercistronic distance:NA,downstream in operon
scaffold_36	.	operon	108325	111055	.	+	.	ID=OP539;Name=OP539;size=2;genes=GSOIDG00010811001,GSOIDG00010812001
scaffold_36	.	gene	108325	109535	.	+	.	ID=OP539.1;Name=GSOIDG00010811001;Parent=OP539;Note=SL1:0,SL2:0,SL2:SL1-ratio:NaN,intercistronic distance:130,upstream in operon
scaffold_36	.	gene	109665	111055	.	+	.	ID=OP539.2;Name=GSOIDG00010812001;Parent=OP539;Note=SL1:0,SL2:0.761413888900969,SL2:SL1-ratio:Inf,intercistronic distance:NA,downstream in operon
scaffold_36	.	operon	229529	234133	.	-	.	ID=OP540;Name=OP540;size=2;genes=GSOIDG00010845001,GSOIDG00010846001
scaffold_36	.	gene	229529	231334	.	-	.	ID=OP540.2;Name=GSOIDG00010845001;Parent=OP540;Note=SL1:0,SL2:0.407854212634804,SL2:SL1-ratio:Inf,intercistronic distance:NA,downstream in operon
scaffold_36	.	gene	231418	234133	.	-	.	ID=OP540.1;Name=GSOIDG00010846001;Parent=OP540;Note=SL1:0,SL2:0,SL2:SL1-ratio:NaN,intercistronic distance:84,upstream in operon
scaffold_36	.	operon	234185	262516	.	-	.	ID=OP541;Name=OP541;size=2;genes=GSOIDG00010847001,GSOIDG00010849001
scaffold_36	.	gene	234185	235685	.	-	.	ID=OP541.2;Name=GSOIDG00010847001;Parent=OP541;Note=SL1:0,SL2:0.355039868549324,SL2:SL1-ratio:Inf,intercistronic distance:NA,downstream in operon
scaffold_36	.	gene	238827	262516	.	-	.	ID=OP541.1;Name=GSOIDG00010849001;Parent=OP541;Note=SL1:0,SL2:0,SL2:SL1-ratio:NaN,intercistronic distance:3142,upstream in operon
scaffold_36	.	operon	268141	278232	.	-	.	ID=OP542;Name=OP542;size=3;genes=GSOIDG00010851001,GSOIDG00010852001,GSOIDG00010853001
scaffold_36	.	gene	268141	271441	.	-	.	ID=OP542.3;Name=GSOIDG00010851001;Parent=OP542;Note=SL1:0,SL2:11.6553285296791,SL2:SL1-ratio:Inf,intercistronic distance:NA,downstream in operon
scaffold_36	.	gene	271570	275101	.	-	.	ID=OP542.2;Name=GSOIDG00010852001;Parent=OP542;Note=SL1:0,SL2:0.25429944064295,SL2:SL1-ratio:Inf,intercistronic distance:129,downstream in operon
scaffold_36	.	gene	275260	278232	.	-	.	ID=OP542.1;Name=GSOIDG00010853001;Parent=OP542;Note=SL1:0,SL2:0,SL2:SL1-ratio:NaN,intercistronic distance:159,upstream in operon
scaffold_36	.	operon	278293	288282	.	-	.	ID=OP543;Name=OP543;size=3;genes=GSOIDG00010854001,GSOIDG00010855001,GSOIDG00010856001
scaffold_36	.	gene	278293	283687	.	-	.	ID=OP543.3;Name=GSOIDG00010854001;Parent=OP543;Note=SL1:0,SL2:1.1906999552241,SL2:SL1-ratio:Inf,intercistronic distance:NA,downstream in operon
scaffold_36	.	gene	283728	286602	.	-	.	ID=OP543.2;Name=GSOIDG00010855001;Parent=OP543;Note=SL1:0,SL2:0.735608400722853,SL2:SL1-ratio:Inf,intercistronic distance:41,downstream in operon
scaffold_36	.	gene	286744	288282	.	-	.	ID=OP543.1;Name=GSOIDG00010856001;Parent=OP543;Note=SL1:0,SL2:0,SL2:SL1-ratio:NaN,intercistronic distance:142,upstream in operon
scaffold_37	.	operon	173669	177270	.	+	.	ID=OP544;Name=OP544;size=2;genes=GSOIDG00010921001,GSOIDG00010922001
scaffold_37	.	gene	173669	175147	.	+	.	ID=OP544.1;Name=GSOIDG00010921001;Parent=OP544;Note=SL1:0,SL2:0,SL2:SL1-ratio:NaN,intercistronic distance:29,upstream in operon
scaffold_37	.	gene	175176	177270	.	+	.	ID=OP544.2;Name=GSOIDG00010922001;Parent=OP544;Note=SL1:0,SL2:1.8263763422009,SL2:SL1-ratio:Inf,intercistronic distance:NA,downstream in operon
scaffold_37	.	operon	288647	297890	.	-	.	ID=OP545;Name=OP545;size=2;genes=GSOIDG00010961001,GSOIDG00010965001
scaffold_37	.	gene	288647	291099	.	-	.	ID=OP545.2;Name=GSOIDG00010961001;Parent=OP545;Note=SL1:0,SL2:0.919087773028622,SL2:SL1-ratio:Inf,intercistronic distance:NA,downstream in operon
scaffold_37	.	gene	296781	297890	.	-	.	ID=OP545.1;Name=GSOIDG00010965001;Parent=OP545;Note=SL1:0,SL2:0,SL2:SL1-ratio:NaN,intercistronic distance:5682,upstream in operon
scaffold_37	.	operon	295488	311378	.	+	.	ID=OP546;Name=OP546;size=2;genes=GSOIDG00010964001,GSOIDG00010968001
scaffold_37	.	gene	295488	296775	.	+	.	ID=OP546.1;Name=GSOIDG00010964001;Parent=OP546;Note=SL1:0,SL2:0,SL2:SL1-ratio:NaN,intercistronic distance:12278,upstream in operon
scaffold_37	.	gene	309053	311378	.	+	.	ID=OP546.2;Name=GSOIDG00010968001;Parent=OP546;Note=SL1:0,SL2:0.292610530701867,SL2:SL1-ratio:Inf,intercistronic distance:NA,downstream in operon
scaffold_37	.	operon	326273	327756	.	+	.	ID=OP547;Name=OP547;size=2;genes=GSOIDG00010975001,GSOIDG00010976001
scaffold_37	.	gene	326273	326897	.	+	.	ID=OP547.1;Name=GSOIDG00010975001;Parent=OP547;Note=SL1:0,SL2:0,SL2:SL1-ratio:NaN,intercistronic distance:28,upstream in operon
scaffold_37	.	gene	326925	327756	.	+	.	ID=OP547.2;Name=GSOIDG00010976001;Parent=OP547;Note=SL1:0,SL2:0.404367373062478,SL2:SL1-ratio:Inf,intercistronic distance:NA,downstream in operon
scaffold_38	.	operon	95441	98619	.	+	.	ID=OP548;Name=OP548;size=2;genes=GSOIDG00011024001,GSOIDG00011025001
scaffold_38	.	gene	95441	96575	.	+	.	ID=OP548.1;Name=GSOIDG00011024001;Parent=OP548;Note=SL1:0,SL2:0,SL2:SL1-ratio:NaN,intercistronic distance:45,upstream in operon
scaffold_38	.	gene	96620	98619	.	+	.	ID=OP548.2;Name=GSOIDG00011025001;Parent=OP548;Note=SL1:0,SL2:1.19333455513714,SL2:SL1-ratio:Inf,intercistronic distance:NA,downstream in operon
scaffold_38	.	operon	184493	191892	.	-	.	ID=OP549;Name=OP549;size=2;genes=GSOIDG00011057001,GSOIDG00011058001
scaffold_38	.	gene	184493	187626	.	-	.	ID=OP549.2;Name=GSOIDG00011057001;Parent=OP549;Note=SL1:0,SL2:1.31693921854477,SL2:SL1-ratio:Inf,intercistronic distance:NA,downstream in operon
scaffold_38	.	gene	187661	191892	.	-	.	ID=OP549.1;Name=GSOIDG00011058001;Parent=OP549;Note=SL1:0,SL2:0,SL2:SL1-ratio:NaN,intercistronic distance:35,upstream in operon
scaffold_38	.	operon	194240	201734	.	-	.	ID=OP550;Name=OP550;size=4;genes=GSOIDG00011060001,GSOIDG00011061001,GSOIDG00011062001,GSOIDG00011063001
scaffold_38	.	gene	194240	195724	.	-	.	ID=OP550.4;Name=GSOIDG00011060001;Parent=OP550;Note=SL1:0,SL2:1.36828303064697,SL2:SL1-ratio:Inf,intercistronic distance:NA,downstream in operon
scaffold_38	.	gene	195750	199214	.	-	.	ID=OP550.3;Name=GSOIDG00011061001;Parent=OP550;Note=SL1:0,SL2:0.190386146894716,SL2:SL1-ratio:Inf,intercistronic distance:26,downstream in operon
scaffold_38	.	gene	199244	200798	.	-	.	ID=OP550.2;Name=GSOIDG00011062001;Parent=OP550;Note=SL1:0,SL2:0.285396153455978,SL2:SL1-ratio:Inf,intercistronic distance:30,downstream in operon
scaffold_38	.	gene	200828	201734	.	-	.	ID=OP550.1;Name=GSOIDG00011063001;Parent=OP550;Note=SL1:0,SL2:0,SL2:SL1-ratio:NaN,intercistronic distance:30,upstream in operon
scaffold_38	.	operon	253166	259042	.	-	.	ID=OP551;Name=OP551;size=3;genes=GSOIDG00011075001,GSOIDG00011077001,GSOIDG00011078001
scaffold_38	.	gene	253166	253791	.	-	.	ID=OP551.3;Name=GSOIDG00011075001;Parent=OP551;Note=SL1:0,SL2:0.882996104601953,SL2:SL1-ratio:Inf,intercistronic distance:NA,downstream in operon
scaffold_38	.	gene	256857	257665	.	-	.	ID=OP551.2;Name=GSOIDG00011077001;Parent=OP551;Note=SL1:0,SL2:21.590814377369,SL2:SL1-ratio:Inf,intercistronic distance:3066,downstream in operon
scaffold_38	.	gene	257693	259042	.	-	.	ID=OP551.1;Name=GSOIDG00011078001;Parent=OP551;Note=SL1:0,SL2:0,SL2:SL1-ratio:NaN,intercistronic distance:28,upstream in operon
scaffold_38	.	operon	289152	294495	.	+	.	ID=OP552;Name=OP552;size=2;genes=GSOIDG00011089001,GSOIDG00011090001
scaffold_38	.	gene	289152	290449	.	+	.	ID=OP552.1;Name=GSOIDG00011089001;Parent=OP552;Note=SL1:0,SL2:0,SL2:SL1-ratio:NaN,intercistronic distance:622,upstream in operon
scaffold_38	.	gene	291071	294495	.	+	.	ID=OP552.2;Name=GSOIDG00011090001;Parent=OP552;Note=SL1:0,SL2:0.489322310028954,SL2:SL1-ratio:Inf,intercistronic distance:NA,downstream in operon
scaffold_39	.	operon	171112	175701	.	-	.	ID=OP553;Name=OP553;size=2;genes=GSOIDG00011139001,GSOIDG00011140001
scaffold_39	.	gene	171112	172272	.	-	.	ID=OP553.2;Name=GSOIDG00011139001;Parent=OP553;Note=SL1:0,SL2:0.515010821053499,SL2:SL1-ratio:Inf,intercistronic distance:NA,downstream in operon
scaffold_39	.	gene	173929	175701	.	-	.	ID=OP553.1;Name=GSOIDG00011140001;Parent=OP553;Note=SL1:0,SL2:0,SL2:SL1-ratio:NaN,intercistronic distance:1657,upstream in operon
scaffold_390	.	operon	9472	17333	.	+	.	ID=OP554;Name=OP554;size=2;genes=GSOIDG00010123001,GSOIDG00010125001
scaffold_390	.	gene	9472	10888	.	+	.	ID=OP554.1;Name=GSOIDG00010123001;Parent=OP554;Note=SL1:0,SL2:0,SL2:SL1-ratio:NaN,intercistronic distance:2980,upstream in operon
scaffold_390	.	gene	13868	17333	.	+	.	ID=OP554.2;Name=GSOIDG00010125001;Parent=OP554;Note=SL1:0,SL2:7.41874117421582,SL2:SL1-ratio:Inf,intercistronic distance:NA,downstream in operon
scaffold_390	.	operon	18526	21424	.	+	.	ID=OP555;Name=OP555;size=3;genes=GSOIDG00010127001,GSOIDG00010128001,GSOIDG00010129001
scaffold_390	.	gene	18526	19723	.	+	.	ID=OP555.1;Name=GSOIDG00010127001;Parent=OP555;Note=SL1:0,SL2:0,SL2:SL1-ratio:NaN,intercistronic distance:32,upstream in operon
scaffold_390	.	gene	19755	21045	.	+	.	ID=OP555.2;Name=GSOIDG00010128001;Parent=OP555;Note=SL1:0,SL2:0.354300104943691,SL2:SL1-ratio:Inf,intercistronic distance:28,downstream in operon
scaffold_390	.	gene	21073	21424	.	+	.	ID=OP555.3;Name=GSOIDG00010129001;Parent=OP555;Note=SL1:0,SL2:69.3698018378673,SL2:SL1-ratio:Inf,intercistronic distance:NA,downstream in operon
scaffold_399	.	operon	17354	20829	.	-	.	ID=OP556;Name=OP556;size=2;genes=GSOIDG00010173001,GSOIDG00010174001
scaffold_399	.	gene	17354	19858	.	-	.	ID=OP556.2;Name=GSOIDG00010173001;Parent=OP556;Note=SL1:0,SL2:0.394843638898614,SL2:SL1-ratio:Inf,intercistronic distance:NA,downstream in operon
scaffold_399	.	gene	19977	20829	.	-	.	ID=OP556.1;Name=GSOIDG00010174001;Parent=OP556;Note=SL1:0,SL2:0,SL2:SL1-ratio:NaN,intercistronic distance:119,upstream in operon
scaffold_4	.	operon	44599	47727	.	-	.	ID=OP557;Name=OP557;size=2;genes=GSOIDG00011279001,GSOIDG00011280001
scaffold_4	.	gene	44599	46577	.	-	.	ID=OP557.2;Name=GSOIDG00011279001;Parent=OP557;Note=SL1:0,SL2:1.44079754020254,SL2:SL1-ratio:Inf,intercistronic distance:NA,downstream in operon
scaffold_4	.	gene	46609	47727	.	-	.	ID=OP557.1;Name=GSOIDG00011280001;Parent=OP557;Note=SL1:0,SL2:0,SL2:SL1-ratio:NaN,intercistronic distance:32,upstream in operon
scaffold_4	.	operon	183864	186236	.	+	.	ID=OP558;Name=OP558;size=2;genes=GSOIDG00011303001,GSOIDG00011304001
scaffold_4	.	gene	183864	184794	.	+	.	ID=OP558.1;Name=GSOIDG00011303001;Parent=OP558;Note=SL1:0,SL2:0,SL2:SL1-ratio:NaN,intercistronic distance:36,upstream in operon
scaffold_4	.	gene	184830	186236	.	+	.	ID=OP558.2;Name=GSOIDG00011304001;Parent=OP558;Note=SL1:0,SL2:0.203499872216748,SL2:SL1-ratio:Inf,intercistronic distance:NA,downstream in operon
scaffold_4	.	operon	188651	190923	.	+	.	ID=OP559;Name=OP559;size=2;genes=GSOIDG00011306001,GSOIDG00011307001
scaffold_4	.	gene	188651	189684	.	+	.	ID=OP559.1;Name=GSOIDG00011306001;Parent=OP559;Note=SL1:0,SL2:0,SL2:SL1-ratio:NaN,intercistronic distance:28,upstream in operon
scaffold_4	.	gene	189712	190923	.	+	.	ID=OP559.2;Name=GSOIDG00011307001;Parent=OP559;Note=SL1:0,SL2:0.845058135150401,SL2:SL1-ratio:Inf,intercistronic distance:NA,downstream in operon
scaffold_4	.	operon	302351	308750	.	+	.	ID=OP560;Name=OP560;size=2;genes=GSOIDG00011337001,GSOIDG00011339001
scaffold_4	.	gene	302351	304218	.	+	.	ID=OP560.1;Name=GSOIDG00011337001;Parent=OP560;Note=SL1:0,SL2:0,SL2:SL1-ratio:NaN,intercistronic distance:3019,upstream in operon
scaffold_4	.	gene	307237	308750	.	+	.	ID=OP560.2;Name=GSOIDG00011339001;Parent=OP560;Note=SL1:0,SL2:0.794882862087029,SL2:SL1-ratio:Inf,intercistronic distance:NA,downstream in operon
scaffold_4	.	operon	365875	369454	.	-	.	ID=OP561;Name=OP561;size=2;genes=GSOIDG00011357001,GSOIDG00011358001
scaffold_4	.	gene	365875	368175	.	-	.	ID=OP561.2;Name=GSOIDG00011357001;Parent=OP561;Note=SL1:0,SL2:0.254197976888693,SL2:SL1-ratio:Inf,intercistronic distance:NA,downstream in operon
scaffold_4	.	gene	368407	369454	.	-	.	ID=OP561.1;Name=GSOIDG00011358001;Parent=OP561;Note=SL1:0,SL2:0,SL2:SL1-ratio:NaN,intercistronic distance:232,upstream in operon
scaffold_4	.	operon	447791	451654	.	+	.	ID=OP562;Name=OP562;size=2;genes=GSOIDG00011379001,GSOIDG00011381001
scaffold_4	.	gene	447791	449924	.	+	.	ID=OP562.1;Name=GSOIDG00011379001;Parent=OP562;Note=SL1:0,SL2:0,SL2:SL1-ratio:NaN,intercistronic distance:1246,upstream in operon
scaffold_4	.	gene	451170	451654	.	+	.	ID=OP562.2;Name=GSOIDG00011381001;Parent=OP562;Note=SL1:0,SL2:15.8982584311256,SL2:SL1-ratio:Inf,intercistronic distance:NA,downstream in operon
scaffold_4	.	operon	453890	458006	.	+	.	ID=OP563;Name=OP563;size=2;genes=GSOIDG00011384001,GSOIDG00011385001
scaffold_4	.	gene	453890	456454	.	+	.	ID=OP563.1;Name=GSOIDG00011384001;Parent=OP563;Note=SL1:0,SL2:0,SL2:SL1-ratio:NaN,intercistronic distance:74,upstream in operon
scaffold_4	.	gene	456528	458006	.	+	.	ID=OP563.2;Name=GSOIDG00011385001;Parent=OP563;Note=SL1:0,SL2:0.653784704127518,SL2:SL1-ratio:Inf,intercistronic distance:NA,downstream in operon
scaffold_4	.	operon	463157	467096	.	+	.	ID=OP564;Name=OP564;size=3;genes=GSOIDG00011386001,GSOIDG00011387001,GSOIDG00011388001
scaffold_4	.	gene	463157	465629	.	+	.	ID=OP564.1;Name=GSOIDG00011386001;Parent=OP564;Note=SL1:0,SL2:0,SL2:SL1-ratio:NaN,intercistronic distance:38,upstream in operon
scaffold_4	.	gene	465667	466581	.	+	.	ID=OP564.2;Name=GSOIDG00011387001;Parent=OP564;Note=SL1:0,SL2:0.399625014530183,SL2:SL1-ratio:Inf,intercistronic distance:186,downstream in operon
scaffold_4	.	gene	466767	467096	.	+	.	ID=OP564.3;Name=GSOIDG00011388001;Parent=OP564;Note=SL1:0,SL2:0.339120509256515,SL2:SL1-ratio:Inf,intercistronic distance:NA,downstream in operon
scaffold_4	.	operon	489298	549260	.	-	.	ID=OP565;Name=OP565;size=3;genes=GSOIDG00011397001,GSOIDG00011398001,GSOIDG00011404001
scaffold_4	.	gene	489298	493783	.	-	.	ID=OP565.3;Name=GSOIDG00011397001;Parent=OP565;Note=SL1:0,SL2:0.655725808690247,SL2:SL1-ratio:Inf,intercistronic distance:NA,downstream in operon
scaffold_4	.	gene	493798	496128	.	-	.	ID=OP565.2;Name=GSOIDG00011398001;Parent=OP565;Note=SL1:0,SL2:0.655725808690247,SL2:SL1-ratio:Inf,intercistronic distance:15,downstream in operon
scaffold_4	.	gene	544145	549260	.	-	.	ID=OP565.1;Name=GSOIDG00011404001;Parent=OP565;Note=SL1:0,SL2:0,SL2:SL1-ratio:NaN,intercistronic distance:48017,upstream in operon
scaffold_4	.	operon	557091	581648	.	+	.	ID=OP566;Name=OP566;size=2;genes=GSOIDG00011405001,GSOIDG00011409001
scaffold_4	.	gene	557091	562660	.	+	.	ID=OP566.1;Name=GSOIDG00011405001;Parent=OP566;Note=SL1:0,SL2:0,SL2:SL1-ratio:NaN,intercistronic distance:18000,upstream in operon
scaffold_4	.	gene	580660	581648	.	+	.	ID=OP566.2;Name=GSOIDG00011409001;Parent=OP566;Note=SL1:0,SL2:809.002277294764,SL2:SL1-ratio:Inf,intercistronic distance:NA,downstream in operon
scaffold_4	.	operon	582858	587465	.	+	.	ID=OP567;Name=OP567;size=3;genes=GSOIDG00011411001,GSOIDG00011412001,GSOIDG00011413001
scaffold_4	.	gene	582858	583425	.	+	.	ID=OP567.1;Name=GSOIDG00011411001;Parent=OP567;Note=SL1:0,SL2:0,SL2:SL1-ratio:NaN,intercistronic distance:27,upstream in operon
scaffold_4	.	gene	583452	584298	.	+	.	ID=OP567.2;Name=GSOIDG00011412001;Parent=OP567;Note=SL1:0,SL2:43.7843442064773,SL2:SL1-ratio:Inf,intercistronic distance:84,downstream in operon
scaffold_4	.	gene	584382	587465	.	+	.	ID=OP567.3;Name=GSOIDG00011413001;Parent=OP567;Note=SL1:0,SL2:0.380290293181142,SL2:SL1-ratio:Inf,intercistronic distance:NA,downstream in operon
scaffold_4	.	operon	588838	592712	.	+	.	ID=OP568;Name=OP568;size=2;genes=GSOIDG00011415001,GSOIDG00011416001
scaffold_4	.	gene	588838	590187	.	+	.	ID=OP568.1;Name=GSOIDG00011415001;Parent=OP568;Note=SL1:0,SL2:0,SL2:SL1-ratio:NaN,intercistronic distance:74,upstream in operon
scaffold_4	.	gene	590261	592712	.	+	.	ID=OP568.2;Name=GSOIDG00011416001;Parent=OP568;Note=SL1:0,SL2:2.35597880808503,SL2:SL1-ratio:Inf,intercistronic distance:NA,downstream in operon
scaffold_4	.	operon	597781	612823	.	+	.	ID=OP569;Name=OP569;size=2;genes=GSOIDG00011419001,GSOIDG00011426001
scaffold_4	.	gene	597781	598340	.	+	.	ID=OP569.1;Name=GSOIDG00011419001;Parent=OP569;Note=SL1:0,SL2:0,SL2:SL1-ratio:NaN,intercistronic distance:12811,upstream in operon
scaffold_4	.	gene	611151	612823	.	+	.	ID=OP569.2;Name=GSOIDG00011426001;Parent=OP569;Note=SL1:0,SL2:0.189358532453379,SL2:SL1-ratio:Inf,intercistronic distance:NA,downstream in operon
scaffold_4	.	operon	598890	603162	.	-	.	ID=OP570;Name=OP570;size=2;genes=GSOIDG00011421001,GSOIDG00011422001
scaffold_4	.	gene	598890	599795	.	-	.	ID=OP570.2;Name=GSOIDG00011421001;Parent=OP570;Note=SL1:0,SL2:34.0443212047416,SL2:SL1-ratio:Inf,intercistronic distance:NA,downstream in operon
scaffold_4	.	gene	599826	603162	.	-	.	ID=OP570.1;Name=GSOIDG00011422001;Parent=OP570;Note=SL1:0,SL2:0,SL2:SL1-ratio:NaN,intercistronic distance:31,upstream in operon
scaffold_4	.	operon	620445	638423	.	-	.	ID=OP571;Name=OP571;size=2;genes=GSOIDG00011432001,GSOIDG00011435001
scaffold_4	.	gene	620445	630850	.	-	.	ID=OP571.2;Name=GSOIDG00011432001;Parent=OP571;Note=SL1:0,SL2:0.672761943503396,SL2:SL1-ratio:Inf,intercistronic distance:NA,downstream in operon
scaffold_4	.	gene	636352	638423	.	-	.	ID=OP571.1;Name=GSOIDG00011435001;Parent=OP571;Note=SL1:0,SL2:0,SL2:SL1-ratio:NaN,intercistronic distance:5502,upstream in operon
scaffold_4	.	operon	695868	698588	.	+	.	ID=OP572;Name=OP572;size=2;genes=GSOIDG00011452001,GSOIDG00011453001
scaffold_4	.	gene	695868	697085	.	+	.	ID=OP572.1;Name=GSOIDG00011452001;Parent=OP572;Note=SL1:0,SL2:0,SL2:SL1-ratio:NaN,intercistronic distance:36,upstream in operon
scaffold_4	.	gene	697121	698588	.	+	.	ID=OP572.2;Name=GSOIDG00011453001;Parent=OP572;Note=SL1:0,SL2:0.357626325083697,SL2:SL1-ratio:Inf,intercistronic distance:NA,downstream in operon
scaffold_4	.	operon	754841	760647	.	+	.	ID=OP573;Name=OP573;size=2;genes=GSOIDG00011472001,GSOIDG00011473001
scaffold_4	.	gene	754841	755935	.	+	.	ID=OP573.1;Name=GSOIDG00011472001;Parent=OP573;Note=SL1:0,SL2:0,SL2:SL1-ratio:NaN,intercistronic distance:37,upstream in operon
scaffold_4	.	gene	755972	760647	.	+	.	ID=OP573.2;Name=GSOIDG00011473001;Parent=OP573;Note=SL1:0,SL2:0.332855353046359,SL2:SL1-ratio:Inf,intercistronic distance:NA,downstream in operon
scaffold_4	.	operon	850030	856267	.	+	.	ID=OP574;Name=OP574;size=2;genes=GSOIDG00011501001,GSOIDG00011502001
scaffold_4	.	gene	850030	853632	.	+	.	ID=OP574.1;Name=GSOIDG00011501001;Parent=OP574;Note=SL1:0,SL2:0,SL2:SL1-ratio:NaN,intercistronic distance:35,upstream in operon
scaffold_4	.	gene	853667	856267	.	+	.	ID=OP574.2;Name=GSOIDG00011502001;Parent=OP574;Note=SL1:0,SL2:0.277105388036432,SL2:SL1-ratio:Inf,intercistronic distance:NA,downstream in operon
scaffold_4	.	operon	881148	882696	.	-	.	ID=OP575;Name=OP575;size=2;genes=GSOIDG00011510001,GSOIDG00011511001
scaffold_4	.	gene	881148	882174	.	-	.	ID=OP575.2;Name=GSOIDG00011510001;Parent=OP575;Note=SL1:0,SL2:51.9425770341449,SL2:SL1-ratio:Inf,intercistronic distance:NA,downstream in operon
scaffold_4	.	gene	882200	882696	.	-	.	ID=OP575.1;Name=GSOIDG00011511001;Parent=OP575;Note=SL1:0,SL2:0,SL2:SL1-ratio:NaN,intercistronic distance:26,upstream in operon
scaffold_4	.	operon	893798	897031	.	+	.	ID=OP576;Name=OP576;size=2;genes=GSOIDG00011516001,GSOIDG00011517001
scaffold_4	.	gene	893798	895538	.	+	.	ID=OP576.1;Name=GSOIDG00011516001;Parent=OP576;Note=SL1:0,SL2:0,SL2:SL1-ratio:NaN,intercistronic distance:36,upstream in operon
scaffold_4	.	gene	895574	897031	.	+	.	ID=OP576.2;Name=GSOIDG00011517001;Parent=OP576;Note=SL1:0,SL2:8.93249212464203,SL2:SL1-ratio:Inf,intercistronic distance:NA,downstream in operon
scaffold_4	.	operon	902733	912627	.	+	.	ID=OP577;Name=OP577;size=2;genes=GSOIDG00011524001,GSOIDG00011525001
scaffold_4	.	gene	902733	904626	.	+	.	ID=OP577.1;Name=GSOIDG00011524001;Parent=OP577;Note=SL1:0,SL2:0,SL2:SL1-ratio:NaN,intercistronic distance:35,upstream in operon
scaffold_4	.	gene	904661	912627	.	+	.	ID=OP577.2;Name=GSOIDG00011525001;Parent=OP577;Note=SL1:0,SL2:0.334621932775872,SL2:SL1-ratio:Inf,intercistronic distance:NA,downstream in operon
scaffold_4	.	operon	948479	955934	.	-	.	ID=OP578;Name=OP578;size=2;genes=GSOIDG00011535001,GSOIDG00011539001
scaffold_4	.	gene	948479	951073	.	-	.	ID=OP578.2;Name=GSOIDG00011535001;Parent=OP578;Note=SL1:0,SL2:64.4551882709339,SL2:SL1-ratio:Inf,intercistronic distance:NA,downstream in operon
scaffold_4	.	gene	955377	955934	.	-	.	ID=OP578.1;Name=GSOIDG00011539001;Parent=OP578;Note=SL1:0,SL2:0,SL2:SL1-ratio:NaN,intercistronic distance:4304,upstream in operon
scaffold_4	.	operon	958403	961006	.	+	.	ID=OP579;Name=OP579;size=2;genes=GSOIDG00011542001,GSOIDG00011543001
scaffold_4	.	gene	958403	960404	.	+	.	ID=OP579.1;Name=GSOIDG00011542001;Parent=OP579;Note=SL1:0,SL2:0,SL2:SL1-ratio:NaN,intercistronic distance:28,upstream in operon
scaffold_4	.	gene	960432	961006	.	+	.	ID=OP579.2;Name=GSOIDG00011543001;Parent=OP579;Note=SL1:0,SL2:113.273384843908,SL2:SL1-ratio:Inf,intercistronic distance:NA,downstream in operon
scaffold_4	.	operon	1038921	1044305	.	+	.	ID=OP580;Name=OP580;size=2;genes=GSOIDG00011572001,GSOIDG00011573001
scaffold_4	.	gene	1038921	1041412	.	+	.	ID=OP580.1;Name=GSOIDG00011572001;Parent=OP580;Note=SL1:0,SL2:0,SL2:SL1-ratio:NaN,intercistronic distance:45,upstream in operon
scaffold_4	.	gene	1041457	1044305	.	+	.	ID=OP580.2;Name=GSOIDG00011573001;Parent=OP580;Note=SL1:0,SL2:0.46642993662615,SL2:SL1-ratio:Inf,intercistronic distance:NA,downstream in operon
scaffold_4	.	operon	1044332	1048900	.	+	.	ID=OP581;Name=OP581;size=3;genes=GSOIDG00011574001,GSOIDG00011575001,GSOIDG00011576001
scaffold_4	.	gene	1044332	1046645	.	+	.	ID=OP581.1;Name=GSOIDG00011574001;Parent=OP581;Note=SL1:0,SL2:0,SL2:SL1-ratio:NaN,intercistronic distance:85,upstream in operon
scaffold_4	.	gene	1046730	1047551	.	+	.	ID=OP581.2;Name=GSOIDG00011575001;Parent=OP581;Note=SL1:0,SL2:1.97132200174379,SL2:SL1-ratio:Inf,intercistronic distance:5,downstream in operon
scaffold_4	.	gene	1047556	1048900	.	+	.	ID=OP581.3;Name=GSOIDG00011576001;Parent=OP581;Note=SL1:0,SL2:0.388468026036913,SL2:SL1-ratio:Inf,intercistronic distance:NA,downstream in operon
scaffold_4	.	operon	1107196	1121048	.	+	.	ID=OP582;Name=OP582;size=3;genes=GSOIDG00011595001,GSOIDG00011598001,GSOIDG00011599001
scaffold_4	.	gene	1107196	1109212	.	+	.	ID=OP582.1;Name=GSOIDG00011595001;Parent=OP582;Note=SL1:0,SL2:0,SL2:SL1-ratio:NaN,intercistronic distance:8857,upstream in operon
scaffold_4	.	gene	1118069	1119359	.	+	.	ID=OP582.2;Name=GSOIDG00011598001;Parent=OP582;Note=SL1:0,SL2:0.22524134971349,SL2:SL1-ratio:Inf,intercistronic distance:47,downstream in operon
scaffold_4	.	gene	1119406	1121048	.	+	.	ID=OP582.3;Name=GSOIDG00011599001;Parent=OP582;Note=SL1:0,SL2:1.03994084117878,SL2:SL1-ratio:Inf,intercistronic distance:NA,downstream in operon
scaffold_4	.	operon	1123979	1140470	.	+	.	ID=OP583;Name=OP583;size=2;genes=GSOIDG00011602001,GSOIDG00011610001
scaffold_4	.	gene	1123979	1125322	.	+	.	ID=OP583.1;Name=GSOIDG00011602001;Parent=OP583;Note=SL1:0,SL2:0,SL2:SL1-ratio:NaN,intercistronic distance:13092,upstream in operon
scaffold_4	.	gene	1138414	1140470	.	+	.	ID=OP583.2;Name=GSOIDG00011610001;Parent=OP583;Note=SL1:0,SL2:1.18352209875024,SL2:SL1-ratio:Inf,intercistronic distance:NA,downstream in operon
scaffold_4	.	operon	1132303	1136115	.	-	.	ID=OP584;Name=OP584;size=2;genes=GSOIDG00011605001,GSOIDG00011606001
scaffold_4	.	gene	1132303	1133625	.	-	.	ID=OP584.2;Name=GSOIDG00011605001;Parent=OP584;Note=SL1:0,SL2:0.220034294284988,SL2:SL1-ratio:Inf,intercistronic distance:NA,downstream in operon
scaffold_4	.	gene	1133654	1136115	.	-	.	ID=OP584.1;Name=GSOIDG00011606001;Parent=OP584;Note=SL1:0,SL2:0,SL2:SL1-ratio:NaN,intercistronic distance:29,upstream in operon
scaffold_4	.	operon	1167048	1170566	.	+	.	ID=OP585;Name=OP585;size=2;genes=GSOIDG00011622001,GSOIDG00011623001
scaffold_4	.	gene	1167048	1168575	.	+	.	ID=OP585.1;Name=GSOIDG00011622001;Parent=OP585;Note=SL1:0,SL2:0,SL2:SL1-ratio:NaN,intercistronic distance:158,upstream in operon
scaffold_4	.	gene	1168733	1170566	.	+	.	ID=OP585.2;Name=GSOIDG00011623001;Parent=OP585;Note=SL1:0,SL2:0.357474796210399,SL2:SL1-ratio:Inf,intercistronic distance:NA,downstream in operon
scaffold_4	.	operon	1210424	1212139	.	-	.	ID=OP586;Name=OP586;size=2;genes=GSOIDG00011638001,GSOIDG00011639001
scaffold_4	.	gene	1210424	1211020	.	-	.	ID=OP586.2;Name=GSOIDG00011638001;Parent=OP586;Note=SL1:0,SL2:0.203499872216748,SL2:SL1-ratio:Inf,intercistronic distance:NA,downstream in operon
scaffold_4	.	gene	1211047	1212139	.	-	.	ID=OP586.1;Name=GSOIDG00011639001;Parent=OP586;Note=SL1:0,SL2:0,SL2:SL1-ratio:NaN,intercistronic distance:27,upstream in operon
scaffold_4	.	operon	1217965	1222791	.	+	.	ID=OP587;Name=OP587;size=2;genes=GSOIDG00011643001,GSOIDG00011644001
scaffold_4	.	gene	1217965	1220905	.	+	.	ID=OP587.1;Name=GSOIDG00011643001;Parent=OP587;Note=SL1:0,SL2:0,SL2:SL1-ratio:NaN,intercistronic distance:23,upstream in operon
scaffold_4	.	gene	1220928	1222791	.	+	.	ID=OP587.2;Name=GSOIDG00011644001;Parent=OP587;Note=SL1:0,SL2:0.345206956748675,SL2:SL1-ratio:Inf,intercistronic distance:NA,downstream in operon
scaffold_4	.	operon	1251018	1268293	.	+	.	ID=OP588;Name=OP588;size=2;genes=GSOIDG00011654001,GSOIDG00011661001
scaffold_4	.	gene	1251018	1252002	.	+	.	ID=OP588.1;Name=GSOIDG00011654001;Parent=OP588;Note=SL1:0,SL2:0,SL2:SL1-ratio:NaN,intercistronic distance:9923,upstream in operon
scaffold_4	.	gene	1261925	1268293	.	+	.	ID=OP588.2;Name=GSOIDG00011661001;Parent=OP588;Note=SL1:0,SL2:2.29962254264819,SL2:SL1-ratio:Inf,intercistronic distance:NA,downstream in operon
scaffold_4	.	operon	1252842	1255141	.	-	.	ID=OP589;Name=OP589;size=2;genes=GSOIDG00011656001,GSOIDG00011657001
scaffold_4	.	gene	1252842	1254329	.	-	.	ID=OP589.2;Name=GSOIDG00011656001;Parent=OP589;Note=SL1:0,SL2:0.259036153673016,SL2:SL1-ratio:Inf,intercistronic distance:NA,downstream in operon
scaffold_4	.	gene	1254549	1255141	.	-	.	ID=OP589.1;Name=GSOIDG00011657001;Parent=OP589;Note=SL1:0,SL2:0,SL2:SL1-ratio:NaN,intercistronic distance:220,upstream in operon
scaffold_4	.	operon	1260843	1282124	.	-	.	ID=OP590;Name=OP590;size=2;genes=GSOIDG00011660001,GSOIDG00011665001
scaffold_4	.	gene	1260843	1261287	.	-	.	ID=OP590.2;Name=GSOIDG00011660001;Parent=OP590;Note=SL1:0,SL2:6.22675103451399,SL2:SL1-ratio:Inf,intercistronic distance:NA,downstream in operon
scaffold_4	.	gene	1279676	1282124	.	-	.	ID=OP590.1;Name=GSOIDG00011665001;Parent=OP590;Note=SL1:0,SL2:0,SL2:SL1-ratio:NaN,intercistronic distance:18389,upstream in operon
scaffold_4	.	operon	1331141	1349715	.	+	.	ID=OP591;Name=OP591;size=3;genes=GSOIDG00011682001,GSOIDG00011684001,GSOIDG00011685001
scaffold_4	.	gene	1331141	1333033	.	+	.	ID=OP591.1;Name=GSOIDG00011682001;Parent=OP591;Note=SL1:0,SL2:0,SL2:SL1-ratio:NaN,intercistronic distance:11688,upstream in operon
scaffold_4	.	gene	1344721	1347819	.	+	.	ID=OP591.2;Name=GSOIDG00011684001;Parent=OP591;Note=SL1:0,SL2:0.218575269563416,SL2:SL1-ratio:Inf,intercistronic distance:30,downstream in operon
scaffold_4	.	gene	1347849	1349715	.	+	.	ID=OP591.3;Name=GSOIDG00011685001;Parent=OP591;Note=SL1:0,SL2:0.466979720357235,SL2:SL1-ratio:Inf,intercistronic distance:NA,downstream in operon
scaffold_4	.	operon	1376042	1378748	.	-	.	ID=OP592;Name=OP592;size=2;genes=GSOIDG00011698001,GSOIDG00011699001
scaffold_4	.	gene	1376042	1377735	.	-	.	ID=OP592.2;Name=GSOIDG00011698001;Parent=OP592;Note=SL1:0,SL2:0.211873671754328,SL2:SL1-ratio:Inf,intercistronic distance:NA,downstream in operon
scaffold_4	.	gene	1377764	1378748	.	-	.	ID=OP592.1;Name=GSOIDG00011699001;Parent=OP592;Note=SL1:0,SL2:0,SL2:SL1-ratio:NaN,intercistronic distance:29,upstream in operon
scaffold_4	.	operon	1406630	1427996	.	+	.	ID=OP593;Name=OP593;size=2;genes=GSOIDG00011714001,GSOIDG00011725001
scaffold_4	.	gene	1406630	1407238	.	+	.	ID=OP593.1;Name=GSOIDG00011714001;Parent=OP593;Note=SL1:0,SL2:0,SL2:SL1-ratio:NaN,intercistronic distance:17548,upstream in operon
scaffold_4	.	gene	1424786	1427996	.	+	.	ID=OP593.2;Name=GSOIDG00011725001;Parent=OP593;Note=SL1:0,SL2:0.578593710043291,SL2:SL1-ratio:Inf,intercistronic distance:NA,downstream in operon
scaffold_4	.	operon	1584642	1590297	.	-	.	ID=OP594;Name=OP594;size=2;genes=GSOIDG00011760001,GSOIDG00011762001
scaffold_4	.	gene	1584642	1586317	.	-	.	ID=OP594.2;Name=GSOIDG00011760001;Parent=OP594;Note=SL1:0,SL2:2.33383010939732,SL2:SL1-ratio:Inf,intercistronic distance:NA,downstream in operon
scaffold_4	.	gene	1588199	1590297	.	-	.	ID=OP594.1;Name=GSOIDG00011762001;Parent=OP594;Note=SL1:0,SL2:0,SL2:SL1-ratio:NaN,intercistronic distance:1882,upstream in operon
scaffold_4	.	operon	1624851	1639582	.	-	.	ID=OP595;Name=OP595;size=2;genes=GSOIDG00011776001,GSOIDG00011780001
scaffold_4	.	gene	1624851	1626629	.	-	.	ID=OP595.2;Name=GSOIDG00011776001;Parent=OP595;Note=SL1:0,SL2:0.251802401590585,SL2:SL1-ratio:Inf,intercistronic distance:NA,downstream in operon
scaffold_4	.	gene	1638735	1639582	.	-	.	ID=OP595.1;Name=GSOIDG00011780001;Parent=OP595;Note=SL1:0,SL2:0,SL2:SL1-ratio:NaN,intercistronic distance:12106,upstream in operon
scaffold_4	.	operon	1634516	1676819	.	+	.	ID=OP596;Name=OP596;size=2;genes=GSOIDG00011779001,GSOIDG00011787001
scaffold_4	.	gene	1634516	1635287	.	+	.	ID=OP596.1;Name=GSOIDG00011779001;Parent=OP596;Note=SL1:0,SL2:0,SL2:SL1-ratio:NaN,intercistronic distance:38049,upstream in operon
scaffold_4	.	gene	1673336	1676819	.	+	.	ID=OP596.2;Name=GSOIDG00011787001;Parent=OP596;Note=SL1:0,SL2:1.99479329076471,SL2:SL1-ratio:Inf,intercistronic distance:NA,downstream in operon
scaffold_4	.	operon	1689323	1704013	.	-	.	ID=OP597;Name=OP597;size=3;genes=GSOIDG00011793001,GSOIDG00011794001,GSOIDG00011796001
scaffold_4	.	gene	1689323	1692322	.	-	.	ID=OP597.3;Name=GSOIDG00011793001;Parent=OP597;Note=SL1:0,SL2:3.02356820949605,SL2:SL1-ratio:Inf,intercistronic distance:NA,downstream in operon
scaffold_4	.	gene	1692354	1695670	.	-	.	ID=OP597.2;Name=GSOIDG00011794001;Parent=OP597;Note=SL1:0,SL2:0.267098713887699,SL2:SL1-ratio:Inf,intercistronic distance:32,downstream in operon
scaffold_4	.	gene	1700287	1704013	.	-	.	ID=OP597.1;Name=GSOIDG00011796001;Parent=OP597;Note=SL1:0,SL2:0,SL2:SL1-ratio:NaN,intercistronic distance:4617,upstream in operon
scaffold_4	.	operon	1856020	1860724	.	-	.	ID=OP598;Name=OP598;size=2;genes=GSOIDG00011834001,GSOIDG00011835001
scaffold_4	.	gene	1856020	1859667	.	-	.	ID=OP598.2;Name=GSOIDG00011834001;Parent=OP598;Note=SL1:0,SL2:2.81048921117669,SL2:SL1-ratio:Inf,intercistronic distance:NA,downstream in operon
scaffold_4	.	gene	1859790	1860724	.	-	.	ID=OP598.1;Name=GSOIDG00011835001;Parent=OP598;Note=SL1:0,SL2:0,SL2:SL1-ratio:NaN,intercistronic distance:123,upstream in operon
scaffold_4	.	operon	1872567	1882313	.	+	.	ID=OP599;Name=OP599;size=2;genes=GSOIDG00011841001,GSOIDG00011843001
scaffold_4	.	gene	1872567	1874947	.	+	.	ID=OP599.1;Name=GSOIDG00011841001;Parent=OP599;Note=SL1:0,SL2:0,SL2:SL1-ratio:NaN,intercistronic distance:5152,upstream in operon
scaffold_4	.	gene	1880099	1882313	.	+	.	ID=OP599.2;Name=GSOIDG00011843001;Parent=OP599;Note=SL1:0,SL2:3.17278335435432,SL2:SL1-ratio:Inf,intercistronic distance:NA,downstream in operon
scaffold_4	.	operon	1924711	1942656	.	-	.	ID=OP600;Name=OP600;size=2;genes=GSOIDG00011856001,GSOIDG00011862001
scaffold_4	.	gene	1924711	1925631	.	-	.	ID=OP600.2;Name=GSOIDG00011856001;Parent=OP600;Note=SL1:0,SL2:379.469865104686,SL2:SL1-ratio:Inf,intercistronic distance:NA,downstream in operon
scaffold_4	.	gene	1935378	1942656	.	-	.	ID=OP600.1;Name=GSOIDG00011862001;Parent=OP600;Note=SL1:0,SL2:0,SL2:SL1-ratio:NaN,intercistronic distance:9747,upstream in operon
scaffold_4	.	operon	1932776	1951538	.	+	.	ID=OP601;Name=OP601;size=4;genes=GSOIDG00011860001,GSOIDG00011861001,GSOIDG00011864001,GSOIDG00011865001
scaffold_4	.	gene	1932776	1933589	.	+	.	ID=OP601.1;Name=GSOIDG00011860001;Parent=OP601;Note=SL1:0,SL2:0,SL2:SL1-ratio:NaN,intercistronic distance:27,upstream in operon
scaffold_4	.	gene	1933616	1935279	.	+	.	ID=OP601.2;Name=GSOIDG00011861001;Parent=OP601;Note=SL1:0,SL2:0.318165878232607,SL2:SL1-ratio:Inf,intercistronic distance:10283,downstream in operon
scaffold_4	.	gene	1945562	1948308	.	+	.	ID=OP601.3;Name=GSOIDG00011864001;Parent=OP601;Note=SL1:0,SL2:0.460237514481411,SL2:SL1-ratio:Inf,intercistronic distance:29,downstream in operon
scaffold_4	.	gene	1948337	1951538	.	+	.	ID=OP601.4;Name=GSOIDG00011865001;Parent=OP601;Note=SL1:0,SL2:0.292568753657109,SL2:SL1-ratio:Inf,intercistronic distance:NA,downstream in operon
scaffold_4	.	operon	1943492	1958740	.	-	.	ID=OP602;Name=OP602;size=2;genes=GSOIDG00011863001,GSOIDG00011867001
scaffold_4	.	gene	1943492	1944366	.	-	.	ID=OP602.2;Name=GSOIDG00011863001;Parent=OP602;Note=SL1:0,SL2:19.718640245866,SL2:SL1-ratio:Inf,intercistronic distance:NA,downstream in operon
scaffold_4	.	gene	1957807	1958740	.	-	.	ID=OP602.1;Name=GSOIDG00011867001;Parent=OP602;Note=SL1:0,SL2:0,SL2:SL1-ratio:NaN,intercistronic distance:13441,upstream in operon
scaffold_4	.	operon	2056569	2070536	.	+	.	ID=OP603;Name=OP603;size=2;genes=GSOIDG00011893001,GSOIDG00011894001
scaffold_4	.	gene	2056569	2057789	.	+	.	ID=OP603.1;Name=GSOIDG00011893001;Parent=OP603;Note=SL1:0,SL2:0,SL2:SL1-ratio:NaN,intercistronic distance:7996,upstream in operon
scaffold_4	.	gene	2065785	2070536	.	+	.	ID=OP603.2;Name=GSOIDG00011894001;Parent=OP603;Note=SL1:0,SL2:0.475774222588324,SL2:SL1-ratio:Inf,intercistronic distance:NA,downstream in operon
scaffold_4	.	operon	2151265	2161613	.	-	.	ID=OP604;Name=OP604;size=2;genes=GSOIDG00011908001,GSOIDG00011911001
scaffold_4	.	gene	2151265	2154147	.	-	.	ID=OP604.2;Name=GSOIDG00011908001;Parent=OP604;Note=SL1:0,SL2:0.345201474697818,SL2:SL1-ratio:Inf,intercistronic distance:NA,downstream in operon
scaffold_4	.	gene	2159849	2161613	.	-	.	ID=OP604.1;Name=GSOIDG00011911001;Parent=OP604;Note=SL1:0,SL2:0,SL2:SL1-ratio:NaN,intercistronic distance:5702,upstream in operon
scaffold_4	.	operon	2191308	2196959	.	+	.	ID=OP605;Name=OP605;size=3;genes=GSOIDG00011919001,GSOIDG00011920001,GSOIDG00011921001
scaffold_4	.	gene	2191308	2192324	.	+	.	ID=OP605.1;Name=GSOIDG00011919001;Parent=OP605;Note=SL1:0,SL2:0,SL2:SL1-ratio:NaN,intercistronic distance:46,upstream in operon
scaffold_4	.	gene	2192370	2194590	.	+	.	ID=OP605.2;Name=GSOIDG00011920001;Parent=OP605;Note=SL1:0,SL2:0.337619840995268,SL2:SL1-ratio:Inf,intercistronic distance:30,downstream in operon
scaffold_4	.	gene	2194620	2196959	.	+	.	ID=OP605.3;Name=GSOIDG00011921001;Parent=OP605;Note=SL1:0,SL2:1.71261745994638,SL2:SL1-ratio:Inf,intercistronic distance:NA,downstream in operon
scaffold_4	.	operon	2216569	2219366	.	+	.	ID=OP606;Name=OP606;size=2;genes=GSOIDG00011932001,GSOIDG00011933001
scaffold_4	.	gene	2216569	2218159	.	+	.	ID=OP606.1;Name=GSOIDG00011932001;Parent=OP606;Note=SL1:0,SL2:0,SL2:SL1-ratio:NaN,intercistronic distance:31,upstream in operon
scaffold_4	.	gene	2218190	2219366	.	+	.	ID=OP606.2;Name=GSOIDG00011933001;Parent=OP606;Note=SL1:0,SL2:0.991444769101504,SL2:SL1-ratio:Inf,intercistronic distance:NA,downstream in operon
scaffold_4	.	operon	2262930	2273948	.	+	.	ID=OP607;Name=OP607;size=2;genes=GSOIDG00011948001,GSOIDG00011954001
scaffold_4	.	gene	2262930	2263751	.	+	.	ID=OP607.1;Name=GSOIDG00011948001;Parent=OP607;Note=SL1:0,SL2:0,SL2:SL1-ratio:NaN,intercistronic distance:9005,upstream in operon
scaffold_4	.	gene	2272756	2273948	.	+	.	ID=OP607.2;Name=GSOIDG00011954001;Parent=OP607;Note=SL1:0,SL2:3.8351381648601,SL2:SL1-ratio:Inf,intercistronic distance:NA,downstream in operon
scaffold_40	.	operon	88531	93251	.	-	.	ID=OP608;Name=OP608;size=2;genes=GSOIDG00011219001,GSOIDG00011220001
scaffold_40	.	gene	88531	91122	.	-	.	ID=OP608.2;Name=GSOIDG00011219001;Parent=OP608;Note=SL1:0,SL2:0.324436037664996,SL2:SL1-ratio:Inf,intercistronic distance:NA,downstream in operon
scaffold_40	.	gene	91443	93251	.	-	.	ID=OP608.1;Name=GSOIDG00011220001;Parent=OP608;Note=SL1:0,SL2:0,SL2:SL1-ratio:NaN,intercistronic distance:321,upstream in operon
scaffold_408	.	operon	19056	22375	.	+	.	ID=OP609;Name=OP609;size=3;genes=GSOIDG00011999001,GSOIDG00012000001,GSOIDG00012001001
scaffold_408	.	gene	19056	19834	.	+	.	ID=OP609.1;Name=GSOIDG00011999001;Parent=OP609;Note=SL1:0,SL2:0,SL2:SL1-ratio:NaN,intercistronic distance:29,upstream in operon
scaffold_408	.	gene	19863	21598	.	+	.	ID=OP609.2;Name=GSOIDG00012000001;Parent=OP609;Note=SL1:0,SL2:0.190386146894716,SL2:SL1-ratio:Inf,intercistronic distance:28,downstream in operon
scaffold_408	.	gene	21626	22375	.	+	.	ID=OP609.3;Name=GSOIDG00012001001;Parent=OP609;Note=SL1:0,SL2:0.664177492285253,SL2:SL1-ratio:Inf,intercistronic distance:NA,downstream in operon
scaffold_41	.	operon	7921	12849	.	+	.	ID=OP610;Name=OP610;size=2;genes=GSOIDG00012350001,GSOIDG00012352001
scaffold_41	.	gene	7921	11576	.	+	.	ID=OP610.1;Name=GSOIDG00012350001;Parent=OP610;Note=SL1:0,SL2:0,SL2:SL1-ratio:NaN,intercistronic distance:183,upstream in operon
scaffold_41	.	gene	11759	12849	.	+	.	ID=OP610.2;Name=GSOIDG00012352001;Parent=OP610;Note=SL1:0,SL2:0.344835722029613,SL2:SL1-ratio:Inf,intercistronic distance:NA,downstream in operon
scaffold_41	.	operon	16219	18685	.	+	.	ID=OP611;Name=OP611;size=2;genes=GSOIDG00012356001,GSOIDG00012357001
scaffold_41	.	gene	16219	17117	.	+	.	ID=OP611.1;Name=GSOIDG00012356001;Parent=OP611;Note=SL1:0,SL2:0,SL2:SL1-ratio:NaN,intercistronic distance:37,upstream in operon
scaffold_41	.	gene	17154	18685	.	+	.	ID=OP611.2;Name=GSOIDG00012357001;Parent=OP611;Note=SL1:0,SL2:0.36250829620037,SL2:SL1-ratio:Inf,intercistronic distance:NA,downstream in operon
scaffold_41	.	operon	105443	107944	.	-	.	ID=OP612;Name=OP612;size=2;genes=GSOIDG00012381001,GSOIDG00012382001
scaffold_41	.	gene	105443	105883	.	-	.	ID=OP612.2;Name=GSOIDG00012381001;Parent=OP612;Note=SL1:0,SL2:10.7090122443767,SL2:SL1-ratio:Inf,intercistronic distance:NA,downstream in operon
scaffold_41	.	gene	105920	107944	.	-	.	ID=OP612.1;Name=GSOIDG00012382001;Parent=OP612;Note=SL1:0,SL2:0,SL2:SL1-ratio:NaN,intercistronic distance:37,upstream in operon
scaffold_41	.	operon	120399	125023	.	-	.	ID=OP613;Name=OP613;size=2;genes=GSOIDG00012391001,GSOIDG00012392001
scaffold_41	.	gene	120399	123657	.	-	.	ID=OP613.2;Name=GSOIDG00012391001;Parent=OP613;Note=SL1:0,SL2:0.220034294284988,SL2:SL1-ratio:Inf,intercistronic distance:NA,downstream in operon
scaffold_41	.	gene	123693	125023	.	-	.	ID=OP613.1;Name=GSOIDG00012392001;Parent=OP613;Note=SL1:0,SL2:0,SL2:SL1-ratio:NaN,intercistronic distance:36,upstream in operon
scaffold_41	.	operon	130106	133079	.	+	.	ID=OP614;Name=OP614;size=2;genes=GSOIDG00012397001,GSOIDG00012398001
scaffold_41	.	gene	130106	130955	.	+	.	ID=OP614.1;Name=GSOIDG00012397001;Parent=OP614;Note=SL1:0,SL2:0,SL2:SL1-ratio:NaN,intercistronic distance:29,upstream in operon
scaffold_41	.	gene	130984	133079	.	+	.	ID=OP614.2;Name=GSOIDG00012398001;Parent=OP614;Note=SL1:0,SL2:0.332855353046359,SL2:SL1-ratio:Inf,intercistronic distance:NA,downstream in operon
scaffold_41	.	operon	196118	219487	.	-	.	ID=OP615;Name=OP615;size=2;genes=GSOIDG00012423001,GSOIDG00012426001
scaffold_41	.	gene	196118	200312	.	-	.	ID=OP615.2;Name=GSOIDG00012423001;Parent=OP615;Note=SL1:0,SL2:0.190386146894716,SL2:SL1-ratio:Inf,intercistronic distance:NA,downstream in operon
scaffold_41	.	gene	215673	219487	.	-	.	ID=OP615.1;Name=GSOIDG00012426001;Parent=OP615;Note=SL1:0,SL2:0,SL2:SL1-ratio:NaN,intercistronic distance:15361,upstream in operon
scaffold_41	.	operon	324958	326527	.	-	.	ID=OP616;Name=OP616;size=1;genes=GSOIDG00012460001
scaffold_41	.	gene	324958	326527	.	-	.	ID=OP616.1;Name=GSOIDG00012460001;Parent=OP616;Note=SL1:0,SL2:0.190386146894716,SL2:SL1-ratio:Inf,intercistronic distance:NA,downstream in operon
[truncated: 870 more rows]
